# Supplementary material for: A dual-specific macrophage colony-stimulating factor antagonist of c-FMS and αvβ3 integrin for osteoporosis therapy
Source: PLoS Biol. 2018 Aug 24;16(8):e2002979. doi: 10.1371/journal.pbio.2002979 (PMC6126843; doi:10.1371/journal.pbio.2002979)
Supplement: S1 Data — SPR, surface plasmon resonance. (XLSX) [file pbio.2002979.s019.xlsx]

## Sheet: A
SPR binding of M-CSF avb3 to c-FMS
Time (sec)	RU	Time (sec)	RU	Time (sec)	RU	Time (sec)	RU	Time (sec)	RU	Time (sec)	RU
-283.5	0	-283.5	-0.72	-283.5	-2.11	-283.5	-1.25	-283.5	-0.94
-282.6	0	-282.6	-0.4	-282.6	-0.98	-282.6	-0.75	-282.6	0.26	-282.6	1.81
-281.7	0	-281.7	-0.26	-281.7	-0.35	-281.7	0.98	-281.7	0.75	-281.7	2.44
-280.8	0	-280.8	-0.45	-280.8	-1.73	-280.8	-0.32	-280.8	-0.12	-280.8	0.66
-279.9	0	-279.9	1.68	-279.9	-0.53	-279.9	0.86	-279.9	2.53	-279.9	2.2
-279	0	-279	0.68	-279	1.9	-279	2.01	-279	1.46	-279	4.1
-278.1	0	-278.1	0.86	-278.1	0.32	-278.1	0.19	-278.1	2.08	-278.1	1.54
-277.2	0	-277.2	-1.28	-277.2	-3.31	-277.2	-1.36	-277.2	-0.67	-277.2	-1.19
-276.3	0	-276.3	1.15	-276.3	0.44	-276.3	-0.26	-276.3	-2.12	-276.3	1.22
-275.4	0	-275.4	-1.82	-275.4	-3.71	-275.4	-1.67	-275.4	-3.73	-275.4	-1.25
-274.5	0	-274.5	0	-274.5	-2.22	-274.5	-2.07	-274.5	-2.88	-274.5	-2.01
-273.6	0	-273.6	-1.76	-273.6	-3.74	-273.6	-2.62	-273.6	-4.32	-273.6	-3.2
-272.7	0	-272.7	0.84	-272.7	-2.79	-272.7	-3.57	-272.7	-1.92	-272.7	0.53
-271.8	0	-271.8	-1.88	-271.8	-5.08	-271.8	-2.96	-271.8	-2.76	-271.8	-3.45
-270.9	0	-270.9	0.19	-270.9	-2.56	-270.9	-3	-270.9	-1.55	-270.9	-0.01
-270	0	-270	0.69	-270	-1.61	-270	-0.38	-270	-1.71	-270	-0.75
-269.1	0	-269.1	-0.15	-269.1	-1.5	-269.1	-1.49	-269.1	-1.37	-269.1	0.23
-268.2	0	-268.2	-1.83	-268.2	-2.49	-268.2	-1.08	-268.2	-2.66	-268.2	-0.08
-267.3	0	-267.3	0.15	-267.3	-2.01	-267.3	-3.31	-267.3	-1.56	-267.3	-1.77
-266.4	0	-266.4	-2.54	-266.4	-3.33	-266.4	-3.63	-266.4	-1.38	-266.4	-1.32
-265.5	0	-265.5	1.45	-265.5	-1.9	-265.5	0.51	-265.5	-1.77	-265.5	0.47
-264.6	0	-264.6	0.17	-264.6	-0.4	-264.6	-0.09	-264.6	2.07	-264.6	-1
-263.7	0	-263.7	0.84	-263.7	-1.84	-263.7	-0.79	-263.7	-1.36	-263.7	-0.59
-262.8	0	-262.8	-0.49	-262.8	-1.84	-262.8	-1.05	-262.8	-1.23	-262.8	2.47
-261.9	0	-261.9	1.66	-261.9	0.23	-261.9	0.53	-261.9	3.21	-261.9	3.36
-261	0	-261	0.56	-261	-1.01	-261	-0.15	-261	0	-261	-0.68
-260.1	0	-260.1	0.21	-260.1	-0.55	-260.1	-0.38	-260.1	-1.16	-260.1	-0.05
-259.2	0	-259.2	-2.13	-259.2	-2.96	-259.2	-2.05	-259.2	-1.69	-259.2	0.09
-258.3	0	-258.3	1.6	-258.3	-1.96	-258.3	1.07	-258.3	0.28	-258.3	-1.11
-257.4	0	-257.4	-0.82	-257.4	-0.22	-257.4	-0.44	-257.4	0.77	-257.4	1.56
-256.5	0	-256.5	0.79	-256.5	-0.61	-256.5	0.74	-256.5	0.17	-256.5	0.63
-255.6	0	-255.6	0.68	-255.6	-1.37	-255.6	1.11	-255.6	2.3	-255.6	0.67
-254.7	0	-254.7	0.93	-254.7	-0.97	-254.7	0.51	-254.7	-0.82	-254.7	1.82
-253.8	0	-253.8	2.59	-253.8	0.26	-253.8	1.21	-253.8	2.48	-253.8	1.13
-252.9	0	-252.9	-1.88	-252.9	-3.49	-252.9	-1.21	-252.9	-1.11	-252.9	-0.08
-252	0	-252	-0.73	-252	-1.91	-252	-1.52	-252	-0.4	-252	0.19
-251.1	0	-251.1	-1.7	-251.1	-3.55	-251.1	-1	-251.1	-0.81	-251.1	0.87
-250.2	0	-250.2	-0.42	-250.2	-0.15	-250.2	0.43	-250.2	-0.11	-250.2	-0.64
-249.3	0	-249.3	0.14	-249.3	1.85	-249.3	0.19	-249.3	2.05	-249.3	2.41
-248.4	0	-248.4	1.99	-248.4	1.19	-248.4	0.56	-248.4	1.05	-248.4	3.19
-247.5	0	-247.5	1.11	-247.5	-0.33	-247.5	0.1	-247.5	-1.71	-247.5	2.78
-246.6	0	-246.6	-1.23	-246.6	-2.83	-246.6	-1.47	-246.6	-0.3	-246.6	-1.27
-245.7	0	-245.7	0.67	-245.7	-2.19	-245.7	-1.33	-245.7	0.32	-245.7	1.12
-244.8	0	-244.8	-0.36	-244.8	0.38	-244.8	-0.37	-244.8	0.14	-244.8	2.04
-243.9	0	-243.9	-0.32	-243.9	-0.28	-243.9	-1.02	-243.9	-1.85	-243.9	0.49
-243	0	-243	1.04	-243	-1.34	-243	0.24	-243	-1.41	-243	-0.7
-242.1	0	-242.1	-0.12	-242.1	-1.02	-242.1	-0.54	-242.1	0.61	-242.1	1.19
-241.2	0	-241.2	1.49	-241.2	-0.39	-241.2	0.85	-241.2	0.87	-241.2	2.48
-240.3	0	-240.3	2.49	-240.3	-0.17	-240.3	1.63	-240.3	1.14	-240.3	2.69
-239.4	0	-239.4	0.93	-239.4	-1.65	-239.4	-1.16	-239.4	1.04	-239.4	1.11
-238.5	0	-238.5	-1.47	-238.5	-2.16	-238.5	-2.07	-238.5	-1.17	-238.5	1.02
-237.6	0	-237.6	-0.63	-237.6	-3.16	-237.6	-1.79	-237.6	-3.52	-237.6	-0.59
-236.7	0	-236.7	1	-236.7	-1.04	-236.7	0.59	-236.7	0.28	-236.7	-0.61
-235.8	0	-235.8	-0.23	-235.8	-2.69	-235.8	-1.22	-235.8	-1.72	-235.8	-0.5
-234.9	0	-234.9	0.97	-234.9	-0.14	-234.9	-0.95	-234.9	-0.73	-234.9	1.98
-234	0	-234	1.83	-234	-0.33	-234	0.97	-234	1.62	-234	2.64
-233.1	0	-233.1	2.28	-233.1	1.28	-233.1	0.29	-233.1	2.98	-233.1	1.5
-232.2	0	-232.2	-0.83	-232.2	-0.14	-232.2	-0.7	-232.2	-0.72	-232.2	0.39
-231.3	0	-231.3	0.05	-231.3	0.18	-231.3	-0.01	-231.3	0.19	-231.3	1.11
-230.4	0	-230.4	0.17	-230.4	-1.41	-230.4	-0.34	-230.4	-1.69	-230.4	0.16
-229.5	0	-229.5	0	-229.5	1.18	-229.5	-0.76	-229.5	0.46	-229.5	-0.32
-228.6	0	-228.6	-0.22	-228.6	-1.66	-228.6	0.77	-228.6	0.1	-228.6	-1.14
-227.7	0	-227.7	-0.99	-227.7	-1.58	-227.7	0.57	-227.7	-0.2	-227.7	0.9
-226.8	0	-226.8	2.66	-226.8	-0.11	-226.8	1.43	-226.8	1.35	-226.8	1.56
-225.9	0	-225.9	-0.52	-225.9	-0.43	-225.9	-0.15	-225.9	-0.03	-225.9	-0.54
-225	0	-225	-0.05	-225	-0.45	-225	0.39	-225	2.09	-225	-0.38
-224.1	0	-224.1	-4.66	-224.1	-4.83	-224.1	-2.95	-224.1	-3.19	-224.1	-1.03
-223.2	0	-223.2	1.35	-223.2	-2.38	-223.2	0.09	-223.2	-0.94	-223.2	-1.35
-222.3	0	-222.3	-0.15	-222.3	-1.83	-222.3	-0.15	-222.3	-0.86	-222.3	0.02
-221.4	0	-221.4	1.77	-221.4	-1.11	-221.4	1.23	-221.4	1.26	-221.4	0.07
-220.5	0	-220.5	1.8	-220.5	-0.98	-220.5	0.28	-220.5	0.42	-220.5	1.95
-219.6	0	-219.6	1.31	-219.6	-1.06	-219.6	1.9	-219.6	1.45	-219.6	1.35
-218.7	0	-218.7	1.14	-218.7	0.21	-218.7	0.03	-218.7	1.07	-218.7	1.59
-217.8	0	-217.8	-2.23	-217.8	-3.58	-217.8	-1.98	-217.8	-1.09	-217.8	-0.2
-216.9	0	-216.9	-0.2	-216.9	-3.59	-216.9	-1.46	-216.9	0.18	-216.9	-0.08
-216	0	-216	0.22	-216	-0.07	-216	-0.36	-216	-0.58	-216	0.83
-215.1	0	-215.1	0.9	-215.1	-0.58	-215.1	-1.8	-215.1	0.27	-215.1	0.44
-214.2	0	-214.2	-1.25	-214.2	0.06	-214.2	-0.32	-214.2	0.7	-214.2	-0.04
-213.3	0	-213.3	-1.14	-213.3	-2.24	-213.3	-0.25	-213.3	0.25	-213.3	0.74
-212.4	0	-212.4	0.28	-212.4	-2.96	-212.4	-0.82	-212.4	0.65	-212.4	0.95
-211.5	0	-211.5	-0.1	-211.5	-1.93	-211.5	1.4	-211.5	1.9	-211.5	0.45
-210.6	0	-210.6	-0.54	-210.6	-1.14	-210.6	0.34	-210.6	0.04	-210.6	-1.56
-209.7	0	-209.7	0.74	-209.7	0.95	-209.7	1.4	-209.7	1.1	-209.7	2.58
-208.8	0	-208.8	1.48	-208.8	0.31	-208.8	0.6	-208.8	0.29	-208.8	2.23
-207.9	0	-207.9	-1.78	-207.9	-0.96	-207.9	-0.17	-207.9	-1.24	-207.9	-0.62
-207	0	-207	1.02	-207	0.76	-207	0.26	-207	1.28	-207	1.12
-206.1	0	-206.1	2.25	-206.1	0.11	-206.1	0.71	-206.1	1.24	-206.1	1.38
-205.2	0	-205.2	0.63	-205.2	2.1	-205.2	0.34	-205.2	1.42	-205.2	2.31
-204.3	0	-204.3	-1.5	-204.3	-2.38	-204.3	-2.48	-204.3	-1.98	-204.3	-0.83
-203.4	0	-203.4	2.87	-203.4	0.8	-203.4	-0.43	-203.4	-0.21	-203.4	0.71
-202.5	0	-202.5	-0.62	-202.5	0.02	-202.5	0.62	-202.5	-0.1	-202.5	1.6
-201.6	0	-201.6	-0.43	-201.6	-1.05	-201.6	-0.36	-201.6	0.72	-201.6	-0.65
-200.7	0	-200.7	0.9	-200.7	-2.31	-200.7	-0.01	-200.7	-0.62	-200.7	-0.31
-199.8	0	-199.8	-0.9	-199.8	-1.24	-199.8	-1.72	-199.8	0.73	-199.8	-0.88
-198.9	0	-198.9	-0.33	-198.9	-1.95	-198.9	-2.14	-198.9	1.56	-198.9	-1.56
-198	0	-198	1.35	-198	-0.59	-198	1.05	-198	0.75	-198	1.41
-197.1	0	-197.1	-1.01	-197.1	-3.07	-197.1	-0.04	-197.1	-0.69	-197.1	-0.41
-196.2	0	-196.2	-1	-196.2	-1.16	-196.2	-1.08	-196.2	-2.3	-196.2	-0.55
-195.3	0	-195.3	-1.15	-195.3	0.21	-195.3	-1.51	-195.3	-1.35	-195.3	0.12
-194.4	0	-194.4	0.71	-194.4	-1.01	-194.4	0.2	-194.4	0.31	-194.4	-0.1
-193.5	0	-193.5	-0.14	-193.5	-0.95	-193.5	-1.52	-193.5	-1.65	-193.5	-1.55
-192.6	0	-192.6	0.79	-192.6	-3.37	-192.6	-0.39	-192.6	-0.65	-192.6	-2.11
-191.7	0	-191.7	1.36	-191.7	-0.15	-191.7	0.25	-191.7	0.51	-191.7	1.97
-190.8	0	-190.8	0.13	-190.8	-0.59	-190.8	0.36	-190.8	0.31	-190.8	-2
-189.9	0	-189.9	-0.18	-189.9	-3.37	-189.9	-0.21	-189.9	-1.56	-189.9	-0.89
-189	0	-189	0.12	-189	-2.8	-189	-0.24	-189	-0.63	-189	-1.42
-188.1	0	-188.1	1.61	-188.1	-0.57	-188.1	-0.28	-188.1	1.9	-188.1	1.81
-187.2	0	-187.2	0.68	-187.2	-0.12	-187.2	0.81	-187.2	-0.46	-187.2	1.23
-186.3	0	-186.3	-0.43	-186.3	-2.69	-186.3	-2.86	-186.3	-0.07	-186.3	-0.79
-185.4	0	-185.4	-1.62	-185.4	-2.17	-185.4	-1.21	-185.4	-0.31	-185.4	-0.48
-184.5	0	-184.5	1.12	-184.5	-0.02	-184.5	1.6	-184.5	1.98	-184.5	1.46
-183.6	0	-183.6	-0.17	-183.6	0.27	-183.6	-2.42	-183.6	-0.29	-183.6	0.17
-182.7	0	-182.7	-1.13	-182.7	-0.41	-182.7	0.27	-182.7	-1.42	-182.7	0.12
-181.8	0	-181.8	-0.66	-181.8	0.03	-181.8	1.66	-181.8	0.67	-181.8	0.79
-180.9	0	-180.9	2.51	-180.9	-0.31	-180.9	2	-180.9	1.4	-180.9	1.07
-180	0	-180	0.85	-180	-0.66	-180	0.8	-180	1.24	-180	1.85
-179.1	0	-179.1	-0.16	-179.1	-2.58	-179.1	0.79	-179.1	-0.09	-179.1	-0.95
-178.2	0	-178.2	1.23	-178.2	-2.2	-178.2	0.89	-178.2	1.39	-178.2	2.55
-177.3	0	-177.3	3.59	-177.3	0.18	-177.3	2.39	-177.3	0.55	-177.3	2.84
-176.4	0	-176.4	0.41	-176.4	2.07	-176.4	0.49	-176.4	3.16	-176.4	0.71
-175.5	0	-175.5	2.25	-175.5	-1.37	-175.5	-1.12	-175.5	1.29	-175.5	-0.59
-174.6	0	-174.6	2.22	-174.6	-1.36	-174.6	0.18	-174.6	0.53	-174.6	-0.25
-173.7	0	-173.7	-0.79	-173.7	-2.74	-173.7	-2.04	-173.7	-2.55	-173.7	-2.04
-172.8	0	-172.8	0.95	-172.8	2.25	-172.8	2.02	-172.8	1.3	-172.8	1.08
-171.9	0	-171.9	1.42	-171.9	1.27	-171.9	1.4	-171.9	0.92	-171.9	0.53
-171	0	-171	-0.14	-171	-1.57	-171	-1.22	-171	-1.19	-171	1.23
-170.1	0	-170.1	1.05	-170.1	-1.82	-170.1	0.2	-170.1	0.13	-170.1	-0.58
-169.2	0	-169.2	0.06	-169.2	-1.31	-169.2	-0.23	-169.2	-1.48	-169.2	-2.81
-168.3	0	-168.3	1.28	-168.3	0.56	-168.3	0.9	-168.3	2.21	-168.3	1.22
-167.4	0	-167.4	1.09	-167.4	-1.72	-167.4	-0.15	-167.4	2.01	-167.4	1.47
-166.5	0	-166.5	0.07	-166.5	-0.66	-166.5	-0.81	-166.5	0.4	-166.5	1.12
-165.6	0	-165.6	0.47	-165.6	-1.12	-165.6	0.04	-165.6	0.13	-165.6	1
-164.7	0	-164.7	1.62	-164.7	-1.55	-164.7	1.48	-164.7	1.43	-164.7	-0.34
-163.8	0	-163.8	0.62	-163.8	-2.75	-163.8	-1.26	-163.8	1.35	-163.8	-1.16
-162.9	0	-162.9	1.18	-162.9	-2.11	-162.9	-0.43	-162.9	0.6	-162.9	-0.28
-162	0	-162	0.9	-162	-0.54	-162	2.04	-162	-0.63	-162	2.03
-161.1	0	-161.1	1.13	-161.1	-0.38	-161.1	1.21	-161.1	0.9	-161.1	-0.48
-160.2	0	-160.2	-0.79	-160.2	-1.87	-160.2	-1.61	-160.2	-0.78	-160.2	-1.08
-159.3	0	-159.3	1.18	-159.3	-1.04	-159.3	-0.24	-159.3	1.14	-159.3	0.34
-158.4	0	-158.4	3.37	-158.4	-1.09	-158.4	-0.34	-158.4	1.46	-158.4	0.23
-157.5	0	-157.5	1.13	-157.5	-2.67	-157.5	-1.02	-157.5	0.8	-157.5	0.06
-156.6	0	-156.6	-1.09	-156.6	-1.96	-156.6	-0.89	-156.6	-1.29	-156.6	0.5
-155.7	0	-155.7	0.96	-155.7	-0.76	-155.7	0.48	-155.7	1.45	-155.7	0.73
-154.8	0	-154.8	-0.41	-154.8	-2.63	-154.8	-0.86	-154.8	-1.58	-154.8	-0.87
-153.9	0	-153.9	0.23	-153.9	-1.68	-153.9	-0.98	-153.9	0.75	-153.9	1.63
-153	0	-153	1.12	-153	-1.95	-153	0.43	-153	0.71	-153	1.62
-152.1	0	-152.1	-0.21	-152.1	0.1	-152.1	-0.86	-152.1	-0.14	-152.1	0.69
-151.2	0	-151.2	-0.35	-151.2	-2.16	-151.2	-0.87	-151.2	-1.27	-151.2	0.4
-150.3	0	-150.3	2.14	-150.3	0.34	-150.3	0.83	-150.3	2.77	-150.3	1.88
-149.4	0	-149.4	0.96	-149.4	0.09	-149.4	-1.2	-149.4	1.09	-149.4	1.95
-148.5	0	-148.5	1.08	-148.5	0.84	-148.5	1.02	-148.5	2.11	-148.5	1.35
-147.6	0	-147.6	-1.83	-147.6	-0.53	-147.6	-1.81	-147.6	-1.46	-147.6	1.57
-146.7	0	-146.7	0.94	-146.7	-0.36	-146.7	-0.23	-146.7	-1.39	-146.7	0.34
-145.8	0	-145.8	0.96	-145.8	-1.03	-145.8	-0.51	-145.8	-0.26	-145.8	-0.03
-144.9	0	-144.9	0.74	-144.9	-0.9	-144.9	0.38	-144.9	0.03	-144.9	0.41
-144	0	-144	1.33	-144	-0.42	-144	0.14	-144	2	-144	1.01
-143.1	0	-143.1	0.39	-143.1	-2.55	-143.1	0.86	-143.1	0.84	-143.1	0.97
-142.2	0	-142.2	0.64	-142.2	0.92	-142.2	-0.56	-142.2	-0.05	-142.2	1.58
-141.3	0	-141.3	1.71	-141.3	0.3	-141.3	-0.68	-141.3	0.76	-141.3	0.5
-140.4	0	-140.4	2.53	-140.4	0.37	-140.4	0.2	-140.4	3.78	-140.4	1.16
-139.5	0	-139.5	0.76	-139.5	-1.37	-139.5	-0.36	-139.5	-0.03	-139.5	1.15
-138.6	0	-138.6	-1.08	-138.6	-0.05	-138.6	-1.78	-138.6	-0.67	-138.6	2.14
-137.7	0	-137.7	-0.6	-137.7	-0.82	-137.7	0.6	-137.7	1.07	-137.7	2.43
-136.8	0	-136.8	1.1	-136.8	-0.04	-136.8	0.39	-136.8	2.47	-136.8	1.32
-135.9	0	-135.9	-0.47	-135.9	-1.98	-135.9	0.12	-135.9	-0.79	-135.9	0.21
-135	0	-135	1.14	-135	-0.64	-135	0.94	-135	0.11	-135	1.21
-134.1	0	-134.1	0.65	-134.1	-1.87	-134.1	-0.06	-134.1	0.25	-134.1	1.04
-133.2	0	-133.2	-1	-133.2	-0.77	-133.2	-0.1	-133.2	-0.23	-133.2	0.59
-132.3	0	-132.3	-0.14	-132.3	-0.5	-132.3	0.07	-132.3	0.48	-132.3	-1.09
-131.4	0	-131.4	-2.18	-131.4	-3.88	-131.4	-0.96	-131.4	0.83	-131.4	-4.16
-130.5	0	-130.5	0.69	-130.5	-1.75	-130.5	-0.39	-130.5	0.13	-130.5	-0.81
-129.6	0	-129.6	-0.72	-129.6	-0.94	-129.6	-1.05	-129.6	0.84	-129.6	-1.61
-128.7	0	-128.7	1.18	-128.7	0.56	-128.7	2.08	-128.7	0.6	-128.7	0.98
-127.8	0	-127.8	-2.49	-127.8	-2.18	-127.8	-1.32	-127.8	-1.6	-127.8	-0.57
-126.9	0	-126.9	-1.09	-126.9	-1.57	-126.9	-0.27	-126.9	-0.62	-126.9	-0.63
-126	0	-126	0.41	-126	-0.91	-126	1.37	-126	2.06	-126	0.94
-125.1	0	-125.1	0.05	-125.1	-0.05	-125.1	-0.95	-125.1	0.44	-125.1	0.31
-124.2	0	-124.2	-0.4	-124.2	-0.68	-124.2	-0.36	-124.2	0.91	-124.2	-1.12
-123.3	0	-123.3	0.59	-123.3	-2.5	-123.3	-0.83	-123.3	-0.96	-123.3	-0.83
-122.4	0	-122.4	0.28	-122.4	-0.42	-122.4	-0.99	-122.4	-0.02	-122.4	-1.85
-121.5	0	-121.5	-1.89	-121.5	-2.15	-121.5	-2.14	-121.5	-2.84	-121.5	-0.85
-120.6	0	-120.6	1.44	-120.6	0.62	-120.6	1.62	-120.6	1.73	-120.6	0.53
-119.7	0	-119.7	-0.21	-119.7	-2.19	-119.7	-0.28	-119.7	1.11	-119.7	-0.05
-118.8	0	-118.8	-2.85	-118.8	-0.81	-118.8	-1.82	-118.8	-1.3	-118.8	-1.32
-117.9	0	-117.9	0.98	-117.9	0.49	-117.9	0.19	-117.9	-1.12	-117.9	-0.69
-117	0	-117	1.69	-117	-0.84	-117	-0.97	-117	0.18	-117	1.97
-116.1	0	-116.1	0.42	-116.1	-1.19	-116.1	-0.46	-116.1	0.57	-116.1	-1.02
-115.2	0	-115.2	-0.61	-115.2	-0.16	-115.2	-0.86	-115.2	-1.82	-115.2	-0.25
-114.3	0	-114.3	-1	-114.3	0.26	-114.3	2.9	-114.3	-0.78	-114.3	0.47
-113.4	0	-113.4	0.21	-113.4	-1.17	-113.4	-0.63	-113.4	1.3	-113.4	0.56
-112.5	0	-112.5	-0.41	-112.5	-2.51	-112.5	-0.23	-112.5	1.06	-112.5	0.31
-111.6	0	-111.6	-1.14	-111.6	-1.79	-111.6	-1.95	-111.6	-1.31	-111.6	-1
-110.7	0	-110.7	0.14	-110.7	-1.09	-110.7	-0.54	-110.7	0.79	-110.7	-0.58
-109.8	0	-109.8	0.66	-109.8	-2.31	-109.8	0.69	-109.8	1.72	-109.8	0.11
-108.9	0	-108.9	-0.29	-108.9	-2.31	-108.9	-1.81	-108.9	0.75	-108.9	-0.98
-108	0	-108	1.98	-108	-1.19	-108	0.31	-108	1.09	-108	1.59
-107.1	0	-107.1	-1.22	-107.1	-1.88	-107.1	0.02	-107.1	-0.92	-107.1	0.23
-106.2	0	-106.2	0.76	-106.2	-2.14	-106.2	0.39	-106.2	0.91	-106.2	0.16
-105.3	0	-105.3	1.8	-105.3	-0.19	-105.3	1.59	-105.3	-0.23	-105.3	1.77
-104.4	0	-104.4	0.36	-104.4	-1.09	-104.4	0.72	-104.4	-0.6	-104.4	-0.07
-103.5	0	-103.5	1.5	-103.5	1.09	-103.5	1.03	-103.5	0.22	-103.5	2.02
-102.6	0	-102.6	0.54	-102.6	-0.92	-102.6	0.71	-102.6	0.43	-102.6	0.57
-101.7	0	-101.7	1.1	-101.7	1.33	-101.7	0.7	-101.7	1.51	-101.7	-0.46
-100.8	0	-100.8	0.33	-100.8	-0.26	-100.8	-0.16	-100.8	-0.13	-100.8	0.83
-99.9	0	-99.9	-3.26	-99.9	-1.11	-99.9	-2.34	-99.9	-0.94	-99.9	0.27
-99	0	-99	-0.4	-99	-0.35	-99	0.8	-99	0.5	-99	0.92
-98.1	0	-98.1	0.96	-98.1	-0.52	-98.1	1.34	-98.1	2.44	-98.1	0.69
-97.2	0	-97.2	-0.89	-97.2	-0.7	-97.2	-2.12	-97.2	1.05	-97.2	0.15
-96.3	0	-96.3	-1.5	-96.3	-2.27	-96.3	-1.16	-96.3	-0.76	-96.3	-0.23
-95.4	0	-95.4	-1.04	-95.4	-1.22	-95.4	-0.14	-95.4	2.69	-95.4	0.76
-94.5	0	-94.5	1.05	-94.5	0.17	-94.5	0.22	-94.5	1.36	-94.5	1.34
-93.6	0	-93.6	-1.55	-93.6	-0.94	-93.6	-1.74	-93.6	-0.69	-93.6	-1.74
-92.7	0	-92.7	0.76	-92.7	-0.77	-92.7	-1.1	-92.7	1.26	-92.7	-0.4
-91.8	0	-91.8	-1.9	-91.8	-2.83	-91.8	-2.33	-91.8	-1.96	-91.8	-0.94
-90.9	0	-90.9	-0.48	-90.9	-0.9	-90.9	-1.74	-90.9	0.41	-90.9	0.54
-90	0	-90	-0.42	-90	0.78	-90	-0.91	-90	0.91	-90	0.26
-89.1	0	-89.1	1.93	-89.1	1.15	-89.1	-0.06	-89.1	1.81	-89.1	2.14
-88.2	0	-88.2	-0.84	-88.2	-0.47	-88.2	-1.16	-88.2	1.57	-88.2	0.63
-87.3	0	-87.3	-1.62	-87.3	-0.97	-87.3	-0.59	-87.3	-0.96	-87.3	-0.02
-86.4	0	-86.4	0.57	-86.4	0.05	-86.4	0.77	-86.4	0.6	-86.4	0.82
-85.5	0	-85.5	0.29	-85.5	0.83	-85.5	0.22	-85.5	-0.39	-85.5	1.53
-84.6	0	-84.6	1.04	-84.6	0.35	-84.6	-0.32	-84.6	1.63	-84.6	1.4
-83.7	0	-83.7	0.77	-83.7	-1.58	-83.7	1.12	-83.7	1.05	-83.7	1.15
-82.8	0	-82.8	-0.23	-82.8	-2.41	-82.8	0.27	-82.8	-2.1	-82.8	-0.49
-81.9	0	-81.9	0.19	-81.9	-0.6	-81.9	-0.32	-81.9	0.19	-81.9	-0.24
-81	0	-81	2.3	-81	1.26	-81	4.55	-81	1.51	-81	1.74
-80.1	0	-80.1	0.37	-80.1	0.97	-80.1	-0.29	-80.1	0.55	-80.1	0.96
-79.2	0	-79.2	0.46	-79.2	-1.55	-79.2	1.13	-79.2	0.41	-79.2	-1.59
-78.3	0	-78.3	-0.9	-78.3	-2.2	-78.3	-0.75	-78.3	-1.01	-78.3	0.42
-77.4	0	-77.4	1.17	-77.4	0.11	-77.4	0.17	-77.4	1.09	-77.4	1.95
-76.5	0	-76.5	-0.02	-76.5	0.99	-76.5	1.72	-76.5	-1.18	-76.5	0.98
-75.6	0	-75.6	-0.75	-75.6	-3.3	-75.6	-0.01	-75.6	-1.76	-75.6	-0.61
-74.7	0	-74.7	-0.27	-74.7	-1.16	-74.7	0.27	-74.7	-0.68	-74.7	0.01
-73.8	0	-73.8	-0.86	-73.8	0.4	-73.8	-0.32	-73.8	0.11	-73.8	-0.18
-72.9	0	-72.9	1.1	-72.9	0.15	-72.9	1.02	-72.9	-0.35	-72.9	0.58
-72	0	-72	1.31	-72	-0.68	-72	-0.42	-72	1.67	-72	0.48
-71.1	0	-71.1	-0.44	-71.1	-1.59	-71.1	0.08	-71.1	1.19	-71.1	-0.01
-70.2	0	-70.2	0.81	-70.2	0.28	-70.2	1.14	-70.2	0.34	-70.2	1.66
-69.3	0	-69.3	-0.23	-69.3	-3.01	-69.3	-2.38	-69.3	-0.96	-69.3	-0.01
-68.4	0	-68.4	-1.26	-68.4	-3.71	-68.4	-1.36	-68.4	-0.09	-68.4	-0.79
-67.5	0	-67.5	-2.76	-67.5	-1.41	-67.5	1.24	-67.5	-1.32	-67.5	-0.77
-66.6	0	-66.6	0.24	-66.6	-0.67	-66.6	0.72	-66.6	-0.38	-66.6	0.23
-65.7	0	-65.7	1.68	-65.7	-1.9	-65.7	0.22	-65.7	0.66	-65.7	0.51
-64.8	0	-64.8	-1.7	-64.8	-0.95	-64.8	-0.64	-64.8	-1.55	-64.8	-0.63
-63.9	0	-63.9	0.3	-63.9	-1.3	-63.9	1.08	-63.9	1.15	-63.9	0.49
-63	0	-63	1.7	-63	-0.35	-63	0.91	-63	0.28	-63	3.57
-62.1	0	-62.1	-0.87	-62.1	-0.53	-62.1	0.55	-62.1	-0.71	-62.1	1.54
-61.2	0	-61.2	-1.48	-61.2	-2.43	-61.2	-0.79	-61.2	-0.49	-61.2	0.02
-60.3	0	-60.3	0.68	-60.3	-2.11	-60.3	-0.82	-60.3	-0.41	-60.3	-0.62
-59.4	0	-59.4	1.4	-59.4	-1.83	-59.4	1.17	-59.4	0.44	-59.4	1.44
-58.5	0	-58.5	1.26	-58.5	-0.46	-58.5	0.66	-58.5	0.69	-58.5	0.33
-57.6	0	-57.6	-0.23	-57.6	-0.78	-57.6	1.3	-57.6	4.23	-57.6	0.83
-56.7	0	-56.7	2.01	-56.7	0.78	-56.7	0.74	-56.7	2.61	-56.7	4.07
-55.8	0	-55.8	-0.1	-55.8	-1.17	-55.8	-0.2	-55.8	-0.89	-55.8	-0.72
-54.9	0	-54.9	1.06	-54.9	-0.47	-54.9	0.05	-54.9	0.64	-54.9	0.08
-54	0	-54	-0.11	-54	-4.34	-54	-1.71	-54	-2.17	-54	-2.64
-53.1	0	-53.1	-0.22	-53.1	0.15	-53.1	-0.08	-53.1	1.4	-53.1	0.82
-52.2	0	-52.2	0.38	-52.2	-0.74	-52.2	1.61	-52.2	1.33	-52.2	0.14
-51.3	0	-51.3	0.89	-51.3	-2.22	-51.3	0.91	-51.3	-0.97	-51.3	0.45
-50.4	0	-50.4	0.91	-50.4	-0.48	-50.4	-0.85	-50.4	0.47	-50.4	1.26
-49.5	0	-49.5	-1.24	-49.5	-0.93	-49.5	0.88	-49.5	0.7	-49.5	1.54
-48.6	0	-48.6	1.65	-48.6	-0.05	-48.6	1.4	-48.6	0.38	-48.6	3.16
-47.7	0	-47.7	0.65	-47.7	0.2	-47.7	0.46	-47.7	0.84	-47.7	2.16
-46.8	0	-46.8	3.34	-46.8	0.64	-46.8	-0.31	-46.8	0.93	-46.8	2.42
-45.9	0	-45.9	0.07	-45.9	-0.94	-45.9	-1.31	-45.9	2.12	-45.9	2.48
-45	0	-45	-1.03	-45	-1.34	-45	-0.27	-45	0.32	-45	-2.06
-44.1	0	-44.1	-0.3	-44.1	-1.33	-44.1	-1.5	-44.1	-0.41	-44.1	2.23
-43.2	0	-43.2	0.01	-43.2	1.15	-43.2	1.65	-43.2	2.32	-43.2	1.6
-42.3	0	-42.3	1.11	-42.3	-0.61	-42.3	0.95	-42.3	-0.34	-42.3	1.05
-41.4	0	-41.4	0.7	-41.4	-0.93	-41.4	0.81	-41.4	0.61	-41.4	2.37
-40.5	0	-40.5	-0.57	-40.5	-2	-40.5	-0.43	-40.5	-1.54	-40.5	0.61
-39.6	0	-39.6	1.12	-39.6	-1.11	-39.6	1.06	-39.6	3.12	-39.6	2.31
-38.7	0	-38.7	0.33	-38.7	-0.89	-38.7	-0.23	-38.7	1.89	-38.7	0.46
-37.8	0	-37.8	0.42	-37.8	-2.06	-37.8	1.04	-37.8	-0.7	-37.8	0.27
-36.9	0	-36.9	0.16	-36.9	-2.28	-36.9	-0.19	-36.9	-0.06	-36.9	1.33
-36	0	-36	0.17	-36	-1.16	-36	-0.11	-36	1.14	-36	0.57
-35.1	0	-35.1	2.69	-35.1	1.31	-35.1	2.64	-35.1	2.63	-35.1	3.01
-34.2	0	-34.2	0.81	-34.2	1.81	-34.2	2.17	-34.2	1.24	-34.2	1.62
-33.3	0	-33.3	1.35	-33.3	0.51	-33.3	0.91	-33.3	1.59	-33.3	1.37
-32.4	0	-32.4	0.41	-32.4	-1.25	-32.4	-0.89	-32.4	-1	-32.4	1.27
-31.5	0	-31.5	0.48	-31.5	-1.63	-31.5	-0.33	-31.5	0.28	-31.5	1.56
-30.6	0	-30.6	1.06	-30.6	-1.08	-30.6	-0.37	-30.6	0.54	-30.6	0.72
-29.7	0	-29.7	1.02	-29.7	-1.32	-29.7	0.32	-29.7	0.76	-29.7	-0.1
-28.8	0	-28.8	1.55	-28.8	-1.03	-28.8	2.01	-28.8	0.83	-28.8	0.77
-27.9	0	-27.9	0.95	-27.9	0.77	-27.9	-0.07	-27.9	1.06	-27.9	-0.14
-27	0	-27	1.14	-27	-0.04	-27	2.24	-27	2.43	-27	-0.9
-26.1	0	-26.1	0.09	-26.1	0.44	-26.1	1.04	-26.1	-0.24	-26.1	1.54
-25.2	0	-25.2	1.28	-25.2	0.59	-25.2	0.72	-25.2	0.29	-25.2	2.35
-24.3	0	-24.3	-0.43	-24.3	-1.14	-24.3	2.28	-24.3	2.9	-24.3	2.64
-23.4	0	-23.4	1.41	-23.4	0.04	-23.4	0.94	-23.4	1.93	-23.4	2.48
-22.5	0	-22.5	0.64	-22.5	0.62	-22.5	0.62	-22.5	1.66	-22.5	1.17
-21.6	0	-21.6	-0.6	-21.6	-2.64	-21.6	-0.2	-21.6	-1.38	-21.6	-0.94
-20.7	0	-20.7	1.69	-20.7	-0.99	-20.7	-0.24	-20.7	0.2	-20.7	0.73
-19.8	0	-19.8	0.5	-19.8	-1.17	-19.8	-1.26	-19.8	0.08	-19.8	-1.37
-18.9	0	-18.9	2.46	-18.9	0.84	-18.9	2.06	-18.9	0.67	-18.9	0.33
-18	0	-18	0.54	-18	-1.42	-18	0.47	-18	0.86	-18	2.86
-17.1	0	-17.1	0.33	-17.1	-1.28	-17.1	0.46	-17.1	-0.33	-17.1	2.06
-16.2	0	-16.2	-0.15	-16.2	0.12	-16.2	0.25	-16.2	1.43	-16.2	-0.12
-15.3	0	-15.3	0.6	-15.3	-0.87	-15.3	0.01	-15.3	0.12	-15.3	-0.16
-14.4	0	-14.4	0.82	-14.4	-0.37	-14.4	0.38	-14.4	1.2	-14.4	-0.42
-13.5	0	-13.5	1.32	-13.5	0.92	-13.5	1.04	-13.5	1.55	-13.5	3.2
-12.6	0	-12.6	1.78	-12.6	0.2	-12.6	1.06	-12.6	0.61	-12.6	0.17
-11.7	0	-11.7	-0.38	-11.7	-0.2	-11.7	2.03	-11.7	1.96	-11.7	1.43
-10.8	0	-10.8	-0.12	-10.8	-2.07	-10.8	0.87	-10.8	1.71	-10.8	0.36
-9.9	0	-9.9	-0.84	-9.9	-3.24	-9.9	-1.44	-9.9	-0.49	-9.9	-0.65
-9	0	-9	1.69	-9	0.51	-9	-0.39	-9	0.29	-9	0.32
-8.1	0	-8.1	0.25	-8.1	0.76	-8.1	0.86	-8.1	-0.12	-8.1	-1.47
-7.2	0	-7.2	1.44	-7.2	-1.03	-7.2	1.08	-7.2	1.52	-7.2	0.89
-6.3	0	-6.3	0.62	-6.3	-1.04	-6.3	-2.06	-6.3	-1.5	-6.3	-0.46
-5.4	0	-5.4	-0.45	-5.4	1.42	-5.4	1.22	-5.4	0.97	-5.4	2.17
-4.5	0	-4.5	-0.66	-4.5	-1	-4.5	-0.9	-4.5	-1	-4.5	-1.42
-3.6	0	-3.6	0.25	-3.6	0.02	-3.6	-0.38			-3.6	1.3
-2.7	0	-2.7	-0.17	-2.7	-1.94	-2.7	-0.37
-1.8	0	-1.8	1.3	-1.8	0.59	-1.8	2.9	-1.8	1.31
-0.9	0	-0.9	0.87	-0.9	0.81	-0.9	0.49	-0.9	-0.22	-0.9	1.08
0	0	0	1.72	0	-0.27	0	-0.02	0	1.31	0	1.73
3.6	0	3.6	3.63	3.6	2.68	3.6	3.22	3.6	4.32	3.6	5.15
4.5	0	4.5	0.46	4.5	-0.93	4.5	-0.37	4.5	-1.09	4.5	2.61
5.4	0	5.4	-0.4	5.4	0.54	5.4	0.48	5.4	-0.06	5.4	2.67
6.3	0	6.3	-0.11	6.3	-0.16	6.3	0.21	6.3	0.28	6.3	1.89
7.2	0	7.2	1.54	7.2	-0.06	7.2	2.41	7.2	0.92	7.2	2.22
8.1	0	8.1	1.94	8.1	1.29	8.1	3.63	8.1	1.46	8.1	3.16
9	0	9	-0.04	9	-1.32	9	0.53	9	0.56	9	1.61
9.9	0	9.9	2.25	9.9	2.84	9.9	2.51	9.9	2.25	9.9	3.54
10.8	0	10.8	1.52	10.8	0.76	10.8	1.92	10.8	1.54	10.8	4.57
11.7	0	11.7	1.54	11.7	0.02	11.7	2.76	11.7	2.58	11.7	3.71
12.6	0	12.6	2.84	12.6	-0.67	12.6	2.89	12.6	2.33	12.6	5.71
13.5	0	13.5	2.06	13.5	1.23	13.5	1.22	13.5	5.07	13.5	3.44
14.4	0	14.4	1.23	14.4	-1.65	14.4	-0.77	14.4	1.89	14.4	4.41
15.3	0	15.3	2.07	15.3	-0.35	15.3	2.69	15.3	2.16	15.3	3.9
16.2	0	16.2	-0.32	16.2	-0.35	16.2	0.95	16.2	1.58	16.2	2.55
17.1	0	17.1	0.5	17.1	0.82	17.1	1.58	17.1	3.15	17.1	4.7
18	0	18	-0.01	18	-0.86	18	1.82	18	3.34	18	5.49
18.9	0	18.9	1.48	18.9	0.71	18.9	3.14	18.9	3.22	18.9	5.51
19.8	0	19.8	3.75	19.8	2.41	19.8	3.76	19.8	4.56	19.8	6.81
20.7	0	20.7	1.25	20.7	0.78	20.7	2.78	20.7	1.38	20.7	4.45
21.6	0	21.6	1.19	21.6	0.13	21.6	0.87	21.6	3.65	21.6	5.04
22.5	0	22.5	0.2	22.5	0.25	22.5	0.03	22.5	1.82	22.5	3.88
23.4	0	23.4	0.58	23.4	-0.44	23.4	1.64	23.4	2.55	23.4	3.66
24.3	0	24.3	1.62	24.3	0.02	24.3	2.75	24.3	3.73	24.3	4.86
25.2	0	25.2	1.92	25.2	0.73	25.2	0.48	25.2	2.78	25.2	6.96
26.1	0	26.1	-0.72	26.1	-0.76	26.1	0.58	26.1	1.77	26.1	5.28
27	0	27	1.91	27	0.46	27	3.54	27	3.21	27	4.62
27.9	0	27.9	3.06	27.9	0.27	27.9	2.16	27.9	3.22	27.9	4.32
28.8	0	28.8	0.45	28.8	0.7	28.8	0.84	28.8	3.3	28.8	5.48
29.7	0	29.7	-0.57	29.7	1.25	29.7	3.07	29.7	3.61	29.7	4.43
30.6	0	30.6	-0.84	30.6	0.54	30.6	0.36	30.6	3.42	30.6	4.92
31.5	0	31.5	0.85	31.5	-2	31.5	2.47	31.5	2.55	31.5	4.92
32.4	0	32.4	-0.21	32.4	-0.2	32.4	0.91	32.4	3.84	32.4	6.39
33.3	0	33.3	1.29	33.3	-1.51	33.3	0.24	33.3	3.58	33.3	6.1
34.2	0	34.2	2.98	34.2	2.16	34.2	4.29	34.2	4.06	34.2	8.47
35.1	0	35.1	2.31	35.1	0.66	35.1	3.07	35.1	3.36	35.1	7.26
36	0	36	0.75	36	-1.04	36	2.37	36	2.69	36	5.56
36.9	0	36.9	2.28	36.9	-0.07	36.9	2.17	36.9	4.74	36.9	7.44
37.8	0	37.8	1.69	37.8	0.93	37.8	3.42	37.8	4.56	37.8	5.73
38.7	0	38.7	1.47	38.7	1.75	38.7	3.09	38.7	5.3	38.7	5.05
39.6	0	39.6	0.6	39.6	-0.51	39.6	0.22	39.6	4.51	39.6	7.89
40.5	0	40.5	0.76	40.5	0.2	40.5	0.7	40.5	3.57	40.5	5.17
41.4	0	41.4	1.81	41.4	-0.13	41.4	2.61	41.4	4.12	41.4	7.86
42.3	0	42.3	1.14	42.3	0.85	42.3	2.3	42.3	4.11	42.3	7.08
43.2	0	43.2	1.25	43.2	1.68	43.2	5.57	43.2	6.68	43.2	6.96
44.1	0	44.1	-1.72	44.1	-1.69	44.1	0.57	44.1	3.16	44.1	4.96
45	0	45	0.59	45	-0.38	45	1.44	45	2.11	45	6.61
45.9	0	45.9	0.77	45.9	-0.96	45.9	2.04	45.9	4.39	45.9	5.35
46.8	0	46.8	1.52	46.8	1.42	46.8	2.51	46.8	3.65	46.8	5.64
47.7	0	47.7	1.57	47.7	1.23	47.7	4.58	47.7	5.94	47.7	5.93
48.6	0	48.6	1.53	48.6	0.48	48.6	3.32	48.6	5.86	48.6	8.91
49.5	0	49.5	0.98	49.5	0.26	49.5	2.78	49.5	3.7	49.5	6.43
50.4	0	50.4	0.53	50.4	-2.17	50.4	0.58	50.4	3.51	50.4	6.57
51.3	0	51.3	0.03	51.3	-1.11	51.3	2.1	51.3	5.19	51.3	7.06
52.2	0	52.2	-0.14	52.2	-0.15	52.2	0.82	52.2	3.24	52.2	6.07
53.1	0	53.1	0.7	53.1	-1.58	53.1	2.22	53.1	5.03	53.1	4.96
54	0	54	-0.13	54	-1.29	54	1.93	54	3.58	54	9.04
54.9	0	54.9	0.87	54.9	-0.45	54.9	2.4	54.9	2.98	54.9	5.59
55.8	0	55.8	1.11	55.8	-1.55	55.8	2.23	55.8	4.1	55.8	5.21
56.7	0	56.7	0.98	56.7	1.64	56.7	3.87	56.7	4.45	56.7	7.47
57.6	0	57.6	1.77	57.6	-0.73	57.6	1.45	57.6	3.98	57.6	7.03
58.5	0	58.5	0.79	58.5	-0.41	58.5	3.39	58.5	4.36	58.5	6.02
59.4	0	59.4	3.53	59.4	2.01	59.4	5.88	59.4	5.34	59.4	9.71
60.3	0	60.3	2.44	60.3	-0.95	60.3	2.79	60.3	4.83	60.3	7.27
61.2	0	61.2	3	61.2	1.35	61.2	3.47	61.2	7.1	61.2	8.42
62.1	0	62.1	-0.3	62.1	-0.62	62.1	0.69	62.1	4.77	62.1	4.27
63	0	63	-0.13	63	0.23	63	2.03	63	4.47	63	6.59
63.9	0	63.9	1.97	63.9	-0.38	63.9	2.76	63.9	6.35	63.9	8.11
64.8	0	64.8	1.42	64.8	1.23	64.8	2.77	64.8	7.64	64.8	6.98
65.7	0	65.7	1.02	65.7	-0.86	65.7	1.78	65.7	3.81	65.7	9.08
66.6	0	66.6	0.62	66.6	0.43	66.6	3.23	66.6	4.95	66.6	7.74
67.5	0	67.5	1.47	67.5	-0.68	67.5	3.55	67.5	6.96	67.5	10.15
68.4	0	68.4	-0.16	68.4	-0.03	68.4	1.74	68.4	2.18	68.4	6.28
69.3	0	69.3	1.61	69.3	0.89	69.3	0.1			69.3	9.27
70.2	0	70.2	0.96	70.2	0.38	70.2	0.55			70.2	5.64
71.1	0	71.1	1.6	71.1	0.11	71.1	3.37			71.1	7.61
72	0	72	2.72	72	0.78	72	2.2			72	7.8
72.9	0	72.9	-0.46	72.9	-0.93	72.9	1.69			72.9	6.46
73.8	0	73.8	2.99	73.8	0.25	73.8	4.29			73.8	8.9
74.7	0	74.7	1.21	74.7	0.52	74.7	0.34	74.7	3.49	74.7	8.54
75.6	0	75.6	2.04	75.6	0.23	75.6	2.92	75.6	6.51	75.6	6.82
76.5	0	76.5	-0.47	76.5	-2.17	76.5	2.26	76.5	3.79	76.5	7.29
77.4	0	77.4	1.51	77.4	-0.45	77.4	3.9	77.4	5.06	77.4	7.52
78.3	0	78.3	2.73	78.3	0.94	78.3	3.1	78.3	3.93	78.3	8.7
79.2	0	79.2	1.87	79.2	0.51	79.2	3.67	79.2	4.07	79.2	7.17
80.1	0	80.1	0.92	80.1	2.06	80.1	2.4	80.1	3.83	80.1	8.86
81	0	81	-0.01	81	-1.31	81	1.09	81	3.83	81	7.44
81.9	0	81.9	-0.85	81.9	-1.86	81.9	1.27	81.9	1.55	81.9	6.28
82.8	0	82.8	1.39	82.8	1.04	82.8	3.35	82.8	5.48	82.8	8.69
83.7	0	83.7	1.84	83.7	1.13	83.7	4.49	83.7	4.74	83.7	7.35
84.6	0	84.6	0.21	84.6	0.49	84.6	3.36	84.6	4.39	84.6	8.43
85.5	0	85.5	0.21	85.5	-1.17	85.5	0.63	85.5	3.63	85.5	6.84
86.4	0	86.4	-0.88	86.4	-2.33	86.4	0.39	86.4	2.47	86.4	5.16
87.3	0	87.3	1.03	87.3	0.73	87.3	2.61	87.3	5.91	87.3	7.88
88.2	0	88.2	0.88	88.2	-0.6	88.2	1.28	88.2	4.01	88.2	7.36
89.1	0	89.1	-0.32	89.1	-1.07	89.1	1.74	89.1	2.22	89.1	9.59
90	0	90	-0.21	90	1.97	90	1.33	90	5.47	90	5.89
90.9	0	90.9	0.71	90.9	0.95	90.9	3.05	90.9	5.94	90.9	9.13
91.8	0	91.8	1.19	91.8	0.95	91.8	3.36	91.8	5.88	91.8	10.14
92.7	0	92.7	1.14	92.7	0.79	92.7	1.12	92.7	3.43	92.7	7.51
93.6	0	93.6	1.65	93.6	-0.63	93.6	3.65	93.6	5.34	93.6	9.54
94.5	0	94.5	2.57	94.5	-0.34	94.5	3.57	94.5	6.28	94.5	9.06
95.4	0	95.4	0.31	95.4	-1.07	95.4	1.92	95.4	5.08	95.4	7.91
96.3	0	96.3	-0.68	96.3	-0.83	96.3	2.74	96.3	3.49	96.3	8.49
97.2	0	97.2	1.19	97.2	1.77	97.2	3.93	97.2	5.99	97.2	8.35
98.1	0	98.1	1.74	98.1	-1.17	98.1	3.86	98.1	4.6	98.1	8.84
99	0	99	-0.11	99	1.19	99	3.67	99	6.15	99	9.09
99.9	0	99.9	3.03	99.9	2.03	99.9	4.34	99.9	8.17	99.9	10.87
100.8	0	100.8	3.05	100.8	1.56	100.8	5.03	100.8	9.44	100.8	11.1
101.7	0	101.7	1.39	101.7	0.19	101.7	2.48	101.7	5.16	101.7	8.15
102.6	0	102.6	0.48	102.6	-0.33	102.6	1.81	102.6	6.06	102.6	8.26
103.5	0	103.5	1.02	103.5	-0.96	103.5	3.2	103.5	7.11	103.5	7.95
104.4	0	104.4	0.82	104.4	-3.14	104.4	2.3	104.4	5.24	104.4	9.27
105.3	0	105.3	1.43	105.3	0.88	105.3	3.01	105.3	7.11	105.3	12.25
106.2	0	106.2	1.8	106.2	0.11	106.2	3.25	106.2	5.58	106.2	10.5
107.1	0	107.1	-0.53	107.1	-0.52	107.1	3.41	107.1	5.79	107.1	6.22
108	0	108	1.7	108	0.46	108	4.26	108	5.3	108	11.74
108.9	0	108.9	-0.82	108.9	-2.38	108.9	2.7	108.9	4.99	108.9	8.92
109.8	0	109.8	2.26	109.8	2.45	109.8	4.78	109.8	7.8	109.8	11.15
110.7	0	110.7	2.4	110.7	2.02	110.7	6.61	110.7	8.48	110.7	11.91
111.6	0	111.6	0.26	111.6	-0.1	111.6	4.74	111.6	6.39	111.6	7.15
112.5	0	112.5	0.6	112.5	-0.17	112.5	3.02	112.5	4.65	112.5	9.02
113.4	0	113.4	-0.18	113.4	-0.84	113.4	3.43	113.4	6.38	113.4	10.14
114.3	0	114.3	0.84	114.3	-1.73	114.3	1.53	114.3	5.87	114.3	8.95
115.2	0	115.2	-0.2	115.2	-0.27	115.2	1.89	115.2	5.17	115.2	10.94
116.1	0	116.1	0.98	116.1	0.75	116.1	3.08	116.1	4.32	116.1	11.38
117	0	117	0.4	117	-2.61	117	2.4	117	6.42	117	8.56
117.9	0	117.9	1.78	117.9	0.74	117.9	4.83	117.9	6.97	117.9	10.95
118.8	0	118.8	1.78	118.8	0.75	118.8	2.67	118.8	7.92	118.8	11.45
119.7	0	119.7	2.41	119.7	0.56	119.7	4.82	119.7	7.55	119.7	9.94
120.6	0	120.6	3.6	120.6	1.1	120.6	5.46	120.6	8.69	120.6	11.49
121.5	0	121.5	1.67	121.5	-0.07	121.5	3.87	121.5	5.18	121.5	9.85
122.4	0	122.4	0.51	122.4	-0.21	122.4	4.6	122.4	6.44	122.4	10.21
123.3	0	123.3	0.83	123.3	0.37	123.3	3.32	123.3	6.63	123.3	9.61
124.2	0	124.2	2.68	124.2	2.56	124.2	3.62	124.2	8.34	124.2	12.6
125.1	0	125.1	-0.63	125.1	0.34	125.1	3.58	125.1	7.79	125.1	9.75
126	0	126	1.04	126	0.47	126	4.99	126	6.47	126	11.36
126.9	0	126.9	1.49	126.9	-1.09	126.9	3.04	126.9	4.34	126.9	10.44
127.8	0	127.8	2.84	127.8	-0.75	127.8	3.32	127.8	6.83	127.8	10.62
128.7	0	128.7	-0.41	128.7	-0.74	128.7	1.87	128.7	3.4	128.7	8.25
129.6	0	129.6	1.67	129.6	0.45	129.6	3.38	129.6	7.29	129.6	11.23
130.5	0	130.5	0.06	130.5	0.27	130.5	2.5	130.5	3.81	130.5	9.42
131.4	0	131.4	0.46	131.4	-1.5	131.4	2.88	131.4	7.82	131.4	10.38
132.3	0	132.3	-0.07	132.3	0.76	132.3	3.04	132.3	6.77	132.3	10.89
133.2	0	133.2	0.78	133.2	0.65	133.2	1.96	133.2	5.16	133.2	9.96
134.1	0	134.1	2.52	134.1	-0.09	134.1	4.83	134.1	8.63	134.1	12.02
135	0	135	-2.31	135	-1.08	135	1.42	135	7.23	135	8.25
135.9	0	135.9	0.75	135.9	-0.74	135.9	2.26	135.9	7.45	135.9	9.98
136.8	0	136.8	1.03	136.8	0.53	136.8	3.36	136.8	8.13	136.8	11.56
137.7	0	137.7	-0.1	137.7	0.06	137.7	1.5	137.7	6.93	137.7	8.46
138.6	0	138.6	1.01	138.6	1.2	138.6	4.29	138.6	6.5	138.6	11.6
139.5	0	139.5	2.01	139.5	2.6	139.5	3.97	139.5	7.84	139.5	11.28
140.4	0	140.4	1.92	140.4	-0.51	140.4	2.72	140.4	6.48	140.4	9.67
141.3	0	141.3	0.55	141.3	-0.3	141.3	3.65	141.3	5.83	141.3	9.93
142.2	0	142.2	0.29	142.2	-0.56	142.2	4.45	142.2	7.01	142.2	13.12
143.1	0	143.1	0.52	143.1	0.72	143.1	5.32	143.1	8.79	143.1	11.82
144	0	144	1.6	144	1.05	144	3.58	144	8.34	144	11.1
144.9	0	144.9	0.07	144.9	0.29	144.9	1.62	144.9	4.74	144.9	8.06
145.8	0	145.8	-0.14	145.8	0.78	145.8	2.97	145.8	5.58	145.8	10.47
146.7	0	146.7	-1.46	146.7	-1.53	146.7	2.28	146.7	6.9	146.7	10.03
147.6	0	147.6	-0.71	147.6	-0.13	147.6	2.11	147.6	6.49	147.6	9.24
148.5	0	148.5	0.93	148.5	0.69	148.5	3.47	148.5	8.65	148.5	11.54
149.4	0	149.4	1.65	149.4	1.09	149.4	3.38	149.4	8.2	149.4	10.13
150.3	0	150.3	1.66	150.3	0.88	150.3	2.22	150.3	8.57	150.3	11.26
151.2	0	151.2	-0.34	151.2	-1.17	151.2	3.23	151.2	6.6	151.2	9.21
152.1	0	152.1	2.03	152.1	1.64	152.1	5.05	152.1	7.55	152.1	11.63
153	0	153	0.02	153	-0.09	153	4.29	153	8.17	153	10.59
153.9	0	153.9	0	153.9	-0.06	153.9	2.52	153.9	7.54	153.9	9.31
154.8	0	154.8	0.55	154.8	-0.89	154.8	2.64	154.8	7.05	154.8	11.91
155.7	0	155.7	1.04	155.7	0.51	155.7	5.25	155.7	7.87	155.7	10.65
156.6	0	156.6	-2.01	156.6	0.13	156.6	2.06	156.6	7.58	156.6	13.09
157.5	0	157.5	0.44	157.5	-1.04	157.5	4.35	157.5	7.72	157.5	10.61
158.4	0	158.4	3.42	158.4	1.79	158.4	5	158.4	8.19	158.4	11.61
159.3	0	159.3	-0.22	159.3	-1.21	159.3	3	159.3	6.53	159.3	10.2
160.2	0	160.2	0.51	160.2	-0.48	160.2	3.7	160.2	9.01	160.2	10.07
161.1	0	161.1	2.59	161.1	3.46	161.1	5.22	161.1	9.83	161.1	13.66
162	0	162	0.29	162	0.55	162	3.93	162	8	162	12.13
162.9	0	162.9	1.51	162.9	2.45	162.9	3.99	162.9	9.29	162.9	12.92
163.8	0	163.8	3.1	163.8	3.29	163.8	4.71	163.8	10.37	163.8	13.1
164.7	0	164.7	1.17	164.7	1.31	164.7	3.81	164.7	8.05	164.7	10.88
165.6	0	165.6	0.05	165.6	0.01	165.6	5.03	165.6	8.58	165.6	13.48
166.5	0	166.5	0.16	166.5	-0.35	166.5	4.33	166.5	7.03	166.5	11.93
167.4	0	167.4	2.26	167.4	-0.31	167.4	3.86	167.4	9.94	167.4	12.4
168.3	0	168.3	1.51	168.3	0.25	168.3	2.07	168.3	7.07	168.3	9.18
169.2	0	169.2	-1.08	169.2	-0.29	169.2	3.95	169.2	7.51	169.2	11.15
170.1	0	170.1	0.24	170.1	-0.48	170.1	2.6	170.1	6.14	170.1	10.48
171	0	171	0.69	171	0.95	171	4.42	171	7.9	171	10.27
171.9	0	171.9	1.03	171.9	-1.18	171.9	4.34	171.9	7.02	171.9	12.06
172.8	0	172.8	1.56	172.8	1.83	172.8	4.1	172.8	8.87	172.8	12.45
173.7	0	173.7	2	173.7	0.64	173.7	3.49	173.7	8.74	173.7	11.38
174.6	0	174.6	2.92	174.6	2.51	174.6	4.9	174.6	9.52	174.6	12.25
175.5	0	175.5	1.21	175.5	0.15	175.5	3.58	175.5	6.05	175.5	11.25
176.4	0	176.4	0.04	176.4	-0.05	176.4	2.32	176.4	7.35	176.4	12.06
177.3	0	177.3	-0.13	177.3	-1.13	177.3	4.98	177.3	7.37	177.3	10.14
178.2	0	178.2	-0.5	178.2	0.15	178.2	1.68	178.2	6.92	178.2	10.63
179.1	0	179.1	-0.12	179.1	0.43	179.1	2.96	179.1	7.2	179.1	11.38
180	0	180	1.24	180	-0.74	180	4.91	180	8.89	180	10.5
180.9	0	180.9	0.71	180.9	0.35	180.9	5.2	180.9	8.75	180.9	13.07
181.8	0	181.8	0.61	181.8	2.65	181.8	3.76	181.8	7.32	181.8	12.12
182.7	0	182.7	2.26	182.7	2.37	182.7	5.1	182.7	8.79	182.7	13.5
183.6	0	183.6	0.07	183.6	1.78	183.6	4.42	183.6	8.78	183.6	10.65
184.5	0	184.5	2.15	184.5	1.66	184.5	4.54	184.5	9	184.5	11.54
185.4	0	185.4	2.01	185.4	2.03	185.4	4.61	185.4	10.16	185.4	13.32
186.3	0	186.3	0.29	186.3	0.51	186.3	4.08	186.3	8.51	186.3	11.06
187.2	0	187.2	-1.06	187.2	-2.32	187.2	3.33	187.2	6.7	187.2	11.3
188.1	0	188.1	0.4	188.1	-1.79	188.1	4.39	188.1	9	188.1	11.78
189	0	189	2.11	189	1.28	189	4.68	189	10.61	189	13.2
189.9	0	189.9	-0.96	189.9	0.05	189.9	3.04	189.9	7.97	189.9	11.73
190.8	0	190.8	1.5	190.8	1.94	190.8	5.27	190.8	9.24	190.8	12.97
191.7	0	191.7	1.6	191.7	0.76	191.7	4.2	191.7	9.95	191.7	12.44
192.6	0	192.6	0.84	192.6	-0.75	192.6	5.47	192.6	10.59	192.6	13.32
193.5	0	193.5	0.02	193.5	-0.29	193.5	2.35	193.5	8.49	193.5	10.65
194.4	0	194.4	0.63	194.4	1.16	194.4	5.59	194.4	8.75	194.4	12.73
195.3	0	195.3	2.28	195.3	2.29	195.3	7.08	195.3	11.2	195.3	12.72
196.2	0	196.2	2.03	196.2	1.14	196.2	3.96	196.2	10.13	196.2	13.71
197.1	0	197.1	2.01	197.1	2.41	197.1	5.67	197.1	12.03	197.1	14.98
198	0	198	1.46	198	0.16	198	4.46	198	8.44	198	14.98
198.9	0	198.9	-0.66	198.9	-1.53	198.9	3.73	198.9	6.42	198.9	13.1
199.8	0	199.8	-0.46	199.8	-1.81	199.8	2.65	199.8	6.16	199.8	11.4
200.7	0	200.7	2.15	200.7	1.11	200.7	4.23	200.7	11.38	200.7	12.06
201.6	0	201.6	0.94	201.6	-0.09	201.6	2.24	201.6	9.07	201.6	11.84
202.5	0	202.5	0.45	202.5	-1.28	202.5	3.59	202.5	8.15	202.5	11.15
203.4	0	203.4	1.44	203.4	3.07	203.4	5.02	203.4	9.52	203.4	13.58
204.3	0	204.3	-0.25	204.3	0.36	204.3	2.44	204.3	7.5	204.3	12.01
205.2	0	205.2	0.59	205.2	0.66	205.2	4.67	205.2	9.55	205.2	11.96
206.1	0	206.1	1.55	206.1	-1.8	206.1	4.12	206.1	9.69	206.1	11.32
207	0	207	0.67	207	0.68	207	3.54	207	10.1	207	12.55
207.9	0	207.9	1.19	207.9	0.66	207.9	4.04	207.9	10.2	207.9	14.03
208.8	0	208.8	0.35	208.8	-0.44	208.8	2.81	208.8	8.15	208.8	13.48
209.7	0	209.7	0.74	209.7	-0.82	209.7	3.88	209.7	8.44	209.7	11.26
210.6	0	210.6	3.02	210.6	1.56	210.6	6.27	210.6	9.83	210.6	15.1
211.5	0	211.5	-0.12	211.5	0.49	211.5	3.72	211.5	8.84	211.5	13.2
212.4	0	212.4	2.92	212.4	2.06	212.4	3.48	212.4	10.12	212.4	11.69
213.3	0	213.3	-0.18	213.3	-0.1	213.3	4.38	213.3	9.1	213.3	12.03
214.2	0	214.2	1.85	214.2	0.2	214.2	5.21	214.2	11.2	214.2	11.78
215.1	0	215.1	1.28	215.1	0.41	215.1	3.02	215.1	9.98	215.1	12.29
216	0	216	-0.65	216	-0.52	216	3.57	216	6.82	216	9.48
216.9	0	216.9	0.37	216.9	0.47	216.9	2.42	216.9	8.65	216.9	13.77
217.8	0	217.8	-0.38	217.8	-1.26	217.8	2.49	217.8	8.35	217.8	12
218.7	0	218.7	0.94	218.7	0.43	218.7	2.95	218.7	10.72	218.7	13.38
219.6	0	219.6	0.93	219.6	1.8	219.6	5.05	219.6	10.07	219.6	14.17
220.5	0	220.5	0.72	220.5	1.05	220.5	5.26	220.5	10.57	220.5	13.44
221.4	0	221.4	0.75	221.4	0.6	221.4	5.55	221.4	10.63	221.4	14.37
222.3	0	222.3	0.05	222.3	-0.52	222.3	3.67	222.3	9.14	222.3	14.17
223.2	0	223.2	-0.57	223.2	-0.47	223.2	2.94	223.2	7.1	223.2	13.82
224.1	0	224.1	0.53	224.1	0.92	224.1	4.3	224.1	9.11	224.1	11.32
225	0	225	-0.01	225	1.28	225	4.27	225	10.53	225	13.74
225.9	0	225.9	2.76	225.9	2.84	225.9	6.64	225.9	11.02	225.9	17.22
226.8	0	226.8	0.99	226.8	-0.31	226.8	6.3	226.8	10.33	226.8	16.46
227.7	0	227.7	-0.53	227.7	-0.36	227.7	5.43	227.7	10.47	227.7	11.01
228.6	0	228.6	1.67	228.6	-0.2	228.6	3.92	228.6	8.57	228.6	13.2
229.5	0	229.5	0.99	229.5	-0.19	229.5	4.66	229.5	9.84	229.5	12.22
230.4	0	230.4	1.29	230.4	0.11	230.4	6.17	230.4	10.08	230.4	12.99
231.3	0	231.3	0.37	231.3	-0.67	231.3	4.01	231.3	10.54	231.3	12.53
232.2	0	232.2	0	232.2	-0.52	232.2	4.1	232.2	10.2	232.2	11.66
233.1	0	233.1	1.01	233.1	0.16	233.1	6.75	233.1	9.64	233.1	14.07
234	0	234	1.96	234	2.15	234	4.89	234	10.08	234	13.11
234.9	0	234.9	0	234.9	1.33	234.9	4.09	234.9	9.17	234.9	14.36
235.8	0	235.8	0.71	235.8	0.39	235.8	4.35	235.8	8.45	235.8	13.23
236.7	0	236.7	0.6	236.7	-1.43	236.7	3.69	236.7	9.62	236.7	13.11
237.6	0	237.6	-0.92	237.6	-0.72	237.6	5.59	237.6	9.28	237.6	14
238.5	0	238.5	-0.36	238.5	1.02	238.5	2.72	238.5	9.67	238.5	11.96
239.4	0	239.4	-0.22	239.4	-0.08	239.4	4.4	239.4	9.75	239.4	14.33
240.3	0	240.3	0.22	240.3	-0.84	240.3	2.69	240.3	10.69	240.3	15.15
241.2	0	241.2	0.43	241.2	0.95	241.2	6.49	241.2	10.13	241.2	14.42
242.1	0	242.1	-0.19	242.1	-1.32	242.1	3.8	242.1	9.57	242.1	12.75
243	0	243	0.61	243	-0.46	243	4.45	243	10.19	243	12.04
243.9	0	243.9	0.7	243.9	-0.54	243.9	5.41	243.9	7.81	243.9	12.65
244.8	0	244.8	0.33	244.8	0.21	244.8	3.86	244.8	11.33	244.8	14.89
245.7	0	245.7	0.78	245.7	-1.09	245.7	3.87	245.7	9.25	245.7	12.31
246.6	0	246.6	0.58	246.6	-0.44	246.6	3.4	246.6	9.91	246.6	13.49
247.5	0	247.5	-1.65	247.5	-1.97	247.5	1.78	247.5	8.18	247.5	11.51
248.4	0	248.4	-1.55	248.4	-0.63	248.4	4.1	248.4	8.3	248.4	13.61
249.3	0	249.3	-1.13	249.3	-0.49	249.3	4.54	249.3	9.69	249.3	12.19
250.2	0	250.2	2.64	250.2	0.84	250.2	5.09	250.2	10.66	250.2	13.27
251.1	0	251.1	0.51	251.1	0.97	251.1	6.61	251.1	10.77	251.1	15.25
252	0	252	-1.03	252	-0.93	252	3.7	252	9.74	252	14.03
252.9	0	252.9	-0.68	252.9	-1.06	252.9	3.59	252.9	8.3	252.9	14.41
253.8	0	253.8	0.03	253.8	0.02	253.8	3.73	253.8	8.19	253.8	14.36
254.7	0	254.7	-0.42	254.7	-0.95	254.7	3.68	254.7	9	254.7	13
255.6	0	255.6	1.74	255.6	0.4	255.6	4.22	255.6	10.96	255.6	14.49
256.5	0	256.5	0.47	256.5	1.01	256.5	4.93	256.5	10.8	256.5	14.62
257.4	0	257.4	-0.74	257.4	-0.08	257.4	3.46	257.4	9.28	257.4	13
258.3	0	258.3	2.19	258.3	2.49	258.3	7.35	258.3	12.75	258.3	15.5
259.2	0	259.2	0.95	259.2	2.27	259.2	5.49	259.2	11.16	259.2	14.55
260.1	0	260.1	0.52	260.1	0.32	260.1	4.9	260.1	12.22	260.1	13.23
261	0	261	1.22	261	-0.18	261	3.79	261	10.96	261	15.08
261.9	0	261.9	0.67	261.9	-0.36	261.9	5.43	261.9	9.71	261.9	14.59
262.8	0	262.8	1.39	262.8	-0.03	262.8	3.64	262.8	9.5	262.8	14.03
263.7	0	263.7	-0.5	263.7	0.82	263.7	5.46	263.7	11.65	263.7	14.93
264.6	0	264.6	1.47	264.6	0.49	264.6	5.2	264.6	12.33	264.6	14.44
265.5	0	265.5	1.65	265.5	2.13	265.5	6.85	265.5	11.01	265.5	16.09
266.4	0	266.4	2.77	266.4	1.09	266.4	5.83	266.4	13.24	266.4	14.27
267.3	0	267.3	-1.35	267.3	-1.07	267.3	2.64	267.3	9.9	267.3	13.86
268.2	0	268.2	1.15	268.2	2.14	268.2	4.98	268.2	10.45	268.2	13.24
269.1	0	269.1	0.19	269.1	1.02	269.1	3.99	269.1	10.59	269.1	13.92
270	0	270	-0.95	270	-0.44	270	3.67	270	10.6	270	14.03
270.9	0	270.9	1.09	270.9	-1.36	270.9	5.22	270.9	9.92	270.9	14.53
271.8	0	271.8	2.69	271.8	0.96	271.8	3.12	271.8	10.63	271.8	14.01
272.7	0	272.7	0.75	272.7	0.44	272.7	4.02	272.7	10.42	272.7	16.94
273.6	0	273.6	1.47	273.6	0.9	273.6	7.08	273.6	11.37	273.6	13.17
274.5	0	274.5	-0.33	274.5	2.2	274.5	5.37	274.5	10.19	274.5	14.26
275.4	0	275.4	0.23	275.4	-0.8	275.4	5.58	275.4	12.43	275.4	15.74
276.3	0	276.3	-0.55	276.3	0.41	276.3	3.85	276.3	11.1	276.3	13.6
277.2	0	277.2	1.99	277.2	-0.56	277.2	4.01	277.2	10.08	277.2	14.23
278.1	0	278.1	1.8	278.1	-0.53	278.1	4.05	278.1	10.1	278.1	14.32
279	0	279	-0.57	279	-0.45	279	3.62	279	10.06	279	14.22
279.9	0	279.9	3.21	279.9	2.36	279.9	6.64	279.9	11.3	279.9	15.5
280.8	0	280.8	0.07	280.8	0.37	280.8	4.22	280.8	9.79	280.8	14.69
281.7	0	281.7	1.2	281.7	0.19	281.7	3.74	281.7	8.49	281.7	14
282.6	0	282.6	0.82	282.6	1.47	282.6	6.15	282.6	10.26	282.6	15.43
283.5	0	283.5	1.89	283.5	0.36	283.5	5.36	283.5	11.14	283.5	15.3
284.4	0	284.4	2.01	284.4	-0.43	284.4	4.41	284.4	11.65	284.4	12.46
285.3	0	285.3	-0.59	285.3	0.77	285.3	4.54	285.3	11.49	285.3	15.76
286.2	0	286.2	-1.1	286.2	-0.67	286.2	5.42	286.2	10.34	286.2	13.91
287.1	0	287.1	0.29	287.1	0.15	287.1	4.44	287.1	10.71	287.1	15.21
288	0	288	1.87	288	1.25	288	6.33	288	12.65	288	14.02
288.9	0	288.9	1.13	288.9	-1	288.9	4.37	288.9	11.15	288.9	15.21
289.8	0	289.8	0.32	289.8	1.66	289.8	5.07	289.8	11.85	289.8	14.25
290.7	0	290.7	0.61	290.7	-0.86	290.7	6.89	290.7	10.79	290.7	14.52
291.6	0	291.6	2.15	291.6	-2.68	291.6	2.98	291.6	8.65	291.6	14.97
292.5	0	292.5	2.26	292.5	1.62	292.5	7.73	292.5	11.52	292.5	15.57
293.4	0	293.4	0.15	293.4	-0.4	293.4	4.38	293.4	9.96	293.4	13.68
294.3	0	294.3	0.78	294.3	0.94	294.3	5.81	294.3	12	294.3	14.52
295.2	0	295.2	-1.28	295.2	-1.6	295.2	4.56	295.2	8.95	295.2	12.7
296.1	0	296.1	-0.9	296.1	-1.73	296.1	4.09	296.1	10.52	296.1	12.65
297	0	297	0.62	297	1.48	297	4.96	297	10.49	297	15.39
297.9	0	297.9	1.63	297.9	-0.21	297.9	4.01	297.9	12.63	297.9	15.19
298.8	0	298.8	1.48	298.8	0.28	298.8	5.42	298.8	11.14	298.8	16.52
299.7	0	299.7	0.67	299.7	1.46	299.7	5.12	299.7	12.96	299.7	16.38
300.6	0	300.6	0.85	300.6	0.66	300.6	6.56	300.6	12.77	300.6	14.94
301.5	0	301.5	-1.27	301.5	-0.92	301.5	5.5	301.5	8.92	301.5	14.56
302.4	0	302.4	-0.24	302.4	0.81	302.4	4.8	302.4	12.54	302.4	14.39
303.3	0	303.3	-1.45	303.3	-1.09	303.3	4.33	303.3	9.75	303.3	14.65
304.2	0	304.2	-1.99	304.2	-2.97	304.2	4.45	304.2	9.96	304.2	12.69
305.1	0	305.1	-2.35	305.1	-2.61	305.1	3.55	305.1	8.92	305.1	13.68
306	0	306	0.22	306	0.02	306	5.44	306	10.45	306	14.18
306.9	0	306.9	1.02	306.9	-0.76	306.9	3.82	306.9	9.74	306.9	14.52
307.8	0	307.8	0.03	307.8	1.69	307.8	6.2	307.8	10.94	307.8	17.21
308.7	0	308.7	-0.69	308.7	1.94	308.7	5.13	308.7	11.02	308.7	15.56
309.6	0	309.6	2.6	309.6	-0.6	309.6	5.73	309.6	11.99	309.6	16.62
310.5	0	310.5	0.89	310.5	0.14	310.5	7.21	310.5	12.23	310.5	15.88
311.4	0	311.4	2.27	311.4	1.25	311.4	4.77	311.4	11.66	311.4	15.7
312.3	0	312.3	1.31	312.3	0.81	312.3	6.9	312.3	13.39	312.3	15.04
313.2	0	313.2	0.26	313.2	-0.15	313.2	4.69	313.2	11.02	313.2	13.68
314.1	0	314.1	0.23	314.1	1.26	314.1	5.53	314.1	13.99	314.1	15.92
315	0	315	1.95	315	0.27	315	6.02	315	13.17	315	16.36
315.9	0	315.9	1.75	315.9	0	315.9	6.9	315.9	12.96	315.9	15.7
316.8	0	316.8	-1.07	316.8	-0.58	316.8	5.42	316.8	8.03	316.8	14.52
317.7	0	317.7	-0.74	317.7	-0.62	317.7	3.41	317.7	11.01	317.7	14.2
318.6	0	318.6	1.42	318.6	0	318.6	4.59	318.6	12.64	318.6	16.46
319.5	0	319.5	0.82	319.5	0.59	319.5	6.15	319.5	11.19	319.5	15.9
320.4	0	320.4	-0.81	320.4	1.28	320.4	2.51	320.4	10.97	320.4	15.03
321.3	0	321.3	0.46	321.3	2.05	321.3	5.42	321.3	13.88	321.3	15.65
322.2	0	322.2	1.26	322.2	-0.41	322.2	5.79	322.2	11.16	322.2	15.39
323.1	0	323.1	1.65	323.1	1.62	323.1	4.79	323.1	14.34	323.1	17.83
324	0	324	0.26	324	-1.24	324	6.45	324	12.15	324	13.75
324.9	0	324.9	1.23	324.9	-0.32	324.9	5.11	324.9	10.53	324.9	16.32
325.8	0	325.8	-0.17	325.8	0.43	325.8	4.33	325.8	9.16	325.8	15.02
326.7	0	326.7	1.12	326.7	1.15	326.7	6.39	326.7	12.07	326.7	15.9
327.6	0	327.6	-0.5	327.6	-2.77	327.6	2.9	327.6	9.87	327.6	13.91
328.5	0	328.5	-0.33	328.5	0.13	328.5	5.4	328.5	12.1	328.5	15.19
329.4	0	329.4	0.85	329.4	0.42	329.4	5.18	329.4	11.66	329.4	16.03
330.3	0	330.3	2.21	330.3	0.36	330.3	4.95	330.3	12.4	330.3	13.31
331.2	0	331.2	0.37	331.2	0.4	331.2	6.43	331.2	12.42	331.2	15.98
332.1	0	332.1	-2.21	332.1	0.04	332.1	3.45	332.1	10.81	332.1	13.27
333	0	333	-0.45	333	0.48	333	5.37	333	12.46	333	15.15
333.9	0	333.9	1.29	333.9	-0.32	333.9	6.71	333.9	11.98	333.9	16.59
334.8	0	334.8	0.29	334.8	0.38	334.8	6.09	334.8	14.01	334.8	14.96
335.7	0	335.7	2.89	335.7	2.06	335.7	6.7	335.7	11.75	335.7	16.43
336.6	0	336.6	0.09	336.6	0.61	336.6	5.59	336.6	10.51	336.6	14.57
337.5	0	337.5	-0.84	337.5	-0.46	337.5	5.43	337.5	9.53	337.5	15.81
338.4	0	338.4	0.35	338.4	-0.15	338.4	5.3	338.4	11.95	338.4	14.66
339.3	0	339.3	0.36	339.3	1.1	339.3	5.94	339.3	12.49	339.3	15.81
340.2	0	340.2	0.82	340.2	0.29	340.2	4.49	340.2	13.22	340.2	16.65
341.1	0	341.1	-0.46	341.1	-1.37	341.1	6.64	341.1	10.43	341.1	14.69
342	0	342	1.26	342	0.86	342	5.74	342	12.14	342	16.21
342.9	0	342.9	2.92	342.9	0.96	342.9	6.16	342.9	11.89	342.9	15.83
343.8	0	343.8	-0.6	343.8	-0.1	343.8	5.89	343.8	13.12	343.8	15.06
344.7	0	344.7	0.09	344.7	-0.29	344.7	3.58	344.7	10.58	344.7	14.34
345.6	0	345.6	-0.88	345.6	-0.59	345.6	4.84	345.6	11.89	345.6	15.06
346.5	0	346.5	0.74	346.5	-0.32	346.5	6.05	346.5	13.55	346.5	15.11
347.4	0	347.4	2.4	347.4	2.16	347.4	6.44	347.4	14.85	347.4	16.98
348.3	0	348.3	3.12	348.3	1.11	348.3	5.43	348.3	14.24	348.3	16.67
349.2	0	349.2	-0.33	349.2	-1.59	349.2	4.76	349.2	10.9	349.2	16.82
350.1	0	350.1	-1.11	350.1	-0.23	350.1	5.74	350.1	13.33	350.1	15.73
351	0	351	2.36	351	0.15	351	7.53	351	13.41	351	16.36
351.9	0	351.9	0.14	351.9	0.58	351.9	7.35	351.9	11.43	351.9	17.67
352.8	0	352.8	-0.19	352.8	0.49	352.8	4.94	352.8	12.03	352.8	17.36
353.7	0	353.7	-1.21	353.7	-1.82	353.7	4.24	353.7	10.29	353.7	15.22
354.6	0	354.6	-0.42	354.6	-1.2	354.6	5.24	354.6	11.36	354.6	16
355.5	0	355.5	1.32	355.5	-1.08	355.5	5.45	355.5	11.22	355.5	14.77
356.4	0	356.4	1.02	356.4	0.5	356.4	7	356.4	12.75	356.4	17.09
357.3	0	357.3	-1.25	357.3	-0.48	357.3	6.22	357.3	13.93	357.3	17.45
358.2	0	358.2	0.31	358.2	-0.58	358.2	6.43	358.2	10.59	358.2	17.89
359.1	0	359.1	1.32	359.1	0.08	359.1	7.21	359.1	13.79	359.1	18.46
360	0	360	1.17	360	1.75	360	7.94	360	13.65	360	17.61
360.9	0	360.9	-0.01	360.9	0.45	360.9	4.9	360.9	11.63	360.9	16.03
361.8	0	361.8	0.66	361.8	-0.14	361.8	4.94	361.8	12.81	361.8	15.46
362.7	0	362.7	-0.28	362.7	-0.12	362.7	6.8	362.7	13.26	362.7	16.73
363.6	0	363.6	0.92	363.6	0.73	363.6	4.94	363.6	11.99	363.6	15.28
364.5	0	364.5	-2.27	364.5	-2.18	364.5	5.26	364.5	12.52	364.5	15.52
365.4	0	365.4	-0.2	365.4	-1.21	365.4	5.38	365.4	11.59	365.4	14.28
366.3	0	366.3	2.27	366.3	1.5	366.3	7.89	366.3	16.39	366.3	20.43
367.2	0	367.2	-0.81	367.2	-0.16	367.2	6.34	367.2	12.67	367.2	18.15
368.1	0	368.1	0.6	368.1	-0.1	368.1	6.39	368.1	12.25	368.1	16.6
369	0	369	-0.69	369	-1.31	369	3.69	369	12.45	369	13.48
369.9	0	369.9	-0.41	369.9	-1.26	369.9	3.32	369.9	10.9	369.9	14.08
370.8	0	370.8	2.51	370.8	0.93	370.8	7.32	370.8	14.38	370.8	15.33
371.7	0	371.7	1.02	371.7	2.93	371.7	6.42	371.7	13.54	371.7	17.08
372.6	0	372.6	-0.49	372.6	-0.02	372.6	4.21	372.6	11.11	372.6	16.25
373.5	0	373.5	-0.55	373.5	-0.28	373.5	6.52	373.5	12.9	373.5	17.18
374.4	0	374.4	-1.02	374.4	-0.87	374.4	6.08	374.4	11.47	374.4	17.05
375.3	0	375.3	0.48	375.3	-0.09	375.3	5.45	375.3	12.37	375.3	15.47
376.2	0	376.2	-1.03	376.2	-0.78	376.2	4.27	376.2	13.33	376.2	15.8
377.1	0	377.1	1.99	377.1	2.66	377.1	6.33	377.1	14.07	377.1	17.65
378	0	378	2.1	378	2.14	378	5.72	378	14.11	378	18.04
378.9	0	378.9	-1.28	378.9	-0.02	378.9	6.26	378.9	11.59	378.9	15.62
379.8	0	379.8	0.36	379.8	-0.56	379.8	5.36	379.8	13.63	379.8	16.83
380.7	0	380.7	-0.98	380.7	-1.07	380.7	4.81	380.7	13.07	380.7	16.62
381.6	0	381.6	0.76	381.6	0.98	381.6	5.35	381.6	14.24	381.6	18.21
382.5	0	382.5	-0.67	382.5	-0.98	382.5	5.03	382.5	12.79	382.5	15.94
383.4	0	383.4	-1.11	383.4	-0.13	383.4	4.54	383.4	12.54	383.4	15.4
384.3	0	384.3	1.08	384.3	-1.69	384.3	8.13	384.3	13.42	384.3	17.37
385.2	0	385.2	0.54	385.2	0.14	385.2	5.59	385.2	14	385.2	18.47
386.1	0	386.1	-0.45	386.1	0.67	386.1	5.13	386.1	12.12	386.1	16.3
387	0	387	0	387	0.57	387	4.13	387	12.66	387	18.09
387.9	0	387.9	-0.99	387.9	-0.34	387.9	5.27	387.9	14.79	387.9	17.11
388.8	0	388.8	0.41	388.8	0.54	388.8	5.73	388.8	12.52	388.8	16.75
389.7	0	389.7	-0.96	389.7	-2.57	389.7	5.41	389.7	12.97	389.7	14.5
390.6	0	390.6	1.35	390.6	1.45	390.6	7.12	390.6	15.24	390.6	17.87
391.5	0	391.5	-0.34	391.5	2.43	391.5	7.53	391.5	12.5	391.5	18.48
392.4	0	392.4	2.25	392.4	0.72	392.4	6.2	392.4	13.1	392.4	16.13
393.3	0	393.3	-0.43	393.3	-0.37	393.3	5.35	393.3	12.38	393.3	15.14
394.2	0	394.2	0.04	394.2	-0.5	394.2	5.83	394.2	12.84	394.2	15.54
395.1	0	395.1	1.84	395.1	2.56	395.1	6.21	395.1	11.84	395.1	17.18
396	0	396	-0.08	396	-0.47	396	7.36	396	13.86	396	16.79
396.9	0	396.9	-0.26	396.9	2.48	396.9	7.32	396.9	15.37	396.9	18.06
397.8	0	397.8	-1.2	397.8	-1.7	397.8	4.81	397.8	12.55	397.8	17.6
398.7	0	398.7	-0.17	398.7	-0.34	398.7	5.39	398.7	11.22	398.7	16.45
399.6	0	399.6	1.82	399.6	1.54	399.6	6.88	399.6	14.21	399.6	16.48
400.5	0	400.5	1.56	400.5	3.31	400.5	7.59	400.5	13.67	400.5	18.85
401.4	0	401.4	-0.41	401.4	0.66	401.4	5.94	401.4	12.37	401.4	15.91
402.3	0	402.3	-2.51	402.3	-1.14	402.3	3.15	402.3	12.21	402.3	16.88
403.2	0	403.2	-0.11	403.2	-0.75	403.2	6.48	403.2	10.79	403.2	14.09
404.1	0	404.1	-1.57	404.1	-0.7	404.1	4.37	404.1	12.87	404.1	14.21
405	0	405	3.45	405	-0.94	405	8.28	405	14.3	405	18.32
405.9	0	405.9	2.39	405.9	0.02	405.9	7.64	405.9	13.98	405.9	19.18
406.8	0	406.8	-2.05	406.8	0.7	406.8	5.77	406.8	14.31	406.8	16.57
407.7	0	407.7	-1.94	407.7	-0.87	407.7	5.85	407.7	11.97	407.7	16.95
408.6	0	408.6	-0.9	408.6	-1.29	408.6	4.15	408.6	11.41	408.6	14.45
409.5	0	409.5	0.07	409.5	0.43	409.5	5.16	409.5	12.32	409.5	15.38
410.4	0	410.4	-0.76	410.4	-0.58	410.4	5.31	410.4	12.36	410.4	15.75
411.3	0	411.3	0.98	411.3	-1.37	411.3	6.34	411.3	11.42	411.3	15.32
412.2	0	412.2	-0.29	412.2	1.18	412.2	7.25	412.2	12.94	412.2	17.95
413.1	0	413.1	0.68	413.1	1.64	413.1	7.8	413.1	13.65	413.1	18.39
414	0	414	-0.77	414	2.04	414	6.34	414	15.53	414	19.71
414.9	0	414.9	2.22	414.9	0.17	414.9	6.7	414.9	14.86	414.9	17.84
415.8	0	415.8	-1.03	415.8	0.53	415.8	5.79	415.8	12.16	415.8	15.8
416.7	0	416.7	-0.08	416.7	0.41	416.7	5.51	416.7	12.66	416.7	17.64
417.6	0	417.6	0.55	417.6	-1.16	417.6	7.51	417.6	14.84	417.6	17.05
418.5	0	418.5	0.86	418.5	-0.26	418.5	4.72	418.5	13.14	418.5	17.92
419.4	0	419.4	-1.68	419.4	0.3	419.4	5.87	419.4	11.59	419.4	17.46
420.3	0	420.3	1.67	420.3	3	420.3	4.93	420.3	14.84	420.3	17.79
421.2	0	421.2	0.24	421.2	0.28	421.2	8.8	421.2	13.1	421.2	16.36
422.1	0	422.1	0.08	422.1	-0.2	422.1	7.61	422.1	11.28	422.1	14.05
423	0	423	-1.07	423	0.1	423	6.3	423	13.18	423	16.77
423.9	0	423.9	-1.29	423.9	-1.45	423.9	4.35	423.9	12.83	423.9	15.07
424.8	0	424.8	-0.74	424.8	-0.98	424.8	6.77	424.8	13.52	424.8	17.12
425.7	0	425.7	0.67	425.7	-0.24	425.7	7.1	425.7	12.12	425.7	17.21
426.6	0	426.6	0.09	426.6	1.77	426.6	6.6	426.6	14.28	426.6	17.67
427.5	0	427.5	0.41	427.5	0.27	427.5	6.17	427.5	14.14	427.5	17.37
428.4	0	428.4	0.21	428.4	0.31	428.4	5.88	428.4	13.61	428.4	15.9
429.3	0	429.3	0.59	429.3	-0.26	429.3	6	429.3	15.26	429.3	15.84
430.2	0	430.2	1.8	430.2	1.1	430.2	6.45	430.2	15.62	430.2	18.5
431.1	0	431.1	0.11	431.1	-0.17	431.1	7.96	431.1	15.12	431.1	19.76
432	0	432	0.95	432	1.13	432	6.39	432	12.96	432	18.65
432.9	0	432.9	1.09	432.9	-0.15	432.9	5.69	432.9	12.56	432.9	17.71
433.8	0	433.8	0	433.8	-0.76	433.8	5.96	433.8	12.55	433.8	17.93
434.7	0	434.7	0.71	434.7	1.07	434.7	7.86	434.7	14.97	434.7	15.69
435.6	0	435.6	0.33	435.6	0.2	435.6	7.66	435.6	13.36	435.6	16.35
436.5	0	436.5	1.48	436.5	2.59	436.5	9.14	436.5	16.36	436.5	19.17
437.4	0	437.4	-0.82	437.4	-1.44	437.4	6.04	437.4	13.53	437.4	16.33
438.3	0	438.3	-0.03	438.3	2.62	438.3	8.63	438.3	14.51	438.3	19.11
439.2	0	439.2	0.89	439.2	-0.37	439.2	3.46	439.2	11.99	439.2	15.99
440.1	0	440.1	1.57	440.1	1.72	440.1	5.95	440.1	14.47	440.1	19
441	0	441	-0.36	441	0.29	441	6.82	441	14	441	17.84
441.9	0	441.9	-0.71	441.9	0.45	441.9	6.9	441.9	13.12	441.9	18.56
442.8	0	442.8	1.05	442.8	1.01	442.8	4.78	442.8	13.74	442.8	17.73
443.7	0	443.7	0.55	443.7	0.6	443.7	7.84	443.7	15.33	443.7	17.73
444.6	0	444.6	-0.29	444.6	0.3	444.6	7.91	444.6	15.01	444.6	17.8
445.5	0	445.5	-0.4	445.5	1.3	445.5	7.81	445.5	13.83	445.5	16.89
446.4	0	446.4	-0.69	446.4	0.59	446.4	3.58	446.4	12.79	446.4	14.72
447.3	0	447.3	3.06	447.3	0	447.3	6.91	447.3	13.62	447.3	17.32
448.2	0	448.2	1.23	448.2	-0.04	448.2	7.16	448.2	12.86	448.2	16.66
449.1	0	449.1	0.61	449.1	0.98	449.1	9.67	449.1	14	449.1	18.41
450	0	450	0.87	450	-0.48	450	6.42	450	14.65	450	17.96
450.9	0	450.9	-1	450.9	0.92	450.9	6.42	450.9	14.11	450.9	16.93
451.8	0	451.8	1.05	451.8	2.85	451.8	7.74	451.8	14.3	451.8	18.66
452.7	0	452.7	0.47	452.7	0.39	452.7	5.45	452.7	13.34	452.7	17.4
453.6	0	453.6	0.39	453.6	0.07	453.6	6.41	453.6	15.53	453.6	18.23
454.5	0	454.5	0.09	454.5	-0.45	454.5	7.44	454.5	12.64	454.5	17.43
455.4	0	455.4	-1.45	455.4	-0.52	455.4	6.37	455.4	14.12	455.4	16.7
456.3	0	456.3	-0.13	456.3	-0.04	456.3	5.92	456.3	12.79	456.3	16.92
457.2	0	457.2	-2.29	457.2	-0.12	457.2	7.63	457.2	12.92	457.2	16.67
458.1	0	458.1	0.38	458.1	2.58	458.1	7.54	458.1	15.42	458.1	19.06
459	0	459	-0.74	459	-0.02	459	6.46	459	13.43	459	17.55
459.9	0	459.9	1.93	459.9	1.45	459.9	8.9	459.9	14.55	459.9	19.6
460.8	0	460.8	1.28	460.8	-0.51	460.8	7.31	460.8	15.24	460.8	17.02
461.7	0	461.7	-0.48	461.7	-1.14	461.7	7.64	461.7	14.7	461.7	17.19
462.6	0	462.6	1.45	462.6	1.94	462.6	6.6	462.6	13.92	462.6	15.39
463.5	0	463.5	0.26	463.5	-0.57	463.5	6.21	463.5	14.26	463.5	19.27
464.4	0	464.4	0.25	464.4	1.14	464.4	6.66	464.4	13.72	464.4	16.93
465.3	0	465.3	-0.23	465.3	0.03	465.3	5.13	465.3	13.49	465.3	16.8
466.2	0	466.2	1.08	466.2	2.52	466.2	7.7	466.2	15.64	466.2	17.39
467.1	0	467.1	0.9	467.1	1.89	467.1	6.35	467.1	15.22	467.1	17.51
468	0	468	2.1	468	1.94	468	7.59	468	15.1	468	19.37
468.9	0	468.9	-0.79	468.9	-0.06	468.9	6.43	468.9	15.53	468.9	18.07
469.8	0	469.8	-0.03	469.8	-0.91	469.8	8.01	469.8	14.47	469.8	17.83
470.7	0	470.7	0.13	470.7	0.12	470.7	4.21	470.7	15.34	470.7	17.17
471.6	0	471.6	1.28	471.6	-0.1	471.6	8.31	471.6	15.47	471.6	18.1
472.5	0	472.5	-0.54	472.5	0.48	472.5	5.73	472.5	13.73	472.5	17.14
473.4	0	473.4	-0.36	473.4	-0.27	473.4	4.97	473.4	14.52	473.4	16.97
474.3	0	474.3	-0.11	474.3	1.46	474.3	7.46	474.3	15.96	474.3	17.65
475.2	0	475.2	-0.09	475.2	0.13	475.2	6.76	475.2	15.28	475.2	15.94
476.1	0	476.1	1.31	476.1	1.17	476.1	5	476.1	14.85	476.1	16.99
477	0	477	0.12	477	-0.65	477	5.39	477	14.03	477	15.5
477.9	0	477.9	1.63	477.9	1.14	477.9	8.06	477.9	15.07	477.9	18.44
478.8	0	478.8	0.2	478.8	1.91	478.8	7.12	478.8	15.94	478.8	16.64
479.7	0	479.7	-0.05	479.7	-0.29	479.7	7.52	479.7	13.17	479.7	17.94
480.6	0	480.6	-0.24	480.6	-1.46	480.6	5.56	480.6	13.8	480.6	16.07
481.5	0	481.5	-0.38	481.5	1.01	481.5	6.8	481.5	15.44	481.5	19.44
482.4	0	482.4	-1.01	482.4	2.46	482.4	6.11	482.4	15.3	482.4	17.44
483.3	0	483.3	0.84	483.3	-1.2	483.3	6.41	483.3	14.9	483.3	18.09
484.2	0	484.2	0.13	484.2	0.67	484.2	6.72	484.2	14.48	484.2	18.79
485.1	0	485.1	0.45	485.1	1.2	485.1	5.85	485.1	14.19	485.1	18.76
486	0	486	-0.13	486	0.15	486	7.24	486	15.07	486	19.01
486.9	0	486.9	1.85	486.9	1.57	486.9	6.85	486.9	15.34	486.9	17.28
487.8	0	487.8	-1.59	487.8	-1.89	487.8	6.41	487.8	13.56	487.8	16.52
488.7	0	488.7	0.52	488.7	1.81	488.7	7.36	488.7	15.83	488.7	17.57
489.6	0	489.6	1.01	489.6	2.1	489.6	8	489.6	15.39	489.6	18.17
490.5	0	490.5	1.35	490.5	0.93	490.5	7.88	490.5	16.3	490.5	19.2
491.4	0	491.4	-0.62	491.4	-1.22	491.4	6.17	491.4	14.38	491.4	16.26
492.3	0	492.3	-1.65	492.3	0.75	492.3	6.94	492.3	15.94	492.3	17.82
493.2	0	493.2	1.48	493.2	0.74	493.2	6.1	493.2	16.14	493.2	19.15
494.1	0	494.1	0.01	494.1	1.13	494.1	6.39	494.1	15.21	494.1	17.85
495	0	495	-0.21	495	2.86	495	6.68	495	13.87	495	17
495.9	0	495.9	-1.02	495.9	-0.63	495.9	5.35	495.9	14.12	495.9	16.14
496.8	0	496.8	1.38	496.8	-0.64	496.8	7.05	496.8	15.41	496.8	18.39
497.7	0	497.7	-1.44	497.7	0.63	497.7	6.01	497.7	12.61	497.7	18.04
498.6	0	498.6	0.02	498.6	-1.03	498.6	6.59	498.6	12.94	498.6	17.56
499.5	0	499.5	-0.48	499.5	1.3	499.5	8.04	499.5	15.3	499.5	19.4
500.4	0	500.4	-0.07	500.4	1.63	500.4	6.13	500.4	15.05	500.4	17.4
501.3	0	501.3	-0.47	501.3	-0.42	501.3	7.08	501.3	14.84	501.3	17.06
502.2	0	502.2	0.81	502.2	-0.09	502.2	7.13	502.2	12.34	502.2	16.49
503.1	0	503.1	0.68	503.1	-0.1	503.1	6.44	503.1	14.36	503.1	18.4
504	0	504	2.05	504	0.83	504	8.25	504	15.74	504	17.38
504.9	0	504.9	1.25	504.9	1.25	504.9	6.57	504.9	14.13	504.9	19.9
505.8	0	505.8	-1.36	505.8	-0.22	505.8	5.29	505.8	11.87	505.8	15.28
506.7	0	506.7	-2.76	506.7	-1.58	506.7	4.81	506.7	12.17	506.7	17.71
507.6	0	507.6	0.35	507.6	1.32	507.6	7.42	507.6	14.56	507.6	18.63
508.5	0	508.5	0.01	508.5	0.42	508.5	8.74	508.5	15.85	508.5	18.99
509.4	0	509.4	-2.11	509.4	-1.29	509.4	3.68	509.4	12.52	509.4	16.11
510.3	0	510.3	-0.12	510.3	0.75	510.3	8.43	510.3	15.01	510.3	19.48
511.2	0	511.2	0.1	511.2	0.3	511.2	6.52	511.2	15.11	511.2	17.85
512.1	0	512.1	0.82	512.1	1.19	512.1	6.06	512.1	13.48	512.1	17.34
513	0	513	-0.32	513	0.76	513	6	513	13.86	513	17.12
513.9	0	513.9	-0.22	513.9	1.16	513.9	6.42	513.9	13.55	513.9	19.88
514.8	0	514.8	1.3	514.8	0.41	514.8	7.65	514.8	15.24	514.8	17.97
515.7	0	515.7	-1.07	515.7	-0.41	515.7	6.6	515.7	13.61	515.7	17.43
516.6	0	516.6	-0.78	516.6	-0.23	516.6	6.06	516.6	14.64	516.6	17.67
517.5	0	517.5	1.16	517.5	1.09	517.5	7.95	517.5	15.55	517.5	18.81
518.4	0	518.4	-0.98	518.4	-0.85	518.4	5.22	518.4	13.55	518.4	15.38
519.3	0	519.3	-0.86	519.3	-0.45	519.3	6.23	519.3	14.77	519.3	17.77
520.2	0	520.2	-0.23	520.2	0.63	520.2	8.36	520.2	16.84	520.2	19.06
521.1	0	521.1	-0.39	521.1	0.58	521.1	6.71	521.1	15.24	521.1	16.22
522	0	522	-0.12	522	-0.22	522	8.26	522	15.29	522	18.76
522.9	0	522.9	-0.04	522.9	-0.58	522.9	7.56	522.9	13.67	522.9	18.67
523.8	0	523.8	-1.37	523.8	-0.02	523.8	6.56	523.8	15.72	523.8	17.71
524.7	0	524.7	-0.51	524.7	-0.72	524.7	5.55	524.7	12.69	524.7	17.97
525.6	0	525.6	0.76	525.6	-0.24	525.6	7.4	525.6	14.51	525.6	19.23
526.5	0	526.5	0.59	526.5	0.6	526.5	7.13	526.5	15.21	526.5	18.83
527.4	0	527.4	3.47	527.4	2.56	527.4	7.43	527.4	15.94	527.4	17.43
528.3	0	528.3	-0.29	528.3	1.61	528.3	8.19	528.3	15.34	528.3	19.02
529.2	0	529.2	-1.24	529.2	-0.86	529.2	4.36	529.2	15.35	529.2	16.49
530.1	0	530.1	-0.47	530.1	0.69	530.1	7.49	530.1	14.82	530.1	18.01
531	0	531	-0.11	531	3.41	531	7.82	531	16.87	531	19.25
531.9	0	531.9	-0.02	531.9	-0.2	531.9	5.99	531.9	14.61	531.9	18.16
532.8	0	532.8	-0.21	532.8	-1.03	532.8	6.68	532.8	14.36	532.8	17.09
533.7	0	533.7	-0.69	533.7	-0.34	533.7	6.99	533.7	15.46	533.7	18
534.6	0	534.6	0.3	534.6	0.02	534.6	6.46	534.6	15.37	534.6	17.17
535.5	0	535.5	-2.05	535.5	1.06	535.5	8.43	535.5	14.9	535.5	18.8
536.4	0	536.4	0.52	536.4	1.19	536.4	7.34	536.4	16.72	536.4	18.52
537.3	0	537.3	-0.52	537.3	-1.23	537.3	4.74	537.3	12.86	537.3	17.81
538.2	0	538.2	-0.62	538.2	0.06	538.2	4.23	538.2	14.19	538.2	17.51
539.1	0	539.1	-0.62	539.1	-0.15	539.1	5.63	539.1	14.75	539.1	16.53
540	0	540	-0.24	540	0.38	540	7.44	540	15.9	540	17.39
540.9	0	540.9	-0.58	540.9	-1.29	540.9	6.32	540.9	14.02	540.9	15.14
541.8	0	541.8	-1.95	541.8	-2.38	541.8	5.8	541.8	14.43	541.8	17.11
542.7	0	542.7	-1.63	542.7	-2.31	542.7	5.56	542.7	14	542.7	15.88
543.6	0	543.6	2.53	543.6	2.32	543.6	8.24	543.6	17.24	543.6	20.05
544.5	0	544.5	0.65	544.5	2.82	544.5	7.29	544.5	14.96	544.5	17.65
545.4	0	545.4	2.14	545.4	2.1	545.4	7.64	545.4	15.4	545.4	18.76
546.3	0	546.3	0.48	546.3	2.41	546.3	7.61	546.3	16.14	546.3	18.89
547.2	0	547.2	-1.49	547.2	-0.53	547.2	5.69	547.2	15.1	547.2	16.68
548.1	0	548.1	-3.5	548.1	-2.62	548.1	4.45	548.1	12.97	548.1	18.25
549	0	549	-1.01	549	-1.68	549	6.73	549	15.66	549	18.13
549.9	0	549.9	0.35	549.9	1.04	549.9	8.07	549.9	16.69	549.9	20.61
550.8	0	550.8	-0.86	550.8	-1.46	550.8	7.38	550.8	13.19	550.8	17.75
551.7	0	551.7	0.4	551.7	0.74	551.7	7.01	551.7	15.85	551.7	18.25
552.6	0	552.6	1.01	552.6	0.43	552.6	8.07	552.6	16.51	552.6	18.16
553.5	0	553.5	-0.61	553.5	-0.15	553.5	7.49	553.5	14.89	553.5	17.41
554.4	0	554.4	1.02	554.4	1.79	554.4	7.45	554.4	15.49	554.4	20.42
555.3	0	555.3	0.83	555.3	-0.01	555.3	6.23	555.3	15.35	555.3	18.39
556.2	0	556.2	-0.63	556.2	-0.83	556.2	6.3	556.2	14.74	556.2	16.95
557.1	0	557.1	1.52	557.1	2.14	557.1	8.16	557.1	15.65	557.1	18.98
558	0	558	0.94	558	-0.13	558	8.63	558	16.98	558	18.84
558.9	0	558.9	-0.78	558.9	0.14	558.9	6.8	558.9	16.85	558.9	16.73
559.8	0	559.8	-1.91	559.8	-0.22	559.8	5.36	559.8	14.67	559.8	16.78
560.7	0	560.7	0.37	560.7	0.06	560.7	6.88	560.7	15.02	560.7	18.02
561.6	0	561.6	-0.47	561.6	-1.51	561.6	8.35	561.6	15.12	561.6	19.18
562.5	0	562.5	-0.88	562.5	-1.45	562.5	7.01	562.5	16.19	562.5	18.37
563.4	0	563.4	-0.34	563.4	0.35	563.4	7.43	563.4	15.02	563.4	18.99
564.3	0	564.3	-0.31	564.3	0.69	564.3	7.32	564.3	14.55	564.3	18.43
565.2	0	565.2	0.56	565.2	1.06	565.2	7.24	565.2	15.8	565.2	19.44
566.1	0	566.1	-0.99	566.1	-0.57	566.1	6.68	566.1	14.64	566.1	18.37
567	0	567	1.01	567	1.23	567	9.56	567	16.77	567	19.46
567.9	0	567.9	0.04	567.9	2.68	567.9	7.14	567.9	15.38	567.9	18.85
568.8	0	568.8	2	568.8	0.79	568.8	8.13	568.8	15.55	568.8	20.66
569.7	0	569.7	2.11	569.7	-0.32	569.7	7.81	569.7	15.97	569.7	18.09
570.6	0	570.6	0.32	570.6	0.93	570.6	8.23	570.6	15.31	570.6	17.02
571.5	0	571.5	1.64	571.5	2.26	571.5	8.61	571.5	16.88	571.5	21.25
572.4	0	572.4	0.71	572.4	-0.5	572.4	7.39	572.4	13.79	572.4	16.95
573.3	0	573.3	2.27	573.3	1.79	573.3	10.28	573.3	17.12	573.3	19.39
574.2	0	574.2	0.28	574.2	-0.15	574.2	6.14	574.2	16.02	574.2	18.27
575.1	0	575.1	1.56	575.1	1.12	575.1	7.6	575.1	16.19	575.1	19.37
576	0	576	1.03	576	-0.98	576	7.89	576	15.94	576	19.75
576.9	0	576.9	-1.32	576.9	-1.06	576.9	6.62	576.9	15.86	576.9	17.63
577.8	0	577.8	-2.34	577.8	-0.64	577.8	6.14	577.8	15.89	577.8	16.74
578.7	0	578.7	1.1	578.7	0.94	578.7	7.02	578.7	15.18	578.7	18.1
579.6	0	579.6	-1.68	579.6	-0.37	579.6	5.25	579.6	15.08	579.6	18.66
580.5	0	580.5	0.81	580.5	1.42	580.5	7.21	580.5	15.63	580.5	19.67
581.4	0	581.4	2.45	581.4	1.12	581.4	8.65	581.4	17.09	581.4	20.55
582.3	0	582.3	-0.72	582.3	2.28	582.3	7.13	582.3	14.48	582.3	17.67
583.2	0	583.2	-1.15	583.2	-0.99	583.2	5.97	583.2	15.16	583.2	18.7
584.1	0	584.1	0.23	584.1	0.93	584.1	10.36	584.1	18.2	584.1	19.99
585	0	585	1.24	585	0.99	585	7.46	585	15.6	585	19.88
585.9	0	585.9	-1.63	585.9	0.31	585.9	5.74	585.9	16.19	585.9	16.14
586.8	0	586.8	-0.35	586.8	-0.36	586.8	6.79	586.8	13.87	586.8	18.14
587.7	0	587.7	-0.6	587.7	1.51	587.7	8.25	587.7	13.05	587.7	18.32
588.6	0	588.6	0.92	588.6	-0.43	588.6	9.68	588.6	16.3	588.6	18.85
589.5	0	589.5	-1.02	589.5	-0.86	589.5	7.14	589.5	15.8	589.5	19.38
590.4	0	590.4	1.04	590.4	2.74	590.4	8.72	590.4	18.17	590.4	19.65
591.3	0	591.3	-1.45	591.3	-2.15	591.3	6.43	591.3	14.19	591.3	17.95
592.2	0	592.2	-0.86	592.2	-0.78	592.2	7.56	592.2	14.98	592.2	16.64
593.1	0	593.1	-0.47	593.1	1.57	593.1	9.02	593.1	15.05	593.1	20.09
594	0	594	0.69	594	-0.91	594	7.58	594	15.11	594	20.13
594.9	0	594.9	1.66	594.9	2.18	594.9	7.5	594.9	15.97	594.9	19.9
595.8	0	595.8	0.63	595.8	-1.33	595.8	7.85	595.8	13.98	595.8	17.25
596.7	0	596.7	-2.07	596.7	-0.27	596.7	6.62	596.7	16.38	596.7	19.16
597.6	0	597.6	0.06	597.6	-0.23	597.6	7.19	597.6	16.8	597.6	20.71
598.5	0	598.5	0.31	598.5	-0.35	598.5	6.86	598.5	16.75	598.5	19.78
599.4	0	599.4	-1.25	599.4	0.23	599.4	8.16	599.4	14.95	599.4	17.26
600.3	0	600.3	0.17	600.3	0.58	600.3	7.22	600.3	15.35	600.3	19.06
601.2	0	601.2	1	601.2	1.55	601.2	8.22	601.2	16.1	601.2	20.44
602.1	0	602.1	-0.21	602.1	0.3	602.1	8.19	602.1	16.06	602.1	19.89
603	0	603	-0.2	603	1.28	603	6.78	603	16.26	603	17.26
603.9	0	603.9	-0.21	603.9	0.34	603.9	8.01	603.9	15.12	603.9	19.29
604.8	0	604.8	0.14	604.8	0.23	604.8	6.54	604.8	14.26	604.8	19.69
605.7	0	605.7	1.98	605.7	2.22	605.7	8.69	605.7	18.48	605.7	20.07
606.6	0	606.6	-1.43	606.6	-1.19	606.6	4.55	606.6	14.28	606.6	18.04
607.5	0	607.5	-1.03	607.5	0.43	607.5	5.94	607.5	13.73	607.5	17.66
608.4	0	608.4	0.83	608.4	-0.07	608.4	10.01	608.4	17.11	608.4	19.9
610.2	0	610.2	-0.68	610.2	-1.09	610.2	7.7	610.2	16.1	610.2	17.33
611.1	0	611.1	1.12	611.1	3.79	611.1	9.3	611.1	16.19	611.1	21.08
612	0	612	-0.14	612	0.6	612	7.03	612	18.46	612	19.02
612.9	0	612.9	-0.6	612.9	-0.96	612.9	7.2	612.9	16.1	612.9	17.83
613.8	0	613.8	-1.18	613.8	0.56	613.8	7.96	613.8	13.78	613.8	20.43
614.7	0	614.7	-0.41	614.7	-1.85	614.7	7.6	614.7	13.87	614.7	18.05
615.6	0	615.6	-0.33	615.6	0.65	615.6	6.6	615.6	16.92	615.6	19.11
616.5	0	616.5	0.59	616.5	2.39	616.5	7.96	616.5	17.27	616.5	21.16
617.4	0	617.4	0.23	617.4	0.3	617.4	7.64	617.4	16.16	617.4	20.02
618.3	0	618.3	1.18	618.3	1.13	618.3	6.53	618.3	16.55	618.3	18.45
619.2	0	619.2	0.92	619.2	0.68	619.2	10.16	619.2	18.47	619.2	20.23
620.1	0	620.1	-0.72	620.1	2.28	620.1	8.41	620.1	16.49	620.1	20.86
621	0	621	-0.29	621	-0.69	621	8.2	621	14.6	621	18.4
621.9	0	621.9	-0.06	621.9	1.18	621.9	7.66	621.9	16.13	621.9	20.45
622.8	0	622.8	1.42	622.8	1.54	622.8	9.03	622.8	16.9	622.8	20.87
623.7	0	623.7	1.06	623.7	2.31	623.7	9.4	623.7	16.85	623.7	20.66
624.6	0	624.6	-0.03	624.6	1.41	624.6	8.97	624.6	16.94	624.6	18.19
625.5	0	625.5	0.78	625.5	1.35	625.5	7.23	625.5	16.83	625.5	20.49
626.4	0	626.4	-1.46	626.4	-0.16	626.4	5.89	626.4	14.85	626.4	17.73
627.3	0	627.3	0.14	627.3	-0.33	627.3	6.56	627.3	17.45	627.3	20.51
628.2	0	628.2	-0.88	628.2	1.25	628.2	8.64	628.2	19.04	628.2	19.28
629.1	0	629.1	0.71	629.1	2.1	629.1	8.87	629.1	16.91	629.1	19.31
630	0	630	-1.32	630	-0.7	630	7.69	630	13.98	630	17.06
630.9	0	630.9	0.16	630.9	1.11	630.9	7.25	630.9	16.86	630.9	18.05
631.8	0	631.8	0.67	631.8	0.28	631.8	9.42	631.8	17.61	631.8	21.67
632.7	0	632.7	-1.03	632.7	1.35	632.7	7.77	632.7	17.04	632.7	18.9
633.6	0	633.6	1	633.6	0.3	633.6	6.91	633.6	16.71	633.6	20.74
634.5	0	634.5	0.62	634.5	-0.18	634.5	7.45	634.5	17.9	634.5	19.59
635.4	0	635.4	1.52	635.4	2.36	635.4	9.77	635.4	15.75	635.4	19.31
636.3	0	636.3	-1.49	636.3	-0.2	636.3	8.42	636.3	17.05	636.3	19.61
637.2	0	637.2	0.2	637.2	1.11	637.2	8.13	637.2	17.03	637.2	20.34
638.1	0	638.1	-1.46	638.1	-0.56	638.1	7.03	638.1	16.38	638.1	18.26
639	0	639	-0.11	639	-0.37	639	6.29	639	17.09	639	18.57
639.9	0	639.9	1.93	639.9	1.78	639.9	8.67	639.9	17.86	639.9	20.97
640.8	0	640.8	-0.17	640.8	1.21	640.8	6.69	640.8	15.26	640.8	17.56
641.7	0	641.7	0.23	641.7	-0.27	641.7	8.54	641.7	17.64	641.7	19.13
642.6	0	642.6	1.06	642.6	-0.94	642.6	7.87	642.6	15.09	642.6	18.87
643.5	0	643.5	0.02	643.5	1.29	643.5	9.61	643.5	18.97	643.5	20.67
644.4	0	644.4	1.72	644.4	2.02	644.4	9.34	644.4	18.27	644.4	20.18
645.3	0	645.3	0.89	645.3	-0.96	645.3	7.6	645.3	14.73	645.3	18.24
646.2	0	646.2	-1.67	646.2	-0.75	646.2	8.5	646.2	15.18	646.2	18.83
647.1	0	647.1	-0.83	647.1	0.02	647.1	8.33	647.1	16.36	647.1	17.25
648	0	648	-1.03	648	0.49	648	7.15	648	15.78	648	20.49
648.9	0	648.9	-1.12	648.9	0.93	648.9	9.49	648.9	16.63	648.9	18.07
649.8	0	649.8	1.87	649.8	2.66	649.8	8.01	649.8	18.37	649.8	19.57
650.7	0	650.7	0.62	650.7	1.49	650.7	8.46	650.7	17.75	650.7	20.6
651.6	0	651.6	-4.67	651.6	-2.98	651.6	3.48	651.6	14.24	651.6	16.45
652.5	0	652.5	0.38	652.5	0.62	652.5	7.09	652.5	17.35	652.5	20.52
653.4	0	653.4	0.52	653.4	-1.2	653.4	5.84	653.4	15.43	653.4	20.02
654.3	0	654.3	2.35	654.3	2.55	654.3	9.6	654.3	17.99	654.3	20.35
655.2	0	655.2	1.03	655.2	1.32	655.2	8.78	655.2	17.86	655.2	18.88
656.1	0	656.1	0.91	656.1	0.25	656.1	8.2	656.1	18.17	656.1	19.54
657	0	657	-0.42	657	1.58	657	9.31	657	16.78	657	20.54
657.9	0	657.9	-0.73	657.9	1.26	657.9	9.31	657.9	18.09	657.9	20.48
658.8	0	658.8	-1.66	658.8	-0.6	658.8	8.36	658.8	15.51	658.8	17.93
659.7	0	659.7	0.02	659.7	1.19	659.7	7.83	659.7	17.47	659.7	18.78
660.6	0	660.6	-0.01	660.6	0.04	660.6	7.61	660.6	16.93	660.6	21.14
661.5	0	661.5	-0.8	661.5	2.1	661.5	8.98	661.5	18.48	661.5	17.97
662.4	0	662.4	0.4	662.4	-0.22	662.4	8.44	662.4	16.79	662.4	18.96
663.3	0	663.3	1.53	663.3	2.37	663.3	9.27	663.3	17.22	663.3	21.64
664.2	0	664.2	1.58	664.2	0.44	664.2	8.87	664.2	17.33	664.2	21.05
665.1	0	665.1	-1.48	665.1	1.48	665.1	9	665.1	16.1	665.1	19.31
666	0	666	0.52	666	0.72	666	7.81	666	15.83	666	19.7
666.9	0	666.9	0.07	666.9	0.92	666.9	8.01	666.9	16.92	666.9	20.16
667.8	0	667.8	0.06	667.8	-0.02	667.8	6.77	667.8	17.5	667.8	17.97
668.7	0	668.7	-0.42	668.7	-0.32	668.7	7.77	668.7	15.12	668.7	19.73
669.6	0	669.6	0.27	669.6	1.56	669.6	8.07	669.6	16.75	669.6	21.13
670.5	0	670.5	0.46	670.5	0.39	670.5	6.91	670.5	16.57	670.5	20.03
671.4	0	671.4	-0.41	671.4	-0.53	671.4	9.22	671.4	14.71	671.4	17.83
672.3	0	672.3	0.43	672.3	0.49	672.3	6.75	672.3	17.43	672.3	18.96
673.2	0	673.2	1.9	673.2	2.2	673.2	8.54	673.2	19.15	673.2	21.09
674.1	0	674.1	0.51	674.1	0.34	674.1	7.42	674.1	17.57	674.1	20.05
675	0	675	-0.51	675	-1.01	675	7.2	675	16.19	675	19.18
675.9	0	675.9	-0.67	675.9	0.38	675.9	8.13	675.9	17.63	675.9	20.55
676.8	0	676.8	-0.36	676.8	0.07	676.8	6.94	676.8	17.09	676.8	20.15
677.7	0	677.7	0.29	677.7	0.73	677.7	8.25	677.7	17.7	677.7	18.94
678.6	0	678.6	1.91	678.6	0.94	678.6	10	678.6	17.19	678.6	19.59
679.5	0	679.5	-0.42	679.5	3.58	679.5	7.54	679.5	16.57	679.5	19.1
680.4	0	680.4	1.32	680.4	1.16	680.4	8.4	680.4	16.78	680.4	19.87
681.3	0	681.3	0.67	681.3	0.77	681.3	7.86	681.3	16.11	681.3	21.35
682.2	0	682.2	-0.03	682.2	0.3	682.2	7.54	682.2	18.2	682.2	17.99
683.1	0	683.1	0.29	683.1	0.15	683.1	7.71	683.1	14.31	683.1	17.47
684	0	684	-1.86	684	2.03	684	6.02	684	16.54	684	19.59
684.9	0	684.9	-0.63	684.9	1.57	684.9	9.4	684.9	18.24	684.9	18.01
685.8	0	685.8	-1.39	685.8	0.42	685.8	6.97	685.8	15.07	685.8	20.5
686.7	0	686.7	-1.11	686.7	-1.46	686.7	7.81	686.7	15.73	686.7	20.66
687.6	0	687.6	-0.19	687.6	0.39	687.6	7.86	687.6	14.73	687.6	19.69
688.5	0	688.5	0.54	688.5	0.51	688.5	9.53	688.5	16.31	688.5	20.12
689.4	0	689.4	0.42	689.4	0.78	689.4	9.24	689.4	17.23	689.4	20.43
690.3	0	690.3	-1.4	690.3	0.63	690.3	6.08	690.3	13.3	690.3	17.96
691.2	0	691.2	-0.12	691.2	-0.48	691.2	5.98	691.2	16.26	691.2	18.63
692.1	0	692.1	0.48	692.1	-0.12	692.1	8.66	692.1	15.04	692.1	20.12
693	0	693	-3.43	693	-0.13	693	6.5	693	14.2	693	18.32
693.9	0	693.9	0.25	693.9	1.76	693.9	10.86	693.9	16.29	693.9	20.2
694.8	0	694.8	-0.48	694.8	0.83	694.8	9.24	694.8	18.74	694.8	20.35
695.7	0	695.7	-0.22	695.7	0.77	695.7	9.13	695.7	18.6	695.7	21.24
696.6	0	696.6	-1.36	696.6	0.81	696.6	8.22	696.6	16.55	696.6	18.55
697.5	0	697.5	0.14	697.5	0.08	697.5	7.43	697.5	17.11	697.5	20.02
698.4	0	698.4	-0.39	698.4	4.24	698.4	8.93	698.4	17.97	698.4	19.76
699.3	0	699.3	0.3	699.3	0	699.3	8.13	699.3	17.6	699.3	20.53
700.2	0	700.2	-1.28	700.2	-0.53	700.2	6.96	700.2	15.79	700.2	16.17
701.1	0	701.1	-2.74	701.1	-1.04	701.1	7.49	701.1	15.69	701.1	19.9
702	0	702	0.5	702	-1.07	702	7.84	702	15.82	702	18.2
702.9	0	702.9	0.83	702.9	-0.74	702.9	8.24	702.9	16.69	702.9	19.02
703.8	0	703.8	0.98	703.8	2.32	703.8	8.7	703.8	18.45	703.8	19.57
704.7	0	704.7	0.65	704.7	1.92	704.7	10.33	704.7	18.53	704.7	21.19
705.6	0	705.6	1.64	705.6	2.55	705.6	9.61	705.6	16.26	705.6	22.24
706.5	0	706.5	1.71	706.5	-0.81	706.5	8.05	706.5	17.24	706.5	20.38
707.4	0	707.4	-0.06	707.4	-1.03	707.4	8.83	707.4	17.49	707.4	21.92
708.3	0	708.3	2.59	708.3	2.62	708.3	9.51	708.3	19.79	708.3	23.65
709.2	0	709.2	-1.59	709.2	-0.46	709.2	7.6	709.2	16.42	709.2	17.84
710.1	0	710.1	0.06	710.1	-0.64	710.1	7.24	710.1	15.77	710.1	18.7
711	0	711	0.04	711	-1.75	711	7.74	711	16.49	711	20.14
711.9	0	711.9	-1.19	711.9	1.82	711.9	8.97	711.9	18.33	711.9	20.07
712.8	0	712.8	1.61	712.8	1.7	712.8	10.66	712.8	15.77	712.8	20.97
713.7	0	713.7	-1.17	713.7	-0.88	713.7	8.48	713.7	16.47	713.7	18.83
714.6	0	714.6	0.47	714.6	0.46	714.6	7.56	714.6	16.21	714.6	20.41
715.5	0	715.5	-0.23	715.5	0.93	715.5	8.08	715.5	16.83	715.5	19.8
716.4	0	716.4	1.31	716.4	2.13	716.4	8.61	716.4	17.37	716.4	20.37
717.3	0	717.3	-0.01	717.3	0.08	717.3	9.58	717.3	18.12	717.3	21.54
718.2	0	718.2	-1	718.2	0.92	718.2	7.35	718.2	16.93	718.2	19.57
719.1	0	719.1	0.43	719.1	-0.55	719.1	10.62	719.1	15.68	719.1	19.62
720	0	720	0.57	720	0.75	720	7.63	720	16.8	720	19.9
720.9	0	720.9	-0.67	720.9	-1.11	720.9	7.43	720.9	16.83	720.9	18.39
721.8	0	721.8	-0.13	721.8	-1.76	721.8	8.01	721.8	16.25	721.8	17.88
722.7	0	722.7	1.61	722.7	1.74	722.7	8.38	722.7	18.04	722.7	21.68
723.6	0	723.6	1.82	723.6	-0.31	723.6	9.65	723.6	17.83	723.6	21.34
724.5	0	724.5	0.98	724.5	-0.28	724.5	8.55	724.5	17.08	724.5	20.2
725.4	0	725.4	0.24	725.4	2.43	725.4	8.37	725.4	15.16	725.4	19.94
726.3	0	726.3	0.41	726.3	0.77	726.3	9.93	726.3	16.1	726.3	19.27
727.2	0	727.2	-0.48	727.2	1.62	727.2	8.88	727.2	16.73	727.2	19.92
728.1	0	728.1	-0.77	728.1	1.62	728.1	9.44	728.1	17.65	728.1	19.73
729	0	729	0.61	729	2.11	729	10.36	729	17.85	729	22.2
729.9	0	729.9	-1.74	729.9	0.07	729.9	8.32	729.9	17.85	729.9	21.12
730.8	0	730.8	0.56	730.8	2.91	730.8	8.56	730.8	17.61	730.8	21.91
731.7	0	731.7	1.13	731.7	0.65	731.7	7.94	731.7	17.41	731.7	18.87
732.6	0	732.6	0.75	732.6	2.14	732.6	6.66	732.6	18.42	732.6	20.75
733.5	0	733.5	-1.26	733.5	0.7	733.5	7.05	733.5	15.08	733.5	19.41
734.4	0	734.4	-0.05	734.4	-0.06	734.4	8.41	734.4	17.38	734.4	20.41
735.3	0	735.3	-0.26	735.3	0.47	735.3	8.27	735.3	16.66	735.3	20.54
736.2	0	736.2	-0.35	736.2	1.42	736.2	10.55	736.2	18.34	736.2	20.63
737.1	0	737.1	-1.88	737.1	1.18	737.1	8.99	737.1	17.79	737.1	19.13
738	0	738	0.65	738	0.14	738	8.2	738	18.16	738	19.95
738.9	0	738.9	0.12	738.9	-0.21	738.9	9.49	738.9	17.97	738.9	21.96
739.8	0	739.8	0.03	739.8	1.14	739.8	6.89	739.8	18.24	739.8	20.08
740.7	0	740.7	-0.54	740.7	0.84	740.7	8.71	740.7	18.8	740.7	17.83
741.6	0	741.6	1.03	741.6	0.6	741.6	9.78	741.6	17.96	741.6	20.73
742.5	0	742.5	-1.36	742.5	1.96	742.5	9.01	742.5	16.55	742.5	20.5
743.4	0	743.4	-1.18	743.4	0.98	743.4	9.02	743.4	16.06	743.4	19.46
744.3	0	744.3	0.93	744.3	1.04	744.3	9.57	744.3	17.91	744.3	21.11
745.2	0	745.2	0.26	745.2	0.52	745.2	9.42	745.2	17.55	745.2	20.1
746.1	0	746.1	-0.92	746.1	0.02	746.1	7.46	746.1	15.86	746.1	18.73
747	0	747	1.78	747	1.93	747	10.22	747	19.61	747	21.09
747.9	0	747.9	-0.23	747.9	1.89	747.9	10.13	747.9	17.11	747.9	22.23
748.8	0	748.8	0.67	748.8	1.59	748.8	8.33	748.8	18.01	748.8	20.32
749.7	0	749.7	2.42	749.7	4.01	749.7	10.69	749.7	19.12	749.7	23.81
750.6	0	750.6	0.27	750.6	1.17	750.6	6.86	750.6	18.44	750.6	19.86
751.5	0	751.5	0.55	751.5	0.76	751.5	8.58	751.5	17.86	751.5	22.78
752.4	0	752.4	1.63	752.4	0.82	752.4	10.27	752.4	18.19	752.4	21.66
753.3	0	753.3	0.81	753.3	1.06	753.3	8.65	753.3	18.31	753.3	20.7
754.2	0	754.2	3.31	754.2	3.27	754.2	11.03	754.2	18.28	754.2	22.09
755.1	0	755.1	0.75	755.1	1.18	755.1	9.95	755.1	19.38	755.1	21.45
756	0	756	-0.32	756	-0.83	756	8.58	756	17.44	756	20.84
756.9	0	756.9	-1.95	756.9	0.37	756.9	8.3	756.9	16.57	756.9	19.35
757.8	0	757.8	-0.06	757.8	-1.34	757.8	10.34	757.8	18.38	757.8	19.96
758.7	0	758.7	-1.01	758.7	-1.15	758.7	7.14	758.7	17.55	758.7	20.68
759.6	0	759.6	-1.06	759.6	0.19	759.6	7.85	759.6	16.31	759.6	19.27
760.5	0	760.5	-0.99	760.5	-0.2	760.5	7.12	760.5	17.18	760.5	19.67
761.4	0	761.4	-0.97	761.4	-2.03	761.4	7.32	761.4	16.92	761.4	18.85
762.3	0	762.3	-0.81	762.3	0.31	762.3	9.58	762.3	18.03	762.3	20.5
763.2	0	763.2	0.66	763.2	0.19	763.2	8.76	763.2	17.59	763.2	23.27
764.1	0	764.1	0.4	764.1	1.18	764.1	9.52	764.1	18.4	764.1	21.88
765	0	765	0.84	765	1.2	765	8.03	765	17.61	765	21.36
765.9	0	765.9	1.45	765.9	2.58	765.9	9.92	765.9	16.77	765.9	20.91
766.8	0	766.8	0.44	766.8	2.92	766.8	9.51	766.8	18.31	766.8	21.63
767.7	0	767.7	-1.91	767.7	0.51	767.7	8.56	767.7	15.89	767.7	19.93
768.6	0	768.6	-1.41	768.6	-1.28	768.6	6.59	768.6	15.49	768.6	18.38
769.5	0	769.5	-0.19	769.5	1.05	769.5	9.89	769.5	17.95	769.5	20.64
770.4	0	770.4	-1.73	770.4	-0.32	770.4	8.54	770.4	15.69	770.4	19.62
771.3	0	771.3	-0.37	771.3	-1.18	771.3	7.26	771.3	16.11	771.3	20.01
772.2	0	772.2	-0.99	772.2	0.79	772.2	7.63	772.2	16.19	772.2	19.43
773.1	0	773.1	1.82	773.1	0.36	773.1	12.07	773.1	19.56	773.1	22.11
774	0	774	-1.02	774	0.96	774	6.17	774	15.73	774	19.81
774.9	0	774.9	0.96	774.9	1.55	774.9	8.45	774.9	17.67	774.9	23.09
775.8	0	775.8	-0.83	775.8	2.17	775.8	9.37	775.8	17.82	775.8	19.62
776.7	0	776.7	0.07	776.7	-0.5	776.7	7.41	776.7	17.93	776.7	20.29
777.6	0	777.6	0	777.6	1.02	777.6	8.29	777.6	16.05	777.6	20.69
778.5	0	778.5	0.85	778.5	1.69	778.5	8.68	778.5	18.9	778.5	21.04
779.4	0	779.4	0.66	779.4	1.85	779.4	7.61	779.4	18.69	779.4	18.34
780.3	0	780.3	-0.27	780.3	0.35	780.3	8.67	780.3	16.88	780.3	21.25
781.2	0	781.2	1.86	781.2	1.24	781.2	10.69	781.2	19.59	781.2	22.48
782.1	0	782.1	0.39	782.1	1.04	782.1	8.46	782.1	16.91	782.1	17.49
783	0	783	-2.67	783	0.65	783	6.61	783	18.35	783	19.4
783.9	0	783.9	1.07	783.9	0.48	783.9	9.26	783.9	17.12	783.9	20.02
784.8	0	784.8	-0.03	784.8	0.49	784.8	9.26	784.8	18.79	784.8	20.44
785.7	0	785.7	-1.69	785.7	-1.08	785.7	7.68	785.7	16.11	785.7	19
786.6	0	786.6	-0.1	786.6	-0.33	786.6	8.65	786.6	15.92	786.6	19.86
787.5	0	787.5	-0.51	787.5	1.48	787.5	9.45	787.5	15.96	787.5	19.01
788.4	0	788.4	0.91	788.4	1.8	788.4	9.06	788.4	17.72	788.4	21.28
789.3	0	789.3	-3.74	789.3	-1.46	789.3	6.03	789.3	15.96	789.3	17.31
790.2	0	790.2	-0.19	790.2	0.04	790.2	8.73	790.2	18.12	790.2	21.5
791.1	0	791.1	0.8	791.1	1.1	791.1	7.94	791.1	18.36	791.1	19.89
792	0	792	-0.94	792	0.59	792	7.92	792	16.47	792	21.59
792.9	0	792.9	0.34	792.9	-0.56	792.9	7.53	792.9	15.27	792.9	19.34
793.8	0	793.8	0.09	793.8	1.73	793.8	9.14	793.8	17.66	793.8	18.43
794.7	0	794.7	-0.91	794.7	1.77	794.7	7.59	794.7	18.82	794.7	20.94
795.6	0	795.6	0.97	795.6	0.39	795.6	10.59	795.6	18.33	795.6	19.52
796.5	0	796.5	-0.04	796.5	1.78	796.5	8.67	796.5	18.03	796.5	20.48
797.4	0	797.4	-1.13	797.4	-0.38	797.4	6.99	797.4	17.34	797.4	20.05
798.3	0	798.3	-1.59	798.3	0.44	798.3	5.79	798.3	16.03	798.3	19.55
799.2	0	799.2	0.34	799.2	-1.11	799.2	11.11	799.2	19.01	799.2	20.35
800.1	0	800.1	1.25	800.1	1.96	800.1	7.41	800.1	17.62	800.1	22.07
801	0	801	-0.26	801	1.17	801	8.21	801	17.79	801	20.3
801.9	0	801.9	0.99	801.9	-1.16	801.9	7.49	801.9	18.2	801.9	21.29
802.8	0	802.8	-0.38	802.8	1.21	802.8	10.23	802.8	16.16	802.8	21.59
803.7	0	803.7	0.11	803.7	0.49	803.7	7.46	803.7	17.85	803.7	20.72
804.6	0	804.6	0.73	804.6	0.71	804.6	8.82	804.6	17.9	804.6	21.44
805.5	0	805.5	0.01	805.5	0	805.5	9.34	805.5	19.49	805.5	20.94
806.4	0	806.4	1.99	806.4	0.41	806.4	7.91	806.4	17.42	806.4	18.84
807.3	0	807.3	-2.09	807.3	-1.05	807.3	8.08	807.3	15.33	807.3	18.43
808.2	0	808.2	1.75	808.2	1.18	808.2	9.69	808.2	19.01	808.2	22.58
809.1	0	809.1	1.47	809.1	-0.11	809.1	9.58	809.1	18.73	809.1	23.13
810	0	810	0.76	810	1.89	810	10.53	810	18.29	810	21.13
810.9	0	810.9	-0.32	810.9	2.47	810.9	8.09	810.9	18.51	810.9	21.85
811.8	0	811.8	-1.18	811.8	1.15	811.8	8.57	811.8	18.29	811.8	20.85
812.7	0	812.7	0.54	812.7	2.36	812.7	10.04	812.7	19.66	812.7	21.45
813.6	0	813.6	-1.53	813.6	0.68	813.6	8.19	813.6	17.94	813.6	20.01
814.5	0	814.5	-1.3	814.5	0.72	814.5	7.5	814.5	15.67	814.5	20.36
815.4	0	815.4	-1.2	815.4	-0.61	815.4	8.12	815.4	17.5	815.4	18.37
816.3	0	816.3	0.43	816.3	2.08	816.3	8.35	816.3	19	816.3	21.42
817.2	0	817.2	0.5	817.2	0.16	817.2	8.48	817.2	17.97	817.2	20.94
818.1	0	818.1	1.13	818.1	2.6	818.1	9.82	818.1	17.31	818.1	19.56
819	0	819	-0.01	819	1.14	819	8.95	819	17.89	819	19.27
819.9	0	819.9	-0.79	819.9	1.61	819.9	10.21	819.9	17.9	819.9	20.99
820.8	0	820.8	-0.96	820.8	0.72	820.8	6.27	820.8	16.28	820.8	20.11
821.7	0	821.7	0.29	821.7	-1.39	821.7	8.61	821.7	17.28	821.7	21.36
822.6	0	822.6	-0.63	822.6	0.05	822.6	6.57	822.6	16.33	822.6	19.75
823.5	0	823.5	-0.31	823.5	0.97	823.5	9.53	823.5	18.08	823.5	20.89
824.4	0	824.4	-0.79	824.4	-1.57	824.4	7.66	824.4	18.99	824.4	19.96
825.3	0	825.3	-0.71	825.3	2.19	825.3	9.57	825.3	18.37	825.3	19.85
826.2	0	826.2	0.11	826.2	0.79	826.2	9.28	826.2	16.76	826.2	20.74
827.1	0	827.1	2.07	827.1	1.38	827.1	10.21	827.1	20.81	827.1	20.72
828	0	828	1.08	828	-0.14	828	5.38	828	17.21	828	20.96
828.9	0	828.9	-1.62	828.9	-0.76	828.9	7.38	828.9	17.78	828.9	18.59
829.8	0	829.8	-1.59	829.8	1.42	829.8	7.64	829.8	16.68	829.8	20.38
830.7	0	830.7	-0.33	830.7	3.31	830.7	10.67	830.7	18.97	830.7	21.52
831.6	0	831.6	1.33	831.6	1.07	831.6	8.7	831.6	16.95	831.6	18.95
832.5	0	832.5	-0.7	832.5	0.31	832.5	7.39	832.5	16.19	832.5	19.52
833.4	0	833.4	0.41	833.4	0.98	833.4	10.83	833.4	18.37	833.4	21.73
834.3	0	834.3	0.05	834.3	-0.02	834.3	9.7	834.3	18.19	834.3	20.02
835.2	0	835.2	2.9	835.2	0.64	835.2	10.06	835.2	18.86	835.2	21.05
836.1	0	836.1	-0.35	836.1	-0.23	836.1	6.46	836.1	15.56	836.1	17.59
837	0	837	-2.48	837	-1.25	837	6.61	837	16.27	837	16.8
837.9	0	837.9	-0.09	837.9	0.36	837.9	8.88	837.9	17.5	837.9	20.54
838.8	0	838.8	-0.14	838.8	0.27	838.8	8.39	838.8	16.64	838.8	19.31
839.7	0	839.7	-0.42	839.7	0.54	839.7	8.08	839.7	16.76	839.7	18.74
840.6	0	840.6	0.99	840.6	0.55	840.6	8.54	840.6	17.07	840.6	21.31
841.5	0	841.5	0.42	841.5	0.03	841.5	7	841.5	17.52	841.5	19.11
842.4	0	842.4	-0.45	842.4	1.12	842.4	9.8	842.4	16.16	842.4	19.57
843.3	0	843.3	1.14	843.3	0.13	843.3	10.49	843.3	18.86	843.3	20.38
844.2	0	844.2	1.5	844.2	0.7	844.2	8.86	844.2	18.73	844.2	21.18
845.1	0	845.1	-0.28	845.1	1.63	845.1	9.5	845.1	16.88	845.1	20.52
846	0	846	0.03	846	-0.37	846	6.97	846	17.05	846	20.07
846.9	0	846.9	-0.82	846.9	0.86	846.9	7.65	846.9	16.92	846.9	19.49
847.8	0	847.8	-0.55	847.8	-2.46	847.8	7.1	847.8	16.86	847.8	20.48
848.7	0	848.7	-1.1	848.7	-1.54	848.7	8.28	848.7	15.77	848.7	18.03
849.6	0	849.6	0.13	849.6	1.04	849.6	8.73	849.6	19.02	849.6	21.41
850.5	0	850.5	-0.63	850.5	-0.25	850.5	7.39	850.5	17.49	850.5	19.55
851.4	0	851.4	1	851.4	-1.38	851.4	8.11	851.4	17.11	851.4	21.08
852.3	0	852.3	-2.07	852.3	-0.83	852.3	6.99	852.3	16.01	852.3	19.97
853.2	0	853.2	-0.97	853.2	-0.42	853.2	7.99	853.2	17.17	853.2	17.92
854.1	0	854.1	-0.88	854.1	1.3	854.1	9.85	854.1	17.07	854.1	20.03
855	0	855	-0.68	855	-0.63	855	8.22	855	16.5	855	19.36
855.9	0	855.9	-0.58	855.9	-0.8	855.9	8.33	855.9	17.17	855.9	21.09
856.8	0	856.8	0.51	856.8	1.27	856.8	7.63	856.8	19.48	856.8	20.65
857.7	0	857.7	1.75	857.7	0.66	857.7	9.67	857.7	17.05	857.7	21.02
858.6	0	858.6	0.12	858.6	0.25	858.6	9.37	858.6	15.01	858.6	19.11
859.5	0	859.5	-0.26	859.5	0.35	859.5	7.72	859.5	17.24	859.5	19.09
860.4	0	860.4	1.8	860.4	0.61	860.4	8.86	860.4	18.5	860.4	19.66
861.3	0	861.3	-1.86	861.3	-0.06	861.3	7.07	861.3	17.36	861.3	19.53
862.2	0	862.2	-2.47	862.2	-1.65	862.2	7.95	862.2	14.68	862.2	17.93
863.1	0	863.1	-0.76	863.1	-0.84	863.1	7.25	863.1	16.22	863.1	18.16
864	0	864	-1.98	864	-0.67	864	8.82	864	16.73	864	18.44
864.9	0	864.9	-1.52	864.9	0.36	864.9	8.88	864.9	16.96	864.9	18.04
865.8	0	865.8	-0.15	865.8	1.88	865.8	9.43	865.8	17.92	865.8	20.11
866.7	0	866.7	-0.64	866.7	0.8	866.7	8.1	866.7	20.22	866.7	20.84
867.6	0	867.6	0.94	867.6	0.32	867.6	8.33	867.6	18.33	867.6	19.01
868.5	0	868.5	-0.2	868.5	2.26	868.5	9.94	868.5	18.79	868.5	20.85
869.4	0	869.4	-1.15	869.4	-1.17	869.4	9.46	869.4	17.34	869.4	18.74
870.3	0	870.3	-0.27	870.3	-0.43	870.3	8.43	870.3	18.58	870.3	20.76
871.2	0	871.2	-0.61	871.2	0.59	871.2	9.51	871.2	17.1	871.2	20.25
872.1	0	872.1	-0.52	872.1	1.06	872.1	9.93	872.1	18.9	872.1	21.31
873	0	873	-1.7	873	1.54	873	8.82	873	17.14	873	18.58
873.9	0	873.9	1.23	873.9	2.17	873.9	7.99	873.9	17.77	873.9	23.13
874.8	0	874.8	0.75	874.8	0.33	874.8	9.77	874.8	18.13	874.8	20.46
875.7	0	875.7	0.92	875.7	2.18	875.7	11.3	875.7	17.19	875.7	21.54
876.6	0	876.6	-2.49	876.6	-0.5	876.6	7.98	876.6	17.77	876.6	19.03
877.5	0	877.5	-0.28	877.5	0.08	877.5	8.92	877.5	17.6	877.5	19.56
878.4	0	878.4	-0.1	878.4	-1.67	878.4	8.81	878.4	18.34	878.4	20.15
879.3	0	879.3	0.67	879.3	1.07	879.3	9.49	879.3	18.95	879.3	21.26
880.2	0	880.2	-0.66	880.2	-1.25	880.2	6.5	880.2	15.54	880.2	20.14
881.1	0	881.1	-0.44	881.1	0.4	881.1	11.04	881.1	17.3	881.1	19.65
882	0	882	-1.05	882	0.08	882	8.42	882	17.99	882	18.75
882.9	0	882.9	0.88	882.9	0.95	882.9	7.75	882.9	16.14	882.9	21.48
883.8	0	883.8	1.42	883.8	0.89	883.8	9.45	883.8	20.32	883.8	22.17
884.7	0	884.7	0.19	884.7	2.1	884.7	8.8	884.7	18.44	884.7	22.19
885.6	0	885.6	0.87	885.6	-0.41	885.6	11.44	885.6	18.91	885.6	21.8
886.5	0	886.5	-1.06	886.5	0.36	886.5	8.99	886.5	17.32	886.5	19.76
887.4	0	887.4	1.15	887.4	0.83	887.4	9.24	887.4	18.19	887.4	19.91
888.3	0	888.3	-0.98	888.3	1.16	888.3	9.23	888.3	17.1	888.3	19.84
889.2	0	889.2	-0.5	889.2	1	889.2	8.33	889.2	17.92	889.2	19.59
890.1	0	890.1	-0.8	890.1	1.58	890.1	7.81	890.1	19.54	890.1	21.35
891	0	891	-0.2	891	1.33	891	8.43	891	17.13	891	18.78
891.9	0	891.9	-0.6	891.9	2.52	891.9	10.74	891.9	20.79	891.9	23.1
892.8	0	892.8	1.18	892.8	1.26	892.8	10.4	892.8	17.83	892.8	21.04
893.7	0	893.7	0.33	893.7	-0.47	893.7	8.22	893.7	17.45	893.7	20.34
894.6	0	894.6	-0.26	894.6	1.6	894.6	9.27	894.6	17.35	894.6	19.95
895.5	0	895.5	-0.43	895.5	-0.5	895.5	8.47	895.5	17.69	895.5	20.3
896.4	0	896.4	-0.68	896.4	-0.11	896.4	7.69	896.4	16.42	896.4	20.48
897.3	0	897.3	1.86	897.3	1.91	897.3	12.21	897.3	19.12	897.3	21.31
898.2	0	898.2	0.02	898.2	0.32	898.2	10.04	898.2	19.75	898.2	19.31
899.1	0	899.1	-2.37	899.1	-1.21	899.1	6.49	899.1	17.59	899.1	18.85
900	0	900	-0.91	900	0.49	900	8.85	900	18.38	900	19.16
900.9	0	900.9	1.71	900.9	0.56	900.9	10.72	900.9	20.15	900.9	21.58
901.8	0	901.8	0.47	901.8	-0.44	901.8	9.02	901.8	18.37	901.8	21.03
902.7	0	902.7	-1.54	902.7	-0.01	902.7	9.23	902.7	16.89	902.7	19.53
903.6	0	903.6	-1.72	903.6	-0.33	903.6	8.57	903.6	16.86	903.6	20.48
904.5	0	904.5	-0.21	904.5	0.6	904.5	9.52	904.5	18.86	904.5	19.99
905.4	0	905.4	-0.57	905.4	1.67	905.4	9.32	905.4	16.68	905.4	19.41
906.3	0	906.3	-0.37	906.3	1.52	906.3	10.33	906.3	18.49	906.3	20.63
907.2	0	907.2	-1.01	907.2	1.19	907.2	9.38	907.2	18.8	907.2	21.34
908.1	0	908.1	-0.54	908.1	-1.32	908.1	9.43	908.1	16.8	908.1	19.92
909	0	909	-1.41	909	1.14	909	9.21	909	19.39	909	22.22
909.9	0	909.9	-1.66	909.9	0.93	909.9	7.82	909.9	18.38	909.9	18.51
910.8	0	910.8	0.53	910.8	1.83	910.8	9.34	910.8	17.85	910.8	23.22
911.7	0	911.7	1.41	911.7	1.96	911.7	10.58	911.7	19.59	911.7	21.57
912.6	0	912.6	2.27	912.6	2.94	912.6	11.19	912.6	21.57	912.6	22.31
913.5	0	913.5	0.27	913.5	0.49	913.5	10.12	913.5	18.28	913.5	21.28
914.4	0	914.4	-1.79	914.4	0.42	914.4	7.62	914.4	16.56	914.4	20.06
915.3	0	915.3	-0.95	915.3	0.33	915.3	8.09	915.3	16.21	915.3	18.97
916.2	0	916.2	1.09	916.2	1.8	916.2	9.21	916.2	19.32	916.2	22.46
917.1	0	917.1	-1.61	917.1	-0.12	917.1	8.52	917.1	17.05	917.1	19.47
918	0	918	-1.71	918	0.77	918	9.09	918	15.95	918	21
918.9	0	918.9	0.26	918.9	0.65	918.9	9.02	918.9	17.65	918.9	18.53
919.8	0	919.8	-0.02	919.8	1.22	919.8	10.6	919.8	18.91	919.8	23.01
920.7	0	920.7	-0.1	920.7	0.04	920.7	8.31	920.7	19.28	920.7	19.87
921.6	0	921.6	2.64	921.6	4.01	921.6	10.47	921.6	20.23	921.6	19.8
922.5	0	922.5	0	922.5	0.17	922.5	9.29	922.5	17.6	922.5	20.61
923.4	0	923.4	-0.07	923.4	1.7	923.4	10.89	923.4	19.59	923.4	21.98
924.3	0	924.3	-0.66	924.3	-0.13	924.3	8.23	924.3	16.53	924.3	20.8
925.2	0	925.2	0.72	925.2	0.81	925.2	7.61	925.2	18.34	925.2	21.02
926.1	0	926.1	-0.6	926.1	2.34	926.1	8.5	926.1	17.51	926.1	21.12
927	0	927	-0.22	927	0.38	927	9.25	927	18.33	927	21.71
927.9	0	927.9	-0.7	927.9	0.9	927.9	9.25	927.9	17.5	927.9	20.34
928.8	0	928.8	-1.13	928.8	0.4	928.8	6.61	928.8	17.93	928.8	19.1
929.7	0	929.7	-1.41	929.7	0	929.7	8.06	929.7	15.99	929.7	19.2
930.6	0	930.6	0.72	930.6	1.04	930.6	8.29	930.6	17.46	930.6	20.01
931.5	0	931.5	0.63	931.5	-0.43	931.5	8.71	931.5	16.43	931.5	20.61
932.4	0	932.4	-0.28	932.4	-0.62	932.4	9.98	932.4	16.88	932.4	19.8
933.3	0	933.3	-1.37	933.3	1.22	933.3	8.92	933.3	17.07	933.3	19.8
934.2	0	934.2	-0.23	934.2	2.47	934.2	10.28	934.2	19.2	934.2	20.04
935.1	0	935.1	1.13	935.1	2.28	935.1	11.11	935.1	18.82	935.1	20.87
936	0	936	0.37	936	1.73	936	8.41	936	19.68	936	23.1
936.9	0	936.9	0.05	936.9	0.47	936.9	8.87	936.9	19.14	936.9	20.69
937.8	0	937.8	1.55	937.8	1.74	937.8	10.4	937.8	18.63	937.8	21.28
938.7	0	938.7	-0.53	938.7	0.83	938.7	9.96	938.7	18.26	938.7	21.52
939.6	0	939.6	-0.45	939.6	0.35	939.6	8.86	939.6	17.92	939.6	19.92
940.5	0	940.5	-2.67	940.5	-1.58	940.5	8.39	940.5	16.68	940.5	17.86
941.4	0	941.4	-0.41	941.4	-0.18	941.4	7.55	941.4	16.58	941.4	18.62
942.3	0	942.3	-1.01	942.3	2.46	942.3	9.87	942.3	18.55	942.3	19.88
943.2	0	943.2	-1.27	943.2	-0.87	943.2	8.69	943.2	18.17	943.2	19.14
944.1	0	944.1	0.7	944.1	0.12	944.1	8.53	944.1	18.43	944.1	20.46
945	0	945	1.33	945	2.05	945	11.32	945	20.83	945	22.58
945.9	0	945.9	-1.15	945.9	1.19	945.9	9.52	945.9	16.59	945.9	21.81
946.8	0	946.8	-0.77	946.8	-0.75	946.8	7.97	946.8	17.24	946.8	18.03
947.7	0	947.7	0.23	947.7	1.09	947.7	10.09	947.7	18.7	947.7	20
948.6	0	948.6	-0.11	948.6	0.77	948.6	7.13	948.6	19.38	948.6	18.95
949.5	0	949.5	-0.27	949.5	1.31	949.5	7.79	949.5	18.23	949.5	20.7
950.4	0	950.4	-1.09	950.4	0.4	950.4	7.91	950.4	16.93	950.4	19.84
951.3	0	951.3	0.13	951.3	0.08	951.3	8.27	951.3	20.49	951.3	23.23
952.2	0	952.2	1.41	952.2	1.98	952.2	11.32	952.2	19.88	952.2	20.99
953.1	0	953.1	2.55	953.1	1.3	953.1	10.19	953.1	19.8	953.1	20.16
954	0	954	0.89	954	1.64	954	11.67	954	19.11	954	20.82
954.9	0	954.9	0.28	954.9	0.54	954.9	7.94	954.9	20.81	954.9	19.37
955.8	0	955.8	-0.87	955.8	-0.93	955.8	8.82	955.8	17.84	955.8	18.56
956.7	0	956.7	0.28	956.7	1	956.7	8.68	956.7	16.7	956.7	22.8
957.6	0	957.6	-1.52	957.6	1.43	957.6	9.83	957.6	19.41	957.6	20.82
958.5	0	958.5	-2.34	958.5	-0.25	958.5	8.1	958.5	16.82	958.5	20.03
959.4	0	959.4	-3.3	959.4	-0.94	959.4	6.07	959.4	16.11	959.4	18.43
960.3	0	960.3	-0.25	960.3	-0.88	960.3	8.95	960.3	17.1	960.3	21.27
961.2	0	961.2	-2.33	961.2	-1.94	961.2	7.67	961.2	17.79	961.2	18.12
962.1	0	962.1	-1.96	962.1	-1.61	962.1	9.33	962.1	16.04	962.1	20.14
963	0	963	0.87	963	0.92	963	8.62	963	17.47	963	20.3
963.9	0	963.9	-0.04	963.9	1.14	963.9	8.82	963.9	18.57	963.9	22.2
964.8	0	964.8	1.34	964.8	1.72	964.8	11.08	964.8	19.32	964.8	23.08
965.7	0	965.7	-0.65	965.7	1.12	965.7	10.4	965.7	18.7	965.7	21.78
966.6	0	966.6	-1.33	966.6	-0.56	966.6	9.65	966.6	17.81	966.6	18.24
967.5	0	967.5	-1.65	967.5	0.51	967.5	6.62	967.5	18.66	967.5	20.84
968.4	0	968.4	1.1	968.4	1.65	968.4	10.11	968.4	19.24	968.4	21.26
969.3	0	969.3	0.26	969.3	2	969.3	8.36	969.3	18.2	969.3	21.24
970.2	0	970.2	-1.89	970.2	-0.45	970.2	8.85	970.2	18.16	970.2	19.06
971.1	0	971.1	1.65	971.1	1.29	971.1	10.11	971.1	18.91	971.1	22.53
972	0	972	1.12	972	1.83	972	9.53	972	18.1	972	20.73
972.9	0	972.9	1.53	972.9	1.48	972.9	10.18	972.9	19.9	972.9	21.13
973.8	0	973.8	-2.39	973.8	-0.51	973.8	6.04	973.8	16.82	973.8	18.6
974.7	0	974.7	0.02	974.7	0.14	974.7	8.63	974.7	17.71	974.7	18.84
975.6	0	975.6	-1.76	975.6	-0.21	975.6	10.91	975.6	17.02	975.6	19.69
976.5	0	976.5	1.26	976.5	1.43	976.5	8.76	976.5	18.31	976.5	21.73
977.4	0	977.4	-1.66	977.4	-0.38	977.4	7.67	977.4	17.17	977.4	18.42
979.2	0	979.2	1.08	979.2	1.6	979.2	8.07	979.2	18.4	979.2	21.9
981	0	981	-0.43	981	1.15	981	8.87	981	17.91	981	18.61
981.9	0	981.9	1.07	981.9	-0.68	981.9	10.99	981.9	19.7	981.9	21.02
982.8	0	982.8	1.22	982.8	0.56	982.8	8.84	982.8	19.03	982.8	20.68
983.7	0	983.7	-0.11	983.7	1.34	983.7	9.12	983.7	17.98	983.7	21
984.6	0	984.6	-0.6	984.6	2.87	984.6	8.34	984.6	19.12
985.5	0	985.5	0.14	985.5	1.44	985.5	8.64	985.5	16.89	985.5	19.04
986.4	0	986.4	-1.74	986.4	-1.8	986.4	7.89	986.4	17.27	986.4	19.09
987.3	0	987.3	-0.1	987.3	1.2	987.3	8.81	987.3	16.66	987.3	19.57
988.2	0	988.2	-0.53	988.2	0.77	988.2	8.23	988.2	19.06	988.2	18.65
989.1	0	989.1	0.95	989.1	1.28	989.1	9.2	989.1	16.43	989.1	19.29
990	0	990	-1.32	990	0.37	990	11.28	990	18.88	990	20
990.9	0	990.9	-0.94	990.9	-0.38	990.9	9.99	990.9	17.66	990.9	18.9
991.8	0	991.8	-0.45	991.8	-0.26	991.8	8.08	991.8	16.88	991.8	20.58
992.7	0	992.7	-0.49	992.7	1.85	992.7	9.88	992.7	18.92	992.7	20.31
993.6	0	993.6	-1.49	993.6	0.8	993.6	8.83	993.6	19.52	993.6	19.1
994.5	0	994.5	-0.31	994.5	0.96	994.5	10.29	994.5	19.74	994.5	20.97
995.4	0	995.4	-0.95	995.4	0.02	995.4	7.56	995.4	19.41	995.4	20.41
996.3	0	996.3	-1.73	996.3	-0.05	996.3	8.17	996.3	15.22	996.3	18.34
997.2	0	997.2	1.47	997.2	0.86	997.2	8.88	997.2	18.16	997.2	19.54
998.1	0	998.1	-1.47	998.1	0.78	998.1	8.67	998.1	16.71	998.1	16.71
999	0	999	0.7	999	0.01	999	10.25	999	17.65	999	19.75
999.9	0	999.9	-2.05	999.9	-0.67	999.9	7.22	999.9	17.07	999.9	18.8
1000.8	0	1000.8	-0.6	1000.8	-1.65	1000.8	8.69	1000.8	15.91	1000.8	19.57
1001.7	0	1001.7	1.4	1001.7	1.16	1001.7	8.68	1001.7	17.28	1001.7	18.9
1002.6	0	1002.6	-0.49	1002.6	0.14	1002.6	7.96	1002.6	16.47	1002.6	19.49
1003.5	0	1003.5	-1.08	1003.5	-1.25	1003.5	7.39	1003.5	16.63	1003.5	17.15
1004.4	0	1004.4	0.09	1004.4	-0.05	1004.4	10.32	1004.4	17.06	1004.4	19.13
1005.3	0	1005.3	0.11	1005.3	-1.47	1005.3	9.61	1005.3	17.73	1005.3	19.82
1006.2	0	1006.2	0.25	1006.2	0.17	1006.2	8.46	1006.2	17.21	1006.2	19.46
1007.1	0	1007.1	0.06	1007.1	1.36	1007.1	10.27	1007.1	19.03	1007.1	19.62
1008	0	1008	-0.78	1008	-0.55	1008	7.43	1008	16.35	1008	17.35
1008.9	0	1008.9	-2.17	1008.9	0.1	1008.9	5.47	1008.9	17.11	1008.9	16.15
1009.8	0	1009.8	0.99	1009.8	0.35	1009.8	11.33	1009.8	19.66	1009.8	20.09
1010.7	0	1010.7	0.89	1010.7	1.08	1010.7	8.26	1010.7	17.02	1010.7	18.29
1011.6	0	1011.6	-1.79	1011.6	0.85	1011.6	8.5	1011.6	17.17	1011.6	20.02
1012.5	0	1012.5	-3.69	1012.5	-1.7	1012.5	5.21	1012.5	16.03	1012.5	17.44
1013.4	0	1013.4	2.12	1013.4	-1.07	1013.4	10.13	1013.4	18.57	1013.4	20.27
1014.3	0	1014.3	-1.02	1014.3	1.16	1014.3	7.94	1014.3	18.65	1014.3	19.15
1015.2	0	1015.2	-0.33	1015.2	0.48	1015.2	8.81	1015.2	17.3	1015.2	19.34
1016.1	0	1016.1	-2.47	1016.1	-0.26	1016.1	7.51	1016.1	15.38	1016.1	19.35
1017	0	1017	-0.46	1017	0.57	1017	8.26	1017	18.12	1017	20.14
1017.9	0	1017.9	-0.99	1017.9	0.32	1017.9	7.1	1017.9	17.7	1017.9	19.1
1018.8	0	1018.8	-1.86	1018.8	-0.25	1018.8	8.79	1018.8	15.94	1018.8	18.15
1019.7	0	1019.7	0.13	1019.7	0.7	1019.7	10.46	1019.7	17.99	1019.7	20.13
1020.6	0	1020.6	0.98	1020.6	-0.32	1020.6	9.19	1020.6	18.35	1020.6	20.1
1021.5	0	1021.5	0.46	1021.5	1.41	1021.5	10.38	1021.5	18.15	1021.5	20.51
1022.4	0	1022.4	0.36	1022.4	-0.46	1022.4	9	1022.4	16.7	1022.4	17.82
1023.3	0	1023.3	0.91	1023.3	0.84	1023.3	10.76	1023.3	19.15	1023.3	22.2
1024.2	0	1024.2	-1.06	1024.2	0.48	1024.2	7.22	1024.2	17.61	1024.2	19.3
1025.1	0	1025.1	-0.4	1025.1	1.84	1025.1	8.15	1025.1	16.43	1025.1	19.29
1026	0	1026	1.13	1026	0.06	1026	10.69	1026	16.77	1026	17.86
1026.9	0	1026.9	1.84	1026.9	0.66	1026.9	9.45	1026.9	18.85	1026.9	17.98
1027.8	0	1027.8	0.02	1027.8	1.64	1027.8	9.55	1027.8	19.84	1027.8	18.81
1028.7	0	1028.7	-0.66	1028.7	-0.24	1028.7	8.33	1028.7	18.36	1028.7	20.49
1029.6	0	1029.6	-0.38	1029.6	1.36	1029.6	8.68	1029.6	17.64	1029.6	18.74
1030.5	0	1030.5	-0.83	1030.5	-1.58	1030.5	6.32	1030.5	17.65	1030.5	19.19
1031.4	0	1031.4	0.09	1031.4	0.63	1031.4	9.23	1031.4	15.59	1031.4	18.91
1032.3	0	1032.3	-2.6	1032.3	-0.53	1032.3	6.81	1032.3	16.58	1032.3	18.37
1033.2	0	1033.2	-0.78	1033.2	0.03	1033.2	8.13	1033.2	17.59	1033.2	17.73
1034.1	0	1034.1	0.2	1034.1	1.07	1034.1	9.19	1034.1	18.89	1034.1	21.45
1035	0	1035	0.75	1035	2.09	1035	10.64	1035	17.5	1035	19.25
1035.9	0	1035.9	1.52	1035.9	2.83	1035.9	9.34	1035.9	19.86	1035.9	21.5
1036.8	0	1036.8	0.58	1036.8	1.74	1036.8	10.19	1036.8	18.84	1036.8	19.44
1037.7	0	1037.7	-0.68	1037.7	1.29	1037.7	7.93	1037.7	17.21	1037.7	17.94
1038.6	0	1038.6	-0.93	1038.6	2.65	1038.6	7.87	1038.6	16.42	1038.6	18.81
1039.5	0	1039.5	0.36	1039.5	3.39	1039.5	10.8	1039.5	18.06	1039.5	19.51
1040.4	0	1040.4	0.96	1040.4	0.14	1040.4	9.21	1040.4	17.41	1040.4	19.06
1041.3	0	1041.3	-0.21	1041.3	0.35	1041.3	8.42	1041.3	18.14	1041.3	19.17
1042.2	0	1042.2	0.93	1042.2	1.19	1042.2	9.15	1042.2	17.05	1042.2	19.86
1043.1	0	1043.1	-0.63	1043.1	-0.8	1043.1	8.44	1043.1	18.03	1043.1	19.08
1044	0	1044	-0.3	1044	0.99	1044	8.24	1044	17.33	1044	19.38
1044.9	0	1044.9	-0.84	1044.9	0.74	1044.9	8.15	1044.9	18.41	1044.9	19.09
1045.8	0	1045.8	0.48	1045.8	0.5	1045.8	8.6	1045.8	20.4	1045.8	18.62
1046.7	0	1046.7	-0.13	1046.7	-1.01	1046.7	7.95	1046.7	17.87	1046.7	20.5
1047.6	0	1047.6	-1.2	1047.6	1.35	1047.6	7.85	1047.6	17	1047.6	17.83
1048.5	0	1048.5	-1.38	1048.5	-0.34	1048.5	7.55	1048.5	17.81	1048.5	20.08
1049.4	0	1049.4	0.2	1049.4	0.73	1049.4	9.11	1049.4	15.79	1049.4	18.08
1050.3	0	1050.3	1.61	1050.3	2.35	1050.3	9.98	1050.3	19.48	1050.3	20.58
1051.2	0	1051.2	0.99	1051.2	1.55	1051.2	10.05	1051.2	18.09	1051.2	20.36
1052.1	0	1052.1	1.57	1052.1	1.44	1052.1	11.89	1052.1	19.39	1052.1	22.7
1053	0	1053	0.37	1053	1.2	1053	8.02	1053	17.02	1053	19.28
1053.9	0	1053.9	-0.54	1053.9	1.01	1053.9	9.27	1053.9	17.08	1053.9	20.41
1054.8	0	1054.8	-1.99	1054.8	-2.24	1054.8	6.98	1054.8	13.2	1054.8	17.46
1055.7	0	1055.7	0.2	1055.7	0.61	1055.7	8.46	1055.7	16.04	1055.7	18.1
1056.6	0	1056.6	-1.96	1056.6	-1.42	1056.6	7.53	1056.6	16.5	1056.6	18.6
1057.5	0	1057.5	-1.01	1057.5	-2.27	1057.5	8.46	1057.5	16.63	1057.5	16.94
1058.4	0	1058.4	-0.86	1058.4	0.02	1058.4	7.53	1058.4	17	1058.4	18.08
1059.3	0	1059.3	1.6	1059.3	2.9	1059.3	8.36	1059.3	18.73	1059.3	19.33
1060.2	0	1060.2	-0.09	1060.2	2.96	1060.2	10.58	1060.2	17.61	1060.2	20.33
1061.1	0	1061.1	0.23	1061.1	-0.16	1061.1	8.51	1061.1	17.36	1061.1	18.55
1062	0	1062	0.58	1062	-0.88	1062	7.12	1062	16.18	1062	18.54
1062.9	0	1062.9	-0.7	1062.9	0.06	1062.9	8.63	1062.9	12.55	1062.9	18.92
1063.8	0	1063.8	-0.42	1063.8	0.2	1063.8	9.93	1063.8	19.03	1063.8	18.06
1064.7	0	1064.7	-1.43	1064.7	-1.65	1064.7	8.16	1064.7	15.89	1064.7	15.07
1065.6	0	1065.6	3.21	1065.6	1.34	1065.6	9.47	1065.6	20.31	1065.6	19.99
1066.5	0	1066.5	-2.31	1066.5	-0.48	1066.5	7.59	1066.5	16.1	1066.5	17.65
1067.4	0	1067.4	1.16	1067.4	2.74	1067.4	10.8	1067.4	20.02	1067.4	20.7
1068.3	0	1068.3	0.3	1068.3	1.57	1068.3	10.59	1068.3	18.36	1068.3	20.04
1069.2	0	1069.2	-0.39	1069.2	1.32	1069.2	10.32	1069.2	18.35	1069.2	22.01
1070.1	0	1070.1	0.29	1070.1	-0.48	1070.1	8.83	1070.1	17.35	1070.1	17.38
1071	0	1071	0.06	1071	0.64	1071	10.11	1071	18.13	1071	18.2
1071.9	0	1071.9	-0.39	1071.9	0.85	1071.9	7.86	1071.9	17.67	1071.9	19.75
1072.8	0	1072.8	-1.57	1072.8	-0.31	1072.8	7.71	1072.8	16.41	1072.8	18.12
1073.7	0	1073.7	-1.59	1073.7	-1.15	1073.7	7.4	1073.7	14.92	1073.7	17.89
1074.6	0	1074.6	-2.64	1074.6	-0.69	1074.6	8.89	1074.6	16.83	1074.6	19.47
1075.5	0	1075.5	0.07	1075.5	-1.17	1075.5	7.38	1075.5	17.27	1075.5	18.68
1076.4	0	1076.4	0.01	1076.4	1.41	1076.4	8.43	1076.4	16.4	1076.4	20.13
1077.3	0	1077.3	-2.1	1077.3	-1.9	1077.3	8.33	1077.3	17.66	1077.3	20.72
1078.2	0	1078.2	1.17	1078.2	0.84	1078.2	10.12	1078.2	20.22	1078.2	19.43
1079.1	0	1079.1	-0.98	1079.1	0.36	1079.1	9.21	1079.1	17.14	1079.1	19.02
1080	0	1080	0.9	1080	-1.17	1080	7.17	1080	16.5	1080	19.07
1080.9	0	1080.9	-0.31	1080.9	0.63	1080.9	8.98	1080.9	18.42	1080.9	21.19
1081.8	0	1081.8	-1.04	1081.8	-0.56	1081.8	8.2	1081.8	16.23	1081.8	17.72
1082.7	0	1082.7	0.37	1082.7	3.1	1082.7	9.24	1082.7	18.44	1082.7	18.04
1083.6	0	1083.6	1.2	1083.6	1.41	1083.6	10.79	1083.6	19.13	1083.6	18.44
1084.5	0	1084.5	-1.98	1084.5	-1.61	1084.5	5.87	1084.5	16.43	1084.5	18.79
1085.4	0	1085.4	0.79	1085.4	1.08	1085.4	9.85	1085.4	17.81	1085.4	19.57
1086.3	0	1086.3	1.15	1086.3	-1.59	1086.3	8.49	1086.3	18.61	1086.3	16.62
1087.2	0	1087.2	-0.63	1087.2	1.19	1087.2	9.99	1087.2	18.3	1087.2	18.75
1088.1	0	1088.1	-1.36	1088.1	0.8	1088.1	6.25	1088.1	16.54	1088.1	18.58
1089	0	1089	-2.08	1089	0.54	1089	7.51	1089	17.13	1089	17.76
1089.9	0	1089.9	-0.7	1089.9	1.14	1089.9	8.88	1089.9	18.1	1089.9	18.57
1090.8	0	1090.8	0.46	1090.8	1.83	1090.8	9.29	1090.8	17.84	1090.8	19.37
1091.7	0	1091.7	1.47	1091.7	0.63	1091.7	8.45	1091.7	18.12	1091.7	20.1
1092.6	0	1092.6	-0.21	1092.6	-1.4	1092.6	8.41	1092.6	15.94	1092.6	19.73
1093.5	0	1093.5	-1.91	1093.5	-0.89	1093.5	8.12	1093.5	16.91	1093.5	19.4
1094.4	0	1094.4	-0.64	1094.4	-1.3	1094.4	6.85	1094.4	15.83	1094.4	17.8
1095.3	0	1095.3	-2.53	1095.3	-0.56	1095.3	7.5	1095.3	15.38	1095.3	17.62
1096.2	0	1096.2	-0.18	1096.2	-0.25	1096.2	9.81	1096.2	17.19	1096.2	18.55
1097.1	0	1097.1	1.65	1097.1	2.66	1097.1	10.24	1097.1	18.43	1097.1	19.84
1098	0	1098	1.8	1098	2.23	1098	7.71	1098	18.11	1098	17.84
1098.9	0	1098.9	2.48	1098.9	1.42	1098.9	11.14	1098.9	20.31	1098.9	21.61
1099.8	0	1099.8	0.6	1099.8	-1.4	1099.8	6.99	1099.8	15.77	1099.8	17.7
1100.7	0	1100.7	1.31	1100.7	0.56	1100.7	8.69	1100.7	19.68	1100.7	19.55
1101.6	0	1101.6	-0.1	1101.6	1.67	1101.6	9.2	1101.6	16.5	1101.6	21.23
1102.5	0	1102.5	0.02	1102.5	2.08	1102.5	6.82	1102.5	16.43	1102.5	18.37
1103.4	0	1103.4	1.12	1103.4	2.1	1103.4	10.05	1103.4	17.31	1103.4	22.04
1104.3	0	1104.3	-0.64	1104.3	1.38	1104.3	8.74	1104.3	17.19	1104.3	17.54
1105.2	0	1105.2	0.55	1105.2	0.06	1105.2	9.24	1105.2	18.59	1105.2	19.07
1106.1	0	1106.1	-1.81	1106.1	-0.38	1106.1	7.97	1106.1	15.42	1106.1	19.57
1107	0	1107	-1.22	1107	-0.75	1107	7.52	1107	15.34	1107	17.87
1107.9	0	1107.9	-1.95	1107.9	-1.43	1107.9	8.32	1107.9	13.74	1107.9	16.89
1108.8	0	1108.8	-0.63	1108.8	-0.31	1108.8	9.57	1108.8	16.23	1108.8	18.32
1109.7	0	1109.7	-0.51	1109.7	0.12	1109.7	6.36	1109.7	18.43	1109.7	17.4
1110.6	0	1110.6	-1.46	1110.6	1.12	1110.6	8.61	1110.6	17.25	1110.6	19.52
1111.5	0	1111.5	-0.92	1111.5	3.12	1111.5	8.13	1111.5	17.13	1111.5	17.72
1112.4	0	1112.4	1.16	1112.4	1.4	1112.4	10.62	1112.4	17.41	1112.4	19.47
1113.3	0	1113.3	-3.57	1113.3	0.44	1113.3	8.63	1113.3	15.77	1113.3	16.16
1114.2	0	1114.2	1.25	1114.2	0.92	1114.2	8.96	1114.2	18.51	1114.2	21.54
1115.1	0	1115.1	-2.55	1115.1	-1.69	1115.1	8.2	1115.1	14.49	1115.1	17.38
1116	0	1116	-0.17	1116	2.03	1116	7.03	1116	17.48	1116	20.21
1116.9	0	1116.9	-0.3	1116.9	-0.16	1116.9	7.34	1116.9	17.36	1116.9	17.68
1117.8	0	1117.8	-0.48	1117.8	2.48	1117.8	8.22	1117.8	15.24	1117.8	19.36
1118.7	0	1118.7	0.28	1118.7	-0.22	1118.7	8.54	1118.7	17.14	1118.7	18.6
1119.6	0	1119.6	-0.56	1119.6	0.42	1119.6	6.51	1119.6	16.61	1119.6	18.56
1120.5	0	1120.5	-0.93	1120.5	-0.56	1120.5	8.4	1120.5	15.92	1120.5	18.36
1121.4	0	1121.4	-0.98	1121.4	1.27	1121.4	8.11	1121.4	17.84	1121.4	16.37
1122.3	0	1122.3	1.42	1122.3	-0.3	1122.3	9.28	1122.3	16.22	1122.3	20.66
1123.2	0	1123.2	-0.72	1123.2	-1.08	1123.2	7.56	1123.2	16.73	1123.2	18.78
1124.1	0	1124.1	-0.32	1124.1	-2.47	1124.1	6.06	1124.1	15.04	1124.1	17.81
1125	0	1125	-0.62	1125	1.34	1125	8.91	1125	17.49	1125	18.51
1125.9	0	1125.9	0.13	1125.9	1.83	1125.9	8.25	1125.9	18.06	1125.9	19.74
1126.8	0	1126.8	0.13	1126.8	1.55	1126.8	8.76	1126.8	17.49	1126.8	19.2
1127.7	0	1127.7	-1.27	1127.7	1.1	1127.7	9.67	1127.7	17.42	1127.7	19.49
1128.6	0	1128.6	1.51	1128.6	3.11	1128.6	9.86	1128.6	18.3	1128.6	20.89
1129.5	0	1129.5	0.99	1129.5	3.39	1129.5	9.17	1129.5	18.27	1129.5	20.36
1130.4	0	1130.4	-0.53	1130.4	1.27	1130.4	8.95	1130.4	17.45	1130.4	18.44
1131.3	0	1131.3	-0.39	1131.3	0.11	1131.3	9.36	1131.3	18.35	1131.3	18.85
1132.2	0	1132.2	-0.75	1132.2	1.37	1132.2	9.27	1132.2	15.16	1132.2	19.74
1133.1	0	1133.1	-0.63	1133.1	2.15	1133.1	10.74	1133.1	18.97	1133.1	18.77
1134	0	1134	-2.01	1134	0.78	1134	8.44	1134	14.85	1134	19.24
1134.9	0	1134.9	-0.55	1134.9	0.85	1134.9	8.59	1134.9	14.06	1134.9	17.17
1135.8	0	1135.8	-0.7	1135.8	0.81	1135.8	9.46	1135.8	18.35	1135.8	19.92
1136.7	0	1136.7	0.23	1136.7	0.5	1136.7	8	1136.7	18.9	1136.7	18.79
1137.6	0	1137.6	0.21	1137.6	2.67	1137.6	10.8	1137.6	19.33	1137.6	19.13
1138.5	0	1138.5	2	1138.5	3.89	1138.5	9.85	1138.5	19.6	1138.5	20.59
1139.4	0	1139.4	-1.17	1139.4	1.47	1139.4	9.36	1139.4	16.89	1139.4	18.77
1140.3	0	1140.3	-0.31	1140.3	-0.9	1140.3	7.66	1140.3	16.63	1140.3	17.32
1141.2	0	1141.2	1.18	1141.2	1.79	1141.2	10.11	1141.2	19.86	1141.2	19.13
1142.1	0	1142.1	-0.49	1142.1	2.33	1142.1	10.63	1142.1	18.58	1142.1	20.84
1143	0	1143	-0.77	1143	-0.07	1143	7.73	1143	16.79	1143	19.02
1143.9	0	1143.9	-1.52	1143.9	-0.06	1143.9	9.8	1143.9	16.1	1143.9	17.62
1144.8	0	1144.8	0.52	1144.8	1.15	1144.8	10.28	1144.8	17.97	1144.8	18.28
1145.7	0	1145.7	-1.78	1145.7	-1.41	1145.7	6.99	1145.7	14.66	1145.7	16.47
1146.6	0	1146.6	0.86	1146.6	-0.23	1146.6	6.86	1146.6	18.46	1146.6	18.21
1147.5	0	1147.5	-1.29	1147.5	-0.04	1147.5	7.32	1147.5	18	1147.5	19.46
1148.4	0	1148.4	0	1148.4	0.14	1148.4	7.68	1148.4	15.6	1148.4	17.36
1149.3	0	1149.3	-0.38	1149.3	-0.67	1149.3	9.28	1149.3	17.63	1149.3	19.01
1150.2	0	1150.2	0.04	1150.2	0.91	1150.2	8.16	1150.2	19.43	1150.2	18.42
1151.1	0	1151.1	1	1151.1	1.35	1151.1	10.3	1151.1	20.26	1151.1	18.88
1152	0	1152	2.32	1152	2.89	1152	9.97	1152	17.78	1152	17.58
1152.9	0	1152.9	-1.12	1152.9	0.46	1152.9	9.03	1152.9	16.89	1152.9	19.21
1153.8	0	1153.8	-0.7	1153.8	1.92	1153.8	9	1153.8	17.12	1153.8	18.57
1154.7	0	1154.7	0.5	1154.7	0.5	1154.7	8.07	1154.7	17.38	1154.7	18.66
1155.6	0	1155.6	-3.02	1155.6	-1.5	1155.6	6.73	1155.6	14.9	1155.6	18.58
1156.5	0	1156.5	-0.22	1156.5	0.34	1156.5	7.29	1156.5	17.06	1156.5	16.81
1157.4	0	1157.4	-0.66	1157.4	-0.03	1157.4	9.13	1157.4	17.25	1157.4	17.19
1158.3	0	1158.3	-2.03	1158.3	0.56	1158.3	6.03	1158.3	17.39	1158.3	17.08
1159.2	0	1159.2	-0.54	1159.2	0.14	1159.2	8.88	1159.2	17.37	1159.2	18.76
1160.1	0	1160.1	1	1160.1	3.33	1160.1	9.77	1160.1	17.1	1160.1	18.98
1161	0	1161	-0.17	1161	1.19	1161	9.54	1161	17.57	1161	16.21
1161.9	0	1161.9	-0.12	1161.9	1.43	1161.9	7.77	1161.9	17.33	1161.9	18.1
1162.8	0	1162.8	-0.28	1162.8	1.7	1162.8	9.14	1162.8	17.11	1162.8	19.39
1163.7	0	1163.7	0.33	1163.7	-0.1	1163.7	8.93	1163.7	14.03	1163.7	18.64
1164.6	0	1164.6	-1.07	1164.6	0.13	1164.6	10.26	1164.6	17.49	1164.6	18
1165.5	0	1165.5	0.9	1165.5	1.59	1165.5	8.65	1165.5	17.27	1165.5	20.36
1166.4	0	1166.4	0.74	1166.4	1.44	1166.4	9.15	1166.4	18.78	1166.4	20.63
1167.3	0	1167.3	-2.29	1167.3	-0.97	1167.3	8.78	1167.3	16.93	1167.3	18.28
1168.2	0	1168.2	1	1168.2	-0.18	1168.2	8.28	1168.2	16.55	1168.2	18.8
1169.1	0	1169.1	1.55	1169.1	2.76	1169.1	8.85	1169.1	16.03	1169.1	18.25
1170	0	1170	2.32	1170	2.25	1170	10.13	1170	17.62	1170	20.29
1170.9	0	1170.9	0.4	1170.9	-0.28	1170.9	8.66	1170.9	16.32	1170.9	17.59
1171.8	0	1171.8	-1.11	1171.8	0.62	1171.8	6.57	1171.8	15.03	1171.8	17.99
1172.7	0	1172.7	-1.48	1172.7	-0.76	1172.7	7.68	1172.7	17.25	1172.7	17.49
1173.6	0	1173.6	-1.95	1173.6	1.01	1173.6	9.28	1173.6	14.62	1173.6	20.72
1174.5	0	1174.5	1.06	1174.5	1.58	1174.5	9.38	1174.5	18.64	1174.5	19.02
1175.4	0	1175.4	0	1175.4	0.66	1175.4	8.76	1175.4	19.03	1175.4	20.45
1176.3	0	1176.3	0.01	1176.3	0.9	1176.3	9.7	1176.3	16.55	1176.3	17.73
1177.2	0	1177.2	-0.71	1177.2	1.85	1177.2	8.09	1177.2	16.75	1177.2	18.93
1178.1	0	1178.1	1.3	1178.1	0.89	1178.1	6.8	1178.1	14.56	1178.1	18.45
1179	0	1179	-0.08	1179	0.97	1179	9.04	1179	16.76	1179	18.38
1179.9	0	1179.9	-0.42	1179.9	-0.9	1179.9	8.86	1179.9	17.82	1179.9	17.18
1180.8	0	1180.8	-0.84	1180.8	0.14	1180.8	8.39	1180.8	16.88	1180.8	19.11
1181.7	0	1181.7	-0.69	1181.7	0.96	1181.7	9.12	1181.7	16.76	1181.7	17.47
1182.6	0	1182.6	0.51	1182.6	0.55	1182.6	7.29	1182.6	16.27	1182.6	19.59
1183.5	0	1183.5	0.88	1183.5	-0.22	1183.5	9.51	1183.5	15.73	1183.5	17.54
1184.4	0	1184.4	-0.26	1184.4	2.61	1184.4	7.6	1184.4	17.53	1184.4	17.66
1185.3	0	1185.3	-0.01	1185.3	1.43	1185.3	9.92	1185.3	15.71	1185.3	17.74
1186.2	0	1186.2	-0.41	1186.2	-1.13	1186.2	7.68	1186.2	16.5	1186.2	18.45
1187.1	0	1187.1	-1.37	1187.1	1.59	1187.1	7.82	1187.1	15.69	1187.1	18.21
1188	0	1188	-0.23	1188	-0.13	1188	7.86	1188	16.42	1188	16.59
1188.9	0	1188.9	0.14	1188.9	-0.31	1188.9	9.87	1188.9	16.98	1188.9	18.74
1189.8	0	1189.8	-1.77	1189.8	0.41	1189.8	9.44	1189.8	15.99	1189.8	17.68
1190.7	0	1190.7	-0.14	1190.7	0.48	1190.7	9.21	1190.7	15.36	1190.7	18.43
1191.6	0	1191.6	-0.67	1191.6	-1.06	1191.6	8.17	1191.6	16	1191.6	18.62
1192.5	0	1192.5	-0.33	1192.5	-1.99	1192.5	9.7	1192.5	17.29	1192.5	17.69
1193.4	0	1193.4	-0.18	1193.4	-1.43	1193.4	9.96	1193.4	17.4	1193.4	17.75
1194.3	0	1194.3	-1.74	1194.3	-0.53	1194.3	7.71	1194.3	15.52	1194.3	17.73
1195.2	0	1195.2	-0.33	1195.2	-0.16	1195.2	7.4	1195.2	16.18	1195.2	17.99
1196.1	0	1196.1	1.11	1196.1	1.59	1196.1	8.72	1196.1	18.84	1196.1	20.85
1197	0	1197	-1.29	1197	-0.03	1197	7.02	1197	16.78	1197	18.55
1197.9	0	1197.9	1.22	1197.9	3.27	1197.9	8.88	1197.9	18.65	1197.9	19
1198.8	0	1198.8	-0.6	1198.8	-1.13	1198.8	8.3	1198.8	15.93	1198.8	18.44
1199.7	0	1199.7	-0.97	1199.7	-1.22	1199.7	8.45	1199.7	15.47	1199.7	16.73
1200.6	0	1200.6	-0.47	1200.6	1.47	1200.6	7.7	1200.6	18.17	1200.6	16.92
1201.5	0	1201.5	-1.51	1201.5	0.2	1201.5	6.81	1201.5	16.87	1201.5	16.13
1202.4	0	1202.4	-1.73	1202.4	-1.28	1202.4	8.51	1202.4	16.1	1202.4	18.28
1203.3	0	1203.3	-1.65	1203.3	-2.47	1203.3	7.25	1203.3	14.6	1203.3	18.46
1204.2	0	1204.2	0.19	1204.2	0.65	1204.2	9.91	1204.2	18.19	1204.2	19.09
1205.1	0	1205.1	0.31	1205.1	1.51	1205.1	9.83	1205.1	18.02	1205.1	18.96
1206	0	1206	-1.72	1206	1.3	1206	6.8	1206	15.98	1206	18.8
1206.9	0	1206.9	0.03	1206.9	-0.56	1206.9	7.58	1206.9	17.1	1206.9	19.47
1207.8	0	1207.8	1.08	1207.8	-2.7	1207.8	7.72	1207.8	15.62	1207.8	18.68
1208.7	0	1208.7	0.15	1208.7	0.78	1208.7	6.68	1208.7	15.8	1208.7	17.55
1209.6	0	1209.6	0.86	1209.6	0.36	1209.6	7.44	1209.6	15.73	1209.6	19.77
1210.5	0	1210.5	0.83	1210.5	1.6	1210.5	7.01	1210.5	16.11	1210.5	17.93
1211.4	0	1211.4	0.72	1211.4	0.03	1211.4	7.23	1211.4	16.45	1211.4	15.92
1212.3	0	1212.3	-1.36	1212.3	-0.75	1212.3	8.73	1212.3	16.17	1212.3	19.78
1213.2	0	1213.2	2.1	1213.2	1.37	1213.2	9.63	1213.2	18.12	1213.2	20.21
1214.1	0	1214.1	-1.35	1214.1	0.57	1214.1	9	1214.1	15.45	1214.1	17.49
1215	0	1215	-0.86	1215	-1.2	1215	7.39	1215	16.25	1215	17.56
1215.9	0	1215.9	-0.19	1215.9	1.48	1215.9	6.74	1215.9	15.49	1215.9	16.66
1216.8	0	1216.8	-2.75	1216.8	-2.34	1216.8	6.31	1216.8	15.57	1216.8	16.16
1217.7	0	1217.7	0.04	1217.7	1.74	1217.7	9.95	1217.7	18.68	1217.7	19.87
1218.6	0	1218.6	0.85	1218.6	2.22	1218.6	9.2	1218.6	18.13	1218.6	20.33
1219.5	0	1219.5	1.36	1219.5	0.98	1219.5	9.3	1219.5	17.66	1219.5	18.34
1220.4	0	1220.4	1.98	1220.4	1.72	1220.4	9.1	1220.4	18.86	1220.4	20.71
1221.3	0	1221.3	-2.52	1221.3	-1.96	1221.3	9.05	1221.3	15.75	1221.3	17.82
1222.2	0	1222.2	-1.59	1222.2	-0.04	1222.2	9.07	1222.2	17.69	1222.2	17.4
1223.1	0	1223.1	-2.56	1223.1	-1.07	1223.1	7.51	1223.1	14.7	1223.1	16.19
1224	0	1224	0.43	1224	0.13	1224	8.74	1224	17.04	1224	17.45
1224.9	0	1224.9	0.39	1224.9	1.45	1224.9	7.9	1224.9	19.28	1224.9	19.64
1225.8	0	1225.8	-0.14	1225.8	0.43	1225.8	8.83	1225.8	15.6	1225.8	20.04
1226.7	0	1226.7	1.1	1226.7	1.12	1226.7	9.18	1226.7	18.15	1226.7	18.66
1227.6	0	1227.6	1.02	1227.6	-0.13	1227.6	6.04	1227.6	17.01	1227.6	17.34
1228.5	0	1228.5	-0.16	1228.5	0.17	1228.5	8.7	1228.5	16.2	1228.5	18.4
1229.4	0	1229.4	0.86	1229.4	2.38	1229.4	8.93	1229.4	18.63	1229.4	19.42
1230.3	0	1230.3	1.25	1230.3	0.31	1230.3	8.47	1230.3	19.36	1230.3	17.74
1231.2	0	1231.2	-0.2	1231.2	1.53	1231.2	7.94	1231.2	15.15	1231.2	18.49
1232.1	0	1232.1	1.01	1232.1	0.67	1232.1	8.1	1232.1	18.09	1232.1	16.11
1233	0	1233	-1.14	1233	1.49	1233	6.65	1233	15.47	1233	18.9
1233.9	0	1233.9	1.14	1233.9	2.71	1233.9	8.88	1233.9	19.4	1233.9	20.38
1234.8	0	1234.8	-1.27	1234.8	2.68	1234.8	8.35	1234.8	16.43	1234.8	17.73
1235.7	0	1235.7	-0.19	1235.7	-0.13	1235.7	8.39	1235.7	16.93	1235.7	18.28
1236.6	0	1236.6	-0.28	1236.6	0.1	1236.6	8.49	1236.6	16.84	1236.6	18.42
1237.5	0	1237.5	0.19	1237.5	-0.09	1237.5	9.86	1237.5	17.11	1237.5	18.98
1238.4	0	1238.4	2.92	1238.4	2.72	1238.4	8.76	1238.4	20.35	1238.4	19.62
1239.3	0	1239.3	-0.84	1239.3	-0.27	1239.3	10.06	1239.3	15.32	1239.3	17.87
1240.2	0	1240.2	0.34	1240.2	1.81	1240.2	9.05	1240.2	17.22	1240.2	19.1
1241.1	0	1241.1	-0.04	1241.1	-0.47	1241.1	8.18	1241.1	16.82	1241.1	17.69
1242	0	1242	-1.68	1242	-0.08	1242	9.19	1242	16.41	1242	17.14
1242.9	0	1242.9	1.91	1242.9	1.92	1242.9	8.56	1242.9	19.18	1242.9	18.87
1243.8	0	1243.8	-1.17	1243.8	0.83	1243.8	7.14	1243.8	15.58	1243.8	18.37
1244.7	0	1244.7	0.23	1244.7	-0.64	1244.7	7.53	1244.7	14.98	1244.7	15.46
1245.6	0	1245.6	0.36	1245.6	1.03	1245.6	8.64	1245.6	15.97	1245.6	19.99
1246.5	0	1246.5	-1.12	1246.5	0.37	1246.5	7.82	1246.5	13.99	1246.5	17.04
1247.4	0	1247.4	-2.2	1247.4	0.11	1247.4	6.67	1247.4	15.03	1247.4	17.21
1248.3	0	1248.3	-0.65	1248.3	0.18	1248.3	9.14	1248.3	16.42	1248.3	17.67
1249.2	0	1249.2	-0.97	1249.2	1.33	1249.2	8.16	1249.2	16.17	1249.2	17.23
1250.1	0	1250.1	1.69	1250.1	3.04	1250.1	8.73	1250.1	19.03	1250.1	19.27
1251	0	1251	-0.72	1251	0.96	1251	8.83	1251	17.86	1251	18.67
1251.9	0	1251.9	1.07	1251.9	2.27	1251.9	10.89	1251.9	18.92	1251.9	19.88
1252.8	0	1252.8	-1.94	1252.8	0.28	1252.8	6.01	1252.8	15.46	1252.8	18.16
1253.7	0	1253.7	-0.69	1253.7	0.22	1253.7	9.7	1253.7	18.45	1253.7	19.73
1254.6	0	1254.6	-0.16	1254.6	-0.75	1254.6	7.69	1254.6	15.86	1254.6	16.32
1255.5	0	1255.5	-0.74	1255.5	-1.84	1255.5	7.28	1255.5	16.12	1255.5	18.76
1256.4	0	1256.4	-1.71	1256.4	0.26	1256.4	6.79	1256.4	15.58	1256.4	16.65
1257.3	0	1257.3	1.54	1257.3	3.99	1257.3	11.56	1257.3	18.55	1257.3	20.67
1258.2	0	1258.2	-0.91	1258.2	-0.23	1258.2	8.54	1258.2	14.4	1258.2	17.25
1259.1	0	1259.1	0.03	1259.1	0.85	1259.1	8.39	1259.1	16.11	1259.1	18.29
1260	0	1260	1.14	1260	1.39	1260	11.07	1260	18.32	1260	20.15
1260.9	0	1260.9	-0.15	1260.9	0.31	1260.9	9.33	1260.9	16.2	1260.9	18.11
1261.8	0	1261.8	-0.97	1261.8	0.29	1261.8	7.34	1261.8	14.31	1261.8	18.53
1262.7	0	1262.7	2.54	1262.7	-1.23	1262.7	9.21	1262.7	17.23	1262.7	18.22
1263.6	0	1263.6	-1.84	1263.6	0.78	1263.6	8.59	1263.6	16.51	1263.6	18.01
1264.5	0	1264.5	0.27	1264.5	1.04	1264.5	8.3	1264.5	16.79	1264.5	20.44
1265.4	0	1265.4	-1.94	1265.4	0.4	1265.4	7.09	1265.4	15.18	1265.4	17.24
1266.3	0	1266.3	0.04	1266.3	1.31	1266.3	7.79	1266.3	14.44	1266.3	19.87
1267.2	0	1267.2	0.44	1267.2	0.09	1267.2	10.01	1267.2	16.85	1267.2	16.57
1268.1	0	1268.1	0.23	1268.1	0.87	1268.1	9.21	1268.1	16.41	1268.1	17.88
1269	0	1269	0.66	1269	1.87	1269	8.52	1269	17.41	1269	17.33
1269.9	0	1269.9	1.04	1269.9	3.75	1269.9	9.04	1269.9	17.76	1269.9	20.06
1270.8	0	1270.8	-0.22	1270.8	3.43	1270.8	8.87	1270.8	15.51	1270.8	19.81
1271.7	0	1271.7	-1.31	1271.7	1.61	1271.7	7.7	1271.7	15.8	1271.7	17.36
1272.6	0	1272.6	0.27	1272.6	1.79	1272.6	10.27	1272.6	19.31	1272.6	18.65
1273.5	0	1273.5	-0.17	1273.5	1.34	1273.5	9.02	1273.5	16.52	1273.5	18.03
1274.4	0	1274.4	-1.41	1274.4	0.82	1274.4	6.98	1274.4	15.46	1274.4	16.07
1275.3	0	1275.3	-1.24	1275.3	0.85	1275.3	8.33	1275.3	17.02	1275.3	18.78
1276.2	0	1276.2	0.18	1276.2	0.3	1276.2	8.84	1276.2	16.53	1276.2	16.45
1277.1	0	1277.1	-0.37	1277.1	2.19	1277.1	8.89	1277.1	16.71	1277.1	20.33
1278	0	1278	-0.28	1278	0.61	1278	8.97	1278	17.29	1278	16.95
1278.9	0	1278.9	-0.25	1278.9	0.56	1278.9	6.49	1278.9	17.26	1278.9	17.56
1279.8	0	1279.8	-2.63	1279.8	-2.07	1279.8	4.66	1279.8	15.57	1279.8	17.11
1280.7	0	1280.7	0.85	1280.7	1.18	1280.7	8.66	1280.7	19.02	1280.7	15.23
1281.6	0	1281.6	1.57	1281.6	1.39	1281.6	8	1281.6	17.52	1281.6	17.71
1282.5	0	1282.5	-2.12	1282.5	-0.87	1282.5	6.49	1282.5	15.27	1282.5	17.86
1283.4	0	1283.4	1.33	1283.4	2.51	1283.4	11.4	1283.4	19.17	1283.4	20.02
1284.3	0	1284.3	-0.65	1284.3	-0.75	1284.3	7.74	1284.3	17.16	1284.3	18.81
1285.2	0	1285.2	-0.67	1285.2	-0.03	1285.2	9.54	1285.2	17.26	1285.2	17.01
1286.1	0	1286.1	-2.39	1286.1	1.32	1286.1	6	1286.1	16.94	1286.1	15.58
1287	0	1287	0.59	1287	-0.24	1287	8.35	1287	17.86	1287	17.9
1287.9	0	1287.9	-1.75	1287.9	-0.28	1287.9	7.63	1287.9	16.04	1287.9	17.2
1288.8	0	1288.8	-0.39	1288.8	2.97	1288.8	10.11	1288.8	18.14	1288.8	19.53
1289.7	0	1289.7	-0.12	1289.7	0.41	1289.7	9.03	1289.7	17.91	1289.7	17.22
1290.6	0	1290.6	-0.43	1290.6	1	1290.6	9.02	1290.6	17.89	1290.6	18.7
1291.5	0	1291.5	0.29	1291.5	-0.33	1291.5	8.91	1291.5	15.82	1291.5	18.18
1292.4	0	1292.4	1.51	1292.4	0.25	1292.4	9.93	1292.4	18.14	1292.4	18.43
1293.3	0	1293.3	0.03	1293.3	0.57	1293.3	8.39	1293.3	16.81	1293.3	19.44
1294.2	0	1294.2	-0.7	1294.2	0.86	1294.2	7.94	1294.2	15.7	1294.2	17.51
1295.1	0	1295.1	1.5	1295.1	0.57	1295.1	8.14	1295.1	16.66	1295.1	16.06
1296	0	1296	-0.2	1296	-0.62	1296	8.35	1296	16.83	1296	18.22
1296.9	0	1296.9	1.16	1296.9	-0.38	1296.9	7.8	1296.9	16.56	1296.9	19.84
1297.8	0	1297.8	-0.59	1297.8	0.84	1297.8	8.94	1297.8	18.43	1297.8	17.04
1298.7	0	1298.7	-1.72	1298.7	-0.67	1298.7	6.27	1298.7	15.67	1298.7	16.25
1299.6	0	1299.6	0.43	1299.6	0.63	1299.6	8.15	1299.6	19.13	1299.6	17.21
1300.5	0	1300.5	0.53	1300.5	2.01	1300.5	8.96	1300.5	18.09	1300.5	18.94
1301.4	0	1301.4	0.75	1301.4	1.27	1301.4	8.5	1301.4	16.45	1301.4	16.76
1302.3	0	1302.3	0.14	1302.3	0.43	1302.3	8.6	1302.3	17.67	1302.3	18.44
1303.2	0	1303.2	-0.34	1303.2	-0.08	1303.2	9.08	1303.2	17.96	1303.2	19.27
1304.1	0	1304.1	-0.4	1304.1	0.25	1304.1	7.42	1304.1	16.86	1304.1	17.46
1305	0	1305	2.75	1305	1.93	1305	8.95	1305	18.5	1305	18.53
1305.9	0	1305.9	-0.58	1305.9	2.24	1305.9	9.44	1305.9	17	1305.9	18.21
1306.8	0	1306.8	1.52	1306.8	-0.36	1306.8	7.93	1306.8	16.27	1306.8	19.02
1307.7	0	1307.7	-2.56	1307.7	-0.85	1307.7	5.59	1307.7	14.92	1307.7	16.2
1308.6	0	1308.6	0.67	1308.6	1.6	1308.6	8.13	1308.6	19.03	1308.6	18.26
1309.5	0	1309.5	-1.21	1309.5	-0.61	1309.5	6.92	1309.5	14.78	1309.5	16
1310.4	0	1310.4	-0.57	1310.4	2.22	1310.4	8.22	1310.4	16.86	1310.4	20.68
1311.3	0	1311.3	0.81	1311.3	0.73	1311.3	8.17	1311.3	18.06	1311.3	17.17
1312.2	0	1312.2	-2	1312.2	0.83	1312.2	8.05	1312.2	17.03	1312.2	19.89
1313.1	0	1313.1	-0.99	1313.1	1.86	1313.1	8.89	1313.1	17.81	1313.1	19.56
1314	0	1314	-1.37	1314	0.7	1314	7.59	1314	16.06	1314	15.99
1314.9	0	1314.9	1.37	1314.9	1.69	1314.9	9.68	1314.9	18.54	1314.9	18.3
1315.8	0	1315.8	-1.96	1315.8	0.5	1315.8	8.55	1315.8	17.51	1315.8	15.76
1316.7	0	1316.7	1.38	1316.7	0.25	1316.7	8.52	1316.7	18.1	1316.7	18.35
1317.6	0	1317.6	-0.08	1317.6	-0.32	1317.6	7.01	1317.6	16.27	1317.6	18.75
1318.5	0	1318.5	2.89	1318.5	1.75	1318.5	9.68	1318.5	16.67	1318.5	18.61
1319.4	0	1319.4	-0.63	1319.4	2.96	1319.4	9.45	1319.4	15.68	1319.4	17.26
1320.3	0	1320.3	0.23	1320.3	0.06	1320.3	7.71	1320.3	15.41	1320.3	18.63
1321.2	0	1321.2	-0.01	1321.2	1.73	1321.2	8.81	1321.2	15.84	1321.2	17.82
1322.1	0	1322.1	1.7	1322.1	1.48	1322.1	8.58	1322.1	17.21	1322.1	19.15
1323	0	1323	1.18	1323	1.81	1323	9.94	1323	17.6	1323	18.38
1323.9	0	1323.9	-0.76	1323.9	2.05	1323.9	8.3	1323.9	16.26	1323.9	18.78
1324.8	0	1324.8	-0.28	1324.8	2.53	1324.8	9.31	1324.8	15.34	1324.8	18.56
1325.7	0	1325.7	-1.77	1325.7	-1.9	1325.7	7.82	1325.7	16.17	1325.7	16.73
1326.6	0	1326.6	-0.58	1326.6	0.17	1326.6	8.43	1326.6	16.92	1326.6	17.69
1327.5	0	1327.5	0.23	1327.5	0.64	1327.5	8.12	1327.5	16.76	1327.5	17.54
1328.4	0	1328.4	1.35	1328.4	3.61	1328.4	8.74	1328.4	16.46	1328.4	17.88
1329.3	0	1329.3	-2.26	1329.3	1.76	1329.3	8.29	1329.3	17.16	1329.3	18.69
1330.2	0	1330.2	-0.39	1330.2	0.27	1330.2	9.62	1330.2	17.38	1330.2	20.89
1331.1	0	1331.1	-1.88	1331.1	-1.56	1331.1	7.07	1331.1	15.37	1331.1	15.53
1332	0	1332	-0.89	1332	1.05	1332	9.01	1332	17.63	1332	19.17
1332.9	0	1332.9	-0.06	1332.9	-0.42	1332.9	9.04	1332.9	14.01	1332.9	16.12
1333.8	0	1333.8	1.8	1333.8	1.11	1333.8	10.11	1333.8	18.77	1333.8	20.72
1334.7	0	1334.7	1.27	1334.7	0.7	1334.7	9.49	1334.7	14.96	1334.7	17.8
1335.6	0	1335.6	1.08	1335.6	2.43	1335.6	8.85	1335.6	17.93	1335.6	21.12
1336.5	0	1336.5	-0.55	1336.5	1.17	1336.5	8.18	1336.5	16.38	1336.5	17.73
1337.4	0	1337.4	-1.09	1337.4	0.75	1337.4	8.08	1337.4	17.16	1337.4	19.02
1338.3	0	1338.3	-0.37	1338.3	1.71	1338.3	10.34	1338.3	17.08	1338.3	19.67
1339.2	0	1339.2	-2.27	1339.2	0.95	1339.2	6.72	1339.2	17.24	1339.2	15.99
1340.1	0	1340.1	-0.97	1340.1	0.57	1340.1	8.05	1340.1	17.55	1340.1	15.76
1341	0	1341	-0.45	1341	1.02	1341	9.18	1341	15.8	1341	17.18
1341.9	0	1341.9	0.94	1341.9	2.42	1341.9	9.62	1341.9	17.29	1341.9	19.64
1342.8	0	1342.8	0.55	1342.8	0.42	1342.8	8.61	1342.8	17.42	1342.8	19.3
1343.7	0	1343.7	0.96	1343.7	0.38	1343.7	9.56	1343.7	17.79	1343.7	19.38
1344.6	0	1344.6	3.67	1344.6	2.68	1344.6	8.71	1344.6	18.81	1344.6	20.36
1345.5	0	1345.5	-0.15	1345.5	0.11	1345.5	8.02	1345.5	15.51	1345.5	18.13
1346.4	0	1346.4	0.39	1346.4	-0.54	1346.4	7.25	1346.4	16.11	1346.4	18.02
1347.3	0	1347.3	0.29	1347.3	1.54	1347.3	9.03	1347.3	18.73	1347.3	18.32
1348.2	0	1348.2	-1.49	1348.2	-0.67	1348.2	6.56	1348.2	16.09	1348.2	16.31
1349.1	0	1349.1	0.9	1349.1	-0.22	1349.1	9.31	1349.1	17	1349.1	19.78
1350	0	1350	1.53	1350	2.41	1350	9.13	1350	17.03	1350	19.87
1350.9	0	1350.9	-0.42	1350.9	-2.69	1350.9	6.75	1350.9	15.19	1350.9	16.71
1351.8	0	1351.8	0.63	1351.8	2.22	1351.8	8.16	1351.8	18.73	1351.8	19.42
1352.7	0	1352.7	1.27	1352.7	1.11	1352.7	8.2	1352.7	16.99	1352.7	18.42
1353.6	0	1353.6	0.41	1353.6	1.98	1353.6	9.01	1353.6	18.33	1353.6	18.69
1354.5	0	1354.5	2.31	1354.5	2.04	1354.5	9.75	1354.5	18.4	1354.5	18.54
1355.4	0	1355.4	-0.04	1355.4	0.79	1355.4	7.47	1355.4	16.98	1355.4	17.41
1356.3	0	1356.3	1.31	1356.3	1.57	1356.3	7.98	1356.3	16.75	1356.3	17.23
1357.2	0	1357.2	-0.39	1357.2	2.54	1357.2	9.45	1357.2	15.19	1357.2	17.6
1358.1	0	1358.1	-0.1	1358.1	0.81	1358.1	9.54	1358.1	17.21	1358.1	18.53
1359	0	1359	1.42	1359	1.03	1359	8.71	1359	15.87	1359	18.54
1359.9	0	1359.9	1.6	1359.9	0.47	1359.9	8.45	1359.9	18.93	1359.9	19.92
1360.8	0	1360.8	0.05	1360.8	0.53	1360.8	9.04	1360.8	16.68	1360.8	16.68
1361.7	0	1361.7	-0.04	1361.7	2.4	1361.7	8.24	1361.7	16.27	1361.7	17.84
1362.6	0	1362.6	-0.26	1362.6	-0.23	1362.6	6.79	1362.6	16.1	1362.6	18.65
1363.5	0	1363.5	0.99	1363.5	3.06	1363.5	9.56	1363.5	20.03	1363.5	19.78
1364.4	0	1364.4	-1.54	1364.4	2.8	1364.4	8.68	1364.4	18.67	1364.4	16.65
1365.3	0	1365.3	-0.2	1365.3	1.72	1365.3	8.12	1365.3	18.96	1365.3	18.63
1366.2	0	1366.2	0.51	1366.2	1.74	1366.2	8.67	1366.2	17.5	1366.2	17.86
1367.1	0	1367.1	0.33	1367.1	2.46	1367.1	8.65	1367.1	18.49	1367.1	19.45
1368	0	1368	0.11	1368	0.8	1368	8.85	1368	17.06	1368	20.4
1368.9	0	1368.9	0.94	1368.9	1.16	1368.9	8.37	1368.9	16.87	1368.9	20.05
1369.8	0	1369.8	1.69	1369.8	-0.43	1369.8	7.76	1369.8	16.74	1369.8	16.11
1370.7	0	1370.7	-2.33	1370.7	0.01	1370.7	7.2	1370.7	15.87	1370.7	17.26
1371.6	0	1371.6	-0.45	1371.6	0.74	1371.6	7.11	1371.6	14.83	1371.6	17.51
1372.5	0	1372.5	0.5	1372.5	0.64	1372.5	9.55	1372.5	17.19	1372.5	17.55
1373.4	0	1373.4	-0.11	1373.4	2.24	1373.4	7.98	1373.4	16.99	1373.4	19.41
1374.3	0	1374.3	0.66	1374.3	2.44	1374.3	10.32	1374.3	16.64	1374.3	18.24
1375.2	0	1375.2	1.17	1375.2	2.56	1375.2	9.73	1375.2	18.67	1375.2	21.74
1376.1	0	1376.1	1.69	1376.1	1.94	1376.1	10.66	1376.1	17.56	1376.1	18.53
1377	0	1377	3.76	1377	2.52	1377	10.4	1377	16.14	1377	20.03
1377.9	0	1377.9	-0.19	1377.9	-1.04	1377.9	5.89	1377.9	15.22	1377.9	16.14
1378.8	0	1378.8	-1.25	1378.8	-1.3	1378.8	5.52	1378.8	15.5	1378.8	16.37
1379.7	0	1379.7	1.06	1379.7	2.08	1379.7	9.79	1379.7	16.6	1379.7	18.55
1380.6	0	1380.6	0.31	1380.6	1.22	1380.6	9.97	1380.6	17.28	1380.6	19.64
1381.5	0	1381.5	-1.01	1381.5	1.7	1381.5	9.77	1381.5	15.04	1381.5	16.88
1382.4	0	1382.4	-0.79	1382.4	0.03	1382.4	7.13	1382.4	16.4	1382.4	17.61
1383.3	0	1383.3	1.3	1383.3	1.3	1383.3	8.63	1383.3	17.83	1383.3	19.7
1384.2	0	1384.2	0.7	1384.2	1.02	1384.2	9.4	1384.2	16.74	1384.2	19.48
1385.1	0	1385.1	-0.32	1385.1	1.21	1385.1	8.93	1385.1	15.68	1385.1	17.06
1386	0	1386	-1.26	1386	0.39	1386	8.52	1386	17.97	1386	16.38
1386.9	0	1386.9	-0.02	1386.9	1.25	1386.9	8.78	1386.9	16.32	1386.9	16.38
1387.8	0	1387.8	0.28	1387.8	0.23	1387.8	7.55	1387.8	15.99	1387.8	17.47
1388.7	0	1388.7	-1.49	1388.7	-1.6	1388.7	7.31	1388.7	17.77	1388.7	19.54
1389.6	0	1389.6	-0.98	1389.6	-1.4	1389.6	7.51	1389.6	14.7	1389.6	17.63
1390.5	0	1390.5	-0.07	1390.5	2.12	1390.5	9.15	1390.5	17	1390.5	19.33
1391.4	0	1391.4	-0.71	1391.4	0.76	1391.4	5.91	1391.4	15.76	1391.4	16.63
1392.3	0	1392.3	-2.55	1392.3	-0.43	1392.3	6.7	1392.3	16.79	1392.3	17.05
1393.2	0	1393.2	1.14	1393.2	1.47	1393.2	7.53	1393.2	15.61	1393.2	18.31
1394.1	0	1394.1	0.51	1394.1	1.56	1394.1	10.21	1394.1	18.28	1394.1	17.61
1395	0	1395	0.41	1395	1.53	1395	7.99	1395	17.07	1395	18.91
1395.9	0	1395.9	0.61	1395.9	0.3	1395.9	8.81	1395.9	16.46	1395.9	18.45
1396.8	0	1396.8	0.95	1396.8	1.02	1396.8	11.02	1396.8	17.61	1396.8	19.57
1397.7	0	1397.7	2.63	1397.7	1.01	1397.7	9.02	1397.7	16.9	1397.7	19.16
1398.6	0	1398.6	0.31	1398.6	0.39	1398.6	8.44	1398.6	17.42	1398.6	16.32
1399.5	0	1399.5	-1.11	1399.5	1.41	1399.5	8.28	1399.5	16.94	1399.5	20.25
1400.4	0	1400.4	0.01	1400.4	-1	1400.4	9.15	1400.4	17.25	1400.4	15.51
1401.3	0	1401.3	0.34	1401.3	2.29	1401.3	10.14	1401.3	16.77	1401.3	17.4
1402.2	0	1402.2	0.37	1402.2	1.92	1402.2	9	1402.2	16.32	1402.2	20.63
1403.1	0	1403.1	1.07	1403.1	0.37	1403.1	7.26	1403.1	17.57	1403.1	18.96
1404	0	1404	0.9	1404	2.67	1404	11.19	1404	19.27	1404	20
1404.9	0	1404.9	-0.02	1404.9	1.52	1404.9	9.64	1404.9	16.71	1404.9	18.28
1405.8	0	1405.8	-0.17	1405.8	1.3	1405.8	7.69	1405.8	15.6	1405.8	18.85
1406.7	0	1406.7	0.22	1406.7	1.54	1406.7	8.59	1406.7	17.67	1406.7	19.62
1407.6	0	1407.6	-2.82	1407.6	-0.38	1407.6	5.88	1407.6	14.5	1407.6	15.98
1408.5	0	1408.5	0.08	1408.5	2.31	1408.5	9.46	1408.5	17.7	1408.5	21.03
1409.4	0	1409.4	0.1	1409.4	0.28	1409.4	7.86	1409.4	16.88	1409.4	18.1
1410.3	0	1410.3	0.48	1410.3	-1.45	1410.3	6.75	1410.3	15.47	1410.3	16.61
1411.2	0	1411.2	-0.26	1411.2	1.51	1411.2	7.19	1411.2	16.4	1411.2	18.7
1412.1	0	1412.1	0.45	1412.1	-0.75	1412.1	8.39	1412.1	17.26	1412.1	16.34
1413	0	1413	0.33	1413	0.84	1413	10.47	1413	17.94	1413	18.59
1413.9	0	1413.9	0.71	1413.9	2.47	1413.9	8.37	1413.9	19.38	1413.9	18.74
1414.8	0	1414.8	-0.08	1414.8	0.58	1414.8	8.56	1414.8	18.23	1414.8	16.76
1415.7	0	1415.7	-0.82	1415.7	0.93	1415.7	9.91	1415.7	16.9	1415.7	16.68
1416.6	0	1416.6	-0.13	1416.6	0.63	1416.6	9.33	1416.6	16.2	1416.6	20.67
1417.5	0	1417.5	1.31	1417.5	0.54	1417.5	8.63	1417.5	17.9	1417.5	19.61
1418.4	0	1418.4	0.16	1418.4	1.47	1418.4	8.8	1418.4	16.08	1418.4	17.78
1419.3	0	1419.3	-0.27	1419.3	1.9	1419.3	10.02	1419.3	18.67	1419.3	19.26
1420.2	0	1420.2	-0.42	1420.2	1.49	1420.2	8.29	1420.2	16.61	1420.2	17.77
1421.1	0	1421.1	-0.46	1421.1	0.3	1421.1	6.7	1421.1	15.08	1421.1	17.93
1422	0	1422	-1.34	1422	0.17	1422	7.15	1422	18.22	1422	19.63
1422.9	0	1422.9	-0.39	1422.9	0.07	1422.9	6.96	1422.9	16.28	1422.9	16.58
1423.8	0	1423.8	-0.67	1423.8	-0.1	1423.8	6.96	1423.8	14.85	1423.8	16.63
1424.7	0	1424.7	2.42	1424.7	2.02	1424.7	11.36	1424.7	17.99	1424.7	20.4
1425.6	0	1425.6	-0.9	1425.6	-0.73	1425.6	6.58	1425.6	16.05	1425.6	17.91
1426.5	0	1426.5	0.88	1426.5	1.3	1426.5	8.49	1426.5	16.63	1426.5	19.76
1427.4	0	1427.4	0.82	1427.4	1.3	1427.4	8.5	1427.4	17.39	1427.4	17.82
1428.3	0	1428.3	-2.56	1428.3	-0.64	1428.3	9.1	1428.3	16.28	1428.3	17.46
1429.2	0	1429.2	-1.51	1429.2	-1.43	1429.2	7.75	1429.2	14.76	1429.2	16.51
1430.1	0	1430.1	0.63	1430.1	1.54	1430.1	9.29	1430.1	17.07	1430.1	16.75
1431	0	1431	-1.44	1431	-0.88	1431	8.07	1431	15.46	1431	16.72
1431.9	0	1431.9	0.46	1431.9	1.73	1431.9	8.47	1431.9	16.82	1431.9	18.08
1432.8	0	1432.8	1.14	1432.8	1.62	1432.8	8.43	1432.8	17.25	1432.8	17.56
1433.7	0	1433.7	1.54	1433.7	0.01	1433.7	8.39	1433.7	16.1	1433.7	17.06
1434.6	0	1434.6	1.83	1434.6	2.39	1434.6	10.2	1434.6	18.83	1434.6	20.59
1435.5	0	1435.5	-0.55	1435.5	1.93	1435.5	9.74	1435.5	16.57	1435.5	19.4
1436.4	0	1436.4	-1.11	1436.4	0.07	1436.4	7.7	1436.4	15.98	1436.4	16.19
1437.3	0	1437.3	-0.7	1437.3	1.77	1437.3	7.71	1437.3	18.51	1437.3	17.99
1438.2	0	1438.2	-1.6	1438.2	0.43	1438.2	7.56	1438.2	16.11	1438.2	16.86
1439.1	0	1439.1	1.19	1439.1	-1.06	1439.1	7.73	1439.1	16.54	1439.1	19.27
1440	0	1440	0.6	1440	-0.61	1440	7.45	1440	15.63	1440	16.63
1440.9	0	1440.9	-1.52	1440.9	-0.38	1440.9	7.41	1440.9	16.23	1440.9	18.37
1441.8	0	1441.8	0.53	1441.8	3.83	1441.8	10.78	1441.8	19.32	1441.8	19.92
1442.7	0	1442.7	-1.4	1442.7	0.84	1442.7	7.97	1442.7	15.05	1442.7	19.24
1443.6	0	1443.6	1.59	1443.6	2.82	1443.6	10.05	1443.6	18.64	1443.6	18.37
1444.5	0	1444.5	1.77	1444.5	-0.42	1444.5	8.78	1444.5	16.6	1444.5	14.71
1445.4	0	1445.4	-0.62	1445.4	2.12	1445.4	7.46	1445.4	15.8	1445.4	17.22
1446.3	0	1446.3	-1.9	1446.3	-0.5	1446.3	7.67	1446.3	18.01	1446.3	15.05
1447.2	0	1447.2	-1.08	1447.2	-0.12	1447.2	8.48	1447.2	17.17	1447.2	18.58
1448.1	0	1448.1	-1.44	1448.1	0.69	1448.1	8.79	1448.1	16.67	1448.1	18.31
1449	0	1449	-0.93	1449	0.88	1449	8.9	1449	15.54	1449	19.31
1449.9	0	1449.9	0.27	1449.9	1.12	1449.9	8.68	1449.9	15.97	1449.9	18.29
1450.8	0	1450.8	-0.62	1450.8	2.4	1450.8	7.76	1450.8	16.3	1450.8	19.03
1451.7	0	1451.7	-1.73	1451.7	0.07	1451.7	7.94	1451.7	15.99	1451.7	16.83
1452.6	0	1452.6	-0.31	1452.6	0.86	1452.6	6.78	1452.6	17.05	1452.6	20.15
1453.5	0	1453.5	-0.31	1453.5	-0.1	1453.5	9.84	1453.5	17.59	1453.5	20.78
1454.4	0	1454.4	-1.17	1454.4	0.22	1454.4	9.2	1454.4	16.51	1454.4	19.56
1455.3	0	1455.3	1.22	1455.3	2.17	1455.3	11.5	1455.3	17.04	1455.3	19.49
1456.2	0	1456.2	-0.13	1456.2	1.76	1456.2	9.12	1456.2	18.33	1456.2	20.13
1457.1	0	1457.1	-0.74	1457.1	2.23	1457.1	8.91	1457.1	16.34	1457.1	17.95
1458	0	1458	-0.55	1458	-0.12	1458	6.31	1458	16.6	1458	15.9
1458.9	0	1458.9	0.15	1458.9	2.49	1458.9	11.12	1458.9	18.81	1458.9	18.4
1459.8	0	1459.8	-1.1	1459.8	-1.76	1459.8	6.13	1459.8	15.2	1459.8	17.37
1460.7	0	1460.7	1.14	1460.7	-0.46	1460.7	8.05	1460.7	16.4	1460.7	18.14
1461.6	0	1461.6	-0.32	1461.6	1.6	1461.6	6.9	1461.6	15.87	1461.6	16.87
1462.5	0	1462.5	0.56	1462.5	-0.93	1462.5	9.09	1462.5	18.17	1462.5	18.6
1463.4	0	1463.4	0.2	1463.4	-0.17	1463.4	9.5	1463.4	15.75	1463.4	17.16
1464.3	0	1464.3	0.96	1464.3	0.56	1464.3	9.73	1464.3	16.91	1464.3	18.43
1465.2	0	1465.2	0.65	1465.2	0.08	1465.2	8.86	1465.2	18.06	1465.2	18.66
1466.1	0	1466.1	1.01	1466.1	3.81	1466.1	9.56	1466.1	17.49	1466.1	19.18
1467	0	1467	-0.85	1467	1.31	1467	6.9	1467	17.45	1467	17.7
1467.9	0	1467.9	-0.28	1467.9	1.66	1467.9	9.8	1467.9	17.62	1467.9	17.28
1468.8	0	1468.8	0.53	1468.8	0.82	1468.8	10.01	1468.8	16.57	1468.8	17.96
1469.7	0	1469.7	-0.76	1469.7	1.17	1469.7	8.62	1469.7	15.73	1469.7	18.79
1470.6	0	1470.6	-0.13	1470.6	1.05	1470.6	7	1470.6	16.82	1470.6	17.88
1471.5	0	1471.5	-0.18	1471.5	0.51	1471.5	7.88	1471.5	17.17	1471.5	17.1
1472.4	0	1472.4	1.28	1472.4	0.71	1472.4	9.2	1472.4	16.75	1472.4	19.13
1473.3	0	1473.3	-0.67	1473.3	0.31	1473.3	8.35	1473.3	15.96	1473.3	18.12
1474.2	0	1474.2	1.28	1474.2	1.89	1474.2	10.93	1474.2	16.06	1474.2	18.06
1475.1	0	1475.1	2.12	1475.1	0.94	1475.1	9.79	1475.1	17.81	1475.1	17.41
1476	0	1476	0.62	1476	0.58	1476	7.9	1476	17.19	1476	16.8
1476.9	0	1476.9	-0.17	1476.9	0.5	1476.9	7.68	1476.9	16.6	1476.9	17.64
1477.8	0	1477.8	0.18	1477.8	0.57	1477.8	8.68	1477.8	14.16	1477.8	16.71
1478.7	0	1478.7	0.4	1478.7	2.88	1478.7	8.37	1478.7	17.45	1478.7	19.66
1479.6	0	1479.6	-0.77	1479.6	-0.92	1479.6	5.82	1479.6	15.02	1479.6	17.16
1480.5	0	1480.5	0.98	1480.5	1.56	1480.5	9.85	1480.5	17.79	1480.5	20.3
1481.4	0	1481.4	-0.79	1481.4	2.12	1481.4	9.35	1481.4	16.03	1481.4	14.71
1482.3	0	1482.3	0.63	1482.3	0.94	1482.3	7.95	1482.3	15.75	1482.3	17.83
1483.2	0	1483.2	-0.82	1483.2	0.67	1483.2	8.03	1483.2	16.91	1483.2	18.1
1484.1	0	1484.1	1.02	1484.1	3.02	1484.1	8.51	1484.1	17.63	1484.1	20.2
1485	0	1485	-2.08	1485	0.53	1485	6.91	1485	15.8	1485	15.72
1485.9	0	1485.9	0.07	1485.9	1.66	1485.9	8.23	1485.9	17.69	1485.9	18.65
1486.8	0	1486.8	-2.86	1486.8	-0.61	1486.8	7.14	1486.8	14.49	1486.8	15.36
1487.7	0	1487.7	-0.98	1487.7	0.81	1487.7	6.84	1487.7	16.33	1487.7	16.48
1488.6	0	1488.6	-1.62	1488.6	-0.64	1488.6	7.02	1488.6	17.19	1488.6	17.56
1489.5	0	1489.5	0.83	1489.5	0.5	1489.5	6.61	1489.5	15.91	1489.5	18.14
1490.4	0	1490.4	1.32	1490.4	0.17	1490.4	8.79	1490.4	18.64	1490.4	20.31
1491.3	0	1491.3	0.96	1491.3	0.75	1491.3	7.33	1491.3	15.77	1491.3	16.69
1492.2	0	1492.2	-1.58	1492.2	0.66	1492.2	7.94	1492.2	17.14	1492.2	17.01
1493.1	0	1493.1	0.47	1493.1	0.75	1493.1	8.43	1493.1	17.25	1493.1	18.75
1494	0	1494	-1.91	1494	-0.18	1494	5.95	1494	14.66	1494	16.15
1494.9	0	1494.9	0.46	1494.9	1.18	1494.9	10.1	1494.9	17.01	1494.9	17.39
1495.8	0	1495.8	-2.58	1495.8	-1.31	1495.8	7.63	1495.8	15.17	1495.8	18.69
1496.7	0	1496.7	0.7	1496.7	0.24	1496.7	7.6	1496.7	17.65	1496.7	19.27
1497.6	0	1497.6	1.44	1497.6	0.67	1497.6	9.4	1497.6	17.91	1497.6	20.29
1498.5	0	1498.5	-1.32	1498.5	-1.3	1498.5	7.81	1498.5	14.97	1498.5	16.97
1499.4	0	1499.4	-0.79	1499.4	0.81	1499.4	8.1	1499.4	16.33	1499.4	18.25
1500.3	0	1500.3	1.42	1500.3	2.03	1500.3	7.2	1500.3	16.87	1500.3	18.52
1501.2	0	1501.2	0.26	1501.2	1.82	1501.2	8.91	1501.2	17.26	1501.2	19.4
1502.1	0	1502.1	0.3	1502.1	2.1	1502.1	6.89	1502.1	15.62	1502.1	17.52
1503	0	1503	-1.02	1503	0.79	1503	8.75	1503	14.84	1503	17.01
1503.9	0	1503.9	0.12	1503.9	1.42	1503.9	9.27	1503.9	15.63	1503.9	18.51
1504.8	0	1504.8	-0.72	1504.8	-0.42	1504.8	7.41	1504.8	16.76	1504.8	16.32
1505.7	0	1505.7	0.66	1505.7	2.6	1505.7	9.56	1505.7	18.64	1505.7	18.57
1506.6	0	1506.6	-2.27	1506.6	0.1	1506.6	7.64	1506.6	16.13	1506.6	17.44
1507.5	0	1507.5	-0.57	1507.5	-1.15	1507.5	7.95	1507.5	16.03	1507.5	16.56
1508.4	0	1508.4	0.53	1508.4	-0.97	1508.4	7.85	1508.4	17.71	1508.4	19.2
1509.3	0	1509.3	0.17	1509.3	2.03	1509.3	8.48	1509.3	15.42	1509.3	16.57
1510.2	0	1510.2	0.52	1510.2	2.19	1510.2	9.01	1510.2	15.28	1510.2	16.22
1511.1	0	1511.1	-2.07	1511.1	-0.3	1511.1	5.98	1511.1	14.59	1511.1	19.56
1512	0	1512	-1.56	1512	0.63	1512	9.23	1512	18.08	1512	18.84
1512.9	0	1512.9	1.6	1512.9	0.62	1512.9	7.1	1512.9	16.08	1512.9	17.74
1513.8	0	1513.8	1.67	1513.8	2.03	1513.8	7.03	1513.8	17.41	1513.8	20.13
1514.7	0	1514.7	-0.82	1514.7	0.59	1514.7	9.78	1514.7	16.08	1514.7	19.27
1515.6	0	1515.6	0.37	1515.6	0.93	1515.6	8.45	1515.6	17.15	1515.6	19.72
1516.5	0	1516.5	-1.63	1516.5	-1.29	1516.5	6.75	1516.5	16.44	1516.5	17
1517.4	0	1517.4	0.58	1517.4	2.27	1517.4	8.53	1517.4	17.39	1517.4	18.82
1518.3	0	1518.3	-1.26	1518.3	-1.44	1518.3	7	1518.3	14.68	1518.3	17.69
1519.2	0	1519.2	0.81	1519.2	1.15	1519.2	8.43	1519.2	17.07	1519.2	18.59
[truncated: 140 more rows]

## Sheet: B
SPR binding of M-CSF c-FMS to c-FMS
Time (sec)	RU	Time (sec)	RU	Time (sec)	RU	Time (sec)	RU	Time (sec)	RU	Time (sec)	RU		Chi2	Rmax	Rmax Error	KD	KD Error
										-298.8	0		29.89	1174.88	6.7	1.95e-07	1.55e-10
										-297.9	0
										-297	0
										-296.1	0
										-295.2	0
										-294.3	0
-293.4	2.5	-293.4	2.6	-293.4	1.26	-293.4	1.44	-293.4	1.94	-293.4	0
-292.5	3.83	-292.5	2.13	-292.5	4.51	-292.5	4.66	-292.5	4.25	-292.5	0
-291.6	1.51	-291.6	1	-291.6	-1.21	-291.6	0.16	-291.6	-2.28	-291.6	0
-290.7	2.63	-290.7	0.36	-290.7	-0.04	-290.7	0.14	-290.7	1.93	-290.7	0
-289.8	4.55	-289.8	4.96	-289.8	3.5			-289.8	0.31	-289.8	0
-288.9	4.32	-288.9	4.73	-288.9	1.41			-288.9	1.57	-288.9	0
-288	3.86	-288	5.4	-288	3.42			-288	1.03	-288	0
-287.1	4.94	-287.1	5.55	-287.1	4			-287.1	3.67	-287.1	0
-286.2	5.89	-286.2	6.19	-286.2	6.03			-286.2	7.17	-286.2	0
-285.3	4.61	-285.3	4.41	-285.3	3.02	-285.3	0.91	-285.3	3.14	-285.3	0
-284.4	3.96	-284.4	1.34	-284.4	0.81	-284.4	0.99	-284.4	1.36	-284.4	0
-283.5	4.14	-283.5	3.97	-283.5	4.27	-283.5	2.51	-283.5	2.97	-283.5	0
-282.6	2.16	-282.6	3.6	-282.6	2.52	-282.6	2.02	-282.6	0.63	-282.6	0
-281.7	3.53	-281.7	3.27	-281.7	3.03	-281.7	3.42	-281.7	2.16	-281.7	0
-280.8	4.36	-280.8	4.72	-280.8	5.26	-280.8	0.41	-280.8	4.67	-280.8	0
-279.9	2.67	-279.9	0.58	-279.9	1.43	-279.9	1.82	-279.9	2.72	-279.9	0
-279	4.72	-279	4.37	-279	3.57	-279	5.43	-279	4.72	-279	0
-278.1	2.27	-278.1	0.54	-278.1	1.26	-278.1	0.72	-278.1	0.76	-278.1	0
-277.2	2.56	-277.2	2.03	-277.2	0.73	-277.2	1.06	-277.2	2.73	-277.2	0
-276.3	2.88	-276.3	1.1	-276.3	3.01	-276.3	-1.3	-276.3	0.87	-276.3	0
-275.4	2.19	-275.4	0.96	-275.4	1.16	-275.4	2.84	-275.4	2.1	-275.4	0
-274.5	4.77	-274.5	2.92	-274.5	5.13	-274.5	2.63	-274.5	1.44	-274.5	0
-273.6	3.89	-273.6	3.74	-273.6	3.48	-273.6	1.2	-273.6	2.31	-273.6	0
-272.7	0.91	-272.7	-0.13	-272.7	0.08	-272.7	0.46	-272.7	-0.94	-272.7	0
-271.8	2.02	-271.8	0.64	-271.8	0.94	-271.8	2.64	-271.8	1.12	-271.8	0
-270.9	2.41	-270.9	1.34	-270.9	3.69	-270.9	1.77	-270.9	4.93	-270.9	0
-270	1.51	-270	1.57	-270	1.93	-270	1.25	-270	3.74	-270	0
-269.1	2.21	-269.1	1.15	-269.1	2.73	-269.1	1.96	-269.1	2.68	-269.1	0
-268.2	3.08	-268.2	0.5	-268.2	1.94	-268.2	1.24	-268.2	-0.28	-268.2	0
-267.3	3.95	-267.3	1.44	-267.3	1.74	-267.3	2.23	-267.3	1.48	-267.3	0
-266.4	1.09	-266.4	0.26	-266.4	0.1	-266.4	0.48	-266.4	0.02	-266.4	0
-265.5	3.24	-265.5	4.02	-265.5	4.16	-265.5	1.94	-265.5	3.38	-265.5	0
-264.6	3.18	-264.6	2.77	-264.6	4.86	-264.6	2.68	-264.6	4.2	-264.6	0
-263.7	2.49	-263.7	1.34	-263.7	2.61	-263.7	1.7	-263.7	1.29	-263.7	0
-262.8	2.33	-262.8	1.26	-262.8	2.44	-262.8	1.01	-262.8	2.44	-262.8	0
-261.9	2.38	-261.9	2.24	-261.9	3.06	-261.9	3.07	-261.9	5.04	-261.9	0
-261	1.91	-261	1.13	-261	2.47	-261	1.22	-261	-0.08	-261	0
-260.1	0.67	-260.1	0.75	-260.1	1.61	-260.1	1.78	-260.1	0.92	-260.1	0
-259.2	0.02	-259.2	0.62	-259.2	1.72	-259.2	-0.73	-259.2	1.73	-259.2	0
-258.3	3.51	-258.3	2.89	-258.3	3.81	-258.3	3.01	-258.3	4.28	-258.3	0
-257.4	4.27	-257.4	3.54	-257.4	4.25	-257.4	2.48	-257.4	2.46	-257.4	0
-256.5	3.66	-256.5	1.52	-256.5	2.59	-256.5	2.41	-256.5	2.55	-256.5	0
-255.6	5.67	-255.6	3.44	-255.6	4.5	-255.6	3.8	-255.6	4.89	-255.6	0
-254.7	4.02	-254.7	3.76	-254.7	3.41	-254.7	1.91	-254.7	4.58	-254.7	0
-253.8	4.27	-253.8	3.29	-253.8	2.52	-253.8	2.78	-253.8	2.47	-253.8	0
-252.9	2.39	-252.9	-0.16	-252.9	0.68	-252.9	1.01	-252.9	-0.59	-252.9	0
-252	1.18	-252	-0.79	-252	-0.52	-252	-2.81	-252	0.54	-252	0
-251.1	4.89	-251.1	4.25	-251.1	3.22	-251.1	2.3	-251.1	2.42	-251.1	0
-250.2	-0.02	-250.2	0.13	-250.2	-0.62	-250.2	-0.4	-250.2	-1.11	-250.2	0
-249.3	3.49	-249.3	3.43	-249.3	3.75	-249.3	1.89	-249.3	4.44	-249.3	0
-248.4	4.05	-248.4	2.64	-248.4	5.19	-248.4	3.41	-248.4	1.99	-248.4	0
-247.5	0.88	-247.5	-0.18	-247.5	-0.43	-247.5	-0.37	-247.5	-0.28	-247.5	0
-246.6	2.77	-246.6	0.9	-246.6	2.21	-246.6	2.54	-246.6	2.28	-246.6	0
-245.7	2.42	-245.7	1.79	-245.7	2.66	-245.7	1.11	-245.7	2.01	-245.7	0
-244.8	2.83	-244.8	0.43	-244.8	1.9	-244.8	-0.01	-244.8	-1.91	-244.8	0
-243.9	2.82	-243.9	1.15	-243.9	2.35	-243.9	1.32	-243.9	1.05	-243.9	0
-243	0.95	-243	2.52	-243	2.64	-243	2.64	-243	0.99	-243	0
-242.1	2.48	-242.1	1.26	-242.1	1.19	-242.1	1.68	-242.1	0.95	-242.1	0
-241.2	4.75	-241.2	1.01	-241.2	1.59	-241.2	2.21	-241.2	1.45	-241.2	0
-240.3	2.91	-240.3	2.91	-240.3	3.22	-240.3	3.11	-240.3	5.07	-240.3	0
-239.4	4.64	-239.4	2.86	-239.4	3.37	-239.4	0.86	-239.4	2.58	-239.4	0
-238.5	3.32	-238.5	1.1	-238.5	4.27	-238.5	2.36	-238.5	2.38	-238.5	0
-237.6	2.48	-237.6	-0.33	-237.6	0.88	-237.6	0.34	-237.6	1.19	-237.6	0
-236.7	2.75	-236.7	0.96	-236.7	2.77	-236.7	1.27	-236.7	0.27	-236.7	0
-235.8	1.9	-235.8	2.55	-235.8	1.06	-235.8	-1.65	-235.8	0.11	-235.8	0
-234.9	2.67	-234.9	0.37	-234.9	2.77	-234.9	0.55	-234.9	0.98	-234.9	0
-234	3.98	-234	1.4	-234	3.5	-234	1.75	-234	2.18	-234	0
-233.1	0.03	-233.1	0.48	-233.1	1.12	-233.1	-0.28	-233.1	0.1	-233.1	0
-232.2	0.02	-232.2	-0.36	-232.2	-0.02	-232.2	-1.35	-232.2	0.03	-232.2	0
-231.3	2.33	-231.3	1.68	-231.3	3.04	-231.3	0.6	-231.3	2.27	-231.3	0
-230.4	1.84	-230.4	1.77	-230.4	3.05	-230.4	2.22	-230.4	3.28	-230.4	0
-229.5	0.8	-229.5	-0.14	-229.5	1.56	-229.5	0.1	-229.5	-0.52	-229.5	0
-228.6	5.87	-228.6	3.38	-228.6	4.56	-228.6	3.9	-228.6	4.26	-228.6	0
-227.7	2.7	-227.7	1.59	-227.7	3.85	-227.7	0.74	-227.7	2.75	-227.7	0
-226.8	2.08	-226.8	2.17	-226.8	3.71	-226.8	2.33	-226.8	1.34	-226.8	0
-225.9	2.75	-225.9	2.71	-225.9	1.3	-225.9	0.04	-225.9	1.29	-225.9	0
-225	2.26	-225	0.64	-225	1.1	-225	1.02	-225	1.96	-225	0
-224.1	3.27	-224.1	2.55	-224.1	3.66	-224.1	5.42	-224.1	4.3	-224.1	0
-223.2	2.38	-223.2	2.22	-223.2	0.21	-223.2	2.2	-223.2	1.54	-223.2	0
-222.3	3.38	-222.3	0.01	-222.3	2.64	-222.3	0.76	-222.3	0.95	-222.3	0
-221.4	3.08	-221.4	1.96	-221.4	1.27	-221.4	2.33	-221.4	1.32	-221.4	0
-220.5	1.06	-220.5	2.35	-220.5	2.29	-220.5	1.87	-220.5	2.3	-220.5	0
-219.6	3.27	-219.6	1.62	-219.6	4.76	-219.6	3.69	-219.6	2.19	-219.6	0
-218.7	3.77	-218.7	2.17	-218.7	4.01	-218.7	3.75	-218.7	3.93	-218.7	0
-217.8	2.15	-217.8	2.43	-217.8	1.8	-217.8	2.99	-217.8	2.5	-217.8	0
-216.9	2.21	-216.9	2.05	-216.9	0.73	-216.9	0.15	-216.9	1.78	-216.9	0
-216	3.62	-216	5.05	-216	5.64	-216	3.71	-216	4.1	-216	0
-215.1	3.72	-215.1	4.42	-215.1	4.1	-215.1	2.95	-215.1	3.79	-215.1	0
-214.2	1.37	-214.2	-0.7	-214.2	0.51	-214.2	0.24	-214.2	0.77	-214.2	0
-213.3	0.91	-213.3	1.46	-213.3	0.39	-213.3	2.22	-213.3	-0.28	-213.3	0
-212.4	2	-212.4	1.92	-212.4	3.07	-212.4	1.62	-212.4	1.99	-212.4	0
-211.5	3.73	-211.5	1.85	-211.5	2.29	-211.5	3.3	-211.5	4.01	-211.5	0
-210.6	2.28	-210.6	2.06	-210.6	2.07	-210.6	2.91	-210.6	0.83	-210.6	0
-209.7	-0.23	-209.7	2.24	-209.7	1.79	-209.7	-0.17	-209.7	1.31	-209.7	0
-208.8	5.17	-208.8	3.49	-208.8	3.4	-208.8	3.96	-208.8	2.47	-208.8	0
-207.9	2.79	-207.9	1.07	-207.9	3.23	-207.9	2.44	-207.9	2.2	-207.9	0
-207	3.01	-207	4.87	-207	4.87	-207	3.59	-207	3.36	-207	0
-206.1	2.62	-206.1	1.76	-206.1	1.34	-206.1	0.01	-206.1	1.16	-206.1	0
-205.2	2.79	-205.2	1.05	-205.2	2.4	-205.2	0.59	-205.2	0.9	-205.2	0
-204.3	2.66	-204.3	1.33	-204.3	3.51	-204.3	1.4	-204.3	3.51	-204.3	0
-203.4	3.15	-203.4	3.08	-203.4	2.93	-203.4	3.21	-203.4	2.69	-203.4	0
-202.5	1.5	-202.5	0.11	-202.5	1.94	-202.5	-0.12	-202.5	2.41	-202.5	0
-201.6	2.17	-201.6	3.45	-201.6	3.86	-201.6	4.01	-201.6	3.54	-201.6	0
-200.7	4.59	-200.7	3.33	-200.7	2.48	-200.7	4.12	-200.7	4.03	-200.7	0
-199.8	1.74	-199.8	-0.39	-199.8	1.63	-199.8	3.65	-199.8	2.36	-199.8	0
-198.9	3.51	-198.9	3.95	-198.9	2.64	-198.9	3.14	-198.9	1.81	-198.9	0
-198	-0.09	-198	2.57	-198	3.56	-198	1.47	-198	2.07	-198	0
-197.1	3.36	-197.1	4.1	-197.1	3.84	-197.1	2.18	-197.1	2.75	-197.1	0
-196.2	3.79	-196.2	1.13	-196.2	2.21	-196.2	-0.62	-196.2	1.43	-196.2	0
-195.3	3.04	-195.3	4.4	-195.3	3.21	-195.3	3.4	-195.3	4.56	-195.3	0
-194.4	3.96	-194.4	3.34	-194.4	2.83	-194.4	0.78	-194.4	2.35	-194.4	0
-193.5	1.38	-193.5	1.74	-193.5	1.53	-193.5	0.24	-193.5	2.03	-193.5	0
-192.6	4.54	-192.6	1.98	-192.6	1.66	-192.6	2.14	-192.6	4.37	-192.6	0
-191.7	0.94	-191.7	-0.93	-191.7	-2.01	-191.7	-1.31	-191.7	-0.43	-191.7	0
-190.8	0.79	-190.8	0.34	-190.8	1.33	-190.8	0.5	-190.8	1.92	-190.8	0
-189.9	3.62	-189.9	2.56	-189.9	0.86	-189.9	3.46	-189.9	2.72	-189.9	0
-189	3.28	-189	4.78	-189	4.42	-189	2.59	-189	3.53	-189	0
-188.1	2.04	-188.1	2.6	-188.1	4.04	-188.1	3.34	-188.1	2.3	-188.1	0
-187.2	6.25	-187.2	1.99	-187.2	4.84	-187.2	3.05	-187.2	4.39	-187.2	0
-186.3	2.28	-186.3	0.88	-186.3	-0.58	-186.3	0.09	-186.3	-0.3	-186.3	0
-185.4	2.99	-185.4	3.92	-185.4	2.23	-185.4	1.51	-185.4	3.63	-185.4	0
-184.5	1.53	-184.5	0.69	-184.5	4.97	-184.5	2.01	-184.5	0.71	-184.5	0
-183.6	2.11	-183.6	1.94	-183.6	4.14	-183.6	1.64	-183.6	1.19	-183.6	0
-182.7	0.92	-182.7	-0.77	-182.7	-0.11	-182.7	0.63	-182.7	-1.19	-182.7	0
-181.8	1.78	-181.8	1.27	-181.8	0.37	-181.8	1.28	-181.8	1.35	-181.8	0
-180.9	4.44	-180.9	0.62	-180.9	3.25	-180.9	3.42	-180.9	2.52	-180.9	0
-180	6.17	-180	2.64	-180	5.81	-180	3.97	-180	4.05	-180	0
-179.1	2.48	-179.1	0.08	-179.1	0.07	-179.1	0.35	-179.1	-0.8	-179.1	0
-178.2	2.8	-178.2	0.32	-178.2	2.2	-178.2	1.63	-178.2	1.87	-178.2	0
-177.3	3.27	-177.3	1.23	-177.3	3.34	-177.3	1.59	-177.3	1.61	-177.3	0
-176.4	2.65	-176.4	1.25	-176.4	2.55	-176.4	2.42	-176.4	4.51	-176.4	0
-175.5	3.49	-175.5	3.68	-175.5	3.52	-175.5	2.52	-175.5	2.3	-175.5	0
-174.6	3.69	-174.6	-0.2	-174.6	1.58	-174.6	1.4	-174.6	-0.34	-174.6	0
-173.7	0.46	-173.7	1.75	-173.7	1.17	-173.7	0.98	-173.7	0.6	-173.7	0
-172.8	5.96	-172.8	3.47	-172.8	5.38	-172.8	3.74	-172.8	4.14	-172.8	0
-171.9	3.9	-171.9	2.99	-171.9	4.74	-171.9	2.01	-171.9	1.56	-171.9	0
-171	3.29	-171	0.86	-171	1.52	-171	1.34	-171	1.6	-171	0
-170.1	3.26	-170.1	0.85	-170.1	2.43	-170.1	3	-170.1	1.7	-170.1	0
-169.2	5.66	-169.2	4.34	-169.2	5.31	-169.2	3.82	-169.2	5.22	-169.2	0
-168.3	3.34	-168.3	1.03	-168.3	2.01	-168.3	1.31	-168.3	0.71	-168.3	0
-167.4	-0.76	-167.4	-2.07	-167.4	-1.49	-167.4	-2.37	-167.4	-0.07	-167.4	0
-166.5	3.75	-166.5	3.03	-166.5	3.11	-166.5	2.62	-166.5	4.18	-166.5	0
-165.6	1.03	-165.6	-0.58	-165.6	1.9	-165.6	1.19	-165.6	1.1	-165.6	0
-164.7	2.74	-164.7	0.84	-164.7	3.88	-164.7	2.88	-164.7	1.89	-164.7	0
-163.8	2.69	-163.8	1.72	-163.8	1.92	-163.8	1.57	-163.8	2.65	-163.8	0
-162.9	2.22	-162.9	1.4	-162.9	2.83	-162.9	1.74	-162.9	2.59	-162.9	0
-162	4.07	-162	2.56	-162	2.43	-162	1.99	-162	2.36	-162	0
-161.1	3.92	-161.1	0.26	-161.1	2.78	-161.1	2.14	-161.1	2.35	-161.1	0
-160.2	2.11	-160.2	1.45	-160.2	1.3	-160.2	3.15	-160.2	2.24	-160.2	0
-159.3	4.35	-159.3	3.3	-159.3	3.06	-159.3	1.36	-159.3	2.58	-159.3	0
-158.4	2.61	-158.4	-0.8	-158.4	3.09	-158.4	1.45	-158.4	1.58	-158.4	0
-157.5	1.81	-157.5	1.9	-157.5	3.35	-157.5	2.32	-157.5	2.12	-157.5	0
-156.6	4.34	-156.6	2.5	-156.6	2.49	-156.6	4.64	-156.6	2.59	-156.6	0
-155.7	3.81	-155.7	3.85	-155.7	5.52	-155.7	3.54	-155.7	3.05	-155.7	0
-154.8	3.22	-154.8	-0.88	-154.8	0.22	-154.8	1.31	-154.8	0.89	-154.8	0
-153.9	3.2	-153.9	1.73	-153.9	1.5	-153.9	0.15	-153.9	0.81	-153.9	0
-153	1.42	-153	0.65	-153	0.47	-153	-0.53	-153	1.44	-153	0
-152.1	1.58	-152.1	0.82	-152.1	3.88	-152.1	1.49	-152.1	1.95	-152.1	0
-151.2	-0.23	-151.2	0.29	-151.2	-0.36	-151.2	1.01	-151.2	0.95	-151.2	0
-150.3	1.79	-150.3	1.6	-150.3	2.94	-150.3	2.34	-150.3	0.25	-150.3	0
-149.4	2.23	-149.4	2.79	-149.4	2.94	-149.4	3.24	-149.4	2.49	-149.4	0
-148.5	2.09	-148.5	-0.38	-148.5	1.48	-148.5	1.54	-148.5	1.22	-148.5	0
-147.6	1.93	-147.6	-0.65	-147.6	1.02	-147.6	2.4	-147.6	1.77	-147.6	0
-146.7	3.27	-146.7	1.54	-146.7	2.91	-146.7	2.14	-146.7	1.74	-146.7	0
-145.8	1.95	-145.8	2.05	-145.8	4.51	-145.8	2.89	-145.8	1.78	-145.8	0
-144.9	1.31	-144.9	1.4	-144.9	-0.69	-144.9	-0.13	-144.9	0.51	-144.9	0
-144	1.52	-144	1.01	-144	1.85	-144	1.88	-144	2.9	-144	0
-143.1	-0.62	-143.1	0.92	-143.1	0.36	-143.1	-0.21	-143.1	0.89	-143.1	0
-142.2	0.66	-142.2	1.16	-142.2	1.22	-142.2	-0.01	-142.2	1.27	-142.2	0
-141.3	3.6	-141.3	1.53	-141.3	2.5	-141.3	2.24	-141.3	3.17	-141.3	0
-140.4	2.57	-140.4	2.05	-140.4	1.43	-140.4	2.21	-140.4	1.9	-140.4	0
-139.5	2.52	-139.5	2.75	-139.5	2.16	-139.5	1.51	-139.5	2.9	-139.5	0
-138.6	3.28	-138.6	2.48	-138.6	4.63	-138.6	5.11	-138.6	3.66	-138.6	0
-137.7	2.54	-137.7	0.42	-137.7	0.61	-137.7	-1.15	-137.7	2.93	-137.7	0
-136.8	2.82	-136.8	2	-136.8	3.93	-136.8	2.66	-136.8	1.97	-136.8	0
-135.9	2.75	-135.9	2.92	-135.9	2.99	-135.9	1.87	-135.9	1.81	-135.9	0
-135	3.24	-135	-0.79	-135	1.92	-135	0.86	-135	0.56	-135	0
-134.1	0.46	-134.1	0.05	-134.1	2.38	-134.1	1.21	-134.1	0.05	-134.1	0
-133.2	1.95	-133.2	0.07	-133.2	-0.14	-133.2	2.37	-133.2	1.16	-133.2	0
-132.3	2.88	-132.3	0.62	-132.3	3.27	-132.3	3.97	-132.3	3.2	-132.3	0
-131.4	3.61	-131.4	2.24	-131.4	2.73	-131.4	0.87	-131.4	3.47	-131.4	0
-130.5	3.23	-130.5	3.13	-130.5	4.02	-130.5	5.13	-130.5	2.92	-130.5	0
-129.6	4.8	-129.6	4.22	-129.6	3.48	-129.6	2.69	-129.6	3.92	-129.6	0
-128.7	3.54	-128.7	0.51	-128.7	3.5	-128.7	0.66	-128.7	1.7	-128.7	0
-127.8	1.92	-127.8	2.58	-127.8	2.07	-127.8	2.01	-127.8	3.32	-127.8	0
-126.9	3.48	-126.9	4.05	-126.9	1.72	-126.9	4.7	-126.9	4.15	-126.9	0
-126	0.81	-126	-1.87	-126	-0.16	-126	-0.72	-126	-1.86	-126	0
-125.1	4.36	-125.1	1.23	-125.1	2.24	-125.1	2.47	-125.1	3.53	-125.1	0
-124.2	4.51	-124.2	2.31	-124.2	3.8	-124.2	1.46	-124.2	2.26	-124.2	0
-123.3	0.85	-123.3	2.01	-123.3	2.47	-123.3	1.74	-123.3	2.49	-123.3	0
-122.4	3.26	-122.4	0.76	-122.4	4.13	-122.4	1.12	-122.4	2.94	-122.4	0
-121.5	2.74	-121.5	1.11	-121.5	2.14	-121.5	0.22	-121.5	1.08	-121.5	0
-120.6	0.84	-120.6	-0.48	-120.6	-1	-120.6	-0.69	-120.6	-0.42	-120.6	0
-119.7	5.17	-119.7	4.83	-119.7	3.92	-119.7	4.19	-119.7	2.84	-119.7	0
-118.8	0.98	-118.8	1.16	-118.8	-0.31	-118.8	0.51	-118.8	0.52	-118.8	0
-117.9	3.32	-117.9	3.32	-117.9	4.08	-117.9	3.85	-117.9	2.64	-117.9	0
-117	2.68	-117	0.21	-117	1.26	-117	2.12	-117	2.33	-117	0
-116.1	-0.24	-116.1	-1.32	-116.1	0.96	-116.1	0.13	-116.1	-0.51	-116.1	0
-115.2	2.89	-115.2	3.15	-115.2	2.33	-115.2	0.68	-115.2	2.83	-115.2	0
-114.3	2.83	-114.3	1.36	-114.3	1.17	-114.3	-1.24	-114.3	1.96	-114.3	0
-113.4	4.98	-113.4	2.98	-113.4	3.54	-113.4	4.9	-113.4	2.93	-113.4	0
-112.5	2.31	-112.5	1.98	-112.5	2.77	-112.5	0.88	-112.5	0.5	-112.5	0
-111.6	3.7	-111.6	4.85	-111.6	4.28	-111.6	4.24	-111.6	4.11	-111.6	0
-110.7	2.04	-110.7	1.07	-110.7	1.66	-110.7	3.26	-110.7	0.93	-110.7	0
-109.8	2.03	-109.8	1.27	-109.8	1.86	-109.8	0.29	-109.8	0.35	-109.8	0
-108.9	3.25	-108.9	3.82	-108.9	3.44	-108.9	3.7	-108.9	4.25	-108.9	0
-108	1.41	-108	0.02	-108	1.5	-108	1.95	-108	2.68	-108	0
-107.1	3.25	-107.1	0.8	-107.1	0.47	-107.1	-0.31	-107.1	1.7	-107.1	0
-106.2	3.22	-106.2	1.66	-106.2	4.55	-106.2	3.26	-106.2	3.49	-106.2	0
-105.3	3.23	-105.3	5.17	-105.3	4.6	-105.3	2.45	-105.3	1.7	-105.3	0
-104.4	3.55	-104.4	1.43	-104.4	3.55	-104.4	2.53	-104.4	3.08	-104.4	0
-103.5	2.59	-103.5	2.12	-103.5	4.1	-103.5	2.37	-103.5	2.48	-103.5	0
-102.6	2.89	-102.6	0.78	-102.6	1.81	-102.6	2.61	-102.6	2.73	-102.6	0
-101.7	2.58	-101.7	2.07	-101.7	2.27	-101.7	2.32	-101.7	4.24	-101.7	0
-100.8	2.46	-100.8	0.62	-100.8	3.71	-100.8	3.05	-100.8	0.95	-100.8	0
-99.9	-0.06	-99.9	-1.09	-99.9	0.92	-99.9	1.96	-99.9	1.5	-99.9	0
-99	1.23	-99	1.37	-99	2.16	-99	2.1	-99	1.64	-99	0
-98.1	0.82	-98.1	2.42	-98.1	0.8	-98.1	0.84	-98.1	-0.25	-98.1	0
-97.2	1.1	-97.2	-0.01	-97.2	2.71	-97.2	-0.32	-97.2	-0.4	-97.2	0
-96.3	3.69	-96.3	3.54	-96.3	0.98	-96.3	4.08	-96.3	4.26	-96.3	0
-95.4	3.84	-95.4	0.45	-95.4	2.17	-95.4	1.82	-95.4	0.22	-95.4	0
-94.5	5.32	-94.5	3.16	-94.5	4.02	-94.5	3.6	-94.5	4.78	-94.5	0
-93.6	2.92	-93.6	0.43	-93.6	1.11	-93.6	-0.03	-93.6	1.23	-93.6	0
-92.7	3.89	-92.7	1.59	-92.7	2.81	-92.7	0.7	-92.7	1.87	-92.7	0
-91.8	3.74	-91.8	2.74	-91.8	3.43	-91.8	2.56	-91.8	4.37	-91.8	0
-90.9	3.6	-90.9	2.34	-90.9	2.73	-90.9	2.75	-90.9	3.73	-90.9	0
-90	4.52	-90	2.03	-90	3.73	-90	5.54	-90	3.29	-90	0
-89.1	3.03	-89.1	3.22	-89.1	2.39	-89.1	3.04	-89.1	4.53	-89.1	0
-88.2	5.55	-88.2	1.5	-88.2	2.73	-88.2	3.1	-88.2	4.77	-88.2	0
-87.3	3.84	-87.3	2.16	-87.3	3.77	-87.3	5.4	-87.3	5.11	-87.3	0
-86.4	0.62	-86.4	-0.22	-86.4	0.24	-86.4	-0.76	-86.4	0.91	-86.4	0
-85.5	1.25	-85.5	1.47	-85.5	1.23	-85.5	0.9	-85.5	0.15	-85.5	0
-84.6	4.27	-84.6	3.51	-84.6	2.29	-84.6	4.9	-84.6	3.27	-84.6	0
-83.7	4.65	-83.7	1.44	-83.7	2.83	-83.7	1.6	-83.7	2.71	-83.7	0
-82.8	2.22	-82.8	0.73	-82.8	1.56	-82.8	0.7	-82.8	0.96	-82.8	0
-81.9	0.44	-81.9	-0.14	-81.9	2.37	-81.9	1.4	-81.9	-0.17	-81.9	0
-81	1.03	-81	1.25	-81	2.01	-81	0.35	-81	3.55	-81	0
-80.1	3.56	-80.1	0.23	-80.1	2.92	-80.1	1.77	-80.1	1.96	-80.1	0
-79.2	5.16	-79.2	3.32	-79.2	3.84	-79.2	4.04	-79.2	5.41	-79.2	0
-78.3	1.43	-78.3	-1.11	-78.3	0.62	-78.3	-0.1	-78.3	0.24	-78.3	0
-77.4	3.35	-77.4	1.74	-77.4	1.48	-77.4	2.72	-77.4	1.89	-77.4	0
-76.5	1.04	-76.5	1.84	-76.5	-0.32	-76.5	2.84	-76.5	3.12	-76.5	0
-75.6	6.8	-75.6	4.21	-75.6	4.12	-75.6	1.77	-75.6	2.97	-75.6	0
-74.7	3.1	-74.7	2.03	-74.7	2.78	-74.7	1.39	-74.7	1.48	-74.7	0
-73.8	2.15	-73.8	1.97	-73.8	1.1	-73.8	3.12	-73.8	2.06	-73.8	0
-72.9	4.21	-72.9	3.12	-72.9	3.17	-72.9	2	-72.9	0.79	-72.9	0
-72	2.23	-72	0.64	-72	0.83	-72	-1.14	-72	1.57	-72	0
-71.1	3.9	-71.1	1.87	-71.1	3.09	-71.1	3.35	-71.1	2.18	-71.1	0
-70.2	4.64	-70.2	3.57	-70.2	3.72	-70.2	2.14	-70.2	3.03	-70.2	0
-69.3	3.28	-69.3	1.44	-69.3	1.18	-69.3	1.19	-69.3	2.26	-69.3	0
-68.4	3.41	-68.4	1.16	-68.4	0.64	-68.4	1.61	-68.4	2.19	-68.4	0
-67.5	6.04	-67.5	2.64	-67.5	2.4	-67.5	1.88	-67.5	4.45	-67.5	0
-66.6	0.86	-66.6	0.42	-66.6	1.76	-66.6	0.67	-66.6	1.54	-66.6	0
-65.7	1.42	-65.7	-0.94	-65.7	2.41	-65.7	0.62	-65.7	-0.61	-65.7	0
-64.8	1.84	-64.8	0.33	-64.8	1.11	-64.8	1.23	-64.8	0.93	-64.8	0
-63.9	1.53	-63.9	0.06	-63.9	2.36	-63.9	0.4	-63.9	1.38	-63.9	0
-63	1.24	-63	0.5	-63	2.43	-63	0.01	-63	0.04	-63	0
-62.1	2.84	-62.1	0.99	-62.1	3.33	-62.1	-0.33	-62.1	-0.1	-62.1	0
-61.2	2.15	-61.2	1.6	-61.2	2.7	-61.2	2.4	-61.2	3.44	-61.2	0
-60.3	2.62	-60.3	-0.26	-60.3	2.84	-60.3	1.34	-60.3	1.11	-60.3	0
-59.4	4.41	-59.4	4.23	-59.4	4.7	-59.4	4.21	-59.4	4.29	-59.4	0
-58.5	2.74	-58.5	0.46	-58.5	1.27	-58.5	1.75	-58.5	1.28	-58.5	0
-57.6	1.43	-57.6	2.57	-57.6	1.99	-57.6	1.04	-57.6	1.15	-57.6	0
-56.7	2.8	-56.7	-1.01	-56.7	3.73	-56.7	4.01	-56.7	2.17	-56.7	0
-55.8	1.96	-55.8	-0.52	-55.8	-0.49	-55.8	0.56	-55.8	0.54	-55.8	0
-54.9	2.94	-54.9	2.2	-54.9	1.49	-54.9	0.44	-54.9	3.32	-54.9	0
-54	-0.35	-54	-0.04	-54	2.82	-54	-0.18	-54	1.8	-54	0
-53.1	3.05	-53.1	1.76	-53.1	5.57	-53.1	1.1	-53.1	1.97	-53.1	0
-52.2	1.79	-52.2	-1.25	-52.2	0.81	-52.2	-1.43	-52.2	0.54	-52.2	0
-51.3	2.21	-51.3	-0.06	-51.3	3.84	-51.3	0.49	-51.3	1.2	-51.3	0
-50.4	1.72	-50.4	1.4	-50.4	2.67	-50.4	1.28	-50.4	0.73	-50.4	0
-49.5	1.84	-49.5	-0.05	-49.5	-0.39	-49.5	-0.46	-49.5	-1.02	-49.5	0
-48.6	3.99	-48.6	3.43	-48.6	3.25	-48.6	2.92	-48.6	4.14	-48.6	0
-47.7	2.81	-47.7	0	-47.7	3.6	-47.7	1.35	-47.7	3.63	-47.7	0
-46.8	3.75	-46.8	2.23	-46.8	0.93	-46.8	2.89	-46.8	-0.02	-46.8	0
-45.9	3.35	-45.9	3.3	-45.9	4.55	-45.9	2.94	-45.9	1.6	-45.9	0
-45	4.44	-45	2.27	-45	3.08	-45	1.87	-45	4.08	-45	0
-44.1	4.48	-44.1	0.45	-44.1	3.64	-44.1	2.9	-44.1	1.97	-44.1	0
-43.2	0.8	-43.2	1.13	-43.2	0.47	-43.2	-1.44	-43.2	0.2	-43.2	0
-42.3	2.26	-42.3	-0.28	-42.3	1.32	-42.3	0.09	-42.3	0.45	-42.3	0
-41.4	1.49	-41.4	1.36	-41.4	1.8	-41.4	1.65	-41.4	1.29	-41.4	0
-40.5	0.78	-40.5	1.18	-40.5	2.25	-40.5	-1.66	-40.5	0.34	-40.5	0
-39.6	2.87	-39.6	0.5	-39.6	0.44	-39.6	-0.3	-39.6	-0.35	-39.6	0
-38.7	1.83	-38.7	1	-38.7	1.85	-38.7	3.11	-38.7	2.08	-38.7	0
-37.8	4.8	-37.8	2	-37.8	4.58	-37.8	3.84	-37.8	6.35	-37.8	0
-36.9	1.11	-36.9	-0.32	-36.9	0.76	-36.9	-1.41	-36.9	0.68	-36.9	0
-36	2.61	-36	1.45	-36	2.84	-36	0.76	-36	1.44	-36	0
-35.1	1.91	-35.1	0.61	-35.1	0.64	-35.1	1.13	-35.1	0.9	-35.1	0
-34.2	4.55	-34.2	2.6	-34.2	5.05	-34.2	2.24	-34.2	4.87	-34.2	0
-33.3	2.93	-33.3	2.32	-33.3	3.31	-33.3	2.76	-33.3	2.35	-33.3	0
-32.4	2.89	-32.4	2.62	-32.4	3.28	-32.4	2.16	-32.4	2.46	-32.4	0
-31.5	2.28	-31.5	-0.26	-31.5	0.52	-31.5	0.73	-31.5	2.86	-31.5	0
-30.6	0.86	-30.6	0.8	-30.6	-0.24	-30.6	-0.21	-30.6	-0.02	-30.6	0
-29.7	4.11	-29.7	2.42	-29.7	4.24	-29.7	0.86	-29.7	0.77	-29.7	0
-28.8	5.01	-28.8	3.69	-28.8	1.53	-28.8	2.44	-28.8	3.61	-28.8	0
-27.9	0.46	-27.9	-1.69	-27.9	0.84	-27.9	-0.79	-27.9	-1.42	-27.9	0
-27	2.7	-27	1.73	-27	2.42	-27	2.12	-27	2.54	-27	0
-26.1	1.41	-26.1	1.63	-26.1	0.83	-26.1	0.35	-26.1	-0.62	-26.1	0
-25.2	1.27	-25.2	1.26	-25.2	0.74	-25.2	0.9	-25.2	-0.03	-25.2	0
-24.3	2.03	-24.3	1.81	-24.3	1.12	-24.3	-0.22	-24.3	1.45	-24.3	0
-23.4	3	-23.4	0.66	-23.4	4.64	-23.4	3.13	-23.4	2.38	-23.4	0
-22.5	1.07	-22.5	-2.53	-22.5	1.61	-22.5	-0.95	-22.5	0.22	-22.5	0
-21.6	0.13	-21.6	0.65	-21.6	-2.36	-21.6	0.76	-21.6	-1.38	-21.6	0
-20.7	0.92	-20.7	-0.87	-20.7	3.29	-20.7	0.57	-20.7	0.71	-20.7	0
-19.8	2.04	-19.8	1.79	-19.8	3.1	-19.8	2.51	-19.8	3.95	-19.8	0
-18.9	2.77	-18.9	2.62	-18.9	1.83	-18.9	4.86	-18.9	1	-18.9	0
-18	-0.5	-18	0.02	-18	-0.68	-18	1.78	-18	-1.04	-18	0
-17.1	4.33	-17.1	2.57	-17.1	3.04	-17.1	2.85	-17.1	1.96	-17.1	0
-16.2	3.38	-16.2	3.27	-16.2	5.53	-16.2	0.99	-16.2	3.47	-16.2	0
-15.3	2.7	-15.3	0.47	-15.3	1.12	-15.3	1.07	-15.3	3	-15.3	0
-14.4	1.85	-14.4	1.73	-14.4	-1.09	-14.4	-0.78	-14.4	2.33	-14.4	0
-13.5	4.26	-13.5	1.7	-13.5	3.88	-13.5	1.98	-13.5	2.64	-13.5	0
-12.6	2.32	-12.6	1.05	-12.6	2.15	-12.6	0.76	-12.6	0.96	-12.6	0
-11.7	1.27	-11.7	0.63	-11.7	0.71	-11.7	1.54	-11.7	0.04	-11.7	0
-10.8	0.89	-10.8	0.17	-10.8	-0.14	-10.8	0.14	-10.8	0.54	-10.8	0
-9.9	2.98	-9.9	1.33	-9.9	2.56	-9.9	1.56	-9.9	3.06	-9.9	0
-9	3.18	-9	1.24	-9	-0.2	-9	1.11	-9	0.08	-9	0
-8.1	2	-8.1	0.66	-8.1	-0.68	-8.1	1.06	-8.1	1.32	-8.1	0
-7.2	2.1	-7.2	2.71	-7.2	3.66	-7.2	1.79	-7.2	3	-7.2	0
-6.3	1.75	-6.3	1.74	-6.3	2	-6.3	0.79	-6.3	2.34	-6.3	0
-5.4	0.3	-5.4	1.02	-5.4	0.84	-5.4	0.59	-5.4	-0.51	-5.4	0
-4.5	0.72	-4.5	0.58	-4.5	2.01	-4.5	2.07	-4.5	0.91	-4.5	0
-3.6	-1.89	-3.6	-2.13	-3.6	-2.1	-3.6	-1.03	-3.6	-2.05	-3.6	0
-2.7	1.07	-2.7	-1.45	-2.7	1.17			-2.7	-0.59	-2.7	0
-1.8	-1.4			-1.8	-2.32	-1.8	-1.92	-1.8	-1.55	-1.8	0
-0.9	0.14	-0.9	-1.04	-0.9	1.78	-0.9	0.25	-0.9	0.46	-0.9	0
0	0.3	0	-0.6	0	-1.51	0	1.32	0	-0.44	0	0
0.9	23.72	0.9	8	0.9	8.11	0.9	5.19	0.9	3.72	0.9	0
1.8	62.69	1.8	33.37	1.8	18.9	1.8	11.2	1.8	6.19	1.8	0
2.7	51.73	2.7	30.49	2.7	16.54	2.7	7.56	2.7	4.26	2.7	0
3.6	49.98	3.6	32.93	3.6	18.02	3.6	10.36	3.6	7.92	3.6	0
4.5	50.53	4.5	34.18	4.5	17.86	4.5	10.57	4.5	5.23	4.5	0
5.4	56.22	5.4	37.7	5.4	20.17			5.4	8.44	5.4	0
6.3	59.79	6.3	37.14	6.3	21.51	6.3	10.17	6.3	7.03	6.3	0
7.2	64.87	7.2	43.32	7.2	24.36	7.2	14.19	7.2	8.52	7.2	0
8.1	67.48	8.1	43.24	8.1	24.25	8.1	13.14	8.1	8.74	8.1	0
9	70.17	9	44.67	9	25.56	9	16.63	9	10.2	9	0
9.9	73.44	9.9	44.87	9.9	23.55	9.9	16.12	9.9	9.02	9.9	0
10.8	73.14	10.8	46	10.8	25.99	10.8	14.45	10.8	8.42	10.8	0
11.7	77.47	11.7	48.63	11.7	24.6	11.7	15.02	11.7	8.92	11.7	0
12.6	80.28	12.6	48.33	12.6	26.37	12.6	15.71	12.6	10.43	12.6	0
13.5	79.29	13.5	47.6	13.5	25.09	13.5	13.53	13.5	6.73	13.5	0
14.4	85.5	14.4	51.7	14.4	28.98	14.4	17.36	14.4	10.3	14.4	0
15.3	86.38	15.3	52.2	15.3	26.94	15.3	16.55	15.3	9.03	15.3	0
16.2	87.83	16.2	51.96	16.2	29.17	16.2	17.23	16.2	8.11	16.2	0
17.1	91.16	17.1	52.3	17.1	29.64	17.1	17.79	17.1	9.15	17.1	0
18	92.54	18	53.16	18	27.38	18	15.28	18	7.92	18	0
18.9	92.89	18.9	56.29	18.9	29.21	18.9	17.73	18.9	9.92	18.9	0
19.8	96.34	19.8	55.09	19.8	29.45	19.8	17.46	19.8	9.35	19.8	0
20.7	97.79	20.7	58.78	20.7	33	20.7	19.31	20.7	8.77	20.7	0
21.6	100.06	21.6	58.99	21.6	31.39	21.6	17.97	21.6	9.36	21.6	0
22.5	102.76	22.5	60.39	22.5	29.76	22.5	19.61	22.5	10.99	22.5	0
23.4	102.1	23.4	57.29	23.4	30.66	23.4	16.33	23.4	7.85	23.4	0
24.3	105.03	24.3	59.71	24.3	31.03	24.3	18.27	24.3	8.64	24.3	0
25.2	109.15	25.2	66.84	25.2	35.88	25.2	20.38	25.2	13.83	25.2	0
26.1	108.3	26.1	63.08	26.1	33.8	26.1	19.89	26.1	8.47	26.1	0
27	113.02	27	65.08	27	35.27	27	21.56	27	11.05	27	0
27.9	111.53	27.9	67.11	27.9	35.37	27.9	20.62	27.9	13.12	27.9	0
28.8	114.3	28.8	65.54	28.8	35.6	28.8	20.17	28.8	10.19	28.8	0
29.7	115.83	29.7	68.61	29.7	36.49	29.7	21.18	29.7	12.4	29.7	0
30.6	118.72	30.6	67.63	30.6	36.16	30.6	23.33	30.6	10.83	30.6	0
31.5	118.38	31.5	67.09	31.5	35.68	31.5	18.52	31.5	9.2	31.5	0
32.4	124.14	32.4	72.18	32.4	39.79	32.4	24.16	32.4	12.91	32.4	0
33.3	123.24	33.3	71.2	33.3	39.79	33.3	21.65	33.3	12.02	33.3	0
34.2	126.6	34.2	74.01	34.2	39.48	34.2	22.11	34.2	11.72	34.2	0
35.1	126.88	35.1	74.22	35.1	39.97	35.1	22.97	35.1	12.26	35.1	0
36	127.73	36	73.04	36	41.13	36	22.77	36	12.25	36	0
36.9	131.54	36.9	76.05	36.9	39.56	36.9	22.17	36.9	13.74	36.9	0
37.8	131.7	37.8	75.87	37.8	39.77	37.8	23.39	37.8	10.19	37.8	0
38.7	134.92	38.7	76.78	38.7	42.14	38.7	24.3	38.7	12.27	38.7	0
39.6	132.84	39.6	76.73	39.6	41.34	39.6	23.58	39.6	11.67	39.6	0
40.5	136.05	40.5	77.08	40.5	43.14	40.5	22.1	40.5	11.03	40.5	0
41.4	139.39	41.4	79.84	41.4	41.62	41.4	23.43	41.4	13.15	41.4	0
42.3	138.37	42.3	80.83	42.3	42.85	42.3	23.81	42.3	12.73	42.3	0
43.2	142.54	43.2	84.84	43.2	44.3	43.2	27.99	43.2	14.57	43.2	0
44.1	144.53	44.1	83.32	44.1	45.67	44.1	26.13	44.1	14.23	44.1	0
45	140.38	45	80.73	45	40.96	45	22.88	45	10.04	45	0
45.9	146.34	45.9	82.79	45.9	44.28	45.9	25.45	45.9	14.15	45.9	0
46.8	147.75	46.8	82.9	46.8	42.53	46.8	25.3	46.8	12.07	46.8	0
47.7	147.1	47.7	85.2	47.7	42.77	47.7	24.8	47.7	12.87	47.7	0
48.6	151.3	48.6	86.55	48.6	43.76	48.6	25.44	48.6	14.84	48.6	0
49.5	150.11	49.5	84.93	49.5	45.87	49.5	24.75	49.5	12.18	49.5	0
50.4	152.07	50.4	87.23	50.4	46.96	50.4	27.52	50.4	12.45	50.4	0
51.3	155.55	51.3	89.36	51.3	45.68	51.3	25.65	51.3	12.49	51.3	0
52.2	155.7	52.2	89.55	52.2	46.7	52.2	26.13	52.2	11.7	52.2	0
53.1	156.54	53.1	90.08	53.1	48.11	53.1	26.13	53.1	14.79	53.1	0
54	157.44	54	89.75	54	46.96	54	23.74	54	11.91	54	0
54.9	160	54.9	93.17	54.9	49.56	54.9	27.82	54.9	16.41	54.9	0
55.8	161.21	55.8	92.47	55.8	47.83	55.8	27.46	55.8	14.17	55.8	0
56.7	162.48	56.7	93.76	56.7	50.01	56.7	26.52	56.7	14.31	56.7	0
57.6	163.1	57.6	93.43	57.6	49.31	57.6	28.11	57.6	13.25	57.6	0
58.5	163.98	58.5	94.17	58.5	48.84	58.5	28.09	58.5	14.83	58.5	0
59.4	167.13	59.4	93.08	59.4	49.02	59.4	26.98	59.4	12.56	59.4	0
60.3	171.09	60.3	96.52	60.3	51.72	60.3	28.21	60.3	15.7	60.3	0
61.2	169.46	61.2	96.72	61.2	51.37	61.2	27.99	61.2	12.56	61.2	0
62.1	171.43	62.1	98.93	62.1	52.28	62.1	28.89	62.1	14.51	62.1	0
63	168.18	63	96.06	63	50	63	25.88	63	12.91	63	0
63.9	173.33	63.9	98.23	63.9	49.17	63.9	26.88	63.9	13.18	63.9	0
64.8	173.96	64.8	98.95	64.8	52.12	64.8	27.08	64.8	12.04	64.8	0
65.7	177.55	65.7	100.02	65.7	51.66	65.7	29.84	65.7	13.22	65.7	0
66.6	177.18	66.6	102.75	66.6	52.14	66.6	31.08	66.6	12.92	66.6	0
67.5	179.04	67.5	101.49	67.5	53.3	67.5	30.51	67.5	14.16	67.5	0
68.4	181.4	68.4	106.19	68.4	56.76	68.4	32.76	68.4	16.21	68.4	0
69.3	181.21	69.3	103.58	69.3	54.69	69.3	30.9	69.3	14.68	69.3	0
70.2	181.75	70.2	104.04	70.2	56.39	70.2	29.9	70.2	14.87	70.2	0
71.1	183.47	71.1	106.89	71.1	56.16	71.1	29.94	71.1	14.75	71.1	0
72	186.49	72	107.43	72	55.79	72	30.38	72	14.33	72	0
72.9	185.92	72.9	105.49	72.9	54.83	72.9	29.15	72.9	14.24	72.9	0
73.8	189.23	73.8	106.16	73.8	56.07	73.8	32.18	73.8	13.5	73.8	0
74.7	190.94	74.7	107.52	74.7	55.27	74.7	29.41	74.7	15.21	74.7	0
75.6	189.65	75.6	106.96	75.6	57.42	75.6	31.26	75.6	14.67	75.6	0
76.5	196.5	76.5	114.8	76.5	62.98	76.5	34.33	76.5	19.31	76.5	0
77.4	193.74	77.4	112.35	77.4	58.66	77.4	30.88	77.4	13.8	77.4	0
78.3	193.33	78.3	110.84	78.3	56.81	78.3	31.7	78.3	14.22	78.3	0
79.2	198.89	79.2	115.91	79.2	62.41	79.2	36.46	79.2	18.42	79.2	0
80.1	196.53	80.1	112.55	80.1	59.27	80.1	32.08	80.1	15.89	80.1	0
81	199.64	81	115.02	81	59.64	81	33.81	81	16.06	81	0
81.9	199.88	81.9	114.47	81.9	61.65	81.9	34.57	81.9	14.68	81.9	0
82.8	199.33	82.8	116.78	82.8	61.42	82.8	34.41	82.8	15.71	82.8	0
83.7	200.8	83.7	115.8	83.7	58.94	83.7	33.61	83.7	14.3	83.7	0
84.6	200.57	84.6	116.3	84.6	60.79	84.6	31.44	84.6	13.6	84.6	0
85.5	203.64	85.5	118.13	85.5	63.11	85.5	33.49	85.5	16.26	85.5	0
86.4	204.02	86.4	117.84	86.4	60.84	86.4	32.04	86.4	14.24	86.4	0
87.3	203.77	87.3	117.76	87.3	63.08	87.3	32.28	87.3	13.14	87.3	0
88.2	208.48	88.2	119.58	88.2	63.72	88.2	34.36	88.2	18.44	88.2	0
89.1	208.58	89.1	118.82	89.1	61.85	89.1	35.26	89.1	15.11	89.1	0
90	208.07	90	120.75	90	62.03	90	34.88	90	14.79	90	0
90.9	210.96	90.9	121.72	90.9	66.39	90.9	36.21	90.9	18.17	90.9	0
91.8	213.94	91.8	123.7	91.8	67.06	91.8	37.51	91.8	16.46	91.8	0
92.7	213.17	92.7	124.08	92.7	66.35	92.7	34.82	92.7	19.96	92.7	0
93.6	214.67	93.6	122.27	93.6	65.72	93.6	34.2	93.6	14.15	93.6	0
94.5	215.4	94.5	125.05	94.5	65.55	94.5	34.6	94.5	16.07	94.5	0
95.4	216.63	95.4	125.11	95.4	66.9	95.4	37.98	95.4	16.65	95.4	0
96.3	218.35	96.3	125.9	96.3	66.33	96.3	36.95	96.3	16.87	96.3	0
97.2	217.5	97.2	125.22	97.2	64.33	97.2	36.48	97.2	13.94	97.2	0
98.1	219.95	98.1	129.13	98.1	69.13	98.1	38.2	98.1	17.2	98.1	0
99	220.81	99	128.82	99	67.58	99	37.2	99	17.38	99	0
99.9	220.4	99.9	127.07	99.9	66.6	99.9	33.81	99.9	15.74	99.9	0
100.8	224.76	100.8	130.39	100.8	69.58	100.8	38.45	100.8	19.09	100.8	0
101.7	222.4	101.7	128.77	101.7	66.93	101.7	35.31	101.7	13.02	101.7	0
102.6	226.46	102.6	131.58	102.6	69.4	102.6	38.08	102.6	15.63	102.6	0
103.5	224.49	103.5	131.71	103.5	68.12	103.5	36.21	103.5	14.4	103.5	0
104.4	228.1	104.4	132.09	104.4	70.14	104.4	37.79	104.4	15.86	104.4	0
105.3	231.27	105.3	133.24	105.3	69.51	105.3	39.58	105.3	18.07	105.3	0
106.2	230.9	106.2	134.79	106.2	70.57	106.2	38.35	106.2	18.43	106.2	0
107.1	230.85	107.1	135.61	107.1	70.62	107.1	38.1	107.1	16.97	107.1	0
108	231.86	108	134.31	108	70.52	108	37.74	108	16.63	108	0
108.9	232.77	108.9	136.02	108.9	70.54	108.9	38.78	108.9	19.37	108.9	0
109.8	234.65	109.8	137.18	109.8	72.72	109.8	36.02	109.8	17.16	109.8	0
110.7	235.08	110.7	135.23	110.7	69.68	110.7	38.28	110.7	16.66	110.7	0
111.6	238.76	111.6	139.18	111.6	76.31	111.6	40.24	111.6	19.03	111.6	0
112.5	235.12	112.5	136.69	112.5	72.37	112.5	40.88	112.5	14.43	112.5	0
113.4	239.46	113.4	138.77	113.4	73.33	113.4	38.85	113.4	16.82	113.4	0
114.3	238.91	114.3	137.88	114.3	71.52	114.3	39.24	114.3	16.67	114.3	0
115.2	240.31	115.2	138.52	115.2	71.88	115.2	40.4	115.2	17.24	115.2	0
116.1	242.19	116.1	140.5	116.1	75.49	116.1	42.06	116.1	20.58	116.1	0
117	245.17	117	143.15	117	77.43	117	41.82	117	19.53	117	0
117.9	243.38	117.9	144.71	117.9	77.38	117.9	41.89	117.9	21.22	117.9	0
118.8	245.32	118.8	145.4	118.8	77.23	118.8	42.84	118.8	19.08	118.8	0
119.7	247.04	119.7	143.15	119.7	75.85	119.7	44.18	119.7	18.31	119.7	0
120.6	248.18	120.6	144.95	120.6	77.08	120.6	42.2	120.6	20.68	120.6	0
121.5	247.68	121.5	142.71	121.5	74.93	121.5	39.56	121.5	16.58	121.5	0
122.4	250.96	122.4	147.48	122.4	77.08	122.4	42.98	122.4	19.67	122.4	0
123.3	252.17	123.3	145.47	123.3	76.05	123.3	42.02	123.3	18.38	123.3	0
124.2	250.75	124.2	146.99	124.2	77.72	124.2	41.14	124.2	17.34	124.2	0
125.1	251.81	125.1	147.02	125.1	76.95	125.1	42.04	125.1	18.89	125.1	0
126	253.2	126	150.63	126	78.14	126	43.61	126	19.85	126	0
126.9	254.93	126.9	147.75	126.9	79.04	126.9	41.12	126.9	17.68	126.9	0
127.8	254.11	127.8	150.47	127.8	78.46	127.8	42.11	127.8	19.37	127.8	0
128.7	257.4	128.7	149.8	128.7	78.82	128.7	42.72	128.7	17.94	128.7	0
129.6	257.06	129.6	149.87	129.6	80.15	129.6	42.84	129.6	20.08	129.6	0
130.5	259.62	130.5	151.48	130.5	79.33	130.5	44.47	130.5	20.69	130.5	0
131.4	259.69	131.4	153.62	131.4	80.08	131.4	43.99	131.4	18.05	131.4	0
132.3	259.61	132.3	149.92	132.3	80.02	132.3	43.27	132.3	18.92	132.3	0
133.2	262.19	133.2	151.2	133.2	78.32	133.2	41.62	133.2	18.54	133.2	0
134.1	260.86	134.1	151.61	134.1	79.13	134.1	43.32	134.1	15.85	134.1	0
135	263.21	135	152.58	135	82.04	135	44.97	135	17.28	135	0
135.9	265.27	135.9	155.74	135.9	84.03	135.9	46.91	135.9	22.25	135.9	0
136.8	266.46	136.8	155.39	136.8	81.32	136.8	43.92	136.8	19.03	136.8	0
137.7	263.77	137.7	155.96	137.7	82.29	137.7	42.97	137.7	18.81	137.7	0
138.6	265.49	138.6	155.58	138.6	81.89	138.6	45.18	138.6	19.77	138.6	0
139.5	268.25	139.5	160.91	139.5	86.74	139.5	46.59	139.5	20.11	139.5	0
140.4	269	140.4	155.36	140.4	82.03	140.4	43.73	140.4	18.17	140.4	0
141.3	271.08	141.3	161.22	141.3	85.57	141.3	47.33	141.3	20.48	141.3	0
142.2	271.02	142.2	159.5	142.2	85.3	142.2	45.89	142.2	22.18	142.2	0
143.1	272.59	143.1	162.7	143.1	85.14	143.1	46.55	143.1	22.19	143.1	0
144	273.57	144	159.63	144	86.25	144	47.22	144	21.82	144	0
144.9	275.05	144.9	159.79	144.9	85.01	144.9	45.9	144.9	19.93	144.9	0
145.8	272.17	145.8	159.45	145.8	83.16	145.8	44.98	145.8	18.12	145.8	0
146.7	277.41	146.7	163.26	146.7	87.67	146.7	47.76	146.7	20.65	146.7	0
147.6	276.74	147.6	161.91	147.6	87.16	147.6	47.59	147.6	20.56	147.6	0
148.5	275.73	148.5	161.69	148.5	85.42	148.5	44.2	148.5	18.52	148.5	0
149.4	279.4	149.4	163.32	149.4	87.66	149.4	47.21	149.4	18.55	149.4	0
150.3	280.65	150.3	164.96	150.3	89.53	150.3	45.66	150.3	20.64	150.3	0
151.2	281.58	151.2	165.24	151.2	87.98	151.2	48.04	151.2	19.94	151.2	0
152.1	280.97	152.1	164.89	152.1	86.3	152.1	48.08	152.1	20.66	152.1	0
153	281.87	153	163.64	153	85.85	153	46.79	153	19.77	153	0
153.9	282.39	153.9	164.3	153.9	85.96	153.9	46.93	153.9	17.83	153.9	0
154.8	286.39	154.8	166.87	154.8	90.3	154.8	47.87	154.8	20.38	154.8	0
155.7	284.27	155.7	168.51	155.7	89.82	155.7	49.18	155.7	20.75	155.7	0
156.6	286.22	156.6	169.57	156.6	89.5	156.6	50.04	156.6	20.54	156.6	0
157.5	287.74	157.5	168.94	157.5	90.69	157.5	46.95	157.5	19.34	157.5	0
158.4	286.93	158.4	166.69	158.4	89.48	158.4	45.81	158.4	18.62	158.4	0
159.3	288.53	159.3	171.33	159.3	91.41	159.3	50.48	159.3	21.6	159.3	0
160.2	290.48	160.2	170.91	160.2	89.67	160.2	50.31	160.2	21.41	160.2	0
161.1	293.03	161.1	173.31	161.1	93.19	161.1	50.97	161.1	22.96	161.1	0
162	289.9	162	170.78	162	90.65	162	50.38	162	20.53	162	0
162.9	290.37	162.9	170.2	162.9	90.55	162.9	47.86	162.9	20.73	162.9	0
163.8	291.85	163.8	173.44	163.8	90.67	163.8	48.18	163.8	19.07	163.8	0
164.7	291.14	164.7	172.5	164.7	91.64	164.7	49.93	164.7	18.32	164.7	0
165.6	294.62	165.6	173.34	165.6	92.71	165.6	49.93	165.6	21.7	165.6	0
166.5	294.05	166.5	174.59	166.5	93.05	166.5	52.16	166.5	19.88	166.5	0
167.4	297.29	167.4	175.64	167.4	93.99	167.4	50.64	167.4	22.57	167.4	0
168.3	295.23	168.3	174.86	168.3	93.86	168.3	50.16	168.3	19.14	168.3	0
169.2	297.55	169.2	175.08	169.2	94.05	169.2	51.1	169.2	20.88	169.2	0
170.1	301.54	170.1	177.17	170.1	95.81	170.1	53.3	170.1	23.78	170.1	0
171	300.53	171	179.43	171	95.82	171	50.34	171	22.47	171	0
171.9	301.88	171.9	177.61	171.9	96.85	171.9	52.17	171.9	22.75	171.9	0
172.8	300.84	172.8	179.13	172.8	96.45	172.8	51.72	172.8	21.06	172.8	0
173.7	302.49	173.7	178.08	173.7	95.6	173.7	51.62	173.7	20.21	173.7	0
174.6	303.42	174.6	181.32	174.6	97.37	174.6	52.14	174.6	23.79	174.6	0
175.5	302.63	175.5	179.99	175.5	93.61	175.5	53.47	175.5	21.23	175.5	0
176.4	305.64	176.4	182.25	176.4	98.07	176.4	51.7	176.4	22.08	176.4	0
177.3	305.19	177.3	180.24	177.3	95.29	177.3	51.69	177.3	21.04	177.3	0
178.2	305.94	178.2	182.88	178.2	95.6	178.2	52.7	178.2	22.67	178.2	0
179.1	308.92	179.1	184.55	179.1	98.79	179.1	52.12	179.1	22.59	179.1	0
180	307.92	180	182.02	180	96.96	180	52.7	180	21.7	180	0
180.9	310.55	180.9	185.34	180.9	100.76	180.9	54.99	180.9	23.27	180.9	0
181.8	312.66	181.8	186.94	181.8	101.79	181.8	54.08	181.8	26.26	181.8	0
182.7	310.16	182.7	185.83	182.7	99.18	182.7	54.96	182.7	22.4	182.7	0
183.6	312.14	183.6	185.1	183.6	99.15	183.6	53.04	183.6	23.58	183.6	0
184.5	316.7	184.5	187.52	184.5	102.39	184.5	55.88	184.5	23.75	184.5	0
185.4	312.91	185.4	186.53	185.4	101.22	185.4	55	185.4	21.14	185.4	0
186.3	314.26	186.3	186.07	186.3	99.65	186.3	54.07	186.3	22.86	186.3	0
187.2	314.26	187.2	186.76	187.2	100.17	187.2	53.79	187.2	21.66	187.2	0
188.1	315.74	188.1	186.41	188.1	101.29	188.1	53.26	188.1	24.26	188.1	0
189	317.86	189	189.04	189	102.73	189	53.5	189	22.89	189	0
189.9	318.85	189.9	188.66	189.9	102.93	189.9	54.39	189.9	24.06	189.9	0
190.8	319.11	190.8	189.2	190.8	103.86	190.8	57.01	190.8	24.32	190.8	0
191.7	320.95	191.7	193.89	191.7	104	191.7	58.06	191.7	24.69	191.7	0
192.6	319.67	192.6	191.76	192.6	102.17	192.6	55.19	192.6	24.56	192.6	0
193.5	319.8	193.5	188.6	193.5	101.82	193.5	55.09	193.5	20.82	193.5	0
194.4	323.13	194.4	194.77	194.4	104.9	194.4	56.26	194.4	23.59	194.4	0
195.3	325.35	195.3	193.7	195.3	106.62	195.3	56.88	195.3	24.18	195.3	0
196.2	321.76	196.2	191.26	196.2	101.74	196.2	53.9	196.2	21.04	196.2	0
197.1	324.06	197.1	194.2	197.1	104.35	197.1	57.01	197.1	23.83	197.1	0
198	321.73	198	193.33	198	102.53	198	55.47	198	21.85	198	0
198.9	326.22	198.9	197.1	198.9	105.67	198.9	59.56	198.9	25.72	198.9	0
199.8	326.84	199.8	196.86	199.8	104.95	199.8	58.38	199.8	22.91	199.8	0
200.7	326.95	200.7	196.29	200.7	107.23	200.7	57.46	200.7	24.67	200.7	0
201.6	328.19	201.6	197.32	201.6	106.57	201.6	58.69	201.6	23.71	201.6	0
202.5	326.8	202.5	195.42	202.5	105.65	202.5	56.66	202.5	20.88	202.5	0
203.4	330.8	203.4	199.44	203.4	107.47	203.4	58.18	203.4	22.14	203.4	0
204.3	329.23	204.3	197.23	204.3	106.42	204.3	56.7	204.3	22.83	204.3	0
205.2	331.08	205.2	201.02	205.2	109.84	205.2	60.36	205.2	26.55	205.2	0
206.1	331.47	206.1	200.99	206.1	108.48	206.1	59.49	206.1	27.05	206.1	0
207	332.41	207	197.89	207	107.04	207	57.07	207	23.91	207	0
207.9	332.02	207.9	199.85	207.9	108.56	207.9	59.39	207.9	24.25	207.9	0
208.8	333.69	208.8	200.17	208.8	107.56	208.8	57.21	208.8	23.06	208.8	0
209.7	334.29	209.7	200.62	209.7	109.54	209.7	60.48	209.7	25.42	209.7	0
210.6	337.46	210.6	204.99	210.6	113	210.6	61.63	210.6	25.06	210.6	0
211.5	335.63	211.5	204.04	211.5	111.74	211.5	59.05	211.5	24.66	211.5	0
212.4	338.8	212.4	201.95	212.4	110.72	212.4	59.09	212.4	24.8	212.4	0
213.3	340.57	213.3	204.4	213.3	110.68	213.3	59.75	213.3	25.17	213.3	0
214.2	337.63	214.2	203.55	214.2	109.53	214.2	59.79	214.2	25.02	214.2	0
215.1	342	215.1	206.76	215.1	112.49	215.1	62.8	215.1	25.5	215.1	0
216	337.94	216	203.9	216	109.99	216	59.72	216	24.75	216	0
216.9	339.82	216.9	204.18	216.9	112.49	216.9	58.62	216.9	22.97	216.9	0
217.8	339.28	217.8	204.21	217.8	108.5	217.8	58.35	217.8	22.72	217.8	0
218.7	342.16	218.7	206.16	218.7	113.57	218.7	62.37	218.7	25.15	218.7	0
219.6	342.33	219.6	207.03	219.6	111	219.6	58.41	219.6	21.16	219.6	0
220.5	343.58	220.5	205.65	220.5	112.1	220.5	59.77	220.5	24.21	220.5	0
221.4	342.43	221.4	206.33	221.4	112.71	221.4	61.08	221.4	25.58	221.4	0
222.3	343.42	222.3	208.81	222.3	111.96	222.3	60.32	222.3	23.59	222.3	0
223.2	342.62	223.2	207.23	223.2	111.18	223.2	60.17	223.2	22.19	223.2	0
224.1	344.96	224.1	207.12	224.1	111.47	224.1	58.35	224.1	24.78	224.1	0
225	347.4	225	209.96	225	114.85	225	62.38	225	24.6	225	0
225.9	346.53	225.9	210.36	225.9	113.12	225.9	59.73	225.9	21.48	225.9	0
226.8	348.53	226.8	212.09	226.8	116.66	226.8	62.47	226.8	24.22	226.8	0
227.7	348.02	227.7	213.24	227.7	113.29	227.7	60.69	227.7	23.17	227.7	0
228.6	349.95	228.6	213.01	228.6	114.8	228.6	63.1	228.6	26.83	228.6	0
229.5	351.72	229.5	212.56	229.5	116.01	229.5	63.28	229.5	25.37	229.5	0
230.4	349.38	230.4	211.81	230.4	113.85	230.4	62.33	230.4	26.9	230.4	0
231.3	352.51	231.3	214.84	231.3	118.3	231.3	62.82	231.3	24.17	231.3	0
232.2	352.7	232.2	213.93	232.2	114.83	232.2	62.44	232.2	24.71	232.2	0
233.1	352.65	233.1	214.15	233.1	117.54	233.1	63.54	233.1	25.45	233.1	0
234	353.09	234	215.01	234	115.76	234	60.4	234	24.16	234	0
234.9	355.02	234.9	218.16	234.9	116.6	234.9	62.3	234.9	23.67	234.9	0
235.8	354.54	235.8	215.58	235.8	117.87	235.8	64.65	235.8	24.49	235.8	0
236.7	356.45	236.7	217.66	236.7	118.4	236.7	63	236.7	24.42	236.7	0
237.6	356.39	237.6	214.06	237.6	117.59	237.6	61.14	237.6	25.83	237.6	0
238.5	358.42	238.5	217.03	238.5	119.26	238.5	64.5	238.5	26.38	238.5	0
239.4	357.8	239.4	219.78	239.4	120.3	239.4	64.6	239.4	25.71	239.4	0
240.3	358.3	240.3	218.91	240.3	117.09	240.3	65.56	240.3	26.57	240.3	0
241.2	361.1	241.2	220.58	241.2	120.39	241.2	64.81	241.2	26.15	241.2	0
242.1	361.55	242.1	223.54	242.1	122.4	242.1	65.18	242.1	27.56	242.1	0
243	362.49	243	222.71	243	120.81	243	65.29	243	24	243	0
243.9	361.28	243.9	220.07	243.9	119.3	243.9	63.62	243.9	25.97	243.9	0
244.8	363.19	244.8	221.92	244.8	121.67	244.8	65.47	244.8	27.04	244.8	0
245.7	365.02	245.7	223.54	245.7	123.39	245.7	65.8	245.7	28.83	245.7	0
246.6	363.38	246.6	223.87	246.6	119.22	246.6	64.89	246.6	25.22	246.6	0
247.5	363.27	247.5	222.98	247.5	119.64	247.5	64.9	247.5	24.97	247.5	0
248.4	364.99	248.4	223.16	248.4	121.63	248.4	64.6	248.4	25.22	248.4	0
249.3	364.85	249.3	223.93	249.3	121.66	249.3	62.86	249.3	24.36	249.3	0
250.2	366.68	250.2	224.95	250.2	123.17	250.2	67.62	250.2	26	250.2	0
251.1	369.27	251.1	225.53	251.1	124.3	251.1	67.86	251.1	26.53	251.1	0
252	369.2	252	223.29	252	124.44	252	64.31	252	26.42	252	0
252.9	370.29	252.9	226.61	252.9	121.83	252.9	67.05	252.9	27.43	252.9	0
253.8	369.96	253.8	227.73	253.8	121.85	253.8	65.34	253.8	26.72	253.8	0
254.7	370.21	254.7	227.46	254.7	121.29	254.7	66.67	254.7	24.84	254.7	0
255.6	369.98	255.6	228.96	255.6	121.57	255.6	66.14	255.6	26.29	255.6	0
256.5	373.37	256.5	229.33	256.5	127.25	256.5	66.58	256.5	27.4	256.5	0
257.4	371.76	257.4	227.7	257.4	121.78	257.4	66.35	257.4	23.87	257.4	0
258.3	374.02	258.3	228.73	258.3	123.95	258.3	67.7	258.3	26.75	258.3	0
259.2	375.43	259.2	231.72	259.2	124.33	259.2	66.7	259.2	25.61	259.2	0
260.1	375.32	260.1	229.7	260.1	126.64	260.1	65.83	260.1	27.18	260.1	0
261	375.4	261	230.42	261	124.81	261	67.89	261	26.54	261	0
261.9	376.97	261.9	231.22	261.9	127.84	261.9	68.58	261.9	27.08	261.9	0
262.8	376.43	262.8	231.09	262.8	124.16	262.8	67.82	262.8	27.42	262.8	0
263.7	376.4	263.7	229.53	263.7	124.36	263.7	67.77	263.7	23.45	263.7	0
264.6	379.43	264.6	233.2	264.6	126.01	264.6	67.21	264.6	22.98	264.6	0
265.5	378.26	265.5	233.56	265.5	126.54	265.5	67.26	265.5	26.54	265.5	0
266.4	377.98	266.4	231.82	266.4	125.7	266.4	64.45	266.4	24.88	266.4	0
267.3	379.81	267.3	233.92	267.3	128	267.3	69.16	267.3	25.52	267.3	0
268.2	380.36	268.2	234.72	268.2	126.94	268.2	67.2	268.2	26.64	268.2	0
269.1	384.22	269.1	236.7	269.1	129.73	269.1	70.09	269.1	29.35	269.1	0
270	385.15	270	236.81	270	128.58	270	70.01	270	29.94	270	0
270.9	384.08	270.9	235.47	270.9	127.57	270.9	69.35	270.9	27.91	270.9	0
271.8	384.16	271.8	236.86	271.8	130.16	271.8	69.44	271.8	26.96	271.8	0
272.7	386.95	272.7	239.14	272.7	132.07	272.7	72.83	272.7	30.65	272.7	0
273.6	384.88	273.6	236.26	273.6	129.1	273.6	69.6	273.6	24.89	273.6	0
274.5	385.67	274.5	237.94	274.5	130.99	274.5	70.97	274.5	28.39	274.5	0
275.4	387.75	275.4	239.82	275.4	131.59	275.4	71.65	275.4	31.12	275.4	0
276.3	387.13	276.3	238.66	276.3	128.98	276.3	70.09	276.3	25.25	276.3	0
277.2	388.67	277.2	240.4	277.2	131.69	277.2	71.9	277.2	29.45	277.2	0
278.1	387.74	278.1	241.23	278.1	131.18	278.1	71.55	278.1	28.83	278.1	0
279	388.08	279	238.05	279	131.1	279	69.55	279	26.08	279	0
279.9	389.04	279.9	240.85	279.9	131.06	279.9	71.23	279.9	27.21	279.9	0
280.8	391.36	280.8	242.15	280.8	131.61	280.8	71.16	280.8	26.2	280.8	0
281.7	391.6	281.7	242.22	281.7	132	281.7	71.92	281.7	27.05	281.7	0
282.6	394.44	282.6	242.53	282.6	132.16	282.6	72.99	282.6	28.56	282.6	0
283.5	395.89	283.5	243.86	283.5	133.89	283.5	73.24	283.5	28.53	283.5	0
284.4	391.81	284.4	242.91	284.4	132.83	284.4	70.73	284.4	27.44	284.4	0
285.3	393.59	285.3	244.75	285.3	132.61	285.3	70.57	285.3	25.97	285.3	0
286.2	393.32	286.2	242.21	286.2	129.27	286.2	69.73	286.2	25.36	286.2	0
287.1	397	287.1	246.7	287.1	135.87	287.1	73.76	287.1	29.88	287.1	0
288	398.08	288	245.88	288	135.77	288	73.19	288	27.71	288	0
288.9	397.89	288.9	248.27	288.9	136.74	288.9	72.17	288.9	28.69	288.9	0
289.8	399.08	289.8	247.66	289.8	136.91	289.8	72.77	289.8	30.04	289.8	0
290.7	402.43	290.7	249.01	290.7	136.05	290.7	74.94	290.7	30.61	290.7	0
291.6	400.76	291.6	246.75	291.6	134.25	291.6	72.35	291.6	27.53	291.6	0
292.5	400.17	292.5	246.92	292.5	133.87	292.5	70.99	292.5	25.69	292.5	0
293.4	402.22	293.4	250.34	293.4	136.73	293.4	75.1	293.4	29.03	293.4	0
294.3	400.27	294.3	249.56	294.3	135.44	294.3	71.47	294.3	27.81	294.3	0
295.2	403.92	295.2	251.11	295.2	138.17	295.2	74.89	295.2	27.67	295.2	0
296.1	404.94	296.1	251.3	296.1	139.56	296.1	76.65	296.1	30.2	296.1	0
297	403.53	297	249.27	297	136.35	297	74.01	297	27.62	297	0
297.9	402.63	297.9	249.06	297.9	135.67	297.9	73.51	297.9	28.96	297.9	0
298.8	403.05	298.8	251.51	298.8	138.63	298.8	74.85	298.8	29.56	298.8	0
299.7	405.13	299.7	251.78	299.7	136.74	299.7	72.43	299.7	29.23	299.7	0
300.6	404.16	300.6	250.54	300.6	137.2	300.6	73.37	300.6	27.42	300.6	0
301.5	408.72	301.5	255.34	301.5	138.64	301.5	75.72	301.5	30.28	301.5	0
302.4	407.65	302.4	255.27	302.4	137.63	302.4	75.52	302.4	29.52	302.4	0
303.3	407.61	303.3	254.57	303.3	139.25	303.3	76.13	303.3	29.52	303.3	0
304.2	408.48	304.2	255.42	304.2	141.27	304.2	75.16	304.2	30.68	304.2	0
305.1	408.24	305.1	254.99	305.1	140.99	305.1	74.59	305.1	27.94	305.1	0
306	411.82	306	254.56	306	141.7	306	75.34	306	28.25	306	0
306.9	412.45	306.9	256.26	306.9	143	306.9	77.98	306.9	30.11	306.9	0
307.8	411.07	307.8	255.22	307.8	140.69	307.8	75.21	307.8	28.68	307.8	0
308.7	410.04	308.7	256.97	308.7	140.03	308.7	75.72	308.7	28.44	308.7	0
309.6	412.06	309.6	257.32	309.6	141.53	309.6	75.43	309.6	29.84	309.6	0
310.5	413.12	310.5	257.61	310.5	141.93	310.5	76.35	310.5	29.35	310.5	0
311.4	412.22	311.4	257.66	311.4	141.48	311.4	74.35	311.4	26.5	311.4	0
312.3	414.62	312.3	256.39	312.3	138.9	312.3	76.13	312.3	28.31	312.3	0
313.2	413.22	313.2	258.36	313.2	142.19	313.2	75.84	313.2	29.26	313.2	0
314.1	415.21	314.1	261	314.1	144.21	314.1	79.61	314.1	31.81	314.1	0
315	418.7	315	262.89	315	143.77	315	79.25	315	30.95	315	0
315.9	416.79	315.9	259.08	315.9	143.14	315.9	77.32	315.9	29.5	315.9	0
316.8	418.7	316.8	260.81	316.8	145.79	316.8	78.77	316.8	30.52	316.8	0
317.7	418.99	317.7	259.33	317.7	144.12	317.7	76.76	317.7	29.27	317.7	0
318.6	417.35	318.6	262.06	318.6	142.67	318.6	76.21	318.6	28.39	318.6	0
319.5	419.52	319.5	261.34	319.5	142.37	319.5	76.76	319.5	30.16	319.5	0
320.4	419.94	320.4	262.55	320.4	145.55	320.4	76.34	320.4	28.27	320.4	0
321.3	421.72	321.3	263.01	321.3	146.42	321.3	78.77	321.3	31.08	321.3	0
322.2	421.6	322.2	264.84	322.2	146.23	322.2	79.86	322.2	29.99	322.2	0
323.1	422.54	323.1	264.9	323.1	145.5	323.1	78.8	323.1	32.6	323.1	0
324	422.67	324	265.14	324	144.89	324	78.68	324	31.25	324	0
324.9	424.73	324.9	264.96	324.9	147.83	324.9	80.1	324.9	32.48	324.9	0
325.8	421.65	325.8	262.98	325.8	144.07	325.8	75.82	325.8	26.67	325.8	0
326.7	426.29	326.7	268.07	326.7	147.61	326.7	83.29	326.7	32.09	326.7	0
327.6	423.81	327.6	266.62	327.6	146.84	327.6	78.4	327.6	31.85	327.6	0
328.5	426.01	328.5	266.58	328.5	149.42	328.5	77.81	328.5	31.84	328.5	0
329.4	426.91	329.4	267.14	329.4	147.28	329.4	80.09	329.4	30.12	329.4	0
330.3	428.8	330.3	269.57	330.3	150.41	330.3	80.43	330.3	31.14	330.3	0
331.2	428.44	331.2	269.44	331.2	147.96	331.2	81.05	331.2	32.13	331.2	0
332.1	427.18	332.1	266.92	332.1	144.23	332.1	78.61	332.1	28.41	332.1	0
333	429.09	333	268.06	333	148.06	333	78.41	333	29.66	333	0
333.9	428.74	333.9	267.42	333.9	145.27	333.9	78.69	333.9	27.52	333.9	0
334.8	431.11	334.8	270.93	334.8	149.27	334.8	80.25	334.8	33.09	334.8	0
335.7	428.76	335.7	269.54	335.7	147.85	335.7	78.51	335.7	29.09	335.7	0
336.6	433.79	336.6	272.64	336.6	151.43	336.6	80.89	336.6	32.87	336.6	0
337.5	433.39	337.5	273.67	337.5	152.26	337.5	82.62	337.5	32.75	337.5	0
338.4	434.07	338.4	273.07	338.4	150.7	338.4	82.9	338.4	32.75	338.4	0
339.3	433.68	339.3	270.83	339.3	152.08	339.3	82.01	339.3	32.98	339.3	0
340.2	434.54	340.2	273.9	340.2	152.34	340.2	81.01	340.2	32.34	340.2	0
341.1	434.59	341.1	273.69	341.1	149.43	341.1	80.34	341.1	31.79	341.1	0
342	435.6	342	274.76	342	150.82	342	81.99	342	30.69	342	0
342.9	436.49	342.9	275.7	342.9	150.21	342.9	81.7	342.9	30.93	342.9	0
343.8	439.28	343.8	277.53	343.8	153.41	343.8	85.2	343.8	34.16	343.8	0
344.7	436.25	344.7	273.01	344.7	150.11	344.7	80.36	344.7	31.35	344.7	0
345.6	439.7	345.6	276.88	345.6	152.61	345.6	82.85	345.6	33.4	345.6	0
346.5	441.21	346.5	278.01	346.5	154.18	346.5	83.26	346.5	32.44	346.5	0
347.4	438.94	347.4	277.36	347.4	155.29	347.4	82.79	347.4	31.54	347.4	0
348.3	438.26	348.3	275.79	348.3	150.38	348.3	81.61	348.3	29.67	348.3	0
349.2	440.12	349.2	277.11	349.2	152.13	349.2	83.79	349.2	31.24	349.2	0
350.1	438.81	350.1	277.77	350.1	153.83	350.1	80.76	350.1	30.51	350.1	0
351	440.46	351	278.23	351	152.98	351	83.68	351	31.67	351	0
351.9	440.83	351.9	276.41	351.9	153.22	351.9	81.09	351.9	32.04	351.9	0
352.8	442.1	352.8	278.89	352.8	154.34	352.8	87.51	352.8	34.24	352.8	0
353.7	443.17	353.7	280.14	353.7	153.89	353.7	82.32	353.7	33.01	353.7	0
354.6	443.32	354.6	279.65	354.6	154.45	354.6	82.85	354.6	33.06	354.6	0
355.5	447.13	355.5	282.45	355.5	156.73	355.5	84.42	355.5	33.15	355.5	0
356.4	444.54	356.4	282.31	356.4	152.42	356.4	83.53	356.4	33.7	356.4	0
357.3	444.82	357.3	281.71	357.3	155.17	357.3	82.51	357.3	31.02	357.3	0
358.2	443.59	358.2	279.48	358.2	152.81	358.2	81.61	358.2	29.59	358.2	0
359.1	445.94	359.1	280.67	359.1	154.8	359.1	83.77	359.1	29.04	359.1	0
360	445.73	360	283.38	360	158.17	360	85.44	360	33.55	360	0
360.9	445.53	360.9	283.28	360.9	155.62	360.9	82.47	360.9	30.57	360.9	0
361.8	448.51	361.8	283.24	361.8	157.04	361.8	85.02	361.8	32.1	361.8	0
362.7	449.68	362.7	285.62	362.7	158.18	362.7	85.77	362.7	34.21	362.7	0
363.6	449.63	363.6	284.23	363.6	159.22	363.6	83.99	363.6	32.25	363.6	0
364.5	448.44	364.5	282.19	364.5	154.38	364.5	84.92	364.5	30.61	364.5	0
365.4	448.69	365.4	283.58	365.4	156.62	365.4	83.37	365.4	28.57	365.4	0
366.3	449.62	366.3	284.59	366.3	156.36	366.3	84.06	366.3	29.96	366.3	0
367.2	452.87	367.2	286.69	367.2	158.91	367.2	87.18	367.2	32.14	367.2	0
368.1	453.82	368.1	288.42	368.1	160.12	368.1	88.1	368.1	34.87	368.1	0
369	451.23	369	285.12	369	157.3	369	85.28	369	29.63	369	0
369.9	452.45	369.9	285.46	369.9	157.67	369.9	85.12	369.9	33.98	369.9	0
370.8	453.16	370.8	286.58	370.8	158.84	370.8	84.01	370.8	31.42	370.8	0
371.7	455.61	371.7	288	371.7	159.68	371.7	85.83	371.7	34.37	371.7	0
372.6	455.3	372.6	287.01	372.6	157.27	372.6	86.99	372.6	31.34	372.6	0
373.5	456.02	373.5	289.72	373.5	159.18	373.5	86.61	373.5	33.74	373.5	0
374.4	454.28	374.4	289.31	374.4	158.67	374.4	85.79	374.4	31.89	374.4	0
375.3	455.77	375.3	287.14	375.3	160.59	375.3	85.81	375.3	31.46	375.3	0
376.2	457.99	376.2	290.86	376.2	162.14	376.2	87.47	376.2	32.06	376.2	0
377.1	458.25	377.1	291.36	377.1	161.31	377.1	89.29	377.1	32.49	377.1	0
378	459.63	378	291.11	378	162.94	378	87.53	378	33.15	378	0
378.9	460.53	378.9	293.95	378.9	163.86	378.9	87.42	378.9	34.12	378.9	0
379.8	460.9	379.8	292.94	379.8	162.25	379.8	86.98	379.8	34.62	379.8	0
380.7	458.66	380.7	290.12	380.7	160.44	380.7	86.03	380.7	33.08	380.7	0
381.6	462.07	381.6	293.31	381.6	164.17	381.6	89.15	381.6	34.51	381.6	0
382.5	461.06	382.5	292.45	382.5	161.98	382.5	89	382.5	32.98	382.5	0
383.4	465.43	383.4	295.08	383.4	164.59	383.4	89.74	383.4	37.13	383.4	0
384.3	460.99	384.3	292.63	384.3	161.21	384.3	85.42	384.3	31.58	384.3	0
385.2	464.53	385.2	294.58	385.2	164.22	385.2	91.62	385.2	35.01	385.2	0
386.1	465.81	386.1	298.03	386.1	165.81	386.1	89.28	386.1	35.21	386.1	0
387	464.5	387	295.24	387	163.24	387	90.97	387	33.4	387	0
387.9	465.54	387.9	294.28	387.9	165.26	387.9	90.33	387.9	33.39	387.9	0
388.8	465.01	388.8	295.51	388.8	165.27	388.8	88.2	388.8	33.38	388.8	0
389.7	465.48	389.7	297.26	389.7	166.18	389.7	89.3	389.7	34.98	389.7	0
390.6	465.67	390.6	295.62	390.6	164.55	390.6	88.02	390.6	33.03	390.6	0
391.5	466.51	391.5	296.08	391.5	164.67	391.5	91.46	391.5	34.58	391.5	0
392.4	463.77	392.4	297.84	392.4	164.59	392.4	88.21	392.4	33.76	392.4	0
393.3	468.49	393.3	297.14	393.3	164.83	393.3	91.06	393.3	33.14	393.3	0
394.2	466.32	394.2	296.34	394.2	164.66	394.2	87.95	394.2	33.15	394.2	0
395.1	469.1	395.1	299.4	395.1	163.74	395.1	88.69	395.1	34.89	395.1	0
396	471.85	396	299.31	396	165.42	396	91.37	396	34.36	396	0
396.9	468.6	396.9	301.42	396.9	168.76	396.9	92.24	396.9	34.51	396.9	0
397.8	470.14	397.8	299.67	397.8	166.33	397.8	92.3	397.8	31.96	397.8	0
398.7	472.28	398.7	300.09	398.7	167.72	398.7	91.34	398.7	32.04	398.7	0
399.6	470.76	399.6	299.73	399.6	165.59	399.6	90.58	399.6	33.12	399.6	0
400.5	474.15	400.5	303.07	400.5	167.86	400.5	91.96	400.5	34.56	400.5	0
401.4	471.24	401.4	298.33	401.4	167.62	401.4	90.8	401.4	32.51	401.4	0
402.3	474.23	402.3	301.25	402.3	169.12	402.3	90.28	402.3	32.46	402.3	0
403.2	476.8	403.2	304.47	403.2	169.52	403.2	92.67	403.2	36.41	403.2	0
404.1	472.85	404.1	300.82	404.1	167.82	404.1	90.76	404.1	34.83	404.1	0
405	472.86	405	303.44	405	166.66	405	89.1	405	32.6	405	0
405.9	475.21	405.9	303.12	405.9	166.34	405.9	91.06	405.9	34.07	405.9	0
406.8	475.91	406.8	303.52	406.8	169.23	406.8	92.92	406.8	33.14	406.8	0
407.7	477.1	407.7	305.78	407.7	169.39	407.7	92.43	407.7	36.97	407.7	0
408.6	477.2	408.6	304.84	408.6	170.14	408.6	91.53	408.6	32.86	408.6	0
409.5	476.72	409.5	304.12	409.5	169.73	409.5	91.36	409.5	35.38	409.5	0
410.4	473.65	410.4	302.54	410.4	166.2	410.4	90.75	410.4	33.95	410.4	0
411.3	476.19	411.3	305.06	411.3	167.43	411.3	89.4	411.3	30.59	411.3	0
412.2	479.12	412.2	307.73	412.2	170.7	412.2	93.85	412.2	35.29	412.2	0
413.1	477.21	413.1	304.09	413.1	170.03	413.1	90.85	413.1	32.57	413.1	0
414	481.6	414	309.52	414	174.52	414	96	414	35.15	414	0
414.9	479.11	414.9	307.75	414.9	170.35	414.9	93.48	414.9	34.59	414.9	0
415.8	481.59	415.8	308.93	415.8	171.83	415.8	92.75	415.8	35.8	415.8	0
416.7	479.57	416.7	306.41	416.7	170.63	416.7	91.89	416.7	35.1	416.7	0
417.6	482.09	417.6	308.41	417.6	170.25	417.6	92.91	417.6	35.05	417.6	0
418.5	480.4	418.5	308.34	418.5	170.92	418.5	90.46	418.5	34.78	418.5	0
419.4	482.67	419.4	310.54	419.4	173.94	419.4	94.71	419.4	35.73	419.4	0
420.3	482.66	420.3	308.81	420.3	172.52	420.3	93.13	420.3	34.5	420.3	0
421.2	485.6	421.2	310.76	421.2	171.94	421.2	93.93	421.2	35.61	421.2	0
422.1	482.05	422.1	308.59	422.1	170.99	422.1	89.41	422.1	32.95	422.1	0
423	485.2	423	310.84	423	174.09	423	94.61	423	36.25	423	0
423.9	484.22	423.9	310.44	423.9	173.02	423.9	94.6	423.9	32.95	423.9	0
424.8	484.75	424.8	309.9	424.8	173.18	424.8	91.92	424.8	34.4	424.8	0
425.7	488.45	425.7	313.89	425.7	173.96	425.7	95.93	425.7	36.6	425.7	0
426.6	488.14	426.6	312.49	426.6	175.2	426.6	94.14	426.6	34.56	426.6	0
427.5	488.57	427.5	315.44	427.5	175.29	427.5	98.1	427.5	37.21	427.5	0
428.4	488.46	428.4	312.54	428.4	175.01	428.4	92.93	428.4	37	428.4	0
429.3	492.59	429.3	315.25	429.3	176.44	429.3	99.01	429.3	39.11	429.3	0
430.2	489.52	430.2	312.07	430.2	173.86	430.2	96.9	430.2	35.16	430.2	0
431.1	490.08	431.1	314.88	431.1	175.22	431.1	95.8	431.1	36.08	431.1	0
432	492.14	432	314.58	432	177.62	432	97.06	432	36.67	432	0
432.9	491.92	432.9	315.66	432.9	175.8	432.9	92.65	432.9	33.06	432.9	0
433.8	490.97	433.8	314.5	433.8	175.78	433.8	94.94	433.8	36.29	433.8	0
434.7	492.45	434.7	317.06	434.7	177.01	434.7	96.9	434.7	36.86	434.7	0
435.6	494.1	435.6	315.72	435.6	175.9	435.6	96.68	435.6	36.87	435.6	0
436.5	497.58	436.5	319.73	436.5	179.65	436.5	99.12	436.5	39.95	436.5	0
437.4	493.11	437.4	316.67	437.4	176.03	437.4	95.56	437.4	35.05	437.4	0
438.3	495.56	438.3	315.79	438.3	176.35	438.3	97.06	438.3	34.48	438.3	0
439.2	494.23	439.2	317.02	439.2	177.21	439.2	94.91	439.2	37.23	439.2	0
440.1	493.88	440.1	319.03	440.1	176.63	440.1	94.54	440.1	35.29	440.1	0
441	496.7	441	319.82	441	178.73	441	97.61	441	36.12	441	0
441.9	496.35	441.9	320.3	441.9	180.31	441.9	97.65	441.9	36.29	441.9	0
442.8	498.03	442.8	323.18	442.8	181.43	442.8	99.11	442.8	38.83	442.8	0
443.7	495.41	443.7	320.13	443.7	178.12	443.7	96.41	443.7	36.34	443.7	0
444.6	498.8	444.6	320.55	444.6	179.37	444.6	97.56	444.6	36.78	444.6	0
445.5	497.17	445.5	319.59	445.5	177.41	445.5	95.96	445.5	33.99	445.5	0
446.4	499.63	446.4	320.28	446.4	179.1	446.4	97.9	446.4	35.92	446.4	0
447.3	499.37	447.3	321.81	447.3	180.49	447.3	98.08	447.3	35.07	447.3	0
448.2	498.13	448.2	322.01	448.2	180.19	448.2	96.83	448.2	34.39	448.2	0
449.1	500.62	449.1	321.92	449.1	179.55	449.1	98.35	449.1	33.66	449.1	0
450	500.72	450	322.75	450	180.62	450	97.46	450	37.36	450	0
450.9	501.46	450.9	323.37	450.9	181.86	450.9	98.34	450.9	38.3	450.9	0
451.8	500.11	451.8	322.37	451.8	181.21	451.8	99.8	451.8	38.2	451.8	0
452.7	501.21	452.7	321	452.7	180.95	452.7	97.57	452.7	34.51	452.7	0
453.6	501.8	453.6	324.52	453.6	182.98	453.6	99.19	453.6	38.76	453.6	0
454.5	503.31	454.5	322.44	454.5	180.99	454.5	98.8	454.5	36.44	454.5	0
455.4	501.96	455.4	322.83	455.4	182.5	455.4	96.42	455.4	36.56	455.4	0
456.3	505.93	456.3	326.77	456.3	181.68	456.3	102.51	456.3	39.02	456.3	0
457.2	504.59	457.2	324.64	457.2	182.2	457.2	99.7	457.2	37.57	457.2	0
458.1	505.95	458.1	326.47	458.1	183.9	458.1	101.71	458.1	36.42	458.1	0
459	505.38	459	325.31	459	181.99	459	100.82	459	36.01	459	0
459.9	507.5	459.9	327.57	459.9	182.86	459.9	101.41	459.9	36.64	459.9	0
460.8	505.94	460.8	326.42	460.8	180.87	460.8	99.39	460.8	37.5	460.8	0
461.7	504.95	461.7	326.37	461.7	183.71	461.7	98.37	461.7	35.83	461.7	0
462.6	505.71	462.6	326.85	462.6	183.1	462.6	98.4	462.6	35.45	462.6	0
463.5	506.02	463.5	326.94	463.5	182.74	463.5	99.3	463.5	33.26	463.5	0
464.4	509.2	464.4	330.25	464.4	184.74	464.4	102.45	464.4	38.7	464.4	0
465.3	508.33	465.3	329.98	465.3	184.84	465.3	101.33	465.3	35.06	465.3	0
466.2	512.45	466.2	331.06	466.2	185.93	466.2	100.35	466.2	39.61	466.2	0
467.1	508.15	467.1	326.94	467.1	184.01	467.1	99.66	467.1	34.78	467.1	0
468	510.58	468	331.13	468	185.48	468	101.65	468	39.24	468	0
468.9	511.02	468.9	331.14	468.9	187.41	468.9	103.26	468.9	38.04	468.9	0
469.8	510.86	469.8	329.74	469.8	185.78	469.8	101.21	469.8	34.74	469.8	0
470.7	512.86	470.7	333.11	470.7	189.15	470.7	103.23	470.7	41.2	470.7	0
471.6	513.59	471.6	331.1	471.6	186.25	471.6	100.02	471.6	36.99	471.6	0
472.5	513.83	472.5	332.85	472.5	187.93	472.5	101.28	472.5	38.21	472.5	0
473.4	513.9	473.4	331.38	473.4	185.7	473.4	101.73	473.4	38.33	473.4	0
474.3	512.54	474.3	333.15	474.3	187.91	474.3	101.98	474.3	36.9	474.3	0
475.2	512.98	475.2	330.88	475.2	184.14	475.2	101.15	475.2	34.92	475.2	0
476.1	515.57	476.1	332.87	476.1	186.45	476.1	101.22	476.1	38.78	476.1	0
477	515.55	477	333.52	477	187.61	477	103.06	477	39.3	477	0
477.9	513.92	477.9	332.51	477.9	184.76	477.9	101.24	477.9	38.71	477.9	0
478.8	515.26	478.8	332.84	478.8	187.44	478.8	102.29	478.8	38.65	478.8	0
479.7	517.07	479.7	335.95	479.7	187.26	479.7	102.6	479.7	39.19	479.7	0
480.6	518.28	480.6	335	480.6	188.24	480.6	102.37	480.6	35.94	480.6	0
481.5	518.61	481.5	335.22	481.5	188.89	481.5	102.23	481.5	37.61	481.5	0
482.4	519.33	482.4	334.69	482.4	189.37	482.4	103.83	482.4	39.43	482.4	0
483.3	517.86	483.3	336.2	483.3	190.29	483.3	104.7	483.3	38.68	483.3	0
484.2	518.92	484.2	336.07	484.2	188.58	484.2	103.71	484.2	37.82	484.2	0
485.1	517.53	485.1	335.58	485.1	187.1	485.1	101.11	485.1	37.64	485.1	0
486	517.91	486	334.36	486	188.24	486	100.79	486	36.75	486	0
486.9	519.3	486.9	335.32	486.9	185.69	486.9	100.37	486.9	35.19	486.9	0
487.8	520.43	487.8	335.93	487.8	187.93	487.8	104.09	487.8	38.76	487.8	0
488.7	521.05	488.7	338.14	488.7	189.05	488.7	102.64	488.7	36.06	488.7	0
489.6	520.69	489.6	336.1	489.6	188.68	489.6	101.97	489.6	36.98	489.6	0
490.5	523.02	490.5	340.58	490.5	193.2	490.5	104.03	490.5	40.44	490.5	0
491.4	523.07	491.4	337.3	491.4	192.2	491.4	105.5	491.4	38.45	491.4	0
492.3	522.23	492.3	337.97	492.3	189.15	492.3	100.84	492.3	38.02	492.3	0
493.2	524.43	493.2	341.85	493.2	191.83	493.2	105.53	493.2	40.44	493.2	0
494.1	523.26	494.1	340.29	494.1	191.37	494.1	103.6	494.1	38.78	494.1	0
495	522.9	495	339.55	495	192.08	495	103.71	495	37.8	495	0
495.9	526.99	495.9	341.96	495.9	193.63	495.9	104.82	495.9	38.24	495.9	0
496.8	522.68	496.8	339.08	496.8	192.53	496.8	103.26	496.8	35.41	496.8	0
497.7	526.41	497.7	339.86	497.7	189.85	497.7	104.27	497.7	38.51	497.7	0
498.6	526.3	498.6	342.13	498.6	191.71	498.6	106.13	498.6	36.99	498.6	0
499.5	525.89	499.5	340.95	499.5	191.99	499.5	105.4	499.5	38.04	499.5	0
500.4	527.39	500.4	342.57	500.4	193.88	500.4	107.03	500.4	39.74	500.4	0
501.3	527.99	501.3	342.38	501.3	192.41	501.3	103.99	501.3	37.83	501.3	0
502.2	527.37	502.2	343.25	502.2	194.87	502.2	106.89	502.2	39.34	502.2	0
503.1	527.75	503.1	341.85	503.1	193.54	503.1	104.51	503.1	37.1	503.1	0
504	528.17	504	344.98	504	193.45	504	103.54	504	39.17	504	0
504.9	528.31	504.9	343.42	504.9	194.66	504.9	104.78	504.9	38.28	504.9	0
505.8	531.23	505.8	344.03	505.8	195.22	505.8	106.61	505.8	38.76	505.8	0
506.7	530.68	506.7	344.84	506.7	194.54	506.7	105.97	506.7	40.35	506.7	0
507.6	529.57	507.6	346.06	507.6	195.11	507.6	107.46	507.6	39.45	507.6	0
508.5	529.07	508.5	344.38	508.5	193.8	508.5	105.32	508.5	38.25	508.5	0
509.4	532.45	509.4	348.91	509.4	197.83	509.4	107.74	509.4	41.51	509.4	0
510.3	529.74	510.3	345.33	510.3	193.3	510.3	106.59	510.3	38.5	510.3	0
511.2	533.29	511.2	347.62	511.2	196.69	511.2	107.99	511.2	38.95	511.2	0
512.1	531.4	512.1	345.95	512.1	193.24	512.1	106.76	512.1	37.3	512.1	0
513	533.43	513	348.47	513	195.36	513	106.12	513	38.06	513	0
513.9	536.38	513.9	348.31	513.9	197.57	513.9	108.79	513.9	40.38	513.9	0
514.8	537.22	514.8	348.96	514.8	197.79	514.8	108.55	514.8	42.34	514.8	0
515.7	532.08	515.7	346.96	515.7	193.64	515.7	103.43	515.7	37.68	515.7	0
516.6	537.15	516.6	352.27	516.6	199.21	516.6	108.49	516.6	41.2	516.6	0
517.5	533.06	517.5	346.45	517.5	194.1	517.5	108.46	517.5	39.42	517.5	0
518.4	534.65	518.4	345.53	518.4	195.6	518.4	104.82	518.4	37.19	518.4	0
519.3	534.85	519.3	349.19	519.3	197.1	519.3	106.54	519.3	37.56	519.3	0
520.2	535.09	520.2	347.7	520.2	195.51	520.2	105.6	520.2	39.84	520.2	0
521.1	536.31	521.1	349.57	521.1	196.54	521.1	109.23	521.1	40.29	521.1	0
522	537.46	522	351.73	522	197.6	522	107.8	522	40.22	522	0
522.9	536.31	522.9	350	522.9	198.1	522.9	108.44	522.9	38.4	522.9	0
523.8	538.07	523.8	351.33	523.8	198.06	523.8	107.97	523.8	39.55	523.8	0
524.7	539.32	524.7	352.13	524.7	200.07	524.7	109.16	524.7	40.74	524.7	0
525.6	538.68	525.6	350.79	525.6	197.88	525.6	108.25	525.6	39.96	525.6	0
526.5	540.77	526.5	352.99	526.5	197.37	526.5	106.35	526.5	37.03	526.5	0
527.4	540.6	527.4	352.54	527.4	198	527.4	109.66	527.4	40.4	527.4	0
528.3	539.46	528.3	352.89	528.3	199.04	528.3	107.91	528.3	39.25	528.3	0
529.2	542.73	529.2	354.48	529.2	199.11	529.2	109.4	529.2	39.27	529.2	0
530.1	541.62	530.1	353.26	530.1	199.19	530.1	109.47	530.1	40.18	530.1	0
531	541.47	531	354.79	531	200.43	531	108.67	531	40.15	531	0
531.9	541.58	531.9	353.59	531.9	200.13	531.9	108.35	531.9	39.76	531.9	0
532.8	545.29	532.8	356.37	532.8	200.96	532.8	110.84	532.8	38.71	532.8	0
533.7	540.8	533.7	353.86	533.7	200.89	533.7	109.73	533.7	38.96	533.7	0
534.6	541.77	534.6	352.75	534.6	199.6	534.6	108.23	534.6	39.5	534.6	0
535.5	542.87	535.5	353.89	535.5	199.81	535.5	110.38	535.5	37	535.5	0
536.4	542.23	536.4	353.84	536.4	198.41	536.4	109.36	536.4	37.64	536.4	0
537.3	544.12	537.3	356.31	537.3	201.29	537.3	109.63	537.3	40.45	537.3	0
538.2	543.97	538.2	356.9	538.2	200.45	538.2	111.67	538.2	39.82	538.2	0
539.1	544.21	539.1	355.42	539.1	198.08	539.1	108.2	539.1	40.06	539.1	0
540	544.07	540	355.34	540	200.57	540	108.81	540	39.98	540	0
540.9	546.15	540.9	356.55	540.9	201.53	540.9	110.53	540.9	40.86	540.9	0
541.8	546.31	541.8	357.78	541.8	202.04	541.8	111.91	541.8	39.94	541.8	0
542.7	548.22	542.7	359.11	542.7	201.47	542.7	109.65	542.7	40.78	542.7	0
543.6	545.65	543.6	356.13	543.6	200.27	543.6	108.67	543.6	37.6	543.6	0
544.5	547.08	544.5	361.04	544.5	202.08	544.5	110.81	544.5	40.36	544.5	0
545.4	547.38	545.4	357.44	545.4	202.3	545.4	110.93	545.4	43.35	545.4	0
546.3	546.46	546.3	357	546.3	200.76	546.3	109.69	546.3	39.44	546.3	0
547.2	548.56	547.2	358.15	547.2	203.07	547.2	111.87	547.2	41.33	547.2	0
548.1	547.97	548.1	356.69	548.1	200.43	548.1	110.01	548.1	39.3	548.1	0
549	547.58	549	358.02	549	203.87	549	113.58	549	41.17	549	0
549.9	547.01	549.9	356.71	549.9	201.64	549.9	110.81	549.9	37.92	549.9	0
550.8	550.58	550.8	360.58	550.8	205.64	550.8	112.86	550.8	42.7	550.8	0
551.7	552.57	551.7	365.02	551.7	206.84	551.7	116.03	551.7	44.75	551.7	0
552.6	552.37	552.6	362.9	552.6	203.92	552.6	113.22	552.6	42.48	552.6	0
553.5	551.17	553.5	362.41	553.5	205.35	553.5	111.03	553.5	41.74	553.5	0
554.4	550.44	554.4	358.82	554.4	202.68	554.4	112.5	554.4	38.36	554.4	0
555.3	550.06	555.3	360.07	555.3	203.32	555.3	112.99	555.3	39.76	555.3	0
556.2	552.45	556.2	363.07	556.2	204.67	556.2	113.21	556.2	39.53	556.2	0
557.1	550.33	557.1	362.63	557.1	203.3	557.1	114.77	557.1	39.73	557.1	0
558	553.85	558	363.54	558	206.01	558	113.31	558	41.51	558	0
558.9	553.13	558.9	362.95	558.9	205.94	558.9	115.31	558.9	42.81	558.9	0
559.8	553.11	559.8	362.41	559.8	207.2	559.8	112.69	559.8	40.2	559.8	0
560.7	554.82	560.7	361.63	560.7	204.53	560.7	113.93	560.7	40.71	560.7	0
561.6	554	561.6	363.42	561.6	205.96	561.6	115.59	561.6	40.77	561.6	0
562.5	553	562.5	362.71	562.5	203.43	562.5	114.05	562.5	39.31	562.5	0
563.4	556.79	563.4	364.66	563.4	205.53	563.4	114.8	563.4	43.88	563.4	0
564.3	554.91	564.3	363.63	564.3	207.02	564.3	115.4	564.3	42.05	564.3	0
565.2	555.56	565.2	364.13	565.2	206.48	565.2	114.86	565.2	41.73	565.2	0
566.1	555.74	566.1	365.31	566.1	207.42	566.1	114.98	566.1	42.83	566.1	0
567	554.64	567	364.37	567	206.46	567	113.41	567	41.14	567	0
567.9	555.96	567.9	366.02	567.9	209.46	567.9	115.85	567.9	43.78	567.9	0
568.8	557.09	568.8	365.75	568.8	207.72	568.8	118.64	568.8	41.35	568.8	0
569.7	556.18	569.7	364.67	569.7	205.78	569.7	115.29	569.7	41.28	569.7	0
570.6	556.63	570.6	365.36	570.6	207.46	570.6	115.35	570.6	42.39	570.6	0
571.5	554.18	571.5	363.3	571.5	205.97	571.5	112.93	571.5	39.44	571.5	0
572.4	558.57	572.4	365.54	572.4	208.49	572.4	115.78	572.4	42.9	572.4	0
573.3	555.12	573.3	364.45	573.3	206.63	573.3	113.03	573.3	38.82	573.3	0
574.2	556.97	574.2	366.02	574.2	208.46	574.2	115.67	574.2	42.93	574.2	0
575.1	558.58	575.1	367.15	575.1	207.96	575.1	114.74	575.1	42.2	575.1	0
576	558.22	576	365.37	576	206.94	576	115.4	576	40.69	576	0
576.9	560.78	576.9	368.24	576.9	206.99	576.9	117.38	576.9	42.17	576.9	0
577.8	559.96	577.8	368.05	577.8	208.64	577.8	116.46	577.8	41.2	577.8	0
578.7	558.51	578.7	366.69	578.7	207.71	578.7	112.74	578.7	40.26	578.7	0
579.6	559.24	579.6	369.03	579.6	210.13	579.6	116.76	579.6	40.49	579.6	0
580.5	559.27	580.5	368.37	580.5	208.44	580.5	115.13	580.5	38.92	580.5	0
581.4	558.85	581.4	368.95	581.4	208.59	581.4	115.84	581.4	40.62	581.4	0
582.3	561.29	582.3	369.09	582.3	208.88	582.3	115.3	582.3	41.07	582.3	0
583.2	561.11	583.2	370.68	583.2	210.69	583.2	118.9	583.2	41.54	583.2	0
584.1	561.87	584.1	369.05	584.1	208.95	584.1	116.71	584.1	41.4	584.1	0
585	560.99	585	369.29	585	208.61	585	115.77	585	41.52	585	0
585.9	560.66	585.9	367.52	585.9	209.75	585.9	115.72	585.9	38.64	585.9	0
586.8	561.39	586.8	368.78	586.8	209.9	586.8	117.3	586.8	39.71	586.8	0
587.7	559.43	587.7	366.55	587.7	205.63	587.7	113.24	587.7	39.92	587.7	0
588.6	563	588.6	371.01	588.6	209.77	588.6	118.33	588.6	43.61	588.6	0
589.5	561.6	589.5	369.22	589.5	210.72	589.5	116.1	589.5	41.73	589.5	0
590.4	562.89	590.4	369.79	590.4	210.4	590.4	118.17	590.4	42.87	590.4	0
591.3	561.87	591.3	370.01	591.3	209.72	591.3	115.11	591.3	40.86	591.3	0
592.2	563.21	592.2	368.16	592.2	208.49	592.2	115.24	592.2	39.87	592.2	0
593.1	562.56	593.1	371.59	593.1	211.32	593.1	116.25	593.1	40.94	593.1	0
594	563.04	594	371.14	594	210.66	594	117.2	594	43.35	594	0
594.9	562.99	594.9	369.75	594.9	209.59	594.9	116.1	594.9	38.81	594.9	0
595.8	565.03	595.8	370.43	595.8	211.61	595.8	116.29	595.8	41.35	595.8	0
596.7	564.42	596.7	374.25	596.7	211.1	596.7	117.45	596.7	42.14	596.7	0
597.6	564.32	597.6	371.34	597.6	210.92	597.6	117.83	597.6	43.1	597.6	0
598.5	565.87	598.5	373.77	598.5	212.98	598.5	119.39	598.5	42.37	598.5	0
599.4	566.95	599.4	371.2	599.4	210.25	599.4	118.49	599.4	39.98	599.4	0
600.3	565.66	600.3	373.98	600.3	212.3	600.3	118.13	600.3	43.08	600.3	0
601.2	565.31	601.2	373.84	601.2	211.75	601.2	119.24	601.2	43.19	601.2	0
602.1	564.2	602.1	372.93	602.1	210.83	602.1	116.23	602.1	40.72	602.1	0
603	564.22	603	368.82	603	210.62	603	116.66	603	40.89	603	0
603.9	566.83	603.9	374.48	603.9	212.84	603.9	117.45	603.9	40.67	603.9	0
604.8	567.39	604.8	372.97	604.8	212.45	604.8	120.85	604.8	44.55	604.8	0
605.7	566.36	605.7	372.67	605.7	213.17	605.7	118.33	605.7	42.08	605.7	0
606.6	569.18	606.6	375.38	606.6	213	606.6	118.94	606.6	43.57	606.6	0
607.5	569.39	607.5	374.64	607.5	213.88	607.5	120.36	607.5	45.02	607.5	0
608.4	566.86	608.4	375.13	608.4	212.3	608.4	117.02	608.4	42.61	608.4	0
609.3	570.01	609.3	374.79	609.3	213.08	609.3	120.01	609.3	43.14	609.3	0
610.2	569.07	610.2	374.14	610.2	213.47	610.2	118.42	610.2	44.97	610.2	0
611.1	566.83	611.1	373.76	611.1	212.95	611.1	118.63	611.1	42.99	611.1	0
612	564.94	612	372.57	612	210.58	612	116.38	612	41.8	612	0
612.9	567.38	612.9	374.36	612.9	212.94	612.9	117.3	612.9	40.57	612.9	0
613.8	569.45	613.8	377.31	613.8	214.99	613.8	120.53	613.8	45.24	613.8	0
614.7	569.46	614.7	374.76	614.7	213.91	614.7	120.01	614.7	43.16	614.7	0
615.6	569	615.6	372.37	615.6	212.87	615.6	117.18	615.6	41.42	615.6	0
616.5	569.06	616.5	376.65	616.5	214.98	616.5	118.73	616.5	42.61	616.5	0
617.4	566.75	617.4	373.74	617.4	212.55	617.4	118.95	617.4	42.26	617.4	0
618.3	570.17	618.3	375.76	618.3	213.9	618.3	118.55	618.3	42.78	618.3	0
619.2	570.25	619.2	376.82	619.2	213.82	619.2	120.75	619.2	42.02	619.2	0
620.1	570.57	620.1	374.68	620.1	214.66	620.1	120.28	620.1	41.84	620.1	0
621	571.04	621	379.89	621	216.41	621	121.56	621	43.01	621	0
621.9	570.96	621.9	378.2	621.9	213.48			621.9	42.34	621.9	0
622.8	569.59	622.8	375.55	622.8	214.79	622.8	118.94	622.8	41.93	622.8	0
623.7	568.04	623.7	374.79	623.7	212.38	623.7	117.79	623.7	42.5	623.7	0
624.6	568.83	624.6	376.52	624.6	214.93	624.6	117.96	624.6	41.68	624.6	0
625.5	567.39	625.5	376.36	625.5	213.11	625.5	117.88	625.5	41.94	625.5	0
626.4	569.18	626.4	374.59	626.4	213.83	626.4	117.58	626.4	39.47	626.4	0
627.3	570.71	627.3	377.68	627.3	216.51	627.3	120.86	627.3	42.72	627.3	0
628.2	568.89	628.2	375.98	628.2	212.44	628.2	119.24	628.2	41.34	628.2	0
629.1	570.16	629.1	379.31	629.1	216.75	629.1	121.44	629.1	42.71	629.1	0
630	572.58	630	379.14	630	215.59	630	120.23	630	43.38	630	0
630.9	573.69	630.9	378.26	630.9	216.92	630.9	121.26	630.9	44.6	630.9	0
631.8	570.8	631.8	376.79	631.8	214.4	631.8	119.29	631.8	42.14	631.8	0
632.7	572.17	632.7	377.33	632.7	214.34	632.7	121.19	632.7	42.04	632.7	0
633.6	573.16	633.6	381.65	633.6	218.61	633.6	121.53	633.6	45.42	633.6	0
634.5	573.97	634.5	377.75	634.5	216.65	634.5	119.85	634.5	42.3	634.5	0
635.4	571.52	635.4	378.41	635.4	215.32	635.4	121.29	635.4	45.24	635.4	0
636.3	574.46	636.3	381.75	636.3	216.41	636.3	122.5	636.3	45.06	636.3	0
637.2	575.1	637.2	380.04	637.2	216.54	637.2	123.23	637.2	42.27	637.2	0
638.1	572.91	638.1	380.27	638.1	219.37	638.1	121.49	638.1	46.88	638.1	0
639	571.63	639	379.27	639	214.37	639	121.02	639	43.01	639	0
639.9	571.89	639.9	377.42	639.9	215.29	639.9	120.43	639.9	43.28	639.9	0
640.8	571.45	640.8	380.5	640.8	218.42	640.8	120.14	640.8	44.81	640.8	0
641.7	573.57	641.7	380.13	641.7	217.37	641.7	122.42	641.7	43.25	641.7	0
642.6	577.19	642.6	382.04	642.6	219.21	642.6	124.25	642.6	46.16	642.6	0
643.5	575.19	643.5	382.43	643.5	219.5	643.5	121.9	643.5	43.7	643.5	0
644.4	576.36	644.4	382.99	644.4	219.38	644.4	123.92	644.4	45.71	644.4	0
645.3	576.65	645.3	384.44	645.3	219.87	645.3	124.32	645.3	45.52	645.3	0
646.2	575.22	646.2	380.75	646.2	216.94	646.2	123.03	646.2	42.51	646.2	0
647.1	575.29	647.1	381.93	647.1	218.18	647.1	122.25	647.1	46.27	647.1	0
648	578.43	648	384.74	648	219.57	648	125.68	648	47.07	648	0
648.9	577.87	648.9	383.26	648.9	218.99	648.9	123.22	648.9	44.53	648.9	0
649.8	574.51	649.8	381.84	649.8	219.56	649.8	122.95	649.8	44.26	649.8	0
650.7	574.74	650.7	381.05	650.7	216.44	650.7	122.02	650.7	41.15	650.7	0
651.6	577.39	651.6	383.71	651.6	219.53	651.6	126.27	651.6	45.36	651.6	0
652.5	577.67	652.5	383.31	652.5	220.83	652.5	123.49	652.5	45.46	652.5	0
653.4	576.99	653.4	383.28	653.4	218.08	653.4	123.53	653.4	46.18	653.4	0
654.3	578.79	654.3	384.04	654.3	218.98	654.3	124.99	654.3	45.03	654.3	0
655.2	577.81	655.2	384.52	655.2	220.31	655.2	124.23	655.2	45.27	655.2	0
656.1	575.91	656.1	382.69	656.1	219.68	656.1	123.61	656.1	44.7	656.1	0
657	577.66	657	382.07	657	219.37	657	125.6	657	45.76	657	0
657.9	577.71	657.9	386.1	657.9	220.51	657.9	125.1	657.9	46.66	657.9	0
658.8	579.32	658.8	383.46	658.8	219.56	658.8	125.99	658.8	44.75	658.8	0
659.7	579.2	659.7	384.33	659.7	219.02	659.7	123.94	659.7	43.53	659.7	0
660.6	577.94	660.6	380.72	660.6	219.17	660.6	124.85	660.6	46.01	660.6	0
661.5	578.23	661.5	383.26	661.5	218.2	661.5	124.41	661.5	43.51	661.5	0
662.4	579.29	662.4	384.63	662.4	220.83	662.4	123.03	662.4	44.31	662.4	0
663.3	579.57	663.3	384.51	663.3	219.03	663.3	125.29	663.3	45.86	663.3	0
664.2	575.17	664.2	384.25	664.2	219.98	664.2	123.94	664.2	42.58	664.2	0
665.1	577.98	665.1	381.57	665.1	217.9	665.1	123.36	665.1	41.27	665.1	0
666	578.68	666	385.14	666	222.17	666	126.03	666	46.02	666	0
666.9	581.17	666.9	387.15	666.9	221.47	666.9	124.44	666.9	45.13	666.9	0
667.8	579.68	667.8	383.16	667.8	219.68	667.8	125.03	667.8	45.98	667.8	0
668.7	578.46	668.7	386.12	668.7	219.97	668.7	123.4	668.7	44.87	668.7	0
669.6	579.73	669.6	383.15	669.6	219.48	669.6	124.03	669.6	43.31	669.6	0
670.5	578.69	670.5	384.71	670.5	221.49	670.5	124.03	670.5	46.07	670.5	0
671.4	579.15	671.4	383.76	671.4	219.92	671.4	123.96	671.4	45.39	671.4	0
672.3	579.96	672.3	385.28	672.3	221.75	672.3	124.68	672.3	44.43	672.3	0
673.2	579.47	673.2	385.97	673.2	220.45	673.2	125.87	673.2	45.77	673.2	0
674.1	579.3	674.1	383.69	674.1	220.05	674.1	125.39	674.1	43.41	674.1	0
675	583.61	675	388.5	675	222.65	675	128.19	675	45.79	675	0
675.9	579.71	675.9	387.2	675.9	221.09	675.9	125.69	675.9	45.74	675.9	0
676.8	579.32	676.8	385.61	676.8	219.22	676.8	124.33	676.8	44.99	676.8	0
677.7	579.05	677.7	383.6	677.7	219.81	677.7	124.98	677.7	42.76	677.7	0
678.6	582.38	678.6	385.68	678.6	222.85	678.6	125.47	678.6	46.42	678.6	0
679.5	581.55	679.5	388.35	679.5	221.77	679.5	127.2	679.5	45.62	679.5	0
680.4	580	680.4	387.67	680.4	222.77	680.4	125.3	680.4	43.71	680.4	0
681.3	578.2	681.3	384.17	681.3	218.89	681.3	122.25	681.3	43.39	681.3	0
682.2	582.68	682.2	387.65	682.2	223.35	682.2	126.26	682.2	47.49	682.2	0
683.1	579.13	683.1	385.57	683.1	221.58	683.1	125.31	683.1	44.86	683.1	0
684	580.71	684	385.08	684	219.89	684	125.66	684	45.98	684	0
684.9	581.47	684.9	387.36	684.9	220.59	684.9	126.11	684.9	46.02	684.9	0
685.8	582.2	685.8	386.84	685.8	221.64	685.8	125.18	685.8	47.01	685.8	0
686.7	581.08	686.7	387.31	686.7	222.2	686.7	125.83	686.7	45.06	686.7	0
687.6	583.78	687.6	388.08	687.6	222.57	687.6	124.99	687.6	45.96	687.6	0
688.5	578.96	688.5	383.43	688.5	217.8	688.5	123.66	688.5	39.48	688.5	0
689.4	583.23	689.4	389.96	689.4	222.97	689.4	126.71	689.4	45.9	689.4	0
690.3	582.25	690.3	388.82	690.3	222.69	690.3	129.2	690.3	46.79	690.3	0
691.2	582.78	691.2	387.16	691.2	220.77	691.2	126.79	691.2	45.03	691.2	0
692.1	583.1	692.1	389.34	692.1	223.63	692.1	127.61	692.1	47.71	692.1	0
693	583.86	693	388.71	693	222.91	693	126.64	693	44.71	693	0
693.9	582.57	693.9	386.22	693.9	222.99	693.9	127.01	693.9	45.47	693.9	0
694.8	581.08	694.8	386.5	694.8	220.53	694.8	125.36	694.8	42.59	694.8	0
695.7	583.38	695.7	387.62	695.7	221.74	695.7	123.84	695.7	43.45	695.7	0
696.6	581.89	696.6	385.79	696.6	221.14	696.6	126.12	696.6	44.59	696.6	0
697.5	583.31	697.5	387.74	697.5	223.01	697.5	125.72	697.5	44.43	697.5	0
698.4	582.44	698.4	386.15	698.4	221.72	698.4	125.59	698.4	45.73	698.4	0
699.3	585.98	699.3	390.75	699.3	224.58	699.3	129.43	699.3	47.7	699.3	0
700.2	581.29	700.2	386.56	700.2	220.73	700.2	125	700.2	43.05	700.2	0
701.1	582.29	701.1	388.26	701.1	221.95	701.1	127.56	701.1	44.34	701.1	0
702	582.4	702	387.02	702	222.86	702	126	702	45.26	702	0
702.9	583.56	702.9	387.71	702.9	221.7	702.9	125.59	702.9	43.99	702.9	0
703.8	583.44	703.8	389.37	703.8	221.9	703.8	127.27	703.8	46.72	703.8	0
704.7	582.93	704.7	387.77	704.7	223.67	704.7	127.36	704.7	43	704.7	0
705.6	583.07	705.6	389.46	705.6	222.63	705.6	128.53	705.6	46.75	705.6	0
706.5	585.33	706.5	389.31	706.5	225.05	706.5	128.07	706.5	45.82	706.5	0
707.4	580.89	707.4	385.53	707.4	220.64	707.4	126.48	707.4	42.69	707.4	0
708.3	583.08	708.3	386.96	708.3	222.92	708.3	127.54	708.3	46.22	708.3	0
709.2	581.82	709.2	388.12	709.2	222.91	709.2	125.34	709.2	43.11	709.2	0
710.1	584.21	710.1	390.48	710.1	223.77	710.1	130.26	710.1	47.91	710.1	0
711	583.26	711	386.2	711	221.92	711	124.43	711	43.47	711	0
711.9	584.09	711.9	388.67	711.9	222.83	711.9	126.14	711.9	45.21	711.9	0
712.8	583.32	712.8	388.16	712.8	224.64	712.8	128.48	712.8	44.92	712.8	0
713.7	586.57	713.7	391.29	713.7	225.71	713.7	129.81	713.7	46.37	713.7	0
714.6	587.65	714.6	392.22	714.6	225.09	714.6	129.62	714.6	48.42	714.6	0
715.5	586.48	715.5	391.31	715.5	226.28	715.5	128.83	715.5	46.23	715.5	0
716.4	583.09	716.4	388.33	716.4	223.1	716.4	126.88	716.4	46.06	716.4	0
717.3	584.31	717.3	390.62	717.3	224.18	717.3	126.91	717.3	45.38	717.3	0
718.2	584.36	718.2	389.04	718.2	222.67	718.2	127.93	718.2	44.69	718.2	0
719.1	584.14	719.1	390.93	719.1	223.83	719.1	128.06	719.1	45.1	719.1	0
720	582.76	720	388.09	720	223.47	720	126.08	720	44.61	720	0
720.9	585.15	720.9	390.3	720.9	224.45	720.9	127.48	720.9	45.74	720.9	0
721.8	585.52	721.8	389.54	721.8	224.06	721.8	128.67	721.8	46.64	721.8	0
722.7	585.29	722.7	388.12	722.7	224.19	722.7	128.02	722.7	45.81	722.7	0
723.6	582.89	723.6	390.58	723.6	223.3	723.6	126.58	723.6	46.39	723.6	0
724.5	582.8	724.5	389.66	724.5	224.05	724.5	128	724.5	47.63	724.5	0
725.4	583.6	725.4	387.87	725.4	221.76	725.4	127.6	725.4	41.82	725.4	0
726.3	582.85	726.3	389	726.3	224.24	726.3	127.91	726.3	45.79	726.3	0
727.2	584.3	727.2	391.1	727.2	224.01	727.2	128.65	727.2	44.85	727.2	0
728.1	582.02	728.1	388.71	728.1	222.73	728.1	128.9	728.1	44.32	728.1	0
729	587.53	729	393.09	729	226.89	729	130.64	729	48.92	729	0
729.9	585.08	729.9	391.54	729.9	223.12	729.9	128.77	729.9	45.36	729.9	0
730.8	585.6	730.8	390.61	730.8	225.35	730.8	128.67	730.8	45.69	730.8	0
731.7	583.8	731.7	390.78	731.7	225.35	731.7	127.97	731.7	46.78	731.7	0
732.6	585.52	732.6	392.3	732.6	225.05	732.6	130.2	732.6	45.22	732.6	0
733.5	585.84	733.5	390.71	733.5	225.94	733.5	128.59	733.5	45.52	733.5	0
734.4	587.33	734.4	391.04	734.4	226.96	734.4	130.78	734.4	45.97	734.4	0
735.3	582.76	735.3	390.24	735.3	225.16	735.3	129.38	735.3	47.92	735.3	0
736.2	589.14	736.2	391.39	736.2	227.29	736.2	132.68	736.2	49.07	736.2	0
737.1	585.32	737.1	390.35	737.1	224.83	737.1	128.92	737.1	45.77	737.1	0
738	586.08	738	393.07	738	225.41	738	129.6	738	47	738	0
738.9	586.71	738.9	391.67	738.9	227.06	738.9	130.36	738.9	47.31	738.9	0
739.8	586.67	739.8	393.44	739.8	226.47	739.8	132.58	739.8	48.61	739.8	0
740.7	586.58	740.7	391.73	740.7	222.85	740.7	129.94	740.7	45.6	740.7	0
741.6	585.94	741.6	391.91	741.6	224.62	741.6	130.65	741.6	44.94	741.6	0
742.5	587.42	742.5	392.64	742.5	224.72	742.5	130.03	742.5	46.39	742.5	0
743.4	586.93	743.4	394.23	743.4	226.91	743.4	132.07	743.4	47.49	743.4	0
744.3	583.82	744.3	387.81	744.3	221.07	744.3	127.28	744.3	44.02	744.3	0
745.2	588.71	745.2	390.76	745.2	227.91	745.2	131.78	745.2	46.18	745.2	0
746.1	587.02	746.1	392.79	746.1	225.96	746.1	132.22	746.1	48	746.1	0
747	586.3	747	391.12	747	226.46	747	129.78	747	45.7	747	0
747.9	588.75	747.9	393.6	747.9	226.59	747.9	132.63	747.9	45.35	747.9	0
748.8	586.7	748.8	391.71	748.8	227.46	748.8	130.19	748.8	46.8	748.8	0
749.7	584.03	749.7	390.21	749.7	224.92	749.7	129.01	749.7	44.14	749.7	0
750.6	588.77	750.6	393	750.6	224.82	750.6	129.94	750.6	47.14	750.6	0
751.5	586.63	751.5	391.18	751.5	225.04	751.5	129.69	751.5	43.47	751.5	0
752.4	586.26	752.4	392.82	752.4	224.74	752.4	130.13	752.4	44.44	752.4	0
753.3	585.13	753.3	391.87	753.3	223.74	753.3	127.72	753.3	41.97	753.3	0
754.2	584.94	754.2	390.36	754.2	222.91	754.2	127.9	754.2	42.7	754.2	0
755.1	585.98	755.1	392.4	755.1	225.71	755.1	132.36	755.1	45.54	755.1	0
756	586.7	756	393.66	756	226.3	756	128.19	756	45.87	756	0
756.9	589.29	756.9	393.95	756.9	226.09	756.9	130.39	756.9	46.21	756.9	0
757.8	587.56	757.8	393.41	757.8	227.71	757.8	131.28	757.8	46.41	757.8	0
758.7	587.95	758.7	393.63	758.7	225.12	758.7	131.69	758.7	45.46	758.7	0
759.6	588.23	759.6	392.93	759.6	226.5	759.6	131.31	759.6	45.18	759.6	0
760.5	588.86	760.5	393.93	760.5	226.65	760.5	131.25	760.5	45.95	760.5	0
761.4	589.24	761.4	394.72	761.4	227.36	761.4	131.78	761.4	47.57	761.4	0
762.3	587.96	762.3	393.49	762.3	227.32	762.3	133.23	762.3	49.53	762.3	0
763.2	588.56	763.2	392.88	763.2	227.4	763.2	133.11	763.2	47.31	763.2	0
764.1	590.96	764.1	394.36	764.1	228.43	764.1	133.39	764.1	46.7	764.1	0
765	587	765	392.44	765	225.9	765	130.24	765	43.28	765	0
765.9	587.85	765.9	393.6	765.9	226.6	765.9	131.91	765.9	43.88	765.9	0
766.8	588.47	766.8	397.24	766.8	227.63	766.8	134.09	766.8	48.79	766.8	0
767.7	588.7	767.7	398.49	767.7	227.83	767.7	132.07	767.7	47.91	767.7	0
768.6	589.82	768.6	394.8	768.6	228.38	768.6	132.91	768.6	46.67	768.6	0
769.5	589.84	769.5	394.54	769.5	227.08	769.5	133.05	769.5	45.7	769.5	0
770.4	590.23	770.4	394.63	770.4	227.49	770.4	131.67	770.4	48.92	770.4	0
771.3	589.67	771.3	395.84	771.3	225.14	771.3	132.53	771.3	46.85	771.3	0
772.2	589.9	772.2	394.05	772.2	227.75	772.2	131.69	772.2	47.44	772.2	0
773.1	585.37	773.1	392.1	773.1	224.2	773.1	129.65	773.1	45.26	773.1	0
774	588.82	774	392.79	774	225.78	774	130.34	774	45.42	774	0
774.9	589.96	774.9	395.64	774.9	227.54	774.9	134.59	774.9	46.93	774.9	0
775.8	591.57	775.8	395.82	775.8	230.85	775.8	133.16	775.8	49.59	775.8	0
776.7	589.53	776.7	395.33	776.7	228.46	776.7	133	776.7	47.25	776.7	0
777.6	588.91	777.6	393.64	777.6	227.2	777.6	131.94	777.6	44.77	777.6	0
778.5	590.86	778.5	398.2	778.5	228.18	778.5	134.94	778.5	49.6	778.5	0
779.4	590.16	779.4	392.47	779.4	228.1	779.4	131.04	779.4	45.32	779.4	0
780.3	588.49	780.3	393.87	780.3	227.29	780.3	132.84	780.3	46.53	780.3	0
781.2	591.18	781.2	394.4	781.2	227.86	781.2	132.16	781.2	45.01	781.2	0
782.1	588.76	782.1	393.9	782.1	228.3	782.1	131.46	782.1	44.82	782.1	0
783	588.51	783	393.74	783	224.21	783	130.65	783	45.38	783	0
783.9	585.66	783.9	391.4	783.9	225.45	783.9	130.03	783.9	45.15	783.9	0
784.8	590.43	784.8	394.14	784.8	227.04	784.8	131.4	784.8	46.29	784.8	0
785.7	589.84	785.7	394.65	785.7	230.05	785.7	133.49	785.7	47.08	785.7	0
786.6	590.18	786.6	395.69	786.6	229.81	786.6	132.27	786.6	45.63	786.6	0
787.5	589.8	787.5	396.5	787.5	227.4	787.5	132.67	787.5	48.75	787.5	0
788.4	591.14	788.4	395.86	788.4	229.63	788.4	134.36	788.4	46.83	788.4	0
789.3	587.81	789.3	396.03	789.3	227.19	789.3	131.07	789.3	45.79	789.3	0
790.2	589.94	790.2	394.08	790.2	226.78	790.2	133.73	790.2	45.81	790.2	0
791.1	590.42	791.1	396.96	791.1	227.96	791.1	134.33	791.1	49.11	791.1	0
792	588.06	792	395.21	792	228.02	792	133.3	792	49.43	792	0
792.9	592.75	792.9	398.07	792.9	229.08	792.9	135.73	792.9	50.32	792.9	0
793.8	590.92	793.8	398.27	793.8	230.03	793.8	136.39	793.8	47.97	793.8	0
794.7	589.88	794.7	396.11	794.7	226.66	794.7	133.64	794.7	47.61	794.7	0
795.6	587.94	795.6	393.97	795.6	227.71	795.6	131.91	795.6	47.24	795.6	0
796.5	589.18	796.5	393.96	796.5	227.14	796.5	134.27	796.5	46.93	796.5	0
797.4	592.61	797.4	399.05	797.4	229.2	797.4	135.72	797.4	48.46	797.4	0
798.3	589.49	798.3	393.15	798.3	230.03	798.3	132.28	798.3	47.21	798.3	0
799.2	591.22	799.2	396.77	799.2	228.55	799.2	134.44	799.2	47.43	799.2	0
800.1	591.63	800.1	397.45	800.1	228.42	800.1	135.14	800.1	47.36	800.1	0
801	589.84	801	395.24	801	228.15	801	132.33	801	48.58	801	0
801.9	588.19	801.9	393.99	801.9	225.99	801.9	133.98	801.9	48.23	801.9	0
802.8	591.34	802.8	396.37	802.8	230.91	802.8	134.63	802.8	47.76	802.8	0
803.7	590.19	803.7	395.77	803.7	228.61	803.7	134.54	803.7	46.92	803.7	0
804.6	588.71	804.6	394.68	804.6	226.92	804.6	131.75	804.6	44.31	804.6	0
805.5	591.61	805.5	395.78	805.5	228.08	805.5	135.59	805.5	46.26	805.5	0
806.4	588.44	806.4	395.37	806.4	228.38	806.4	133.22	806.4	47.12	806.4	0
807.3	586.94	807.3	393.64	807.3	224.6	807.3	130.26	807.3	44.09	807.3	0
808.2	591.15	808.2	395.99	808.2	228.03	808.2	132.17	808.2	45.9	808.2	0
809.1	589.76	809.1	394.68	809.1	226.78	809.1	133.62	809.1	47.83	809.1	0
810	587.82	810	395.82	810	227.54	810	133.18	810	43.16	810	0
810.9	591.68	810.9	396.71	810.9	229.15	810.9	134.83	810.9	48.11	810.9	0
811.8	591.07	811.8	396.2	811.8	229.73	811.8	133.9	811.8	45.87	811.8	0
812.7	591.19	812.7	397.05	812.7	231.1	812.7	135.06	812.7	47.31	812.7	0
813.6	591.53	813.6	399.46	813.6	231.7	813.6	137.29	813.6	49.65	813.6	0
814.5	592.71	814.5	396.97	814.5	230.32	814.5	134.14	814.5	49.07	814.5	0
815.4	591.34	815.4	396.33	815.4	229.44	815.4	135.17	815.4	47.64	815.4	0
816.3	587.99	816.3	398.48	816.3	228.25	816.3	132.77	816.3	46.27	816.3	0
817.2	589.53	817.2	394.28	817.2	227.88	817.2	132.59	817.2	47.1	817.2	0
818.1	588.71	818.1	395.73	818.1	228.82	818.1	133.61	818.1	48.65	818.1	0
819	590.75	819	398.5	819	228.82	819	134.79	819	46.3	819	0
819.9	589.85	819.9	395.42	819.9	227.21	819.9	132.41	819.9	45.24	819.9	0
820.8	590.43	820.8	396.21	820.8	229.31	820.8	137.07	820.8	48.29	820.8	0
821.7	592.15	821.7	397.05	821.7	230.5	821.7	135.65	821.7	48.99	821.7	0
822.6	588.66	822.6	398.25	822.6	229.2	822.6	133.28	822.6	47.4	822.6	0
823.5	589	823.5	396.17	823.5	229.73	823.5	134.45	823.5	46.48	823.5	0
824.4	590.58	824.4	397.07	824.4	229.61	824.4	135.63	824.4	46.33	824.4	0
825.3	590.48	825.3	398.45	825.3	232.29	825.3	136.89	825.3	50.02	825.3	0
826.2	589.23	826.2	395.82	826.2	228.77	826.2	133.23	826.2	45.5	826.2	0
827.1	588.32	827.1	397.63	827.1	228.87	827.1	132.54	827.1	47.95	827.1	0
828	589.32	828	396.64	828	229.78	828	134.91	828	47.56	828	0
828.9	590.95	828.9	400.35	828.9	229.71	828.9	136.44	828.9	48.81	828.9	0
829.8	591.08	829.8	395.78	829.8	230.22	829.8	135.72	829.8	48.7	829.8	0
830.7	586.11	830.7	395.39	830.7	226.05	830.7	132.99	830.7	45.42	830.7	0
831.6	590.61	831.6	397.99	831.6	229.35	831.6	134.86	831.6	50.03	831.6	0
832.5	586.62	832.5	395.66	832.5	229.18	832.5	133.29	832.5	46.05	832.5	0
833.4	589.61	833.4	395.86	833.4	228.64	833.4	133.92	833.4	46.29	833.4	0
834.3	593.74	834.3	398.74	834.3	231.2	834.3	135.74	834.3	49.85	834.3	0
835.2	591	835.2	395.69	835.2	230.14	835.2	136.38	835.2	45.53	835.2	0
836.1	589.34	836.1	397.42	836.1	228.48	836.1	134.07	836.1	46.87	836.1	0
837	593.46	837	401.4	837	232.56	837	139.22	837	51.01	837	0
837.9	591.86	837.9	398.23	837.9	230.15	837.9	135.33	837.9	48.46	837.9	0
838.8	589.2	838.8	396.69	838.8	227.66	838.8	132.13	838.8	46.41	838.8	0
839.7	592.87	839.7	400.17	839.7	230.65	839.7	136.15	839.7	49.41	839.7	0
840.6	591.12	840.6	396.48	840.6	227.72	840.6	134.32	840.6	45.7	840.6	0
841.5	592.04	841.5	399.23	841.5	230.91	841.5	136.32	841.5	49.41	841.5	0
842.4	591.45	842.4	400.25	842.4	229.88	842.4	134.95	842.4	48.87	842.4	0
843.3	591.2	843.3	397.56	843.3	230.31	843.3	134.7	843.3	47.26	843.3	0
844.2	592.37	844.2	398.75	844.2	229.36	844.2	136.88	844.2	47.48	844.2	0
845.1	593.6	845.1	401.59	845.1	232.16	845.1	137.97	845.1	48.75	845.1	0
846	590.69	846	398.8	846	230.73	846	136.48	846	49.28	846	0
846.9	592.53	846.9	398.92	846.9	231.42	846.9	135.59	846.9	47.81	846.9	0
847.8	590.81	847.8	397.26	847.8	229.03	847.8	134.6	847.8	49.09	847.8	0
848.7	591.33	848.7	399.28	848.7	231.17	848.7	135.07	848.7	47.38	848.7	0
849.6	590.31	849.6	397.01	849.6	229.35	849.6	133.38	849.6	46.59	849.6	0
850.5	591.16	850.5	397.79	850.5	228.79	850.5	135.17	850.5	46.56	850.5	0
851.4	593.07	851.4	399.05	851.4	231.8	851.4	133.62	851.4	48.3	851.4	0
852.3	593.06	852.3	400.46	852.3	230.57	852.3	136.74	852.3	46.11	852.3	0
853.2	591.21	853.2	396.68	853.2	230.53	853.2	135.8	853.2	48.28	853.2	0
854.1	593.07	854.1	400.49	854.1	232.17	854.1	136.91	854.1	51.04	854.1	0
855	593.77	855	401.41	855	232.86	855	138.04	855	51.37	855	0
855.9	592.48	855.9	399.76	855.9	230.25	855.9	135.58	855.9	46.67	855.9	0
856.8	591.93	856.8	398.62	856.8	229.37	856.8	133.76	856.8	44.25	856.8	0
857.7	593.78	857.7	401.69	857.7	230.2	857.7	136.24	857.7	49.81	857.7	0
858.6	593.06	858.6	401.99	858.6	233.46	858.6	138.89	858.6	49.58	858.6	0
859.5	593.59	859.5	400.11	859.5	232.5	859.5	136.53	859.5	48.97	859.5	0
860.4	591.51	860.4	400.7	860.4	233.46	860.4	136.41	860.4	50.28	860.4	0
861.3	592.93	861.3	399.33	861.3	232.18	861.3	135.69	861.3	48.31	861.3	0
862.2	591.78	862.2	399.98	862.2	230.74	862.2	134.57	862.2	49.9	862.2	0
863.1	592.06	863.1	400.34	863.1	230.65	863.1	135.28	863.1	46.42	863.1	0
864	591.64	864	399.14	864	229.63	864	137.71	864	48.34	864	0
864.9	592.46	864.9	402.04	864.9	232.55	864.9	137.6	864.9	50.32	864.9	0
865.8	593.2	865.8	401.77	865.8	230.96	865.8	136.55	865.8	48.35	865.8	0
866.7	592.15	866.7	401.76	866.7	231.75	866.7	136.78	866.7	47.7	866.7	0
867.6	592.34	867.6	401.63	867.6	230.92	867.6	137.01	867.6	47.63	867.6	0
868.5	593.47	868.5	402.11	868.5	232.57	868.5	137.87	868.5	48.58	868.5	0
869.4	593.82	869.4	401.51	869.4	229.28	869.4	134.97	869.4	46.51	869.4	0
870.3	593.84	870.3	403.97	870.3	232.49	870.3	140.14	870.3	49.51	870.3	0
871.2	593.62	871.2	400.59	871.2	231.41	871.2	136.98	871.2	50.09	871.2	0
872.1	592.61	872.1	401.99	872.1	231.8	872.1	135.66	872.1	48.05	872.1	0
873	593.08	873	400.27	873	233.24	873	137.11	873	47.56	873	0
873.9	594.52	873.9	401.76	873.9	232.89	873.9	137.12	873.9	51.06	873.9	0
874.8	596.23	874.8	403.6	874.8	234.28	874.8	139.75	874.8	51.4	874.8	0
875.7	596.25	875.7	404.1	875.7	232.75	875.7	139.56	875.7	52.59	875.7	0
876.6	594.5	876.6	405.76	876.6	234.79	876.6	139.1	876.6	49.74	876.6	0
877.5	592.27	877.5	401.33	877.5	234.12	877.5	137.09	877.5	48.85	877.5	0
878.4	593.31	878.4	401.04	878.4	230.84	878.4	137.64	878.4	46.68	878.4	0
879.3	594.94	879.3	404.02	879.3	230.9	879.3	137.4	879.3	47.21	879.3	0
880.2	591.76	880.2	401.03	880.2	231.75	880.2	135.16	880.2	45.59	880.2	0
881.1	594.69	881.1	405.15	881.1	236.81	881.1	139.3	881.1	50.36	881.1	0
882	594.37	882	402.97	882	233.63	882	137.31	882	48.49	882	0
882.9	593.48	882.9	402.03	882.9	232.57	882.9	138.35	882.9	47.06	882.9	0
883.8	594.26	883.8	402.05	883.8	231.39	883.8	138.16	883.8	50.07	883.8	0
884.7	594.7	884.7	403.28	884.7	234.36	884.7	139.1	884.7	47.39	884.7	0
885.6	593.72	885.6	403.34	885.6	233.22	885.6	139.31	885.6	50.41	885.6	0
886.5	593.66	886.5	403.02	886.5	232.84	886.5	136.29	886.5	49.29	886.5	0
887.4	594.93	887.4	403.39	887.4	233.42	887.4	136.5	887.4	48.13	887.4	0
888.3	594.23	888.3	401.41	888.3	231.17	888.3	135.73	888.3	46.91	888.3	0
889.2	595.59	889.2	406.66	889.2	234.13	889.2	140.56	889.2	51.66	889.2	0
890.1	597.59	890.1	406.25	890.1	234.13	890.1	140.83	890.1	50.28	890.1	0
891	596.32	891	406.53	891	234.75	891	139.95	891	52.15	891	0
891.9	594.04	891.9	405.38	891.9	234.42	891.9	140.01	891.9	50.48	891.9	0
892.8	594.83	892.8	404	892.8	232.63	892.8	137.35	892.8	47.94	892.8	0
893.7	596.14	893.7	406.52	893.7	236.96	893.7	140.58	893.7	50.84	893.7	0
894.6	595.44	894.6	405.92	894.6	233.14	894.6	138.37	894.6	47.01	894.6	0
895.5	594.48	895.5	404.77	895.5	233.13	895.5	139.89	895.5	49.85	895.5	0
896.4	596.11	896.4	404.87	896.4	232.77	896.4	139.73	896.4	49.07	896.4	0
897.3	597.3	897.3	405.92	897.3	235.83	897.3	140.46	897.3	49.64	897.3	0
898.2	593.75	898.2	404.25	898.2	233.17	898.2	136.56	898.2	48.41	898.2	0
899.1	592.99	899.1	403.86	899.1	230.27	899.1	136.71	899.1	47.86	899.1	0
900	596.18	900	404.74	900	234.38	900	138.58	900	47.81	900	0
900.9	596.95	900.9	407.23	900.9	236.41	900.9	141.67	900.9	49.98	900.9	0
901.8	594.59	901.8	404.26	901.8	232.86	901.8	138.14	901.8	49.58	901.8	0
902.7	595.81	902.7	402.05	902.7	235.34	902.7	137.09	902.7	46.57	902.7	0
903.6	595.06	903.6	405.82	903.6	233.36	903.6	137.79	903.6	47.4	903.6	0
904.5	596.4	904.5	404.5	904.5	232.85	904.5	136.73	904.5	46.79	904.5	0
905.4	595.1	905.4	404.2	905.4	234.34	905.4	138.02	905.4	48.13	905.4	0
906.3	596.02	906.3	406.15	906.3	232.61	906.3	137.94	906.3	48.69	906.3	0
907.2	595.62	907.2	405.59	907.2	234.71	907.2	136.17	907.2	49	907.2	0
908.1	597.12	908.1	407.8	908.1	235.78	908.1	138.57	908.1	50.97	908.1	0
909	597.51	909	406.77	909	234.66	909	138.2	909	50.12	909	0
909.9	596.63	909.9	406.36	909.9	233.44	909.9	138.25	909.9	46.56	909.9	0
910.8	597.07	910.8	404.01	910.8	234.91	910.8	136.76	910.8	48.47	910.8	0
911.7	597.64	911.7	408.74	911.7	234.64	911.7	140.56	911.7	50.9	911.7	0
912.6	596.25	912.6	406.45	912.6	234.75	912.6	137.72	912.6	48.79	912.6	0
913.5	595.95	913.5	405.25	913.5	234.47	913.5	138.82	913.5	48.2	913.5	0
914.4	598.24	914.4	408.93	914.4	234.88	914.4	139.88	914.4	50.26	914.4	0
915.3	598.01	915.3	408.12	915.3	234.66	915.3	138.56	915.3	51.9	915.3	0
916.2	597.57	916.2	408.63	916.2	236.08	916.2	140.35	916.2	50.09	916.2	0
917.1	598.56	917.1	407.55	917.1	234.15	917.1	138.48	917.1	48.32	917.1	0
918	597.05	918	407.09	918	234.65	918	137.35	918	48.65	918	0
918.9	598.64	918.9	408.28	918.9	235.47	918.9	138.73	918.9	50.63	918.9	0
919.8	598.38	919.8	408.5	919.8	236.5	919.8	140.63	919.8	50.73	919.8	0
920.7	599.43	920.7	409.54	920.7	235.19	920.7	140.11	920.7	48.05	920.7	0
921.6	596.98	921.6	408.68	921.6	235.43	921.6	139.59	921.6	50.89	921.6	0
922.5	597.25	922.5	407.93	922.5	234.14	922.5	135.76	922.5	47.63	922.5	0
923.4	600.65	923.4	411.24	923.4	239.11	923.4	141.28	923.4	52.09	923.4	0
924.3	599.25	924.3	408.76	924.3	237.89	924.3	138.31	924.3	49.57	924.3	0
925.2	600.49	925.2	412.16	925.2	238.53	925.2	140.98	925.2	50.85	925.2	0
926.1	600.31	926.1	410.35	926.1	237.06	926.1	140.48	926.1	49.99	926.1	0
927	597	927	407.43	927	235.26	927	137.78	927	47.65	927	0
927.9	598.33	927.9	410.88	927.9	237.93	927.9	140.42	927.9	50.41	927.9	0
928.8	601.62	928.8	411.66	928.8	239.88	928.8	142.47	928.8	51.21	928.8	0
929.7	599.81	929.7	411	929.7	235.86	929.7	140.21	929.7	48.92	929.7	0
930.6	601.54	930.6	410.25	930.6	236.66	930.6	142.1	930.6	49.7	930.6	0
931.5	597.1	931.5	406.53	931.5	233.47	931.5	138.94	931.5	46.98	931.5	0
932.4	598.1	932.4	409.97	932.4	236.37	932.4	139.27	932.4	48.1	932.4	0
933.3	596.9	933.3	407.76	933.3	236.92	933.3	138.48	933.3	47.6	933.3	0
934.2	601.24	934.2	410.79	934.2	236.91	934.2	141.7	934.2	49.67	934.2	0
935.1	600.12	935.1	410.34	935.1	236.07	935.1	139.15	935.1	47.75	935.1	0
936	598.27	936	412.24	936	236.52	936	141.45	936	49.56	936	0
936.9	600.31	936.9	410.97	936.9	236.14	936.9	138.54	936.9	48.73	936.9	0
937.8	601.09	937.8	410.77	937.8	238.67	937.8	142.07	937.8	50.41	937.8	0
938.7	598.26	938.7	409.57	938.7	236.28	938.7	139.06	938.7	49.98	938.7	0
939.6	596.68	939.6	409.62	939.6	234.52	939.6	137.35	939.6	46.67	939.6	0
940.5	599.65	940.5	411.5	940.5	237.91	940.5	140.52	940.5	49.91	940.5	0
941.4	601.42	941.4	411.51	941.4	239.39	941.4	141.27	941.4	49.23	941.4	0
942.3	600.87	942.3	412.73	942.3	237.64	942.3	140.46	942.3	49.85	942.3	0
943.2	598.8	943.2	410.57	943.2	235.13	943.2	138.41	943.2	48.85	943.2	0
944.1	598.62	944.1	410	944.1	236.26	944.1	138.35	944.1	47.94	944.1	0
945	601.51	945	411.48	945	239.2	945	140.41	945	50.44	945	0
945.9	599.54	945.9	412.57	945.9	235.35	945.9	139.14	945.9	49.42	945.9	0
946.8	600.99	946.8	410.08	946.8	236.91	946.8	141.25	946.8	48.81	946.8	0
947.7	603.62	947.7	414.2	947.7	242.02	947.7	144.39	947.7	52.41	947.7	0
948.6	600.24	948.6	411.6	948.6	236.68	948.6	139.96	948.6	48.65	948.6	0
949.5	601.14	949.5	412.31	949.5	238.35	949.5	141.2	949.5	47.54	949.5	0
950.4	602.19	950.4	414.27	950.4	238.44	950.4	142.47	950.4	52.15	950.4	0
951.3	600.13	951.3	410.64	951.3	235.25	951.3	139.19	951.3	50.02	951.3	0
952.2	602.96	952.2	412.61	952.2	237.16	952.2	141.82	952.2	51.29	952.2	0
953.1	605.72	953.1	417.68	953.1	239.98	953.1	143.53	953.1	52.52	953.1	0
954	604.62	954	415.38	954	237.51	954	142.57	954	50.96	954	0
954.9	602.03	954.9	414.9	954.9	239.18	954.9	142.42	954.9	50.34	954.9	0
955.8	602.28	955.8	414.6	955.8	238.28	955.8	140.68	955.8	49.93	955.8	0
956.7	600.81	956.7	414.23	956.7	238.43	956.7	140.86	956.7	49.6	956.7	0
957.6	604.53	957.6	415.46	957.6	240.56	957.6	141.63	957.6	50.78	957.6	0
958.5	601.16	958.5	415.87	958.5	240.47	958.5	142.03	958.5	51.13	958.5	0
959.4	601.01	959.4	412.4	959.4	237.91	959.4	141.83	959.4	48.5	959.4	0
960.3	603.59	960.3	416.6	960.3	240.55	960.3	143.27	960.3	50.67	960.3	0
961.2	602.15	961.2	411.89	961.2	239.1	961.2	140.07	961.2	49.51	961.2	0
962.1	603.68	962.1	415.29	962.1	240.41	962.1	142.06	962.1	51.72	962.1	0
963	602.54	963	415.58	963	239.9	963	142.01	963	48.59	963	0
963.9	604.6	963.9	416.44	963.9	239.78	963.9	143.29	963.9	50.25	963.9	0
964.8	602.99	964.8	417.79	964.8	239.06	964.8	141.96	964.8	52.54	964.8	0
965.7	605.32	965.7	418.89	965.7	242.38	965.7	145.63	965.7	51.56	965.7	0
966.6	603.6	966.6	415.33	966.6	240.65	966.6	141.43	966.6	49.09	966.6	0
967.5	605.33	967.5	417.72	967.5	243.95	967.5	142.85	967.5	52.01	967.5	0
968.4	604.86	968.4	415.64	968.4	240.86	968.4	141.95	968.4	49.82	968.4	0
969.3	605.35	969.3	416.96	969.3	240.5	969.3	143.25	969.3	50.5	969.3	0
970.2	606.46	970.2	417.27	970.2	240.45	970.2	142.35	970.2	49.08	970.2	0
971.1	606.19	971.1	417.17	971.1	241.06	971.1	139.14	971.1	50.5	971.1	0
972	602.37	972	414.85	972	239.59	972	140.46	972	50.23	972	0
972.9	608.25	972.9	417.65	972.9	242.53	972.9	141.27	972.9	50.15	972.9	0
973.8	601.92	973.8	413.9	973.8	238.29	973.8	142.03	973.8	48.7	973.8	0
974.7	604.3	974.7	418.69	974.7	240.43	974.7	141.1	974.7	48.11	974.7	0
975.6	608.08	975.6	419.32	975.6	243.85	975.6	144.83	975.6	53.29	975.6	0
976.5	606.5	976.5	421.26	976.5	243.54	976.5	144.22	976.5	53.69	976.5	0
977.4	604.28	977.4	418.88	977.4	241.71	977.4	144.34	977.4	52.75	977.4	0
978.3	609.03	978.3	421.92	978.3	245.73	978.3	145.52	978.3	52.96	978.3	0
979.2	609.95	979.2	423.13	979.2	243	979.2	145.23	979.2	55.08	979.2	0
980.1	593.17	980.1	408.9	980.1	235.81	980.1	140.13	980.1	46.78	980.1	0
981	586.11	981	405.55	981	231.3	981	136.66	981	44.97	981	0
981.9	596.67	981.9	406.3	981.9	234.49	981.9	138.08	981.9	46.72	981.9	0
982.8	589.76	982.8	404.98	982.8	229.39	982.8	134.85	982.8	44.83	982.8	0
983.7	589.89	983.7	407.46	983.7	229.75	983.7	137.42	983.7	47.46	983.7	0
984.6	587.63	984.6	402.81	984.6	229.19	984.6	132.86	984.6	45.3	984.6	0
985.5	584.98	985.5	401.69	985.5	226.85	985.5	132.17	985.5	46.26	985.5	0
986.4	584.29	986.4	401.24	986.4	227.28	986.4	131.85	986.4	43.16	986.4	0
987.3	585.66	987.3	400.51	987.3	228.95	987.3	133.02	987.3	45.62	987.3	0
988.2	583.74	988.2	403.13	988.2	231.31	988.2	133.58	988.2	49.48	988.2	0
989.1	583.1	989.1	401.09	989.1	230.28	989.1	134.36	989.1	46.09	989.1	0
990	584.35	990	401.55	990	228.29	990	133	990	47.37	990	0
990.9	580.82	990.9	399.52	990.9	227.55	990.9	131.74	990.9	46.55	990.9	0
991.8	581.72	991.8	398.63	991.8	226.75	991.8	130.75	991.8	45.43	991.8	0
992.7	581.43	992.7	397.9	992.7	227.95	992.7	128.59	992.7	45.09	992.7	0
993.6	582.1	993.6	397.91	993.6	226.58	993.6	133.84	993.6	45.87	993.6	0
994.5	578.47	994.5	397.38	994.5	226.3	994.5	135.47	994.5	47.13	994.5	0
995.4	578.5	995.4	397.52	995.4	224.83	995.4	130.95	995.4	45.84	995.4	0
996.3	579.31	996.3	396.69	996.3	224.32	996.3	130.7	996.3	44.33	996.3	0
997.2	577.55	997.2	395.37	997.2	224.99	997.2	133.26	997.2	45.69	997.2	0
998.1	578.68	998.1	396.81	998.1	227.39	998.1	132.49	998.1	47.99	998.1	0
999	578.31	999	394.98	999	226.57	999	131.44	999	45.67	999	0
999.9	579.67	999.9	398.35	999.9	230.38	999.9	133.86	999.9	50.49	999.9	0
1000.8	577.81	1000.8	396.87	1000.8	224.77	1000.8	131.27	1000.8	47.16	1000.8	0
1001.7	578.63	1001.7	397.53	1001.7	226.69	1001.7	132.67	1001.7	46.49	1001.7	0
1002.6	579.06	1002.6	396.54	1002.6	225.25	1002.6	131.47	1002.6	45	1002.6	0
1003.5	578.43	1003.5	394.91	1003.5	222.52	1003.5	133.18	1003.5	46.03	1003.5	0
1004.4	575.18	1004.4	394.73	1004.4	223.24	1004.4	129.88	1004.4	44.63	1004.4	0
1005.3	575.48	1005.3	393.14	1005.3	223.54	1005.3	130.1	1005.3	41.36	1005.3	0
1006.2	572.39	1006.2	392.69	1006.2	220.85	1006.2	128.73	1006.2	44.86	1006.2	0
1007.1	576.31	1007.1	394.55	1007.1	227.43	1007.1	132.62	1007.1	46.45	1007.1	0
1008	573.07	1008	392.35	1008	222.02	1008	129.7	1008	45.19	1008	0
1008.9	572.29	1008.9	392.12	1008.9	222.41	1008.9	127.18	1008.9	43.8	1008.9	0
1009.8	573.87	1009.8	392.48	1009.8	225.43	1009.8	131.24	1009.8	46.35	1009.8	0
1010.7	576.16	1010.7	395.79	1010.7	225.86	1010.7	131.92	1010.7	47.3	1010.7	0
1011.6	571.81	1011.6	390.98	1011.6	223.15	1011.6	131	1011.6	43.83	1011.6	0
1012.5	574.01	1012.5	393.05	1012.5	224.83	1012.5	130.07	1012.5	44.56	1012.5	0
1013.4	570.4	1013.4	391.33	1013.4	222.72	1013.4	129.66	1013.4	44.45	1013.4	0
1014.3	571.61	1014.3	391.99	1014.3	222.44	1014.3	129.88	1014.3	44.6	1014.3	0
1015.2	571.58	1015.2	391.41	1015.2	223.43	1015.2	130.73	1015.2	45.17	1015.2	0
1016.1	572.25	1016.1	392.39	1016.1	224.43	1016.1	131.41	1016.1	46.95	1016.1	0
1017	571.08	1017	392.19	1017	224.55	1017	131.66	1017	47.31	1017	0
1017.9	568.75	1017.9	391.55	1017.9	222.9	1017.9	128.11	1017.9	44.17	1017.9	0
1018.8	568.68	1018.8	389.41	1018.8	221.97	1018.8	128.64	1018.8	43.19	1018.8	0
1019.7	569.08	1019.7	390.93	1019.7	221.22	1019.7	129.96	1019.7	44.92	1019.7	0
1020.6	567.85	1020.6	387.57	1020.6	221.06	1020.6	129.49	1020.6	43.85	1020.6	0
1021.5	570.22	1021.5	391.44	1021.5	224.1	1021.5	129.88	1021.5	45.58	1021.5	0
1022.4	569.85	1022.4	389.12	1022.4	221.45	1022.4	128.76	1022.4	45.39	1022.4	0
1023.3	567.79	1023.3	389.68	1023.3	220.58	1023.3	129.51	1023.3	43.84	1023.3	0
1024.2	567.31	1024.2	388.02	1024.2	219.6	1024.2	128.69	1024.2	43.12	1024.2	0
1025.1	564.85	1025.1	384.95	1025.1	216.37	1025.1	125.32	1025.1	39.96	1025.1	0
1026	568.05	1026	392.15	1026	222	1026	132.06	1026	45.35	1026	0
1026.9	565.14	1026.9	389.17	1026.9	218.97	1026.9	126.51	1026.9	43.35	1026.9	0
1027.8	564.9	1027.8	388.15	1027.8	222.84	1027.8	127.83	1027.8	42.23	1027.8	0
1028.7	568.9	1028.7	391.03	1028.7	222.97	1028.7	131.58	1028.7	44.7	1028.7	0
1029.6	567.46	1029.6	388.77	1029.6	222.37	1029.6	131.51	1029.6	47.46	1029.6	0
1030.5	563.24	1030.5	385.64	1030.5	219.68	1030.5	127.57	1030.5	42.39	1030.5	0
1031.4	565.04	1031.4	387.08	1031.4	219.15	1031.4	129.25	1031.4	43.16	1031.4	0
1032.3	563.5	1032.3	385.26	1032.3	219.9	1032.3	129.05	1032.3	43.36	1032.3	0
1033.2	566.81	1033.2	389.09	1033.2	220.72	1033.2	129.81	1033.2	44.68	1033.2	0
1034.1	563.94	1034.1	387.3	1034.1	221.21	1034.1	125.85	1034.1	41.31	1034.1	0
1035	563.58	1035	386.82	1035	220.34	1035	128.29	1035	44.32	1035	0
1035.9	566.21	1035.9	385.45	1035.9	219.99	1035.9	129.11	1035.9	43.25	1035.9	0
1036.8	565.15	1036.8	387.85	1036.8	219.89	1036.8	129.19	1036.8	45.33	1036.8	0
1037.7	565.75	1037.7	388.03	1037.7	219.96	1037.7	131.23	1037.7	45.25	1037.7	0
1038.6	562.73	1038.6	385.96	1038.6	219.4	1038.6	126.98	1038.6	42.53	1038.6	0
1039.5	563.03	1039.5	384.73	1039.5	218.25	1039.5	127.63	1039.5	43.43	1039.5	0
1040.4	559.65	1040.4	384.12	1040.4	215.8	1040.4	124.59	1040.4	42.88	1040.4	0
1041.3	562.41	1041.3	386.3	1041.3	219.4	1041.3	127.98	1041.3	43.7	1041.3	0
1042.2	559.01	1042.2	382.54	1042.2	217.18	1042.2	126.87	1042.2	39.72	1042.2	0
1043.1	563.41	1043.1	385.72	1043.1	218.95	1043.1	127.02	1043.1	45.02	1043.1	0
1044	561.24	1044	384.37	1044	218.03	1044	128.29	1044	43.77	1044	0
1044.9	562.13	1044.9	385.69	1044.9	218.89	1044.9	129.19	1044.9	44.92	1044.9	0
1045.8	560.05	1045.8	386.98	1045.8	220.33	1045.8	127.05	1045.8	41.59	1045.8	0
1046.7	561.18	1046.7	384.39	1046.7	217.1	1046.7	128.57	1046.7	44.81	1046.7	0
1047.6	560.87	1047.6	383.56	1047.6	218.67	1047.6	130.04	1047.6	43.99	1047.6	0
1048.5	561.3	1048.5	384.35	1048.5	218.76	1048.5	129.37	1048.5	43.84	1048.5	0
1049.4	558.52	1049.4	382.72	1049.4	216.81	1049.4	125.8	1049.4	41.5	1049.4	0
1050.3	561.78	1050.3	385.15	1050.3	218.26	1050.3	127.27	1050.3	43.9	1050.3	0
1051.2	561.62	1051.2	385.24	1051.2	220.46	1051.2	128.7	1051.2	46.54	1051.2	0
1052.1	558.64	1052.1	383.46	1052.1	218.94	1052.1	129.34	1052.1	45.53	1052.1	0
1053	556.92	1053	382.11	1053	217.14	1053	125.77	1053	41.59	1053	0
1053.9	558.98	1053.9	383.58	1053.9	217.21	1053.9	129.16	1053.9	44.61	1053.9	0
1054.8	560.28	1054.8	383.37	1054.8	218.23	1054.8	127.24	1054.8	44.34	1054.8	0
1055.7	559.29	1055.7	383.26	1055.7	218.05	1055.7	126.47	1055.7	42.99	1055.7	0
1056.6	558.78	1056.6	382.21	1056.6	218.52	1056.6	128.09	1056.6	41.9	1056.6	0
1057.5	557.5	1057.5	383.17	1057.5	216.12	1057.5	127.35	1057.5	42.13	1057.5	0
1058.4	560.52	1058.4	385.73	1058.4	219.33	1058.4	127.99	1058.4	44.93	1058.4	0
1059.3	557.26	1059.3	380.6	1059.3	217.4	1059.3	127.08	1059.3	43.4	1059.3	0
1060.2	558.93	1060.2	383.37	1060.2	218.12	1060.2	129.22	1060.2	43.01	1060.2	0
1061.1	556.94	1061.1	382.57	1061.1	216.11	1061.1	127.2	1061.1	44.43	1061.1	0
1062	554.63	1062	380.92	1062	216.22	1062	123.91	1062	41.74	1062	0
1062.9	556.43	1062.9	380.69	1062.9	217.25	1062.9	126.25	1062.9	43.4	1062.9	0
1063.8	557.75	1063.8	382.87	1063.8	216.94	1063.8	126.93	1063.8	43.86	1063.8	0
1064.7	557.49	1064.7	384.65	1064.7	216.56	1064.7	127.65	1064.7	43.45	1064.7	0
1065.6	557.32	1065.6	382.58	1065.6	217.01	1065.6	129.18	1065.6	45.62	1065.6	0
1066.5	556.11	1066.5	381.57	1066.5	217.12	1066.5	126.16	1066.5	42.45	1066.5	0
1067.4	556.02	1067.4	380.22	1067.4	215.73	1067.4	124.57	1067.4	44.12	1067.4	0
1068.3	556.81	1068.3	380.61	1068.3	218.4	1068.3	128.11	1068.3	44.52	1068.3	0
1069.2	555.76	1069.2	380.69	1069.2	216.4	1069.2	127.39	1069.2	45.58	1069.2	0
1070.1	556.52	1070.1	379.29	1070.1	215.97	1070.1	126.98	1070.1	45.34	1070.1	0
1071	553.66	1071	379.19	1071	213.22	1071	123.74	1071	43.3	1071	0
1071.9	553.22	1071.9	379.52	1071.9	214.83	1071.9	126.11	1071.9	42.15	1071.9	0
1072.8	554.18	1072.8	378.58	1072.8	214.33	1072.8	125.17	1072.8	43.21	1072.8	0
1073.7	554.13	1073.7	380.18	1073.7	214.51	1073.7	125.31	1073.7	43.88	1073.7	0
1074.6	554.16	1074.6	380.12	1074.6	214.87	1074.6	125.23	1074.6	42.65	1074.6	0
1075.5	554.85	1075.5	380.61	1075.5	215.51	1075.5	126.48	1075.5	44.58	1075.5	0
1076.4	556.04	1076.4	379.63	1076.4	216.55	1076.4	124.95	1076.4	42.89	1076.4	0
1077.3	553.7	1077.3	380.26	1077.3	213.73	1077.3	127.77	1077.3	42.87	1077.3	0
1078.2	554.9	1078.2	378.35	1078.2	214.64	1078.2	124.88	1078.2	42.76	1078.2	0
1079.1	552.65	1079.1	379.04	1079.1	214.12	1079.1	124.51	1079.1	41.45	1079.1	0
1080	552.95	1080	379.46	1080	216.52	1080	126.86	1080	43.48	1080	0
1080.9	553.62	1080.9	379.68	1080.9	213.82	1080.9	127.91	1080.9	42.43	1080.9	0
1081.8	549.97	1081.8	376.62	1081.8	214.68	1081.8	123.72	1081.8	40.25	1081.8	0
1082.7	552.6	1082.7	379.63	1082.7	217	1082.7	127.53	1082.7	43.89	1082.7	0
1083.6	554.73	1083.6	379.77	1083.6	214.46	1083.6	127.35	1083.6	45.07	1083.6	0
1084.5	552.76	1084.5	378.93	1084.5	215.02	1084.5	125.42	1084.5	42.69	1084.5	0
1085.4	548.97	1085.4	375.53	1085.4	212.09	1085.4	122.79	1085.4	42.47	1085.4	0
1086.3	549.72	1086.3	376.69	1086.3	213.06	1086.3	126.66	1086.3	42.74	1086.3	0
1087.2	552.54	1087.2	376.87	1087.2	215.12	1087.2	124.67	1087.2	45.05	1087.2	0
1088.1	550.39	1088.1	376.55	1088.1	214.69	1088.1	124.2	1088.1	40.69	1088.1	0
1089	546.88	1089	373.65	1089	211.12	1089	122.44	1089	39.66	1089	0
1089.9	549.64	1089.9	376.53	1089.9	213.21	1089.9	123.57	1089.9	43.23	1089.9	0
1090.8	550.85	1090.8	377.49	1090.8	211.49	1090.8	125.81	1090.8	42.84	1090.8	0
1091.7	552.19	1091.7	376.08	1091.7	213.91	1091.7	126.63	1091.7	43.29	1091.7	0
1092.6	551.06	1092.6	376.52	1092.6	214.39	1092.6	127.05	1092.6	44.04	1092.6	0
1093.5	550.13	1093.5	374.71	1093.5	213	1093.5	125.71	1093.5	41.38	1093.5	0
1094.4	546.77	1094.4	373.08	1094.4	211.7	1094.4	122.8	1094.4	40.53	1094.4	0
1095.3	550.5	1095.3	374.95	1095.3	213.28	1095.3	125.4	1095.3	43.52	1095.3	0
1096.2	545.58	1096.2	372.51	1096.2	211.1	1096.2	121.92	1096.2	41.02	1096.2	0
1097.1	551.53	1097.1	375.95	1097.1	213.83	1097.1	124.71	1097.1	44.01	1097.1	0
1098	551.22	1098	376.81	1098	214.79	1098	123.8	1098	44.28	1098	0
1098.9	547.48	1098.9	375.58	1098.9	213.31	1098.9	124.75	1098.9	44.12	1098.9	0
1099.8	548.98	1099.8	377.04	1099.8	211.99	1099.8	126.54	1099.8	43.18	1099.8	0
1100.7	548.64	1100.7	375.46	1100.7	211.77	1100.7	124.58	1100.7	43.5	1100.7	0
1101.6	549.63	1101.6	377.51	1101.6	214.8	1101.6	126.49	1101.6	46.44	1101.6	0
1102.5	549.01	1102.5	376.35	1102.5	214.55	1102.5	124.81	1102.5	43.39	1102.5	0
1103.4	544.75	1103.4	373.92	1103.4	210.6	1103.4	120.72	1103.4	38.82	1103.4	0
1104.3	545.98	1104.3	371.93	1104.3	211.99	1104.3	124.37	1104.3	42.31	1104.3	0
1105.2	546.28	1105.2	374.16	1105.2	212.6	1105.2	122.13	1105.2	42.8	1105.2	0
1106.1	548.91	1106.1	375.39	1106.1	212.09	1106.1	124.21	1106.1	42.45	1106.1	0
1107	548.94	1107	376.63	1107	213.44	1107	125.89	1107	43.21	1107	0
1107.9	544.65	1107.9	373.29	1107.9	209.86	1107.9	121.94	1107.9	42.25	1107.9	0
1108.8	546.62	1108.8	373.02	1108.8	211.06	1108.8	125.34	1108.8	43.11	1108.8	0
1109.7	547.81	1109.7	373.89	1109.7	210.54	1109.7	124.37	1109.7	42.3	1109.7	0
1110.6	545.29	1110.6	372.57	1110.6	211.2	1110.6	122.03	1110.6	42.11	1110.6	0
1111.5	545.1	1111.5	372.45	1111.5	209.73	1111.5	122.95	1111.5	40.84	1111.5	0
1112.4	547.54	1112.4	375.49	1112.4	212.8	1112.4	123.42	1112.4	44.65	1112.4	0
1113.3	545.42	1113.3	373.62	1113.3	210.29	1113.3	124.78	1113.3	44.2	1113.3	0
1114.2	544.58	1114.2	371.63	1114.2	211.32	1114.2	123.15	1114.2	40.69	1114.2	0
1115.1	546.76	1115.1	372.92	1115.1	212.14	1115.1	127.67	1115.1	44.33	1115.1	0
1116	544.24	1116	372.96	1116	211.65	1116	124.08	1116	42.63	1116	0
1116.9	544.39	1116.9	372.89	1116.9	210.71	1116.9	123.41	1116.9	42.7	1116.9	0
1117.8	543.88	1117.8	372.92	1117.8	213.35	1117.8	123.45	1117.8	43.24	1117.8	0
1118.7	545.2	1118.7	372.24	1118.7	211.92	1118.7	122.37	1118.7	43.9	1118.7	0
1119.6	545.1	1119.6	372.77	1119.6	210.88	1119.6	122.63	1119.6	43.11	1119.6	0
1120.5	544.8	1120.5	371.92	1120.5	211.05	1120.5	124.9	1120.5	41.07	1120.5	0
1121.4	542.54	1121.4	372.3	1121.4	209.61	1121.4	122.49	1121.4	43.44	1121.4	0
1122.3	544.26	1122.3	371.16	1122.3	208.98	1122.3	123.61	1122.3	43.05	1122.3	0
1123.2	544.43	1123.2	369.48	1123.2	207.8	1123.2	123.16	1123.2	43.2	1123.2	0
1124.1	541.66	1124.1	367.9	1124.1	208.55	1124.1	122.8	1124.1	41.79	1124.1	0
1125	542.26	1125	371.41	1125	208.98	1125	123.87	1125	41.54	1125	0
1125.9	543.18	1125.9	369.56	1125.9	207.91	1125.9	121.53	1125.9	41.04	1125.9	0
1126.8	542.79	1126.8	370.36	1126.8	208.82	1126.8	122.26	1126.8	41.09	1126.8	0
1127.7	542.82	1127.7	370.55	1127.7	210.06	1127.7	121.82	1127.7	42.46	1127.7	0
1128.6	540.36	1128.6	368.05	1128.6	208.21	1128.6	121.89	1128.6	42.45	1128.6	0
1129.5	543.44	1129.5	371.2	1129.5	209.17	1129.5	123.92	1129.5	43.39	1129.5	0
1130.4	543.11	1130.4	370.36	1130.4	211.85	1130.4	124.91	1130.4	42.1	1130.4	0
1131.3	540.35	1131.3	368.57	1131.3	207.77	1131.3	121.13	1131.3	41.18	1131.3	0
1132.2	541.34	1132.2	368.97	1132.2	209.73	1132.2	122.13	1132.2	42.53	1132.2	0
1133.1	540.71	1133.1	368.97	1133.1	207.72	1133.1	122.71	1133.1	40.26	1133.1	0
1134	541.51	1134	369.63	1134	208.7	1134	121.45	1134	39.88	1134	0
1134.9	541.9	1134.9	372.2	1134.9	210.13	1134.9	123.9	1134.9	43.65	1134.9	0
1135.8	541	1135.8	369.57	1135.8	209.99	1135.8	122.06	1135.8	42.04	1135.8	0
1136.7	537.97	1136.7	368.33	1136.7	207.22	1136.7	119.81	1136.7	41.23	1136.7	0
1137.6	541.19	1137.6	370.65	1137.6	210.3	1137.6	123.87	1137.6	43.14	1137.6	0
1138.5	541.04	1138.5	369.64	1138.5	208.56	1138.5	124.13	1138.5	44.99	1138.5	0
1139.4	539.91	1139.4	368.49	1139.4	209.02	1139.4	121.95	1139.4	42.12	1139.4	0
1140.3	540.76	1140.3	368.11	1140.3	208.55	1140.3	124.3	1140.3	42	1140.3	0
1141.2	539.17	1141.2	370.02	1141.2	207.39	1141.2	122.57	1141.2	40.22	1141.2	0
1142.1	541.51	1142.1	369.84	1142.1	211.05	1142.1	123.1	1142.1	43.4	1142.1	0
1143	541.63	1143	369.74	1143	209.87	1143	122.29	1143	42.74	1143	0
1143.9	543.3	1143.9	372.4	1143.9	212.63	1143.9	126.37	1143.9	46.45	1143.9	0
1144.8	539.46	1144.8	370.07	1144.8	209.83	1144.8	122.4	1144.8	43.59	1144.8	0
1145.7	541.23	1145.7	369.68	1145.7	210.29	1145.7	124.01	1145.7	43.85	1145.7	0
1146.6	540.68	1146.6	371.15	1146.6	210.06	1146.6	124.21	1146.6	44.82	1146.6	0
1147.5	538.29	1147.5	367.22	1147.5	206.08	1147.5	120.94	1147.5	42.42	1147.5	0
1148.4	538.35	1148.4	367.47	1148.4	206.9	1148.4	120.63	1148.4	41.56	1148.4	0
1149.3	538.15	1149.3	368.16	1149.3	208.46	1149.3	120.31	1149.3	43.41	1149.3	0
1150.2	537.88	1150.2	367.93	1150.2	206.53	1150.2	121.35	1150.2	42.14	1150.2	0
1151.1	539.83	1151.1	368.99	1151.1	208.82	1151.1	121.5	1151.1	41.3	1151.1	0
1152	539.33	1152	369.29	1152	209.79	1152	122.89	1152	44.12	1152	0
1152.9	539.28	1152.9	368.6	1152.9	210.41	1152.9	123.31	1152.9	43.33	1152.9	0
1153.8	541.14	1153.8	370.13	1153.8	209.75	1153.8	124.33	1153.8	44.97	1153.8	0
1154.7	536.21	1154.7	365.52	1154.7	206.5	1154.7	119.49	1154.7	42.1	1154.7	0
1155.6	536.02	1155.6	367.07	1155.6	205.02	1155.6	120.28	1155.6	42.03	1155.6	0
1156.5	539.14	1156.5	368.72	1156.5	206.56	1156.5	120.63	1156.5	40.12	1156.5	0
1157.4	537.61	1157.4	367.48	1157.4	208.93	1157.4	120.82	1157.4	42.42	1157.4	0
1158.3	534.39	1158.3	365.84	1158.3	206.64	1158.3	118.59	1158.3	39.37	1158.3	0
1159.2	538.35	1159.2	367.36	1159.2	208.97	1159.2	123.26	1159.2	41.82	1159.2	0
1160.1	537.53	1160.1	366.48	1160.1	206.54	1160.1	121.03	1160.1	41.76	1160.1	0
1161	535.85	1161	365.87	1161	206.86	1161	121.14	1161	41.8	1161	0
1161.9	538.34	1161.9	367.55	1161.9	207.81	1161.9	121.9	1161.9	40.36	1161.9	0
1162.8	535.26	1162.8	366.24	1162.8	209.05	1162.8	121.58	1162.8	42.39	1162.8	0
1163.7	536.39	1163.7	364.36	1163.7	207.7	1163.7	120.63	1163.7	38.61	1163.7	0
1164.6	536.23	1164.6	366.58	1164.6	207.1	1164.6	120.51	1164.6	42.58	1164.6	0
1165.5	534.94	1165.5	364.8	1165.5	207.09	1165.5	120.65	1165.5	42.75	1165.5	0
1166.4	538.25	1166.4	366.14	1166.4	209.61	1166.4	122.38	1166.4	41.81	1166.4	0
1167.3	535.84	1167.3	366.02	1167.3	203.47	1167.3	122.62	1167.3	40.98	1167.3	0
1168.2	533.72	1168.2	364.27	1168.2	205.87	1168.2	122.39	1168.2	40.37	1168.2	0
1169.1	537.75	1169.1	369.23	1169.1	205.73	1169.1	122.47	1169.1	43.67	1169.1	0
1170	536.45	1170	366.56	1170	207.25	1170	121.61	1170	42.41	1170	0
1170.9	534.2	1170.9	363.45	1170.9	204.82	1170.9	121.46	1170.9	41.46	1170.9	0
1171.8	533.99	1171.8	364.2	1171.8	205.12	1171.8	119.54	1171.8	38.59	1171.8	0
1172.7	533.43	1172.7	363.4	1172.7	207.38	1172.7	118.37	1172.7	40.8	1172.7	0
1173.6	532.97	1173.6	366.58	1173.6	205.54	1173.6	119.65	1173.6	40.15	1173.6	0
1174.5	537.7	1174.5	369.63	1174.5	209.35	1174.5	123.83	1174.5	44.83	1174.5	0
1175.4	534.86	1175.4	366.64	1175.4	208.67	1175.4	122.4	1175.4	43.8	1175.4	0
1176.3	533.16	1176.3	364.83	1176.3	205.74	1176.3	121.25	1176.3	42.2	1176.3	0
1177.2	534.55	1177.2	364.76	1177.2	204.85	1177.2	120.03	1177.2	42.22	1177.2	0
1178.1	532.72	1178.1	364.59	1178.1	206.01	1178.1	118.52	1178.1	41.27	1178.1	0
1179	534.11	1179	363.37	1179	205.86	1179	120.44	1179	40.54	1179	0
1179.9	534.14	1179.9	364.31	1179.9	206.88	1179.9	118.99	1179.9	39.31	1179.9	0
1180.8	534.41	1180.8	364.56	1180.8	206.58	1180.8	121.91	1180.8	41.75	1180.8	0
1181.7	534	1181.7	365.72	1181.7	206.74	1181.7	119.66	1181.7	41.57	1181.7	0
1182.6	535.29	1182.6	366.68	1182.6	205.35	1182.6	122.3	1182.6	42.1	1182.6	0
1183.5	533.53	1183.5	364.61	1183.5	207.85	1183.5	121.23	1183.5	41.52	1183.5	0
1184.4	532.67	1184.4	364.68	1184.4	206.3	1184.4	121.02	1184.4	44.07	1184.4	0
1185.3	532.18	1185.3	364.68	1185.3	204.72	1185.3	121.42	1185.3	43.26	1185.3	0
1186.2	531.44	1186.2	362.79	1186.2	204.14	1186.2	119.16	1186.2	41.75	1186.2	0
1187.1	531.91	1187.1	364.06	1187.1	204.73	1187.1	120.3	1187.1	41.67	1187.1	0
1188	531.75	1188	363.39	1188	205	1188	119.04	1188	39.73	1188	0
1188.9	532.4	1188.9	365.3	1188.9	206.44	1188.9	120.78	1188.9	40.69	1188.9	0
1189.8	530.84	1189.8	362.85	1189.8	205.73	1189.8	119.22	1189.8	39.44	1189.8	0
1190.7	532.48	1190.7	363.5	1190.7	207.54	1190.7	122.46	1190.7	44.36	1190.7	0
1191.6	532.56	1191.6	360.98	1191.6	204.85	1191.6	117.83	1191.6	39.47	1191.6	0
1192.5	532.56	1192.5	362.22	1192.5	205.06	1192.5	119.58	1192.5	40.03	1192.5	0
1193.4	530.19	1193.4	361.14	1193.4	203.8	1193.4	117.71	1193.4	38.25	1193.4	0
1194.3	531.33	1194.3	361.55	1194.3	205.05	1194.3	121.46	1194.3	40.77	1194.3	0
1195.2	531.46	1195.2	363.1	1195.2	205.19	1195.2	119.13	1195.2	40.22	1195.2	0
1196.1	531.05	1196.1	363.25	1196.1	206.2	1196.1	120.33	1196.1	39.53	1196.1	0
1197	529.42	1197	359.95	1197	203.24	1197	116.8	1197	41.07	1197	0
1197.9	532.8	1197.9	364.63	1197.9	206.13	1197.9	122.02	1197.9	41.57	1197.9	0
1198.8	530.55	1198.8	362.95	1198.8	205.01	1198.8	118.46	1198.8	40.58	1198.8	0
1199.7	531.87	1199.7	363.09	1199.7	206.54	1199.7	119.78	1199.7	42.44	1199.7	0
1200.6	531.22	1200.6	361.83	1200.6	205.52	1200.6	120.57	1200.6	43.14	1200.6	0
1201.5	528.88	1201.5	359.39	1201.5	202.18	1201.5	118.32	1201.5	40.3	1201.5	0
1202.4	530.97	1202.4	361.34	1202.4	204.76	1202.4	119.75	1202.4	42.53	1202.4	0
1203.3	528.93	1203.3	360.97	1203.3	205.06	1203.3	121.2	1203.3	41.16	1203.3	0
1204.2	529.19	1204.2	361.98	1204.2	204.58	1204.2	119.92	1204.2	40.82	1204.2	0
1205.1	528.34	1205.1	360.96	1205.1	202.04	1205.1	118.99	1205.1	41.06	1205.1	0
1206	529.76	1206	362.43	1206	202.54	1206	119.35	1206	39.04	1206	0
1206.9	530.56	1206.9	362.99	1206.9	205.66	1206.9	119.26	1206.9	44.45	1206.9	0
1207.8	525.9	1207.8	358.69	1207.8	202.36	1207.8	117.99	1207.8	40.81	1207.8	0
1208.7	530.02	1208.7	359.95	1208.7	202.29	1208.7	119.55	1208.7	41.34	1208.7	0
1209.6	531.26	1209.6	362.34	1209.6	206.42	1209.6	122.84	1209.6	42.53	1209.6	0
1210.5	529.87	1210.5	364.06	1210.5	205.21	1210.5	117.96	1210.5	43.05	1210.5	0
1211.4	530.27	1211.4	362.47	1211.4	207.55	1211.4	122.53	1211.4	43.15	1211.4	0
1212.3	527.58	1212.3	358.69	1212.3	203.54	1212.3	119.53	1212.3	41.81	1212.3	0
1213.2	527.63	1213.2	358.81	1213.2	202.4	1213.2	118.05	1213.2	40.07	1213.2	0
1214.1	529.01	1214.1	364.69	1214.1	205.95	1214.1	121.14	1214.1	43.01	1214.1	0
1215	529.03	1215	359.07	1215	204.43	1215	117.58	1215	42.17	1215	0
1215.9	528.17	1215.9	359.81	1215.9	205.38	1215.9	119.24	1215.9	42.42	1215.9	0
1216.8	528.37	1216.8	360.75	1216.8	203.46	1216.8	117.86	1216.8	39.04	1216.8	0
1217.7	526.52	1217.7	359.99	1217.7	205.13	1217.7	120.89	1217.7	41.86	1217.7	0
1218.6	526.59	1218.6	359.43	1218.6	202.18	1218.6	118.55	1218.6	40.03	1218.6	0
1219.5	524.27	1219.5	357.97	1219.5	202.01	1219.5	114.68	1219.5	37.56	1219.5	0
1220.4	528.23	1220.4	360.37	1220.4	203.21	1220.4	119.09	1220.4	42.31	1220.4	0
1221.3	526.23	1221.3	358.51	1221.3	202.93	1221.3	117.7	1221.3	40.49	1221.3	0
1222.2	528.9	1222.2	361.88	1222.2	204.72	1222.2	121.1	1222.2	44.97	1222.2	0
1223.1	529.23	1223.1	361.13	1223.1	202.93	1223.1	120.82	1223.1	43.64	1223.1	0
1224	526.17	1224	359.55	1224	202.18	1224	118.43	1224	42.63	1224	0
1224.9	526.19	1224.9	357.07	1224.9	203.84	1224.9	120.12	1224.9	43.49	1224.9	0
1225.8	525.91	1225.8	359.28	1225.8	204.14	1225.8	118.38	1225.8	40.57	1225.8	0
1226.7	526.08	1226.7	358.84	1226.7	201.98	1226.7	117.56	1226.7	42.06	1226.7	0
1227.6	527.32	1227.6	362.23	1227.6	205.03	1227.6	122.46	1227.6	43.88	1227.6	0
1228.5	526.53	1228.5	357.44	1228.5	200.58	1228.5	116.92	1228.5	40.83	1228.5	0
1229.4	526.11	1229.4	359.32	1229.4	201.47	1229.4	118.97	1229.4	41.61	1229.4	0
1230.3	522.56	1230.3	355.79	1230.3	198.94	1230.3	117.19	1230.3	39.63	1230.3	0
1231.2	525.97	1231.2	360.19	1231.2	203.31	1231.2	118.27	1231.2	42.54	1231.2	0
1232.1	521.78	1232.1	358.09	1232.1	201.56	1232.1	118.05	1232.1	37.19	1232.1	0
1233	523.59	1233	359.13	1233	202.39	1233	115.28	1233	39.53	1233	0
1233.9	524.53	1233.9	358.36	1233.9	201.15	1233.9	116.79	1233.9	40.79	1233.9	0
1234.8	523.93	1234.8	358.74	1234.8	202.51	1234.8	119.09	1234.8	43.4	1234.8	0
1235.7	522.07	1235.7	357.87	1235.7	203.31	1235.7	117.11	1235.7	40.31	1235.7	0
1236.6	525.44	1236.6	359.41	1236.6	202.9	1236.6	119.05	1236.6	41.4	1236.6	0
1237.5	526.54	1237.5	356.34	1237.5	201.54	1237.5	118.94	1237.5	42.99	1237.5	0
1238.4	525.48	1238.4	356.86	1238.4	202.1	1238.4	119.47	1238.4	43.08	1238.4	0
1239.3	524.74	1239.3	356.82	1239.3	201.31	1239.3	118.31	1239.3	43.01	1239.3	0
1240.2	526.48	1240.2	359.59	1240.2	203.32	1240.2	121.42	1240.2	41.55	1240.2	0
1241.1	524.83	1241.1	357.24	1241.1	203.87	1241.1	119.21	1241.1	42.79	1241.1	0
1242	525.06	1242	360.31	1242	201.88	1242	118.75	1242	40.48	1242	0
1242.9	521.76	1242.9	354.59	1242.9	200.89	1242.9	117.24	1242.9	40.35	1242.9	0
1243.8	523.59	1243.8	357.85	1243.8	202.65	1243.8	116.85	1243.8	41.91	1243.8	0
1244.7	525.04	1244.7	358.92	1244.7	201.57	1244.7	119.58	1244.7	43.01	1244.7	0
1245.6	524.63	1245.6	357.05	1245.6	205.16	1245.6	119.73	1245.6	43.79	1245.6	0
1246.5	521.94	1246.5	356.87	1246.5	200.03	1246.5	117.73	1246.5	40.93	1246.5	0
1247.4	522.05	1247.4	355.26	1247.4	201.93	1247.4	118.62	1247.4	39.09	1247.4	0
1248.3	524.23	1248.3	358.34	1248.3	203.37	1248.3	119.96	1248.3	42.34	1248.3	0
1249.2	522.52	1249.2	356.65	1249.2	201.19	1249.2	118.84	1249.2	41.11	1249.2	0
1250.1	522.27	1250.1	356.04	1250.1	200.04	1250.1	117.63	1250.1	40.82	1250.1	0
1251	521.05	1251	358.1	1251	200.17	1251	118.44	1251	39.73	1251	0
1251.9	522.03	1251.9	358	1251.9	201.09	1251.9	118.39	1251.9	40.23	1251.9	0
1252.8	520.39	1252.8	354.69	1252.8	199.9	1252.8	117.04	1252.8	42.04	1252.8	0
1253.7	522.61	1253.7	356.84	1253.7	198.99	1253.7	117.7	1253.7	42.91	1253.7	0
1254.6	522.91	1254.6	358.22	1254.6	200.81	1254.6	119.43	1254.6	42.49	1254.6	0
1255.5	522.54	1255.5	355.46	1255.5	203.35	1255.5	118.28	1255.5	42.59	1255.5	0
1256.4	518.96	1256.4	353.27	1256.4	198.28	1256.4	115.25	1256.4	38.25	1256.4	0
1257.3	522.44	1257.3	356.29	1257.3	200.76	1257.3	117.02	1257.3	43.16	1257.3	0
1258.2	519.79	1258.2	355.59	1258.2	198.35	1258.2	116.19	1258.2	37.38	1258.2	0
1259.1	523.79	1259.1	356.73	1259.1	201.65	1259.1	119.26	1259.1	40.65	1259.1	0
1260	517.01	1260	353.33	1260	197.42	1260	115.88	1260	36.77	1260	0
1260.9	522.64	1260.9	357.67	1260.9	200.52	1260.9	116.78	1260.9	40.7	1260.9	0
1261.8	522.25	1261.8	355.1	1261.8	200.57	1261.8	116.23	1261.8	41.57	1261.8	0
1262.7	522.04	1262.7	355.95	1262.7	200.1	1262.7	117.75	1262.7	40.38	1262.7	0
1263.6	519.99	1263.6	355.25	1263.6	200.53	1263.6	116.3	1263.6	41.65	1263.6	0
1264.5	519.14	1264.5	355.65	1264.5	199.1	1264.5	116.02	1264.5	40.58	1264.5	0
1265.4	521.01	1265.4	355.23	1265.4	198.99	1265.4	115.69	1265.4	39.9	1265.4	0
1266.3	520.93	1266.3	354.51	1266.3	200.11	1266.3	117.89	1266.3	40.21	1266.3	0
1267.2	520.21	1267.2	357.34	1267.2	201.51	1267.2	118.13	1267.2	42.85	1267.2	0
1268.1	521.17	1268.1	356.67	1268.1	202.54	1268.1	121.03	1268.1	43.02	1268.1	0
1269	519.48	1269	354.76	1269	198.9	1269	116.71	1269	42.16	1269	0
1269.9	520.44	1269.9	356.09	1269.9	200.82	1269.9	117.51	1269.9	40.18	1269.9	0
1270.8	518.5	1270.8	353.81	1270.8	199.22	1270.8	115.37	1270.8	40.49	1270.8	0
1271.7	519.78	1271.7	356.7	1271.7	199.77	1271.7	117.02	1271.7	41.49	1271.7	0
1272.6	519.97	1272.6	353.9	1272.6	198.71	1272.6	117.31	1272.6	40.48	1272.6	0
1273.5	517.58	1273.5	352.51	1273.5	196.74	1273.5	115.71	1273.5	37.12	1273.5	0
1274.4	519.92	1274.4	353.85	1274.4	199.51	1274.4	116.78	1274.4	42.48	1274.4	0
1275.3	518.07	1275.3	352.74	1275.3	198.67	1275.3	115.9	1275.3	41.52	1275.3	0
1276.2	516.83	1276.2	352.07	1276.2	199.48	1276.2	119.12	1276.2	41.85	1276.2	0
1277.1	519.15	1277.1	354.43	1277.1	202.46	1277.1	115.32	1277.1	40.67	1277.1	0
1278	518.23	1278	352.2	1278	198.13	1278	116.99	1278	37.97	1278	0
1278.9	519.57	1278.9	355.4	1278.9	198.88	1278.9	118.57	1278.9	41.1	1278.9	0
1279.8	518.87	1279.8	352.69	1279.8	199.02	1279.8	118.58	1279.8	42.18	1279.8	0
1280.7	520.09	1280.7	353.04	1280.7	199.62	1280.7	117.56	1280.7	41.43	1280.7	0
1281.6	521.51	1281.6	355.91	1281.6	202	1281.6	117.69	1281.6	43.96	1281.6	0
1282.5	517.39	1282.5	354.75	1282.5	199.62	1282.5	116.84	1282.5	40.45	1282.5	0
1283.4	518.51	1283.4	352.92	1283.4	198.72	1283.4	118.44	1283.4	41.18	1283.4	0
1284.3	517.69	1284.3	353.01	1284.3	200.23	1284.3	116.13	1284.3	40.12	1284.3	0
1285.2	518.77	1285.2	352.33	1285.2	200.63	1285.2	117.15	1285.2	43.53	1285.2	0
1286.1	519.98	1286.1	355.09	1286.1	200.42	1286.1	117.81	1286.1	42.82	1286.1	0
1287	517.15	1287	353.24	1287	199.39	1287	115.51	1287	41.03	1287	0
1287.9	515.89	1287.9	351.86	1287.9	198.22	1287.9	114.88	1287.9	39.65	1287.9	0
1288.8	518.11	1288.8	353.21	1288.8	199.41	1288.8	115.56	1288.8	41.34	1288.8	0
1289.7	517.07	1289.7	353.55	1289.7	200.06	1289.7	119.44	1289.7	40.71	1289.7	0
1290.6	516.23	1290.6	352.9	1290.6	198.5	1290.6	115.02	1290.6	38.17	1290.6	0
1291.5	517.71	1291.5	353.93	1291.5	200.77	1291.5	118.86	1291.5	42.08	1291.5	0
1292.4	515.91	1292.4	353.21	1292.4	199.71	1292.4	116.43	1292.4	40.28	1292.4	0
1293.3	515.29	1293.3	352.36	1293.3	197.72	1293.3	114.65	1293.3	40.29	1293.3	0
1294.2	516.72	1294.2	352.7	1294.2	200.5	1294.2	115.74	1294.2	42.64	1294.2	0
1295.1	516.05	1295.1	352.95	1295.1	201.05	1295.1	117.3	1295.1	42.22	1295.1	0
1296	514.52	1296	350.84	1296	196.18	1296	114.57	1296	38.56	1296	0
1296.9	515.83	1296.9	352.19	1296.9	197.72	1296.9	117.88	1296.9	40.77	1296.9	0
1297.8	516.33	1297.8	354.41	1297.8	200.03	1297.8	116.4	1297.8	41.89	1297.8	0
1298.7	516.23	1298.7	352.57	1298.7	197.53	1298.7	116.05	1298.7	40.34	1298.7	0
1299.6	516.7	1299.6	352.66	1299.6	200.45	1299.6	116.92	1299.6	43.05	1299.6	0
1300.5	517.49	1300.5	352.29	1300.5	197.02	1300.5	116.34	1300.5	43.53	1300.5	0
1301.4	513.93	1301.4	347.76	1301.4	195.61	1301.4	115.04	1301.4	40.84	1301.4	0
1302.3	515.72	1302.3	351.89	1302.3	199.52	1302.3	114.54	1302.3	42.11	1302.3	0
1303.2	515.35	1303.2	353.39	1303.2	198.38	1303.2	116.1	1303.2	40.78	1303.2	0
1304.1	514.75	1304.1	351.21	1304.1	195.51	1304.1	116.72	1304.1	41.21	1304.1	0
1305	515.12	1305	350.99	1305	199.4	1305	116.4	1305	40.82	1305	0
1305.9	516.48	1305.9	352.57	1305.9	199.47	1305.9	116.15	1305.9	43.52	1305.9	0
1306.8	513.87	1306.8	350.57	1306.8	196.55	1306.8	114.97	1306.8	40.83	1306.8	0
1307.7	517.09	1307.7	354.2	1307.7	199.55	1307.7	119.95	1307.7	44.81	1307.7	0
1308.6	515.8	1308.6	351.38	1308.6	195.89	1308.6	114.85	1308.6	42.19	1308.6	0
1309.5	513.11	1309.5	349.72	1309.5	197.33	1309.5	114.34	1309.5	40.14	1309.5	0
1310.4	512.34	1310.4	349.22	1310.4	196.41	1310.4	114.29	1310.4	38.5	1310.4	0
1311.3	513.99	1311.3	353.08	1311.3	197.88	1311.3	116.56	1311.3	42.24	1311.3	0
1312.2	514.91	1312.2	351.25	1312.2	198.16	1312.2	115.9	1312.2	41.03	1312.2	0
1313.1	514.79	1313.1	350.09	1313.1	198.44	1313.1	117.15	1313.1	41.4	1313.1	0
1314	515.8	1314	351.47	1314	197.79	1314	117.51	1314	40.61	1314	0
1314.9	515.78	1314.9	352.05	1314.9	197.97	1314.9	116.25	1314.9	41.69	1314.9	0
1315.8	514.31	1315.8	351.34	1315.8	196.93	1315.8	114.93	1315.8	41.79	1315.8	0
1316.7	511.05	1316.7	348.48	1316.7	197.58	1316.7	114.53	1316.7	39.67	1316.7	0
1317.6	514.15	1317.6	351.13	1317.6	198.42	1317.6	116.12	1317.6	41.82	1317.6	0
1318.5	512.17	1318.5	348.68	1318.5	195.41	1318.5	114.6	1318.5	39.45	1318.5	0
1319.4	515.21	1319.4	350.72	1319.4	198.26	1319.4	116.02	1319.4	41.05	1319.4	0
1320.3	511.45	1320.3	350.77	1320.3	196.74	1320.3	115.03	1320.3	38.93	1320.3	0
1321.2	515.54	1321.2	350.32	1321.2	196.14	1321.2	117.66	1321.2	40.4	1321.2	0
1322.1	512.11	1322.1	349.22	1322.1	196.73	1322.1	114.87	1322.1	39.62	1322.1	0
1323	515.26	1323	350.87	1323	196.47	1323	116.68	1323	43.13	1323	0
1323.9	512.36	1323.9	348.44	1323.9	197.25	1323.9	114.25	1323.9	40.43	1323.9	0
1324.8	513.48	1324.8	348.85	1324.8	196.24	1324.8	114.47	1324.8	39.22	1324.8	0
1325.7	512.03	1325.7	347.43	1325.7	195.81	1325.7	114.78	1325.7	39.84	1325.7	0
1326.6	511.66	1326.6	349.15	1326.6	197.83	1326.6	115.58	1326.6	41.52	1326.6	0
1327.5	510.3	1327.5	348.22	1327.5	197.03	1327.5	112.7	1327.5	39.43	1327.5	0
1328.4	511.77	1328.4	347.72	1328.4	197.06	1328.4	112.16	1328.4	42.04	1328.4	0
1329.3	511.47	1329.3	348.36	1329.3	195.44	1329.3	113.83	1329.3	39.63	1329.3	0
1330.2	513.01	1330.2	348.31	1330.2	195.51	1330.2	114.36	1330.2	41.58	1330.2	0
1331.1	511.03	1331.1	349.73	1331.1	197.53	1331.1	113.51	1331.1	42.35	1331.1	0
1332	508.97	1332	347.17	1332	195.79	1332	114.32	1332	38.48	1332	0
1332.9	510.59	1332.9	348.94	1332.9	195.39	1332.9	114.45	1332.9	38.51	1332.9	0
1333.8	512.99	1333.8	349.37	1333.8	196.1	1333.8	114.95	1333.8	41.5	1333.8	0
1334.7	510.51	1334.7	349.19	1334.7	195.53	1334.7	115.26	1334.7	40.99	1334.7	0
1335.6	509.4	1335.6	348.02	1335.6	195.56	1335.6	115.17	1335.6	40.63	1335.6	0
1336.5	511.5	1336.5	351.11	1336.5	197.61	1336.5	116.28	1336.5	42.16	1336.5	0
1337.4	512.3	1337.4	349.96	1337.4	197.42	1337.4	117	1337.4	42.69	1337.4	0
1338.3	511.57	1338.3	348.3	1338.3	198.19	1338.3	116.31	1338.3	40	1338.3	0
1339.2	510.77	1339.2	349.25	1339.2	195.62	1339.2	113.39	1339.2	41.17	1339.2	0
1340.1	507.15	1340.1	348.01	1340.1	192.67	1340.1	111.6	1340.1	37.15	1340.1	0
1341	509.77	1341	349.21	1341	196.95	1341	114.55	1341	41.33	1341	0
1341.9	508.41	1341.9	345.06	1341.9	193.05	1341.9	114.83	1341.9	39.75	1341.9	0
1342.8	507.94	1342.8	346.9	1342.8	194.05	1342.8	115.01	1342.8	40.29	1342.8	0
1343.7	508.81	1343.7	345.17	1343.7	195.23	1343.7	113.91	1343.7	41.66	1343.7	0
1344.6	512.39	1344.6	349.95	1344.6	196.47	1344.6	116.18	1344.6	43.97	1344.6	0
1345.5	509.47	1345.5	346.65	1345.5	197.11	1345.5	114.04	1345.5	40.59	1345.5	0
1346.4	510.3	1346.4	348.32	1346.4	197.48	1346.4	114.34	1346.4	41.56	1346.4	0
1347.3	513.4	1347.3	348.83	1347.3	198.19	1347.3	116.58	1347.3	42.51	1347.3	0
1348.2	510.47	1348.2	347.83	1348.2	195.72	1348.2	115.99	1348.2	40.67	1348.2	0
1349.1	507.53	1349.1	345.81	1349.1	195.89	1349.1	114.34	1349.1	40.94	1349.1	0
1350	508.32	1350	348.62	1350	194.33	1350	112.84	1350	40.95	1350	0
1350.9	509.05	1350.9	347.92	1350.9	196.08	1350.9	114.26	1350.9	41.97	1350.9	0
1351.8	509.96	1351.8	348.46	1351.8	195.94	1351.8	115.55	1351.8	42.15	1351.8	0
1352.7	510.36	1352.7	347.83	1352.7	195.92	1352.7	116.15	1352.7	43.28	1352.7	0
1353.6	510.08	1353.6	347.96	1353.6	194.5	1353.6	115.2	1353.6	41.05	1353.6	0
1354.5	512.8	1354.5	347.81	1354.5	197.25	1354.5	116.62	1354.5	41.11	1354.5	0
1355.4	510.2	1355.4	348.07	1355.4	197.51	1355.4	116.76	1355.4	43.43	1355.4	0
1356.3	509.5	1356.3	347.07	1356.3	195.44	1356.3	115.42	1356.3	40.39	1356.3	0
1357.2	506.78	1357.2	343.57	1357.2	192.67	1357.2	111.67	1357.2	37.73	1357.2	0
1358.1	510.15	1358.1	347.02	1358.1	195.6	1358.1	114.82	1358.1	42.5	1358.1	0
1359	509.42	1359	347.39	1359	197.02	1359	113.78	1359	42.65	1359	0
1359.9	506.82	1359.9	344.95	1359.9	192.38	1359.9	112.92	1359.9	39.43	1359.9	0
1360.8	507.3	1360.8	344.13	1360.8	195.42	1360.8	113.25	1360.8	39.44	1360.8	0
1361.7	508.45	1361.7	346.64	1361.7	196.11	1361.7	113.69	1361.7	41.15	1361.7	0
1362.6	509.73	1362.6	346.93	1362.6	196.64	1362.6	114.37	1362.6	41.93	1362.6	0
1363.5	507.17	1363.5	346.68	1363.5	194.02	1363.5	115.03	1363.5	40.74	1363.5	0
1364.4	504.77	1364.4	344	1364.4	193.02	1364.4	112.06	1364.4	39.67	1364.4	0
1365.3	508.39	1365.3	347.14	1365.3	197.67	1365.3	115.75	1365.3	40.35	1365.3	0
1366.2	508.25	1366.2	346.72	1366.2	194.83	1366.2	115.41	1366.2	42.38	1366.2	0
1367.1	509.08	1367.1	348.66	1367.1	196.03	1367.1	115.05	1367.1	42.32	1367.1	0
1368	506.75	1368	346.12	1368	192.99	1368	113.02	1368	38.36	1368	0
1368.9	503.95	1368.9	342.91	1368.9	194.19	1368.9	113.17	1368.9	39.79	1368.9	0
1369.8	505.87	1369.8	344.87	1369.8	193.94	1369.8	114.73	1369.8	40.41	1369.8	0
1370.7	508.37	1370.7	345.45	1370.7	195.21	1370.7	115.7	1370.7	41.42	1370.7	0
1371.6	505.68	1371.6	345.64	1371.6	191.64	1371.6	113.46	1371.6	41.14	1371.6	0
1372.5	507.43	1372.5	345.5	1372.5	195.35	1372.5	114.18	1372.5	40.35	1372.5	0
1373.4	509.67	1373.4	344.61	1373.4	195.95	1373.4	114.22	1373.4	39.29	1373.4	0
1374.3	506.94	1374.3	347.41	1374.3	196.54	1374.3	115.96	1374.3	41.32	1374.3	0
1375.2	508.33	1375.2	345.65	1375.2	195.65	1375.2	115.18	1375.2	42.26	1375.2	0
1376.1	509.82	1376.1	347.48	1376.1	195.89	1376.1	116.51	1376.1	41.42	1376.1	0
1377	506.45	1377	346.84	1377	194.81	1377	115.12	1377	40.98	1377	0
1377.9	505.48	1377.9	343.98	1377.9	193.64	1377.9	113.81	1377.9	37.74	1377.9	0
1378.8	505.32	1378.8	342.52	1378.8	192.73	1378.8	114.53	1378.8	40.06	1378.8	0
1379.7	505.84	1379.7	343.63	1379.7	193.16	1379.7	112.1	1379.7	40.01	1379.7	0
1380.6	507.05	1380.6	344.94	1380.6	194.82	1380.6	115.11	1380.6	38.76	1380.6	0
1381.5	507.39	1381.5	344.82	1381.5	194.02	1381.5	113.09	1381.5	38.21	1381.5	0
1382.4	507.39	1382.4	344.76	1382.4	194.22	1382.4	114.61	1382.4	39.52	1382.4	0
1383.3	506.77	1383.3	347.08	1383.3	195.79	1383.3	116.67	1383.3	40.12	1383.3	0
1384.2	504.2	1384.2	342.82	1384.2	191.6	1384.2	110.45	1384.2	38.11	1384.2	0
1385.1	504.06	1385.1	343.77	1385.1	193.36	1385.1	114.62	1385.1	40.04	1385.1	0
1386	505.04	1386	343.93	1386	196.01	1386	114.84	1386	41.96	1386	0
1386.9	506.95	1386.9	344.95	1386.9	192.62	1386.9	114.03	1386.9	39.98	1386.9	0
1387.8	505.8	1387.8	344.31	1387.8	193.08	1387.8	113.04	1387.8	40.01	1387.8	0
1388.7	503.99	1388.7	342.48	1388.7	192.66	1388.7	112.14	1388.7	38.89	1388.7	0
1389.6	503.12	1389.6	343.72	1389.6	193.11	1389.6	112.02	1389.6	38.96	1389.6	0
1390.5	504.94	1390.5	344.04	1390.5	194.34	1390.5	114.86	1390.5	38.69	1390.5	0
1391.4	505.74	1391.4	344	1391.4	194.27	1391.4	112.86	1391.4	41.14	1391.4	0
1392.3	505.98	1392.3	343.05	1392.3	192.96	1392.3	112.32	1392.3	40.75	1392.3	0
1393.2	505.39	1393.2	345.46	1393.2	193.71	1393.2	111.41	1393.2	40.38	1393.2	0
1394.1	505.24	1394.1	345.09	1394.1	195.1	1394.1	113.04	1394.1	41.19	1394.1	0
1395	504.67	1395	342.49	1395	193.26	1395	113.11	1395	40.99	1395	0
1395.9	504.25	1395.9	343.63	1395.9	194.53	1395.9	112.98	1395.9	37.17	1395.9	0
1396.8	502.46	1396.8	341.6	1396.8	190.39	1396.8	112.48	1396.8	36.88	1396.8	0
1397.7	503.01	1397.7	341.71	1397.7	192.33	1397.7	113.13	1397.7	37.66	1397.7	0
1398.6	503.53	1398.6	343.45	1398.6	194.1	1398.6	113.3	1398.6	39.85	1398.6	0
1399.5	503.59	1399.5	344.82	1399.5	192.53	1399.5	112.18	1399.5	40.65	1399.5	0
1400.4	503.23	1400.4	341.82	1400.4	192.63	1400.4	111.57	1400.4	39.42	1400.4	0
1401.3	505.82	1401.3	344.47	1401.3	195.68	1401.3	113.37	1401.3	42.08	1401.3	0
1402.2	505.89	1402.2	344.33	1402.2	194.32	1402.2	112.92	1402.2	39.72	1402.2	0
1403.1	503.63	1403.1	343.63	1403.1	194.58	1403.1	115.27	1403.1	41.61	1403.1	0
1404	505.37	1404	344.47	1404	194.36	1404	112.71	1404	40.38	1404	0
1404.9	503.21	1404.9	342.91	1404.9	193.39	1404.9	113.19	1404.9	39.78	1404.9	0
1405.8	502.54	1405.8	341.52	1405.8	193.19	1405.8	114.67	1405.8	37.98	1405.8	0
1406.7	503.37	1406.7	341.85	1406.7	192.74	1406.7	113.52	1406.7	40.42	1406.7	0
1407.6	504.25	1407.6	344.81	1407.6	195.15	1407.6	115.75	1407.6	41.31	1407.6	0
1408.5	502.77	1408.5	344.27	1408.5	191.79	1408.5	113.24	1408.5	38.65	1408.5	0
1409.4	504	1409.4	341.22	1409.4	191.26	1409.4	111.86	1409.4	39.82	1409.4	0
1410.3	502.15	1410.3	342.02	1410.3	192.26	1410.3	109.8	1410.3	37.87	1410.3	0
1411.2	504.02	1411.2	343.81	1411.2	194.71	1411.2	114.63	1411.2	41.05	1411.2	0
1412.1	502.65	1412.1	343.79	1412.1	194.95	1412.1	113.61	1412.1	39.9	1412.1	0
1413	503.43	1413	342.74	1413	194.98	1413	113.87	1413	41.87	1413	0
1413.9	503.14	1413.9	342.82	1413.9	195.11	1413.9	115.86	1413.9	40.39	1413.9	0
1414.8	503.13	1414.8	343.43	1414.8	193.17	1414.8	113.19	1414.8	41.1	1414.8	0
1415.7	501.76	1415.7	341.7	1415.7	192.61	1415.7	112.66	1415.7	40.86	1415.7	0
1416.6	503.05	1416.6	341.45	1416.6	192.36	1416.6	111.58	1416.6	39.42	1416.6	0
1417.5	502.24	1417.5	343.89	1417.5	195.05	1417.5	114.16	1417.5	41.07	1417.5	0
1418.4	502.7	1418.4	341.34	1418.4	192.55	1418.4	112.14	1418.4	38.82	1418.4	0
1419.3	502.99	1419.3	343.84	1419.3	192.22	1419.3	113.92	1419.3	39.52	1419.3	0
1420.2	501.05	1420.2	342.58	1420.2	191.44	1420.2	112.08	1420.2	37.81	1420.2	0
1421.1	503.7	1421.1	342.32	1421.1	192.59	1421.1	112.65	1421.1	40.79	1421.1	0
1422	500.96	1422	341.83	1422	194.42	1422	116.28	1422	41.28	1422	0
1422.9	501.71	1422.9	340.19	1422.9	191.15	1422.9	113.82	1422.9	40.89	1422.9	0
1423.8	502.73	1423.8	342.35	1423.8	192.77	1423.8	112.84	1423.8	39.58	1423.8	0
1424.7	503.16	1424.7	342.14	1424.7	192.5	1424.7	113.02	1424.7	40.55	1424.7	0
1425.6	500.67	1425.6	341.26	1425.6	192.58	1425.6	114.83	1425.6	39.84	1425.6	0
1426.5	502.24	1426.5	342.86	1426.5	194.64	1426.5	114.48	1426.5	40.78	1426.5	0
1427.4	502.39	1427.4	341.63	1427.4	192.42	1427.4	110.95	1427.4	38.95	1427.4	0
1428.3	501.37	1428.3	342.4	1428.3	192.76	1428.3	114.35	1428.3	40.71	1428.3	0
1429.2	502.69	1429.2	341.2	1429.2	193.37	1429.2	113.12	1429.2	39.01	1429.2	0
1430.1	499.24	1430.1	340.6	1430.1	193.19	1430.1	112.32	1430.1	38.97	1430.1	0
1431	499.9	1431	341.11	1431	189.64	1431	110.06	1431	38.5	1431	0
1431.9	500.68	1431.9	342.24	1431.9	190.24	1431.9	110.43	1431.9	40.17	1431.9	0
1432.8	503.29	1432.8	342.93	1432.8	194.1	1432.8	112.91	1432.8	40.78	1432.8	0
1433.7	501.91	1433.7	343.01	1433.7	193.16	1433.7	115.07	1433.7	40.71	1433.7	0
1434.6	501.2	1434.6	342.34	1434.6	192.54	1434.6	112.88	1434.6	41.07	1434.6	0
1435.5	500.7	1435.5	340.79	1435.5	191.2	1435.5	112	1435.5	38.45	1435.5	0
1436.4	500	1436.4	342.04	1436.4	189.32	1436.4	109.8	1436.4	39.92	1436.4	0
1437.3	500.27	1437.3	340.37	1437.3	192.65	1437.3	110.9	1437.3	39.85	1437.3	0
1438.2	498.75	1438.2	341.04	1438.2	192.06	1438.2	111.4	1438.2	39.46	1438.2	0
1439.1	500.56	1439.1	341.64	1439.1	189.69	1439.1	112.72	1439.1	39.37	1439.1	0
1440	503.89	1440	342.73	1440	194.12	1440	114.51	1440	42.54	1440	0
1440.9	500.39	1440.9	342.13	1440.9	190.99	1440.9	115.25	1440.9	39.95	1440.9	0
1441.8	498.69	1441.8	339.44	1441.8	191.02	1441.8	112.84	1441.8	39.45	1441.8	0
1442.7	498.5	1442.7	339	1442.7	191.46	1442.7	109.55	1442.7	38.77	1442.7	0
1443.6	500.83	1443.6	342.19	1443.6	192.96	1443.6	112.87	1443.6	40.73	1443.6	0
1444.5	500.08	1444.5	340.72	1444.5	191	1444.5	115.16	1444.5	41.78	1444.5	0
1445.4	499	1445.4	340.16	1445.4	190.13	1445.4	111.7	1445.4	40.13	1445.4	0
1446.3	498.85	1446.3	339.66	1446.3	192.71	1446.3	112.47	1446.3	38.1	1446.3	0
1447.2	498.12	1447.2	341.13	1447.2	190.16	1447.2	112.93	1447.2	40.3	1447.2	0
1448.1	500.73	1448.1	340.84	1448.1	193.93	1448.1	113.23	1448.1	41.6	1448.1	0
1449	500.68	1449	340.73	1449	191.04	1449	113.99	1449	39.55	1449	0
1449.9	500.77	1449.9	340.27	1449.9	192.87	1449.9	112.79	1449.9	38.94	1449.9	0
1450.8	499.71	1450.8	340.99	1450.8	191.99	1450.8	112.1	1450.8	38.18	1450.8	0
1451.7	499.74	1451.7	341.46	1451.7	191.12	1451.7	109.33	1451.7	41.66	1451.7	0
1452.6	499.34	1452.6	338.83	1452.6	190.53	1452.6	112.09	1452.6	41.89	1452.6	0
1453.5	497.56	1453.5	339.98	1453.5	191.53	1453.5	113.57	1453.5	38.42	1453.5	0
1454.4	499.19	1454.4	340.22	1454.4	189.48	1454.4	112.41	1454.4	40.55	1454.4	0
1455.3	496.36	1455.3	338.94	1455.3	188.81	1455.3	110.22	1455.3	37.24	1455.3	0
1456.2	497.9	1456.2	337.7	1456.2	190.68	1456.2	110.11	1456.2	38.98	1456.2	0
1457.1	496.66	1457.1	336.46	1457.1	188.93	1457.1	111.61	1457.1	39.98	1457.1	0
1458	496.95	1458	339.88	1458	189.64	1458	111.74	1458	37.32	1458	0
1458.9	496.46	1458.9	339.55	1458.9	190.7	1458.9	110.59	1458.9	40.1	1458.9	0
1459.8	497.62	1459.8	337.57	1459.8	190.85	1459.8	109.74	1459.8	39.95	1459.8	0
1460.7	496.81	1460.7	338.59	1460.7	190.06	1460.7	109.6	1460.7	38.42	1460.7	0
1461.6	499.86	1461.6	338.87	1461.6	190.63	1461.6	112.52	1461.6	42.22	1461.6	0
1462.5	495.7	1462.5	334	1462.5	188.54	1462.5	109.15	1462.5	38.14	1462.5	0
1463.4	497.3	1463.4	337.3	1463.4	190.54	1463.4	111.87	1463.4	38.64	1463.4	0
1464.3	496.43	1464.3	339.9	1464.3	190.26	1464.3	111.43	1464.3	40.09	1464.3	0
1465.2	494.05	1465.2	337.6	1465.2	189.8	1465.2	110.76	1465.2	39.17	1465.2	0
1466.1	501.57	1466.1	342.1	1466.1	194.14	1466.1	115.7	1466.1	39.76	1466.1	0
1467	498.12	1467	339.69	1467	189.89	1467	112.02	1467	39.19	1467	0
1467.9	497.09	1467.9	338.25	1467.9	189.97	1467.9	111.84	1467.9	40.85	1467.9	0
1468.8	498.53	1468.8	339.47	1468.8	193.83	1468.8	114.36	1468.8	41.14	1468.8	0
1469.7	497.39	1469.7	339.45	1469.7	190.36	1469.7	112.65	1469.7	39.57	1469.7	0
1470.6	494.75	1470.6	337.47	1470.6	188.06	1470.6	108.44	1470.6	37.79	1470.6	0
1471.5	495.12	1471.5	336.6	1471.5	190.87	1471.5	112.53	1471.5	37.61	1471.5	0
1472.4	495.51	1472.4	340.16	1472.4	190.25	1472.4	113.5	1472.4	40.45	1472.4	0
1473.3	497.82	1473.3	341.18	1473.3	192.7	1473.3	113.07	1473.3	42.05	1473.3	0
1474.2	498.09	1474.2	338.36	1474.2	191.28	1474.2	112.15	1474.2	41.31	1474.2	0
1475.1	498.92	1475.1	336.5	1475.1	190.15	1475.1	112.24	1475.1	39.14	1475.1	0
1476	498.5	1476	337.82	1476	190.97	1476	112.66	1476	41.15	1476	0
1476.9	496.44	1476.9	336.62	1476.9	189.35	1476.9	109.01	1476.9	38.88	1476.9	0
1477.8	494.03	1477.8	337.21	1477.8	189.11	1477.8	111.19	1477.8	40.15	1477.8	0
1478.7	497.7	1478.7	337.35	1478.7	191.93	1478.7	112.95	1478.7	39.59	1478.7	0
1479.6	497.22	1479.6	338.92	1479.6	189.38	1479.6	109.97	1479.6	39.15	1479.6	0
1480.5	494.05	1480.5	335.48	1480.5	187.86	1480.5	107.83	1480.5	35.61	1480.5	0
1481.4	497.6	1481.4	339.02	1481.4	191.7	1481.4	115.22	1481.4	41.93	1481.4	0
1482.3	495.21	1482.3	335.86	1482.3	188.65	1482.3	111.04	1482.3	38.45	1482.3	0
1483.2	497.69	1483.2	339.9	1483.2	192.35	1483.2	112.25	1483.2	40.7	1483.2	0
1484.1	495.53	1484.1	339.07	1484.1	189.2	1484.1	110.88	1484.1	38.77	1484.1	0
1485	493.37	1485	336.49	1485	188.21	1485	108.39	1485	35.73	1485	0
1485.9	495.49	1485.9	335.73	1485.9	189.72	1485.9	110.57	1485.9	40.49	1485.9	0
1486.8	494.46	1486.8	336.79	1486.8	188.43	1486.8	110.82	1486.8	39	1486.8	0
1487.7	495.29	1487.7	339.32	1487.7	188.5	1487.7	110.95	1487.7	37.49	1487.7	0
1488.6	496.97	1488.6	337.47	1488.6	189.59	1488.6	110.97	1488.6	38.51	1488.6	0
1489.5	494.96	1489.5	337.31	1489.5	190.42	1489.5	111.23	1489.5	40.72	1489.5	0
1490.4	493.13	1490.4	335.36	1490.4	187.28	1490.4	107.53	1490.4	35.97	1490.4	0
1491.3	495.86	1491.3	335.81	1491.3	189.92	1491.3	110.77	1491.3	38.55	1491.3	0
1492.2	497.21	1492.2	338.58	1492.2	191.32	1492.2	109.62	1492.2	40.98	1492.2	0
1493.1	494.78	1493.1	335.97	1493.1	188.17	1493.1	111.31	1493.1	39.97	1493.1	0
1494	495.09	1494	335.69	1494	189.28	1494	110.59	1494	41.56	1494	0
1494.9	493.02	1494.9	334.73	1494.9	187.61	1494.9	109.57	1494.9	36.65	1494.9	0
1495.8	493.37	1495.8	337.16	1495.8	187.02	1495.8	110.52	1495.8	38.75	1495.8	0
1496.7	496.63	1496.7	337.99	1496.7	190.32	1496.7	114.21	1496.7	43.12	1496.7	0
1497.6	495.19	1497.6	337.82	1497.6	189.14	1497.6	108.95	1497.6	40.09	1497.6	0
1498.5	497.4	1498.5	338.25	1498.5	192.39	1498.5	114.83	1498.5	41.16	1498.5	0
[truncated: 827 more rows]

## Sheet: C
SPR binding of 4.22 to c-FMS
Time (sec)	RU	Time (sec)	RU	Time (sec)	RU	Time (sec)	RU	Time (sec)	RU		Chi2	Rmax	Rmax Error	KD	KD Error
-283.5	0	-283.5	-0.6	-283.5	1.39	-283.5	0.61	-283.5	0.74		12.77	445.59	19.6	1.52e-07	1.21e-08
-282.6	0	-282.6	-0.03	-282.6	-0.16	-282.6	3.26	-282.6	2.27
-281.7	0	-281.7	-0.67	-281.7	-0.25	-281.7	1.37	-281.7	0.94
-280.8	0	-280.8	-1.19	-280.8	-1.59	-280.8	0.24	-280.8	1.36
-279.9	0			-279.9	-2.5
-279	0			-279	0.82
-278.1	0			-278.1	-0.96
-277.2	0	-277.2	-0.71	-277.2	0.27	-277.2	-0.99	-277.2	-0.61
-276.3	0	-276.3	1.52	-276.3	0.63	-276.3	0.6	-276.3	-0.57
-275.4	0	-275.4	-0.69	-275.4	0.54	-275.4	-0.34	-275.4	1.5
-274.5	0			-274.5	-0.76	-274.5	0.54	-274.5	-0.3
-273.6	0	-273.6	-1.07	-273.6	-1.76	-273.6	0.83	-273.6	0.63
-272.7	0	-272.7	1.33	-272.7	0.41	-272.7	1.55	-272.7	2.42
-271.8	0	-271.8	0.84	-271.8	0.57	-271.8	1.61	-271.8	3.14
-270.9	0	-270.9	0.07	-270.9	0.36	-270.9	1	-270.9	1.1
-270	0	-270	-1.74	-270	0.91	-270	0.28	-270	1.62
-269.1	0	-269.1	-0.52	-269.1	-0.14	-269.1	0.96	-269.1	1.19
-268.2	0	-268.2	0.89	-268.2	0.07	-268.2	2.66	-268.2	0.22
-267.3	0	-267.3	-0.72	-267.3	0.18	-267.3	2.02	-267.3	1.55
-266.4	0	-266.4	-0.71	-266.4	-1.09	-266.4	-2.12	-266.4	-1.11
-265.5	0	-265.5	-0.08	-265.5	1.02	-265.5	-0.46	-265.5	1.64
-264.6	0	-264.6	-0.46	-264.6	0.02	-264.6	1.79	-264.6	2.04
-263.7	0	-263.7	-0.55	-263.7	0.23	-263.7	-0.4	-263.7	2.45
-262.8	0	-262.8	-0.36	-262.8	1.23	-262.8	0.17	-262.8	2.79
-261.9	0	-261.9	-0.29	-261.9	2.7	-261.9	2.18	-261.9	1.58
-261	0	-261	0.16	-261	-0.46	-261	0.06	-261	-0.19
-260.1	0	-260.1	0.1	-260.1	-0.58	-260.1	0.33	-260.1	0.8
-259.2	0	-259.2	-0.55	-259.2	0.57	-259.2	1.42	-259.2	0.06
-258.3	0	-258.3	-1.52	-258.3	-1.16	-258.3	-1.52	-258.3	-0.88
-257.4	0	-257.4	-1.8	-257.4	0.06	-257.4	-1.68	-257.4	-0.34
-256.5	0	-256.5	-0.93	-256.5	-0.42	-256.5	-0.72	-256.5	0.43
-255.6	0	-255.6	-0.3	-255.6	0.57	-255.6	0.61	-255.6	1.44
-254.7	0	-254.7	-1.16	-254.7	-1.09	-254.7	2.04	-254.7	1.3
-253.8	0	-253.8	-2.01	-253.8	-1.36	-253.8	-0.66	-253.8	-1.29
-252.9	0	-252.9	-1.53	-252.9	-0.96	-252.9	-0.75	-252.9	-0.56
-252	0	-252	-0.55	-252	-0.87	-252	-0.42	-252	-1.62
-251.1	0	-251.1	0.07	-251.1	2.11	-251.1	1.28	-251.1	2.19
-250.2	0	-250.2	-1.57	-250.2	0.6	-250.2	0.71	-250.2	0.82
-249.3	0	-249.3	-2.01	-249.3	1.43	-249.3	-1.1	-249.3	-0.19
-248.4	0	-248.4	0.19	-248.4	0.52	-248.4	1.42	-248.4	0.3
-247.5	0	-247.5	-0.5	-247.5	0.65	-247.5	-0.59	-247.5	0.01
-246.6	0	-246.6	1.04	-246.6	-0.46	-246.6	1.91	-246.6	1.51
-245.7	0	-245.7	-0.47	-245.7	1.61	-245.7	1.28	-245.7	0.91
-244.8	0	-244.8	-0.77	-244.8	1.2	-244.8	-0.71	-244.8	0.87
-243.9	0	-243.9	-2.33	-243.9	-0.87	-243.9	0.94	-243.9	-1.23
-243	0	-243	0.11	-243	1.88	-243	2.19	-243	2.37
-242.1	0	-242.1	-1.2	-242.1	-1.32	-242.1	2.04	-242.1	-0.5
-241.2	0	-241.2	-1.5	-241.2	-2.02	-241.2	-0.88	-241.2	-0.22
-240.3	0	-240.3	0.61	-240.3	-0.95	-240.3	-0.94	-240.3	2.07
-239.4	0	-239.4	-0.59	-239.4	1.51	-239.4	-1.16	-239.4	0.53
-238.5	0	-238.5	-2.13	-238.5	-0.62	-238.5	-0.95	-238.5	0.74
-237.6	0	-237.6	-0.64	-237.6	1.28	-237.6	2.53	-237.6	2.89
-236.7	0	-236.7	-2.15	-236.7	0.75	-236.7	0.28	-236.7	-0.13
-235.8	0	-235.8	-3.4	-235.8	-0.78	-235.8	-0.81	-235.8	-0.31
-234.9	0	-234.9	-0.8	-234.9	-0.58	-234.9	-0.93	-234.9	0.86
-234	0	-234	-1.54	-234	1.22	-234	-0.51	-234	1.93
-233.1	0	-233.1	-2.64	-233.1	1.52	-233.1	-0.81	-233.1	1.29
-232.2	0	-232.2	-0.61	-232.2	-0.5	-232.2	-1.55	-232.2	0.38
-231.3	0	-231.3	0.65	-231.3	0.58	-231.3	0.65	-231.3	1.63
-230.4	0	-230.4	-0.17	-230.4	-1.61	-230.4	-1.53	-230.4	-0.37
-229.5	0	-229.5	-0.8	-229.5	0.52	-229.5	0.53	-229.5	0.93
-228.6	0	-228.6	1.72	-228.6	2.34	-228.6	1.01	-228.6	1.58
-227.7	0	-227.7	-1.79	-227.7	-0.73	-227.7	0.08	-227.7	-0.49
-226.8	0	-226.8	-1.88	-226.8	-0.53	-226.8	-2.73	-226.8	-2.35
-225.9	0	-225.9	-1.23	-225.9	-0.59	-225.9	0.39	-225.9	-0.2
-225	0	-225	-0.16	-225	-0.79	-225	2.56	-225	-0.5
-224.1	0	-224.1	-1.81	-224.1	-1.1	-224.1	0.27	-224.1	0.48
-223.2	0	-223.2	-0.43	-223.2	0.29	-223.2	-1.01	-223.2	-0.81
-222.3	0	-222.3	0.23	-222.3	1.13	-222.3	1.46	-222.3	1.72
-221.4	0	-221.4	-1.19	-221.4	-1.33	-221.4	0.75	-221.4	-0.47
-220.5	0	-220.5	0.7	-220.5	2.71	-220.5	-0.15	-220.5	-0.14
-219.6	0	-219.6	0.02	-219.6	0.49	-219.6	0.1	-219.6	-0.67
-218.7	0	-218.7	-1.43	-218.7	-0.38	-218.7	-1.6	-218.7	1.34
-217.8	0	-217.8	-2.9	-217.8	-0.7	-217.8	1.02	-217.8	-0.15
-216.9	0	-216.9	1.19	-216.9	0.52	-216.9	0.78	-216.9	1.38
-216	0	-216	-1.11	-216	2.21	-216	-1.75	-216	0.37
-215.1	0	-215.1	0.5	-215.1	3.3	-215.1	1.9	-215.1	1.96
-214.2	0	-214.2	-0.39	-214.2	0.92	-214.2	-1.24	-214.2	-1.03
-213.3	0	-213.3	-0.52	-213.3	-0.12	-213.3	1.75	-213.3	1.52
-212.4	0	-212.4	0.43	-212.4	0.39	-212.4	0.75	-212.4	-0.73
-211.5	0	-211.5	-0.7	-211.5	2.54	-211.5	0.39	-211.5	1.99
-210.6	0	-210.6	0	-210.6	-0.61	-210.6	1.6	-210.6	2.67
-209.7	0	-209.7	-2.07	-209.7	0.45	-209.7	-0.41	-209.7	-0.47
-208.8	0	-208.8	0.36	-208.8	2.83	-208.8	1.09	-208.8	1.58
-207.9	0	-207.9	-0.63	-207.9	0.48	-207.9	0.89	-207.9	-0.98
-207	0	-207	-1.63	-207	1.54	-207	1.5	-207	0.31
-206.1	0	-206.1	0.41	-206.1	-0.19	-206.1	-0.85	-206.1	1.88
-205.2	0	-205.2	0.32	-205.2	0.76	-205.2	0.71	-205.2	0.46
-204.3	0	-204.3	-3.75	-204.3	-2.99	-204.3	-4.08	-204.3	-2.01
-203.4	0	-203.4	0.43	-203.4	-1	-203.4	-1.78	-203.4	-0.93
-202.5	0	-202.5	-0.15	-202.5	0.52	-202.5	-1.02	-202.5	0.43
-201.6	0	-201.6	-0.84	-201.6	-0.91	-201.6	-2.28	-201.6	-2.5
-200.7	0	-200.7	-1.07	-200.7	0.69	-200.7	-0.57	-200.7	-0.29
-199.8	0	-199.8	-4.19	-199.8	-0.92	-199.8	-0.72	-199.8	-1.66
-198.9	0	-198.9	-1.35	-198.9	-0.77	-198.9	-0.74	-198.9	0.57
-198	0	-198	-0.74	-198	1.15	-198	-1.33	-198	0.35
-197.1	0	-197.1	-1.25	-197.1	-1.29	-197.1	0.39	-197.1	2.18
-196.2	0	-196.2	-0.65	-196.2	1.06	-196.2	3.02	-196.2	2.48
-195.3	0	-195.3	-0.07	-195.3	0.6	-195.3	-1.4	-195.3	0.25
-194.4	0	-194.4	0.16	-194.4	-0.16	-194.4	2.2	-194.4	1.22
-193.5	0	-193.5	-2.8	-193.5	0.43	-193.5	-2.36	-193.5	-1.47
-192.6	0	-192.6	1.01	-192.6	1.18	-192.6	1.82	-192.6	-0.2
-191.7	0	-191.7	-2.09	-191.7	0.46	-191.7	-0.5	-191.7	0.51
-190.8	0	-190.8	-0.53	-190.8	2.01	-190.8	0.57	-190.8	-1.48
-189.9	0	-189.9	2.11	-189.9	0.91	-189.9	0.99	-189.9	0.83
-189	0	-189	-1.97	-189	-1.75	-189	0.04	-189	-0.51
-188.1	0	-188.1	-0.98	-188.1	0.24	-188.1	-2.24	-188.1	0.38
-187.2	0	-187.2	1.86	-187.2	2.1	-187.2	0.6	-187.2	3.02
-186.3	0	-186.3	0.05	-186.3	0.67	-186.3	-0.11	-186.3	-0.49
-185.4	0	-185.4	-3.51	-185.4	-1.61	-185.4	-0.21	-185.4	-1.85
-184.5	0	-184.5	-0.45	-184.5	-1.03	-184.5	-0.93	-184.5	-0.19
-183.6	0	-183.6	-0.02	-183.6	0.55	-183.6	1.2	-183.6	1.69
-182.7	0	-182.7	0.07	-182.7	-0.03	-182.7	-0.32	-182.7	0.76
-181.8	0	-181.8	-4.03	-181.8	0.95	-181.8	0.63	-181.8	0.53
-180.9	0	-180.9	-0.45	-180.9	-0.37	-180.9	-0.21	-180.9	2.06
-180	0	-180	0.35	-180	2.68	-180	0.72	-180	0.17
-179.1	0	-179.1	-0.22	-179.1	0.46	-179.1	0.32	-179.1	1.33
-178.2	0	-178.2	-0.89	-178.2	1.32	-178.2	-0.59	-178.2	0.73
-177.3	0	-177.3	0.44	-177.3	2.34	-177.3	0.23	-177.3	0.78
-176.4	0	-176.4	0.91	-176.4	1.79	-176.4	0.89	-176.4	2.45
-175.5	0	-175.5	-1.97	-175.5	1.53	-175.5	-0.11	-175.5	0.57
-174.6	0	-174.6	-0.47	-174.6	-0.31	-174.6	-0.8	-174.6	-0.98
-173.7	0	-173.7	-2.6	-173.7	-1.44	-173.7	-2.15	-173.7	-0.28
-172.8	0	-172.8	-1.61	-172.8	1.46	-172.8	1.46	-172.8	2.39
-171.9	0	-171.9	-0.28	-171.9	1.15	-171.9	-0.25	-171.9	1
-171	0	-171	0.13	-171	1.75	-171	3.55	-171	1.98
-170.1	0	-170.1	-0.94	-170.1	0.44	-170.1	-3.2	-170.1	-0.06
-169.2	0	-169.2	-0.41	-169.2	2.41	-169.2	3.23	-169.2	0.57
-168.3	0	-168.3	-3.54	-168.3	-1.67	-168.3	-1.2	-168.3	-2.59
-167.4	0	-167.4	-0.7	-167.4	0.72	-167.4	0.82	-167.4	-0.98
-166.5	0	-166.5	0.98	-166.5	-0.52	-166.5	0.03	-166.5	0.46
-165.6	0	-165.6	-1.29	-165.6	1.28	-165.6	2.03	-165.6	2.23
-164.7	0	-164.7	-0.16	-164.7	1.1	-164.7	0.31	-164.7	1.85
-163.8	0	-163.8	0.02	-163.8	1.14	-163.8	0.13	-163.8	0.3
-162.9	0	-162.9	-1.59	-162.9	-0.96	-162.9	-1.52	-162.9	1.12
-162	0	-162	-2.06	-162	0.88	-162	-0.61	-162	0.03
-161.1	0	-161.1	-2.48	-161.1	0.35	-161.1	-0.14	-161.1	1.15
-160.2	0	-160.2	-1.81	-160.2	-0.77	-160.2	-0.11	-160.2	-1.66
-159.3	0	-159.3	-1.41	-159.3	1.63	-159.3	0.83	-159.3	0.54
-158.4	0	-158.4	-0.15	-158.4	2.91	-158.4	0.41	-158.4	0.6
-157.5	0	-157.5	-0.43	-157.5	-0.56	-157.5	0.89	-157.5	-0.74
-156.6	0	-156.6	0.34	-156.6	2.56	-156.6	0.2	-156.6	3.3
-155.7	0	-155.7	-1.08	-155.7	1.94	-155.7	0.12	-155.7	0.72
-154.8	0	-154.8	0.5	-154.8	1.23	-154.8	-0.64	-154.8	1.48
-153.9	0	-153.9	-0.98	-153.9	-1.42	-153.9	-1.53	-153.9	-2.49
-153	0	-153	-0.22	-153	0.91	-153	0.67	-153	-0.02
-152.1	0	-152.1	-1.24	-152.1	1.23	-152.1	1.64	-152.1	1.42
-151.2	0	-151.2	0.14	-151.2	1.31	-151.2	-0.2	-151.2	1.71
-150.3	0	-150.3	0.06	-150.3	0.67	-150.3	1.53	-150.3	1.86
-149.4	0	-149.4	-0.27	-149.4	-0.87	-149.4	-0.89	-149.4	0.46
-148.5	0	-148.5	-1.47	-148.5	0.1	-148.5	0.36	-148.5	-0.44
-147.6	0	-147.6	-0.63	-147.6	0.82	-147.6	-1.86	-147.6	0.36
-146.7	0	-146.7	-0.24	-146.7	0.04	-146.7	-1.23	-146.7	0.85
-145.8	0	-145.8	-1.81	-145.8	-0.62	-145.8	-2.09	-145.8	-1.38
-144.9	0	-144.9	-0.57	-144.9	0.22	-144.9	-1.65	-144.9	-1.23
-144	0	-144	-1.03	-144	2.07	-144	0.71	-144	1.31
-143.1	0	-143.1	-0.33	-143.1	1.64	-143.1	-0.3	-143.1	1.42
-142.2	0	-142.2	0.91	-142.2	1.79	-142.2	-1.58	-142.2	0.11
-141.3	0	-141.3	-1.37	-141.3	0.11	-141.3	-0.31	-141.3	0.04
-140.4	0	-140.4	0.33	-140.4	-0.15	-140.4	0.34	-140.4	-1.67
-139.5	0	-139.5	-1.29	-139.5	0.9	-139.5	0.68	-139.5	1.07
-138.6	0	-138.6	0.52	-138.6	3.24	-138.6	1.64	-138.6	0.01
-137.7	0	-137.7	-0.98	-137.7	0.12	-137.7	-0.68	-137.7	-1.6
-136.8	0	-136.8	-1.72	-136.8	0.12	-136.8	-0.41	-136.8	0.18
-135.9	0	-135.9	0.01	-135.9	3.02	-135.9	0.92	-135.9	1.89
-135	0	-135	-1.37	-135	1.97	-135	-0.3	-135	-2.15
-134.1	0	-134.1	-4.14	-134.1	-2.85	-134.1	-2.7	-134.1	-3.47
-133.2	0	-133.2	1.05	-133.2	1.25	-133.2	-1.04	-133.2	2.64
-132.3	0	-132.3	-0.5	-132.3	-1.18	-132.3	-0.87	-132.3	0.15
-131.4	0	-131.4	1.86	-131.4	2.08	-131.4	1.19	-131.4	2.3
-130.5	0	-130.5	-1.23	-130.5	0.16	-130.5	-0.25	-130.5	0.93
-129.6	0	-129.6	-2.37	-129.6	0.87	-129.6	-2.61	-129.6	1.23
-128.7	0	-128.7	0.16	-128.7	1.49	-128.7	0.42	-128.7	0.84
-127.8	0	-127.8	-0.33	-127.8	0.06	-127.8	-0.82	-127.8	0.41
-126.9	0	-126.9	-0.55	-126.9	1.41	-126.9	0.87	-126.9	-0.03
-126	0	-126	-2.45	-126	0.88	-126	1.2	-126	0.57
-125.1	0	-125.1	0.06	-125.1	1.62	-125.1	0.15	-125.1	1.57
-124.2	0	-124.2	-0.9	-124.2	2.86	-124.2	-0.35	-124.2	0.61
-123.3	0	-123.3	-2.19	-123.3	-1.65	-123.3	-3.42	-123.3	-1.76
-122.4	0	-122.4	-3.65	-122.4	0.59	-122.4	-0.7	-122.4	-1
-121.5	0	-121.5	-2.63	-121.5	1.38	-121.5	-0.12	-121.5	-1.59
-120.6	0	-120.6	-0.37	-120.6	2.51	-120.6	0.69	-120.6	1.24
-119.7	0	-119.7	-1.07	-119.7	1.73	-119.7	-1.08	-119.7	1.32
-118.8	0	-118.8	1.4	-118.8	4.03	-118.8	0.15	-118.8	2.41
-117.9	0	-117.9	0.74	-117.9	1.05	-117.9	0.89	-117.9	0.33
-117	0	-117	-0.66	-117	-0.9	-117	-0.78	-117	-0.45
-116.1	0	-116.1	1.35	-116.1	2.52	-116.1	1.24	-116.1	3
-115.2	0	-115.2	-0.72	-115.2	0.03	-115.2	-1.76	-115.2	0.67
-114.3	0	-114.3	1.68	-114.3	0.81	-114.3	0.99	-114.3	0.51
-113.4	0	-113.4	-0.61	-113.4	1.79	-113.4	-0.36	-113.4	0.21
-112.5	0	-112.5	0.97	-112.5	2.54	-112.5	0.55	-112.5	1.76
-111.6	0	-111.6	0.59	-111.6	2.42	-111.6	2.97	-111.6	1.07
-110.7	0	-110.7	-0.54	-110.7	2.67	-110.7	1.51	-110.7	2.73
-109.8	0	-109.8	-1.61	-109.8	-0.28	-109.8	1.13	-109.8	2.5
-108.9	0	-108.9	-1.8	-108.9	0.85	-108.9	-1.49	-108.9	-0.37
-108	0	-108	-2.2	-108	-2	-108	-0.88	-108	-1.37
-107.1	0	-107.1	-0.7	-107.1	2.05	-107.1	0.79	-107.1	-0.9
-106.2	0	-106.2	-1.76	-106.2	-0.58	-106.2	-1.02	-106.2	-0.19
-105.3	0	-105.3	-1.05	-105.3	1.97	-105.3	1.95	-105.3	0.22
-104.4	0	-104.4	-0.49	-104.4	1.2	-104.4	0.88	-104.4	2.68
-103.5	0	-103.5	1.07	-103.5	1.22	-103.5	0.8	-103.5	0.47
-102.6	0	-102.6	-0.86	-102.6	1.33	-102.6	1.37	-102.6	1.57
-101.7	0	-101.7	0.52	-101.7	1.08	-101.7	0.52	-101.7	0.62
-100.8	0	-100.8	-3.63	-100.8	-0.25	-100.8	-1.64	-100.8	-0.83
-99.9	0	-99.9	-0.49	-99.9	1.71	-99.9	1.74	-99.9	1.99
-99	0	-99	0.41	-99	0.52	-99	-0.45	-99	1.32
-98.1	0	-98.1	-1.76	-98.1	-1.72	-98.1	-1.6	-98.1	-2.14
-97.2	0	-97.2	-0.51	-97.2	1.91	-97.2	-0.77	-97.2	1.03
-96.3	0	-96.3	-0.61	-96.3	-0.37	-96.3	0.36	-96.3	0.95
-95.4	0	-95.4	-0.71	-95.4	0.6	-95.4	-0.09	-95.4	1.83
-94.5	0	-94.5	-2.75	-94.5	-2.96	-94.5	-2.47	-94.5	-1.2
-93.6	0	-93.6	-0.73	-93.6	1.72	-93.6	-0.06	-93.6	-1.34
-92.7	0	-92.7	0.18	-92.7	0.44	-92.7	0.42	-92.7	-1.84
-91.8	0	-91.8	-0.15	-91.8	1.13	-91.8	0.45	-91.8	1.29
-90.9	0	-90.9	-0.66	-90.9	1.36	-90.9	0.3	-90.9	0.82
-90	0	-90	-0.91	-90	2.19	-90	0.28	-90	0.34
-89.1	0	-89.1	-0.59	-89.1	1.42	-89.1	1.36	-89.1	1.71
-88.2	0	-88.2	0.66	-88.2	1.72	-88.2	-0.19	-88.2	1.68
-87.3	0	-87.3	-1.12	-87.3	2.1	-87.3	0.78	-87.3	1
-86.4	0	-86.4	-0.62	-86.4	1.11	-86.4	0.74	-86.4	0.53
-85.5	0	-85.5	0.41	-85.5	2.79	-85.5	0.62	-85.5	1.3
-84.6	0	-84.6	-0.45	-84.6	-0.38	-84.6	0.75	-84.6	1.66
-83.7	0	-83.7	-3.36	-83.7	-1.62	-83.7	-3.01	-83.7	-1.87
-82.8	0	-82.8	-2.14	-82.8	1.4	-82.8	-0.71	-82.8	0.04
-81.9	0	-81.9	-1	-81.9	1.72	-81.9	0.99	-81.9	0.56
-81	0	-81	-2.33	-81	-0.79	-81	1.06	-81	-0.8
-80.1	0	-80.1	0.26	-80.1	1.56	-80.1	-0.59	-80.1	2.03
-79.2	0	-79.2	-0.61	-79.2	1.31	-79.2	-0.44	-79.2	1.3
-78.3	0	-78.3	-0.51	-78.3	0.37	-78.3	-1.04	-78.3	1.77
-77.4	0	-77.4	0.11	-77.4	1.44	-77.4	-0.63	-77.4	1.75
-76.5	0	-76.5	1.93	-76.5	1.48	-76.5	0.03	-76.5	0.09
-75.6	0	-75.6	-0.19	-75.6	1.77	-75.6	-0.76	-75.6	1.59
-74.7	0	-74.7	-0.73	-74.7	-0.58	-74.7	-1.26	-74.7	1.79
-73.8	0	-73.8	0.14	-73.8	0.84	-73.8	-2.83	-73.8	-0.28
-72.9	0	-72.9	1.49	-72.9	2.38	-72.9	0.78	-72.9	2.9
-72	0	-72	-2.7	-72	1.16	-72	-3.51	-72	-1.37
-71.1	0	-71.1	-2.56	-71.1	-0.83	-71.1	-2.24	-71.1	-0.75
-70.2	0	-70.2	-0.38	-70.2	-0.09	-70.2	-1.21	-70.2	-1.42
-69.3	0	-69.3	-1.57	-69.3	1.33	-69.3	-0.28	-69.3	1.13
-68.4	0	-68.4	-0.14	-68.4	1.19	-68.4	-1.35	-68.4	-1.33
-67.5	0	-67.5	-2.19	-67.5	-0.48	-67.5	-2.27	-67.5	-1.2
-66.6	0	-66.6	-0.27	-66.6	-0.78	-66.6	-1.84	-66.6	-0.99
-65.7	0	-65.7	-1.37	-65.7	4.25	-65.7	-0.04	-65.7	1.67
-64.8	0	-64.8	0.6	-64.8	1.41	-64.8	2.25	-64.8	1.54
-63.9	0	-63.9	-1.93	-63.9	0.97	-63.9	-0.17	-63.9	0.01
-63	0	-63	1.19	-63	-0.13	-63	-0.13	-63	0.18
-62.1	0	-62.1	-0.85	-62.1	-2.27	-62.1	-1.51	-62.1	-0.84
-61.2	0	-61.2	-0.92	-61.2	1.58	-61.2	-0.23	-61.2	-0.24
-60.3	0	-60.3	-2.22	-60.3	-0.34	-60.3	-0.27	-60.3	-2.01
-59.4	0	-59.4	-0.12	-59.4	0.7	-59.4	-0.33	-59.4	0.67
-58.5	0	-58.5	-0.63	-58.5	2.36	-58.5	0.86	-58.5	-0.49
-57.6	0	-57.6	-0.14	-57.6	-1.69	-57.6	-1.62	-57.6	-1.54
-56.7	0	-56.7	0.46	-56.7	0.81	-56.7	0.48	-56.7	1.14
-55.8	0	-55.8	-1.46	-55.8	0.38	-55.8	-0.97	-55.8	-1.89
-54.9	0	-54.9	-3.92	-54.9	-0.92	-54.9	-0.01	-54.9	-2.75
-54	0	-54	-0.53	-54	1.3	-54	-1.33	-54	0.27
-53.1	0	-53.1	-0.16	-53.1	0.73	-53.1	0.8	-53.1	2.94
-52.2	0	-52.2	1.46	-52.2	-0.32	-52.2	1.07	-52.2	1.7
-51.3	0	-51.3	0.03	-51.3	2.24	-51.3	4.14	-51.3	3.06
-50.4	0	-50.4	-1.04	-50.4	-0.15	-50.4	-0.57	-50.4	-0.9
-49.5	0	-49.5	1.59	-49.5	1.86	-49.5	0.13	-49.5	1.79
-48.6	0	-48.6	-0.13	-48.6	1.23	-48.6	0.8	-48.6	1.98
-47.7	0	-47.7	-0.77	-47.7	-0.85	-47.7	-0.83	-47.7	-1.54
-44.1	0	-44.1	0.33	-44.1	4.09	-44.1	2.63	-44.1	2.36
-43.2	0	-43.2	-0.38	-43.2	1.12	-43.2	-0.47	-43.2	1.42
-42.3	0	-42.3	-1.66	-42.3	0.55	-42.3	-1.09	-42.3	0.03
-41.4	0	-41.4	-1.55	-41.4	1.34	-41.4	-2.29	-41.4	0.5
-40.5	0	-40.5	0.41	-40.5	3.01	-40.5	1.38	-40.5	2.14
-39.6	0	-39.6	-0.83	-39.6	0.74	-39.6	-0.71	-39.6	-0.38
-38.7	0	-38.7	-0.06	-38.7	-0.13	-38.7	1.18	-38.7	0.19
-37.8	0	-37.8	-2.45	-37.8	-1.07	-37.8	0.01	-37.8	-0.79
-36.9	0	-36.9	0.76	-36.9	1.24	-36.9	1.19	-36.9	1.41
-36	0	-36	-1.16	-36	0.96	-36	0.92	-36	-0.07
-35.1	0	-35.1	0.9	-35.1	0.99	-35.1	-0.54	-35.1	-0.44
-34.2	0	-34.2	-0.94	-34.2	-0.53	-34.2	-0.91	-34.2	0.24
-33.3	0	-33.3	-1.52	-33.3	1.57	-33.3	-0.19	-33.3	1.69
-32.4	0	-32.4	-1.93	-32.4	-0.54	-32.4	0.52	-32.4	-1.55
-31.5	0	-31.5	-1.35	-31.5	0.03	-31.5	1.26	-31.5	-0.97
-30.6	0	-30.6	-2.65	-30.6	0.97	-30.6	0	-30.6	1.12
-29.7	0	-29.7	-2.22	-29.7	0.13	-29.7	-0.79	-29.7	-0.06
-28.8	0	-28.8	1.86	-28.8	3.29	-28.8	0.19	-28.8	1.35
-27.9	0	-27.9	-2.99	-27.9	1.37	-27.9	-0.47	-27.9	-2.05
-27	0	-27	-1.97	-27	1.1	-27	-1.49	-27	0.67
-26.1	0	-26.1	-1.15	-26.1	2	-26.1	0.97	-26.1	1.44
-25.2	0	-25.2	-1.34	-25.2	0.96	-25.2	0.18	-25.2	-0.16
-24.3	0	-24.3	0.39	-24.3	1.24	-24.3	0.36	-24.3	0.08
-23.4	0	-23.4	-0.33	-23.4	2.26	-23.4	0.75	-23.4	0.48
-22.5	0	-22.5	-0.95	-22.5	-0.63	-22.5	0.13	-22.5	0.31
-21.6	0	-21.6	-0.78	-21.6	1.77	-21.6	-0.62	-21.6	0.8
-20.7	0	-20.7	0.53	-20.7	2.25	-20.7	-0.94	-20.7	0.75
-19.8	0	-19.8	-1.88	-19.8	0.46	-19.8	-1.09	-19.8	-0.93
-18.9	0	-18.9	-0.77	-18.9	2	-18.9	-0.69	-18.9	-0.56
-18	0	-18	-4.6	-18	0.11	-18	-1.56	-18	-1.58
-17.1	0	-17.1	-1.28	-17.1	1.2	-17.1	-0.71	-17.1	1.3
-16.2	0	-16.2	0.37	-16.2	2.25	-16.2	1.34	-16.2	0.07
-15.3	0	-15.3	-1.98	-15.3	0.03	-15.3	-0.56	-15.3	0.22
-14.4	0	-14.4	-0.36	-14.4	-0.17	-14.4	-1.66	-14.4	0.2
-13.5	0	-13.5	0.74	-13.5	3.04	-13.5	-0.24	-13.5	2
-12.6	0	-12.6	0.14	-12.6	3.38	-12.6	0.96	-12.6	2.25
-11.7	0	-11.7	-1.65	-11.7	0.3	-11.7	0.43	-11.7	-0.78
-10.8	0	-10.8	-0.4	-10.8	1.34	-10.8	0.27	-10.8	1.42
-9.9	0	-9.9	0	-9.9	-0.23	-9.9	-0.72	-9.9	-0.6
-9	0	-9	-3.24	-9	-0.69	-9	-2.13	-9	0
-8.1	0	-8.1	0.07	-8.1	0.26	-8.1	0	-8.1	1.07
-7.2	0	-7.2	0	-7.2	1.2	-7.2	-0.47	-7.2	0.37
-6.3	0	-6.3	-1.47	-6.3	-0.46	-6.3	0.94	-6.3	0.28
-5.4	0	-5.4	1.03	-5.4	2.79	-5.4	0.91	-5.4	1.16
-4.5	0	-4.5	0.8	-4.5	1.81
-3.6	0			-3.6	0			-3.6	-1.08
-2.7	0			-2.7	1.75
-1.8	0	-1.8	-0.09	-1.8	-0.55	-1.8	-1.01	-1.8	-1.05
-0.9	0	-0.9	-1.05	-0.9	-0.1	-0.9	1.09	-0.9	-1.79
0	0	0	-0.33	0	0.1	0	-0.44	0	0.07
2.7	0	2.7	4.98	2.7	9.61	2.7	1.77	2.7	9.76
3.6	0	3.6	1.59	3.6	7.14	3.6	4.31	3.6	14.16
4.5	0	4.5	-1.11	4.5	6.68	4.5	3.51	4.5	11.1
5.4	0	5.4	1.66	5.4	9.7	5.4	5.36	5.4	13.82
6.3	0	6.3	2.43	6.3	11.22	6.3	4	6.3	14.36
7.2	0	7.2	2.1	7.2	10.66	7.2	6.52	7.2	17.38
8.1	0	8.1	1.47	8.1	12.66	8.1	8.03	8.1	15.71
9	0	9	2.08	9	13.48	9	6.72	9	18.17
9.9	0	9.9	1.24	9.9	12.67	9.9	6.84	9.9	17.13
10.8	0	10.8	3.05	10.8	13.59	10.8	7.86	10.8	20.12
11.7	0	11.7	4.44	11.7	15.65	11.7	7.41	11.7	22.52
12.6	0	12.6	2.7	12.6	15.66	12.6	10.28	12.6	21.52
13.5	0	13.5	5.58	13.5	12.95	13.5	9.82	13.5	23.02
14.4	0	14.4	4.26	14.4	14.11	14.4	10.47	14.4	24.76
15.3	0	15.3	3.08	15.3	16.13	15.3	8.52	15.3	26.32
16.2	0	16.2	5.87	16.2	16.62	16.2	11.36	16.2	27.98
17.1	0	17.1	5.75	17.1	18.23	17.1	11.37	17.1	30.21
18	0	18	5.6	18	17.98	18	13.33	18	30.11
18.9	0	18.9	4.53	18.9	16.99	18.9	12.49	18.9	29.06
19.8	0	19.8	4.81	19.8	16.29	19.8	12.6	19.8	30.49
20.7	0	20.7	5.76	20.7	19.47	20.7	13.7	20.7	33.45
21.6	0	21.6	4.11	21.6	17.33	21.6	14.9	21.6	33.44
22.5	0	22.5	3.68	22.5	15.73	22.5	16.02	22.5	32.47
23.4	0	23.4	2.21	23.4	17.81	23.4	14.99	23.4	34.65
24.3	0	24.3	4.91	24.3	18.83	24.3	14.17	24.3	34.17
25.2	0	25.2	5.39	25.2	18.97	25.2	15.8	25.2	38.16
26.1	0	26.1	6.36	26.1	18.52	26.1	16.58	26.1	36.8
27	0	27	5.99	27	17.49	27	16.48	27	36.83
27.9	0	27.9	5.92	27.9	21.51	27.9	18.38	27.9	38.31
28.8	0	28.8	7.78	28.8	20.54	28.8	17.6	28.8	40.62
29.7	0	29.7	10.72	29.7	22.89	29.7	20.54	29.7	45.42
30.6	0	30.6	6.44	30.6	20.54	30.6	17.38	30.6	39.53
31.5	0	31.5	7.92	31.5	21.98	31.5	21.13	31.5	44.71
32.4	0	32.4	7.88	32.4	23.19	32.4	19.96	32.4	44.62
33.3	0	33.3	5.14	33.3	20.5	33.3	19.14	33.3	44.44
34.2	0	34.2	5.97	34.2	20.09	34.2	17.98	34.2	45.02
35.1	0	35.1	4.84	35.1	23.18	35.1	19.92	35.1	44.66
36	0	36	7.11	36	23.3	36	19.38	36	48.98
36.9	0	36.9	8.8	36.9	24.13	36.9	19.39	36.9	47.23
37.8	0	37.8	7.06	37.8	20.45	37.8	20	37.8	46.66
38.7	0	38.7	6.97	38.7	21.45	38.7	22.72	38.7	49.18
39.6	0	39.6	6.59	39.6	21.94	39.6	21.74	39.6	48.21
40.5	0	40.5	10.67	40.5	24.49	40.5	24.09	40.5	53.65
41.4	0	41.4	5.85	41.4	22.66	41.4	20.27	41.4	50.23
42.3	0	42.3	7.1	42.3	24.21	42.3	23.68	42.3	53.05
43.2	0	43.2	7.83	43.2	23.39	43.2	24.81	43.2	51.47
44.1	0	44.1	10.47	44.1	23.21	44.1	23.93	44.1	53.36
45	0	45	9.84	45	24.9	45	26.61	45	56.56
45.9	0	45.9	8	45.9	23.13	45.9	22.82	45.9	54.33
46.8	0	46.8	8.69	46.8	23.53	46.8	23.3	46.8	55.01
47.7	0	47.7	7.84	47.7	23.45	47.7	23.65	47.7	55.79
48.6	0	48.6	7.64	48.6	22.81	48.6	23.5	48.6	56.97
49.5	0	49.5	11.46	49.5	25.09	49.5	25.2	49.5	56.12
50.4	0	50.4	11.77	50.4	27.57	50.4	27.36	50.4	59.26
51.3	0	51.3	8.67	51.3	26.16	51.3	27	51.3	57.24
52.2	0	52.2	10.51	52.2	26.56	52.2	27.4	52.2	60.4
53.1	0	53.1	10.65	53.1	24.54	53.1	24.81	53.1	59.31
54	0	54	9.7	54	24.36	54	26.69	54	59.89
54.9	0	54.9	9.13	54.9	25.22	54.9	27.35	54.9	62.53
55.8	0	55.8	10.41	55.8	27.39	55.8	29.5	55.8	63.83
56.7	0	56.7	13.75	56.7	27.72	56.7	29.42	56.7	62.2
57.6	0	57.6	9.42	57.6	24.17	57.6	27.73	57.6	60.54
58.5	0	58.5	9.75	58.5	25.32	58.5	29.36	58.5	65.19
59.4	0	59.4	7.84	59.4	26.12	59.4	27.61	59.4	62.8
60.3	0	60.3	8.68	60.3	23.46	60.3	29	60.3	63.26
61.2	0	61.2	9.23	61.2	27.73	61.2	28.67	61.2	62.74
62.1	0	62.1	10.38	62.1	28.19	62.1	29.9	62.1	65.89
63	0	63	11.62	63	27.3	63	32.02	63	67.84
63.9	0	63.9	10.38	63.9	27.39	63.9	31.78	63.9	66.72
64.8	0	64.8	10.81	64.8	24.13	64.8	29.37	64.8	65.53
65.7	0	65.7	10.9	65.7	27.59	65.7	30.52	65.7	66.89
66.6	0	66.6	10.85	66.6	26.98	66.6	32.44	66.6	65.83
67.5	0	67.5	9.93	67.5	25.81	67.5	28.52	67.5	68.66
68.4	0	68.4	11.64	68.4	27.12	68.4	29.66	68.4	67.92
69.3	0	69.3	14.59	69.3	29.15	69.3	33.83	69.3	72.54
70.2	0	70.2	11.42	70.2	29.75	70.2	31.94	70.2	71.45
71.1	0	71.1	12.12	71.1	28.37	71.1	34.62	71.1	72.53
72	0	72	10.24	72	26.39	72	34.29	72	72.14
72.9	0	72.9	12.81	72.9	27.4	72.9	33.4	72.9	73.33
73.8	0	73.8	14.05	73.8	27.42	73.8	33.6	73.8	74.31
74.7	0	74.7	13.17	74.7	30.01	74.7	36	74.7	76.5
75.6	0	75.6	13.73	75.6	30.72	75.6	33.76	75.6	75.11
76.5	0	76.5	9.87	76.5	30.21	76.5	34.48	76.5	74.51
77.4	0	77.4	11.94	77.4	28.69	77.4	35.4	77.4	75.44
78.3	0	78.3	10.86	78.3	29.77	78.3	33.89	78.3	74.67
79.2	0	79.2	11.34	79.2	29.58	79.2	35.73	79.2	76.33
80.1	0	80.1	12.44	80.1	31.09	80.1	35.7	80.1	76.96
81	0	81	10.96	81	28.97	81	34.79	81	76.49
81.9	0	81.9	12.74	81.9	30.44	81.9	38.82	81.9	80.1
82.8	0	82.8	12.94	82.8	30.55	82.8	36.02	82.8	78.32
83.7	0	83.7	11.96	83.7	30.11	83.7	36.94	83.7	77.08
84.6	0	84.6	15.75	84.6	31.94	84.6	36.86	84.6	79.95
85.5	0	85.5	11.62	85.5	31.64	85.5	37.98	85.5	79.78
86.4	0	86.4	11.69	86.4	29.99	86.4	36.75	86.4	80.78
87.3	0	87.3	12.66	87.3	31.09	87.3	37.1	87.3	80.3
88.2	0	88.2	13.81	88.2	29.71	88.2	38.35	88.2	80.4
89.1	0	89.1	11.26	89.1	29.92	89.1	36.29	89.1	79.34
90	0	90	11.83	90	32.12	90	39.19	90	80.05
90.9	0	90.9	9.65	90.9	30.71	90.9	35.68	90.9	80.02
91.8	0	91.8	13.79	91.8	34.35	91.8	40.31	91.8	82.79
92.7	0	92.7	12.55	92.7	30.45	92.7	40.51	92.7	85.12
93.6	0	93.6	12.31	93.6	31.78	93.6	41.82	93.6	83.34
94.5	0	94.5	14.83	94.5	32.58	94.5	42.39	94.5	86.25
95.4	0	95.4	12.83	95.4	30.11	95.4	38.01	95.4	82.23
96.3	0	96.3	12.4	96.3	31.54	96.3	42.14	96.3	84.96
97.2	0	97.2	12.89	97.2	33.24	97.2	41.41	97.2	84.89
98.1	0	98.1	14.64	98.1	33.64	98.1	41.95	98.1	85.88
99	0	99	14.93	99	32.05	99	39.92	99	85.3
99.9	0	99.9	13.53	99.9	33.52	99.9	42.52	99.9	86.62
100.8	0	100.8	14.61	100.8	34.64	100.8	43.72	100.8	86.81
101.7	0	101.7	17.65	101.7	33.58	101.7	44.72	101.7	90.19
102.6	0	102.6	14.75	102.6	32.86	102.6	44.28	102.6	89.41
103.5	0	103.5	13.35	103.5	35.86	103.5	43.31	103.5	88.09
104.4	0	104.4	13.26	104.4	32.65	104.4	43.09	104.4	88.55
105.3	0	105.3	15.22	105.3	34.53	105.3	43.29	105.3	91.04
106.2	0	106.2	13.82	106.2	32.16	106.2	42.71	106.2	89.15
107.1	0	107.1	15.98	107.1	33.47	107.1	43.44	107.1	89.97
108	0	108	15.27	108	34.05	108	46.07	108	90.42
108.9	0	108.9	15.1	108.9	33.94	108.9	42.77	108.9	89.55
109.8	0	109.8	14.58	109.8	35.61	109.8	44.58	109.8	92.94
110.7	0	110.7	12.65	110.7	32.78	110.7	43.99	110.7	91.28
111.6	0	111.6	14.62	111.6	34.47	111.6	45.57	111.6	92.59
112.5	0	112.5	14.82	112.5	35.92	112.5	46.54	112.5	93.4
113.4	0	113.4	15.46	113.4	33.68	113.4	43.67	113.4	92.27
114.3	0	114.3	15.71	114.3	35.49	114.3	46.42	114.3	97.13
115.2	0	115.2	16.19	115.2	36.93	115.2	48.25	115.2	93.87
116.1	0	116.1	15	116.1	36.14	116.1	45.58	116.1	94.6
117	0	117	15.15	117	36.28	117	47.65	117	94.65
117.9	0	117.9	15.7	117.9	35.68	117.9	46.65	117.9	95.76
118.8	0	118.8	15.29	118.8	33.89	118.8	47.93	118.8	94.7
119.7	0	119.7	15.17	119.7	36.55	119.7	48.03	119.7	94.57
120.6	0	120.6	16.28	120.6	37.55	120.6	49.7	120.6	99.07
121.5	0	121.5	15.43	121.5	36.8	121.5	49.61	121.5	97.25
122.4	0	122.4	15.4	122.4	36.17	122.4	47.93	122.4	99.03
123.3	0	123.3	15.89	123.3	37.63	123.3	50.63	123.3	99.5
124.2	0	124.2	16.16	124.2	37.31	124.2	47.64	124.2	99.88
125.1	0	125.1	17.31	125.1	37.74	125.1	50.75	125.1	99.49
126	0	126	17.82	126	38.59	126	50.12	126	99.03
126.9	0	126.9	18.85	126.9	36.78	126.9	49.82	126.9	101.34
127.8	0	127.8	17.3	127.8	36.45	127.8	48.39	127.8	98.77
128.7	0	128.7	17.02	128.7	37.61	128.7	50.73	128.7	99.57
129.6	0	129.6	16.38	129.6	35.51	129.6	50.79	129.6	101.81
130.5	0	130.5	16.32	130.5	38.02	130.5	51.92	130.5	104.96
131.4	0	131.4	17.6	131.4	38.44	131.4	52.86	131.4	101.09
132.3	0	132.3	16.39	132.3	36.27	132.3	48.79	132.3	104.94
133.2	0	133.2	17.6	133.2	39.94	133.2	52.83	133.2	102.73
134.1	0	134.1	17.63	134.1	37.67	134.1	51.18	134.1	104.52
135	0	135	15.56	135	35.52	135	51.01	135	102.72
135.9	0	135.9	17.13	135.9	39.25	135.9	54.47	135.9	105.71
136.8	0	136.8	18.31	136.8	38.39	136.8	52.99	136.8	105.92
137.7	0	137.7	18.76	137.7	37.92	137.7	51.84	137.7	105.21
138.6	0	138.6	16.27	138.6	36.98	138.6	52.16	138.6	103.47
139.5	0	139.5	17.09	139.5	38.99	139.5	55.39	139.5	106.75
140.4	0	140.4	20.21	140.4	39.58	140.4	53.95	140.4	107.68
141.3	0	141.3	18.21	141.3	39.62	141.3	55.81	141.3	108.83
142.2	0	142.2	17.91	142.2	40.88	142.2	56.01	142.2	107.55
143.1	0	143.1	17.75	143.1	38.31	143.1	52.96	143.1	109.36
144	0	144	16.4	144	39.84	144	56.46	144	107.53
144.9	0	144.9	18.84	144.9	40.83	144.9	54.92	144.9	109.33
145.8	0	145.8	16.27	145.8	39.5	145.8	54.04	145.8	107.49
146.7	0	146.7	18.08	146.7	40.37	146.7	54.81	146.7	111.13
147.6	0	147.6	21.25	147.6	38.62	147.6	56.9	147.6	109.21
148.5	0	148.5	19.52	148.5	41.61	148.5	57.28	148.5	111.88
149.4	0	149.4	17.95	149.4	39.57	149.4	57.02	149.4	111.03
150.3	0	150.3	19.54	150.3	40.39	150.3	57.85	150.3	111.07
151.2	0	151.2	18.94	151.2	40.14	151.2	56.88	151.2	111.41
152.1	0	152.1	17.44	152.1	40.37	152.1	56.2	152.1	112.16
153	0	153	16.64	153	39.32	153	57.7	153	113.1
153.9	0	153.9	17.56	153.9	38.29	153.9	57.4	153.9	113.05
154.8	0	154.8	19.26	154.8	41.02	154.8	60.11	154.8	114.61
155.7	0	155.7	19.95	155.7	39.97	155.7	59.99	155.7	117.13
156.6	0	156.6	18.19	156.6	38.57	156.6	57.05	156.6	112.71
157.5	0	157.5	18.53	157.5	41.07	157.5	59	157.5	115.35
158.4	0	158.4	20.04	158.4	41.9	158.4	59.22	158.4	117.52
159.3	0	159.3	21.02	159.3	41.27	159.3	59	159.3	117.4
160.2	0	160.2	18.16	160.2	41.27	160.2	58.62	160.2	114.76
161.1	0	161.1	17.66	161.1	41.01	161.1	59.07	161.1	115.35
162	0	162	20.96	162	40.81	162	59.36	162	117.95
162.9	0	162.9	20.46	162.9	41.62	162.9	61.8	162.9	117.24
163.8	0	163.8	20.98	163.8	42.4	163.8	61.05	163.8	118.46
164.7	0	164.7	21.2	164.7	43.21	164.7	61.84	164.7	119.39
165.6	0	165.6	20.08	165.6	40.37	165.6	61.84	165.6	119.56
166.5	0	166.5	20.51	166.5	43.92	166.5	61.91	166.5	119.43
167.4	0	167.4	19.99	167.4	43.25	167.4	60.07	167.4	119.74
168.3	0	168.3	18.45	168.3	40.54	168.3	61.46	168.3	119.94
169.2	0	169.2	20.76	169.2	42.45	169.2	63.1	169.2	122.95
170.1	0	170.1	22.51	170.1	43.57	170.1	65.03	170.1	121.96
171	0	171	20.67	171	43.55	171	63.3	171	121.05
171.9	0	171.9	20.04	171.9	42.86	171.9	62.47	171.9	121.21
172.8	0	172.8	22.38	172.8	43.25	172.8	63.27	172.8	122.88
173.7	0	173.7	19.32	173.7	43.1	173.7	64.22	173.7	123.17
174.6	0	174.6	19.21	174.6	43.18	174.6	63.01	174.6	123.44
175.5	0	175.5	20.6	175.5	43.18	175.5	63.42	175.5	124.19
176.4	0	176.4	21.13	176.4	44.15	176.4	66.08	176.4	124.46
177.3	0	177.3	19.76	177.3	42.5	177.3	64.75	177.3	124.59
178.2	0	178.2	21.25	178.2	44.31	178.2	65.42	178.2	124.43
179.1	0	179.1	19.27	179.1	41.82	179.1	62.46	179.1	124.23
180	0	180	22.35	180	45.44	180	65.89	180	127.14
180.9	0	180.9	20.25	180.9	43.02	180.9	63.5	180.9	124.12
181.8	0	181.8	20.62	181.8	42.1	181.8	66.59	181.8	127.98
182.7	0	182.7	17.82	182.7	42.27	182.7	65.48	182.7	125.65
183.6	0	183.6	21.09	183.6	43.9	183.6	67.16	183.6	128.41
184.5	0	184.5	20.95	184.5	43.9	184.5	67.34	184.5	129.67
185.4	0	185.4	20.64	185.4	44.89	185.4	66.15	185.4	127.39
186.3	0	186.3	22.32	186.3	41.9	186.3	67.04	186.3	127.29
187.2	0	187.2	23.41	187.2	45.68	187.2	69.04	187.2	130.94
188.1	0	188.1	23.01	188.1	44.04	188.1	67.41	188.1	130.51
189	0	189	21.57	189	44.12	189	67.75	189	130.04
189.9	0	189.9	22.99	189.9	45.77	189.9	67.54	189.9	129.39
190.8	0	190.8	21.08	190.8	44.55	190.8	67.08	190.8	131.66
191.7	0	191.7	23.35	191.7	45.27	191.7	70.21	191.7	133.64
192.6	0	192.6	20.45	192.6	43.84	192.6	67.73	192.6	130.1
193.5	0	193.5	23.53	193.5	45.48	193.5	70.65	193.5	131.07
194.4	0	194.4	23.35	194.4	45.24	194.4	69.53	194.4	133.03
195.3	0	195.3	23.09	195.3	47.8	195.3	72.69	195.3	132.98
196.2	0	196.2	22.02	196.2	43.98	196.2	69.81	196.2	132.51
197.1	0	197.1	20.8	197.1	46.95	197.1	71.03	197.1	132.98
198	0	198	20.23	198	42.55	198	68.57	198	132.06
198.9	0	198.9	23.24	198.9	46.34	198.9	70.6	198.9	133.42
199.8	0	199.8	25.82	199.8	46.53	199.8	71.76	199.8	135.97
200.7	0	200.7	23.35	200.7	46.32	200.7	69.17	200.7	133.49
201.6	0	201.6	22.77	201.6	44.63	201.6	69.14	201.6	136
202.5	0	202.5	22.6	202.5	45.68	202.5	70.4	202.5	135.42
203.4	0	203.4	24.33	203.4	47.76	203.4	74.25	203.4	137.66
204.3	0	204.3	23.32	204.3	45.99	204.3	71.3	204.3	136.81
205.2	0	205.2	24.48	205.2	47.3	205.2	73.88	205.2	137.57
206.1	0	206.1	22.36	206.1	44.78	206.1	69.38	206.1	136.34
207	0	207	22.92	207	47.39	207	73.47	207	135.92
207.9	0	207.9	24.45	207.9	47.22	207.9	75.66	207.9	138.52
208.8	0	208.8	22.73	208.8	46.78	208.8	72.91	208.8	137.08
209.7	0	209.7	25.9	209.7	48.24	209.7	75.05	209.7	138.44
210.6	0	210.6	25.26	210.6	47.26	210.6	74.93	210.6	141.06
211.5	0	211.5	23.96	211.5	45.71	211.5	73.62	211.5	138.26
212.4	0	212.4	24.22	212.4	46.58	212.4	73.65	212.4	138.83
213.3	0	213.3	24.18	213.3	46.02	213.3	73.35	213.3	141.1
214.2	0	214.2	25.01	214.2	48.47	214.2	76.22	214.2	141.12
215.1	0	215.1	26.1	215.1	47.31	215.1	76.73	215.1	143.17
216	0	216	24.38	216	47.16	216	74.1	216	140.57
216.9	0	216.9	25.58	216.9	48.19	216.9	75.94	216.9	143.53
217.8	0	217.8	24.73	217.8	48.08	217.8	75.24	217.8	141.64
218.7	0	218.7	24.22	218.7	48.92	218.7	77.22	218.7	142.31
219.6	0	219.6	23.22	219.6	46.81	219.6	74.87	219.6	141.09
220.5	0	220.5	23.49	220.5	46.34	220.5	75.04	220.5	139.66
221.4	0	221.4	22.98	221.4	47.73	221.4	75.7	221.4	142.61
222.3	0	222.3	24.73	222.3	48.58	222.3	76.85	222.3	144.6
223.2	0	223.2	24.84	223.2	48.34	223.2	76.8	223.2	145.54
224.1	0	224.1	25.34	224.1	49.74	224.1	77.94	224.1	142.56
225	0	225	24.29	225	48.3	225	78.95	225	144.6
225.9	0	225.9	24.07	225.9	46.64	225.9	75.85	225.9	144.51
226.8	0	226.8	24.55	226.8	47.14	226.8	76.75	226.8	144.6
227.7	0	227.7	25.78	227.7	48.82	227.7	77.65	227.7	145.89
228.6	0	228.6	24.45	228.6	48.6	228.6	75.65	228.6	144.35
229.5	0	229.5	23.71	229.5	48.68	229.5	78.07	229.5	145.74
230.4	0	230.4	24.82	230.4	47.99	230.4	77.75	230.4	144.19
231.3	0	231.3	27.97	231.3	52.72	231.3	82.37	231.3	149.2
232.2	0	232.2	23.59	232.2	49.73	232.2	77.93	232.2	145.7
233.1	0	233.1	27.38	233.1	48.9	233.1	79.59	233.1	146.06
234	0	234	25.67	234	49.37	234	80.35	234	146.84
234.9	0	234.9	24.97	234.9	48.8	234.9	79.24	234.9	149.65
235.8	0	235.8	23.97	235.8	47.04	235.8	77.71	235.8	146.29
236.7	0	236.7	25.97	236.7	49.56	236.7	81.11	236.7	149.4
237.6	0	237.6	29.67	237.6	51.98	237.6	81.62	237.6	150.87
238.5	0	238.5	25.4	238.5	49.25	238.5	79.4	238.5	148.3
239.4	0	239.4	26.86	239.4	49.14	239.4	81.01	239.4	149.65
240.3	0	240.3	24.75	240.3	51.18	240.3	80.33	240.3	147.75
241.2	0	241.2	27.17	241.2	50.84	241.2	81.08	241.2	149.69
242.1	0	242.1	27.87	242.1	50.37	242.1	81.73	242.1	152.36
243	0	243	26.95	243	53.11	243	80.22	243	151.96
243.9	0	243.9	26.02	243.9	49.68	243.9	77.99	243.9	150.8
244.8	0	244.8	25.74	244.8	50.25	244.8	81.21	244.8	152.23
245.7	0	245.7	25.39	245.7	51.86	245.7	81.91	245.7	150.47
246.6	0	246.6	26.17	246.6	51.79	246.6	83.08	246.6	151.47
247.5	0	247.5	25.47	247.5	50.34	247.5	82.36	247.5	153.04
248.4	0	248.4	26.75	248.4	51.09	248.4	82.99	248.4	152.68
249.3	0	249.3	25.35	249.3	50.98	249.3	83.33	249.3	152.23
250.2	0	250.2	26.22	250.2	50.34	250.2	83.56	250.2	154.69
251.1	0	251.1	26.03	251.1	51.83	251.1	83.59	251.1	153.31
252	0	252	26.91	252	50.48	252	82.76	252	155.38
252.9	0	252.9	27.02	252.9	53.38	252.9	84.35	252.9	155.16
253.8	0	253.8	30.36	253.8	52.22	253.8	84.36	253.8	154.36
254.7	0	254.7	27.58	254.7	54.62	254.7	85.35	254.7	155.45
255.6	0	255.6	27.55	255.6	52.47	255.6	83.65	255.6	157.31
256.5	0	256.5	26.89	256.5	52.62	256.5	83.1	256.5	155.21
257.4	0	257.4	28	257.4	51.7	257.4	85.3	257.4	156.55
258.3	0	258.3	28.19	258.3	52.53	258.3	85.56	258.3	157.7
259.2	0	259.2	29.07	259.2	53.87	259.2	84.87	259.2	157.71
260.1	0	260.1	30.01	260.1	53.84	260.1	87.13	260.1	160.39
261	0	261	27.18	261	52.03	261	84.88	261	157.13
261.9	0	261.9	28.99	261.9	54.42	261.9	87.9	261.9	159.36
262.8	0	262.8	26.15	262.8	52.72	262.8	83.51	262.8	158.92
263.7	0	263.7	27.56	263.7	52.04	263.7	86.85	263.7	158.97
264.6	0	264.6	27.77	264.6	56.06	264.6	86.71	264.6	159.98
265.5	0	265.5	24.11	265.5	50.72	265.5	85.05	265.5	158.92
266.4	0	266.4	25.75	266.4	51.43	266.4	85.21	266.4	159.34
267.3	0	267.3	27.49	267.3	53.03	267.3	87.81	267.3	159.05
268.2	0	268.2	29.28	268.2	55.74	268.2	88.02	268.2	163.16
269.1	0	269.1	28.27	269.1	53.2	269.1	87.55	269.1	161.48
270	0	270	28.08	270	52.01	270	84.88	270	160.56
270.9	0	270.9	28.01	270.9	53.8	270.9	89.06	270.9	161.86
271.8	0	271.8	25.81	271.8	54.96	271.8	89.35	271.8	160.99
272.7	0	272.7	28.97	272.7	54.48	272.7	89.17	272.7	164.02
273.6	0	273.6	29.43	273.6	53.43	273.6	89.22	273.6	162.85
274.5	0	274.5	28.54	274.5	51.74	274.5	87.92	274.5	161.65
275.4	0	275.4	28.39	275.4	55	275.4	90.41	275.4	164.29
276.3	0	276.3	27	276.3	54.64	276.3	87.92	276.3	162.81
277.2	0	277.2	28.5	277.2	53.12	277.2	88.48	277.2	162.19
278.1	0	278.1	27.08	278.1	53.44	278.1	87.41	278.1	163.43
279	0	279	27.56	279	54.87	279	90.33	279	164.33
279.9	0	279.9	28.71	279.9	53.79	279.9	90.17	279.9	166.08
280.8	0	280.8	28.1	280.8	54.11	280.8	88.27	280.8	165.72
281.7	0	281.7	26.92	281.7	53.75	281.7	88.72	281.7	163.18
282.6	0	282.6	27.02	282.6	54.55	282.6	88.29	282.6	164.1
283.5	0	283.5	30.43	283.5	54.69	283.5	90.31	283.5	164.01
284.4	0	284.4	29.45	284.4	55.14	284.4	92.13	284.4	164.64
285.3	0	285.3	27.48	285.3	54.41	285.3	89.45	285.3	166.22
286.2	0	286.2	30.4	286.2	56.35	286.2	89.87	286.2	167.48
287.1	0	287.1	30.05	287.1	56.44	287.1	91.3	287.1	166.62
288	0	288	30.32	288	55.93	288	94	288	168.92
288.9	0	288.9	32.1	288.9	57.82	288.9	93.66	288.9	170.09
289.8	0	289.8	29.46	289.8	55.27	289.8	90.39	289.8	167.9
290.7	0	290.7	32.91	290.7	56.24	290.7	93.85	290.7	168.49
291.6	0	291.6	30.95	291.6	56.34	291.6	90.57	291.6	166.34
292.5	0	292.5	29.06	292.5	54.35	292.5	90.04	292.5	168.44
293.4	0	293.4	30	293.4	54.77	293.4	89.31	293.4	167.12
294.3	0	294.3	30.59	294.3	55.85	294.3	90.91	294.3	166.37
295.2	0	295.2	28.47	295.2	55.26	295.2	91.6	295.2	167.95
296.1	0	296.1	27.8	296.1	54.32	296.1	89.44	296.1	167.01
297	0	297	31.42	297	55.93	297	94.18	297	169.9
297.9	0	297.9	31.24	297.9	57.67	297.9	92.77	297.9	169.28
298.8	0	298.8	27.36	298.8	54.53	298.8	91.45	298.8	166.38
299.7	0	299.7	30.01	299.7	55.74	299.7	92.81	299.7	168.55
300.6	0	300.6	28.98	300.6	57.36	300.6	94.39	300.6	169.82
301.5	0	301.5	30.02	301.5	56.34	301.5	92.43	301.5	170.35
302.4	0	302.4	30.09	302.4	56.51	302.4	93.48	302.4	169.22
303.3	0	303.3	29.78	303.3	55.44	303.3	92.67	303.3	170.5
304.2	0	304.2	31.14	304.2	58.12	304.2	94.05	304.2	172.43
305.1	0	305.1	29.28	305.1	53.32	305.1	93.53	305.1	167.06
306	0	306	28.52	306	54.24	306	93.05	306	168.83
306.9	0	306.9	27.23	306.9	56.5	306.9	94.11	306.9	169.68
307.8	0	307.8	27.8	307.8	55.26	307.8	93.25	307.8	168.06
308.7	0	308.7	29.4	308.7	57.64	308.7	93.74	308.7	171.42
309.6	0	309.6	29.69	309.6	57.09	309.6	93.59	309.6	171.01
310.5	0	310.5	30.29	310.5	56.64	310.5	96.32	310.5	170.93
311.4	0	311.4	30.29	311.4	56.15	311.4	93.02	311.4	170.46
312.3	0	312.3	30.68	312.3	59.43	312.3	94.4	312.3	172.19
313.2	0	313.2	30.33	313.2	55.87	313.2	96.17	313.2	172.23
314.1	0	314.1	29.05	314.1	57.46	314.1	95.77	314.1	170.42
315	0	315	31.98	315	56.58	315	93.77	315	170.82
315.9	0	315.9	31.06	315.9	57.87	315.9	95.57	315.9	172.41
316.8	0	316.8	29.62	316.8	57.85	316.8	92.66	316.8	171.77
317.7	0	317.7	29.46	317.7	56.65	317.7	94.48	317.7	171.37
318.6	0	318.6	30.63	318.6	57.57	318.6	95.21	318.6	172.13
319.5	0	319.5	29.52	319.5	58.15	319.5	95.98	319.5	174.74
320.4	0	320.4	30.53	320.4	57	320.4	98	320.4	173.25
321.3	0	321.3	32.64	321.3	58.02	321.3	96.33	321.3	172.83
322.2	0	322.2	32.2	322.2	57.78	322.2	98.06	322.2	174.28
323.1	0	323.1	28.86	323.1	59.65	323.1	94.39	323.1	173.24
324	0	324	29.53	324	55.8	324	94.37	324	170.6
324.9	0	324.9	29.65	324.9	57.48	324.9	95.47	324.9	172.59
325.8	0	325.8	33.09	325.8	58.12	325.8	96.92	325.8	173.21
326.7	0	326.7	32.58	326.7	59.1	326.7	97.89	326.7	174.7
327.6	0	327.6	29.74	327.6	59.68	327.6	97.13	327.6	174.12
328.5	0	328.5	30.13	328.5	59.67	328.5	97.39	328.5	174.41
329.4	0	329.4	30.17	329.4	58.17	329.4	96.67	329.4	171.46
330.3	0	330.3	29.64	330.3	57.92	330.3	96.87	330.3	172.67
331.2	0	331.2	30.42	331.2	57.44	331.2	96.9	331.2	173.19
332.1	0	332.1	31.81	332.1	57.81	332.1	96.92	332.1	172.54
333	0	333	31.11	333	59.12	333	97.06	333	173.74
333.9	0	333.9	30.67	333.9	58.12	333.9	99.08	333.9	174.96
334.8	0	334.8	32.15	334.8	58.64	334.8	98.19	334.8	174.24
335.7	0	335.7	29.17	335.7	55.9	335.7	96.43	335.7	173.4
336.6	0	336.6	31.05	336.6	60.13	336.6	99.16	336.6	173.7
337.5	0	337.5	28.56	337.5	58.26	337.5	94.89	337.5	171.34
338.4	0	338.4	30.66	338.4	56.96	338.4	96.94	338.4	173.92
339.3	0	339.3	31.79	339.3	58.49	339.3	99.31	339.3	174.27
340.2	0	340.2	32.2	340.2	60.05	340.2	97.59	340.2	174.27
341.1	0	341.1	31.11	341.1	57.97	341.1	97.85	341.1	174.75
342	0	342	33.2	342	61.61	342	102.63	342	176.15
342.9	0	342.9	31.34	342.9	57.25	342.9	99.98	342.9	172.73
343.8	0	343.8	29.84	343.8	57.73	343.8	97.97	343.8	173.91
344.7	0	344.7	31.01	344.7	59.59	344.7	98.6	344.7	174.28
345.6	0	345.6	32.92	345.6	59.88	345.6	99.2	345.6	175.18
346.5	0	346.5	32.16	346.5	59.31	346.5	100.23	346.5	174.98
347.4	0	347.4	32.98	347.4	63.29	347.4	101.07	347.4	177.55
348.3	0	348.3	31.81	348.3	57.56	348.3	99.98	348.3	172.93
349.2	0	349.2	30.74	349.2	57.52	349.2	97.63	349.2	173
350.1	0	350.1	30.47	350.1	59.84	350.1	100.47	350.1	176.02
351	0	351	30.84	351	59.54	351	98.76	351	173.86
351.9	0	351.9	33.67	351.9	58.63	351.9	100.09	351.9	176.5
352.8	0	352.8	29.65	352.8	58.93	352.8	99.57	352.8	174.43
353.7	0	353.7	31.2	353.7	59.17	353.7	99.76	353.7	176.49
354.6	0	354.6	31.6	354.6	59.99	354.6	99.75	354.6	175.37
355.5	0	355.5	31.39	355.5	59.01	355.5	100.97	355.5	174.75
356.4	0	356.4	32.8	356.4	60.27	356.4	101.5	356.4	175.87
357.3	0	357.3	32.07	357.3	58.69	357.3	99.86	357.3	172.9
358.2	0	358.2	32.32	358.2	58.01	358.2	100.89	358.2	177.58
359.1	0	359.1	31.31	359.1	58.14	359.1	100.21	359.1	175.95
360	0	360	32.6	360	59.67	360	100.05	360	174.46
360.9	0	360.9	32.07	360.9	58.88	360.9	100.69	360.9	174.26
361.8	0	361.8	32.71	361.8	59.68	361.8	101.14	361.8	177.03
362.7	0	362.7	32.14	362.7	58.24	362.7	100.06	362.7	175.78
363.6	0	363.6	30.97	363.6	59.19	363.6	102.95	363.6	176.84
364.5	0	364.5	31.21	364.5	57.8	364.5	99.84	364.5	173.44
365.4	0	365.4	30.64	365.4	59.53	365.4	101.62	365.4	175.56
366.3	0	366.3	31.92	366.3	59.41	366.3	101.7	366.3	175.94
367.2	0	367.2	34.93	367.2	60.82	367.2	103.12	367.2	178.73
368.1	0	368.1	31.87	368.1	59.52	368.1	103.06	368.1	177.29
369	0	369	31.02	369	59.05	369	99.92	369	176.64
369.9	0	369.9	32.02	369.9	59.99	369.9	104.14	369.9	175.6
370.8	0	370.8	32.25	370.8	59.09	370.8	100.87	370.8	175.82
371.7	0	371.7	30.2	371.7	56.63	371.7	100.65	371.7	173.92
372.6	0	372.6	30.65	372.6	57.91	372.6	100.25	372.6	174.74
373.5	0	373.5	31.14	373.5	58.22	373.5	99.23	373.5	175.44
374.4	0	374.4	30.4	374.4	58.78	374.4	99.65	374.4	174.13
375.3	0	375.3	26.89	375.3	57.25	375.3	99.86	375.3	172.79
376.2	0	376.2	32.71	376.2	61.59	376.2	102.51	376.2	175.48
377.1	0	377.1	32.2	377.1	60.65	377.1	101.34	377.1	176.02
378	0	378	29.89	378	58.8	378	97.9	378	174.41
378.9	0	378.9	32.19	378.9	60.89	378.9	100.89	378.9	174.84
379.8	0	379.8	30.66	379.8	59.08	379.8	101.14	379.8	174.83
380.7	0	380.7	31.36	380.7	60.81	380.7	102.24	380.7	174.51
381.6	0	381.6	31.69	381.6	59.28	381.6	100.7	381.6	173.8
382.5	0	382.5	30.38	382.5	59.06	382.5	102.8	382.5	174.98
383.4	0	383.4	31.28	383.4	59.17	383.4	103.33	383.4	175.12
384.3	0	384.3	31.57	384.3	59.68	384.3	99.85	384.3	173.71
385.2	0	385.2	33.08	385.2	62.43	385.2	102.22	385.2	175.94
386.1	0	386.1	32.97	386.1	60.53	386.1	101.41	386.1	176.23
387	0	387	33.03	387	59.48	387	102.36	387	176.94
387.9	0	387.9	30.8	387.9	61.04	387.9	103.63	387.9	176.85
388.8	0	388.8	30.29	388.8	59.14	388.8	100.77	388.8	173.72
389.7	0	389.7	32.61	389.7	61.09	389.7	104.37	389.7	177.42
390.6	0	390.6	33.5	390.6	62.44	390.6	102.44	390.6	177.01
391.5	0	391.5	32.42	391.5	61.2	391.5	100.77	391.5	175.7
392.4	0	392.4	31.59	392.4	61.1	392.4	103.38	392.4	174.94
393.3	0	393.3	31.66	393.3	61.27	393.3	103.18	393.3	174.99
394.2	0	394.2	34.58	394.2	60.95	394.2	104.1	394.2	176.51
395.1	0	395.1	31.01	395.1	59.25	395.1	102.68	395.1	175.98
396	0	396	32.15	396	60.34	396	102.76	396	176.7
396.9	0	396.9	31.98	396.9	61.59	396.9	103.56	396.9	175.96
397.8	0	397.8	31.9	397.8	61.94	397.8	102	397.8	177.92
398.7	0	398.7	33.22	398.7	61.69	398.7	102.99	398.7	176.51
399.6	0	399.6	32.69	399.6	62.58	399.6	103.98	399.6	177.06
400.5	0	400.5	31.32	400.5	62.23	400.5	103.21	400.5	172.78
401.4	0	401.4	32.11	401.4	61.13	401.4	103.59	401.4	177.73
402.3	0	402.3	31.99	402.3	60.46	402.3	102.91	402.3	175.16
403.2	0	403.2	31.4	403.2	59.09	403.2	100.97	403.2	174.29
404.1	0	404.1	31.87	404.1	61.15	404.1	102.57	404.1	175.81
405	0	405	31.55	405	61.06	405	102.69	405	176.65
405.9	0	405.9	32.92	405.9	61.96	405.9	104.67	405.9	176
406.8	0	406.8	35.02	406.8	63.02	406.8	104.75	406.8	176.84
407.7	0	407.7	30.47	407.7	59.36	407.7	101.41	407.7	175.12
408.6	0	408.6	34.83	408.6	64.83	408.6	105.79	408.6	177.91
409.5	0	409.5	31.21	409.5	61.2	409.5	102.15	409.5	174.67
410.4	0	410.4	30.53	410.4	61.67	410.4	103.16	410.4	175.9
411.3	0	411.3	34.27	411.3	62.35	411.3	104.1	411.3	178.23
412.2	0	412.2	32.45	412.2	61.38	412.2	104.12	412.2	177.64
413.1	0	413.1	31.61	413.1	60.23	413.1	104.02	413.1	176.3
414	0	414	32.22	414	62.18	414	101.5	414	175.74
414.9	0	414.9	33.46	414.9	61.39	414.9	103.09	414.9	176.97
415.8	0	415.8	34	415.8	64.16	415.8	105.03	415.8	179.98
416.7	0	416.7	33.16	416.7	65.52	416.7	104.54	416.7	178.21
417.6	0	417.6	31.6	417.6	62.38	417.6	101.69	417.6	176.91
418.5	0	418.5	32.64	418.5	63.72	418.5	103.74	418.5	175.33
419.4	0	419.4	33.57	419.4	61.97	419.4	106	419.4	176.31
420.3	0	420.3	33.29	420.3	62.56	420.3	106.76	420.3	177.41
421.2	0	421.2	33.36	421.2	64.49	421.2	106.78	421.2	179.39
422.1	0	422.1	32.58	422.1	63.28	422.1	105.44	422.1	176.09
423	0	423	32.05	423	62.37	423	102.54	423	175.08
423.9	0	423.9	33.87	423.9	62.55	423.9	106.77	423.9	178.11
424.8	0	424.8	29.75	424.8	62.02	424.8	101.72	424.8	176.47
425.7	0	425.7	34.4	425.7	63.63	425.7	104.05	425.7	178.99
426.6	0	426.6	33.12	426.6	64.6	426.6	104.75	426.6	178.21
427.5	0	427.5	34.92	427.5	67.16	427.5	105.47	427.5	181.56
428.4	0	428.4	32.67	428.4	63.79	428.4	103.97	428.4	177.19
429.3	0	429.3	35.63	429.3	65.61	429.3	106.52	429.3	178.56
430.2	0	430.2	34.78	430.2	64.44	430.2	105.72	430.2	178.31
431.1	0	431.1	31.73	431.1	63.12	431.1	104.41	431.1	177.05
432	0	432	33.18	432	62.5	432	103.01	432	177.9
432.9	0	432.9	33.72	432.9	62.4	432.9	105	432.9	178.86
433.8	0	433.8	34.7	433.8	66.26	433.8	106.35	433.8	179.84
434.7	0	434.7	31.93	434.7	61.69	434.7	104.47	434.7	177.3
435.6	0	435.6	35.12	435.6	65.63	435.6	106.14	435.6	182.84
436.5	0	436.5	34.33	436.5	64.7	436.5	104.19	436.5	180.81
437.4	0	437.4	32.35	437.4	64.45	437.4	105.8	437.4	180.71
438.3	0	438.3	33.85	438.3	65.8	438.3	105.95	438.3	179.6
439.2	0	439.2	31.52	439.2	64.3	439.2	104.87	439.2	178.41
440.1	0	440.1	31.33	440.1	63.99	440.1	103.19	440.1	179.11
441	0	441	32.27	441	62.95	441	104.62	441	177.47
441.9	0	441.9	32.93	441.9	63.15	441.9	104.95	441.9	180.11
442.8	0	442.8	33.25	442.8	62.44	442.8	107.38	442.8	180.49
443.7	0	443.7	33.31	443.7	62.13	443.7	105.06	443.7	179.74
444.6	0	444.6	33.7	444.6	62.37	444.6	104.24	444.6	179.98
445.5	0	445.5	32.88	445.5	62.6	445.5	104.05	445.5	180.19
446.4	0	446.4	31.98	446.4	64.5	446.4	107.44	446.4	182.44
447.3	0	447.3	32.44	447.3	63.11	447.3	104.86	447.3	179.78
448.2	0	448.2	35.63	448.2	65.01	448.2	107.49	448.2	181.63
449.1	0	449.1	31.02	449.1	63.09	449.1	104.36	449.1	178.92
450	0	450	33.89	450	63.6	450	106.06	450	180.56
450.9	0	450.9	35.5	450.9	63.52	450.9	107.36	450.9	181.75
451.8	0	451.8	30.79	451.8	62.94	451.8	105.82	451.8	180.59
452.7	0	452.7	32.77	452.7	61.43	452.7	107.18	452.7	180.34
453.6	0	453.6	33.53	453.6	63.56	453.6	104.49	453.6	181.48
454.5	0	454.5	34.19	454.5	66.22	454.5	108.19	454.5	184.83
455.4	0	455.4	31.81	455.4	60.57	455.4	104.78	455.4	180.41
456.3	0	456.3	33.63	456.3	61.8	456.3	103.35	456.3	183
457.2	0	457.2	33.91	457.2	64.77	457.2	107.41	457.2	183.05
458.1	0	458.1	35.32	458.1	63.27	458.1	107.09	458.1	183.02
459	0	459	32.02	459	63.11	459	107.03	459	182.3
459.9	0	459.9	34.17	459.9	64.12	459.9	106.82	459.9	183.89
460.8	0	460.8	32.39	460.8	62.09	460.8	107.02	460.8	182.24
461.7	0	461.7	30.8	461.7	61.19	461.7	103.9	461.7	181.4
462.6	0	462.6	32.87	462.6	63.1	462.6	104.69	462.6	182.41
463.5	0	463.5	33.36	463.5	63.36	463.5	106.88	463.5	182.98
464.4	0	464.4	32.31	464.4	63.39	464.4	105.95	464.4	183.85
465.3	0	465.3	33.76	465.3	62.96	465.3	105.7	465.3	184.84
466.2	0	466.2	35.14	466.2	64.95	466.2	106.73	466.2	187.98
467.1	0	467.1	32.36	467.1	63.92	467.1	106.26	467.1	184.91
468	0	468	35.42	468	65.13	468	109.42	468	186.27
468.9	0	468.9	34.18	468.9	65.76	468.9	110.11	468.9	185.09
469.8	0	469.8	32.81	469.8	63.44	469.8	105.66	469.8	185.92
470.7	0	470.7	32.06	470.7	64.3	470.7	104.45	470.7	185.43
471.6	0	471.6	33.83	471.6	64.18	471.6	107.23	471.6	184.4
472.5	0	472.5	33.88	472.5	64.47	472.5	108.23	472.5	185.07
473.4	0	473.4	32.48	473.4	64.92	473.4	105.74	473.4	186.4
474.3	0	474.3	33.07	474.3	65.26	474.3	108.21	474.3	187.35
475.2	0	475.2	31.81	475.2	64.06	475.2	106.3	475.2	185.02
476.1	0	476.1	31.83	476.1	64.45	476.1	108.6	476.1	187.95
477	0	477	31.98	477	64.51	477	106.69	477	186.63
477.9	0	477.9	34.48	477.9	64.39	477.9	106.65	477.9	187.51
478.8	0	478.8	33.98	478.8	67.24	478.8	107.74	478.8	187.51
479.7	0	479.7	34.7	479.7	64.3	479.7	109.52	479.7	187.27
480.6	0	480.6	32.49	480.6	65.72	480.6	105.79	480.6	187.75
481.5	0	481.5	35.08	481.5	65.94	481.5	109.5	481.5	188.87
482.4	0	482.4	32.13	482.4	66.34	482.4	107.55	482.4	189.1
483.3	0	483.3	34.27	483.3	67.26	483.3	109.36	483.3	186.84
484.2	0	484.2	36.69	484.2	67.51	484.2	109.57	484.2	188.76
485.1	0	485.1	35.56	485.1	65.95	485.1	109.98	485.1	189.54
486	0	486	32.82	486	64.89	486	107.31	486	187.39
486.9	0	486.9	36.41	486.9	68.06	486.9	110.55	486.9	189.51
487.8	0	487.8	31.79	487.8	65.56	487.8	107.17	487.8	187.48
488.7	0	488.7	32.95	488.7	66.01	488.7	107.85	488.7	188.07
490.5	0	490.5	33.88	490.5	62.96	490.5	107.98	490.5	187.18
491.4	0	491.4	35.6	491.4	63.36	491.4	111.32	491.4	191.26
492.3	0	492.3	34.68	492.3	63.3	492.3	109.38	492.3	190.24
493.2	0	493.2	32.97	493.2	62.13	493.2	108.31	493.2	187.19
494.1	0	494.1	34.29	494.1	64.16	494.1	108.17	494.1	187.61
495	0	495	36.41	495	65.03	495	108.99	495	188.77
495.9	0	495.9	33.15	495.9	62.92	495.9	107.98	495.9	186.4
496.8	0	496.8	37.59	496.8	65.36	496.8	109.4	496.8	186.46
497.7	0	497.7	32.84	497.7	61.76	497.7	106.6	497.7	184.57
498.6	0	498.6	33.9	498.6	63.2	498.6	107.68	498.6	188.45
499.5	0	499.5	32.8	499.5	60.96	499.5	104.96	499.5	183.95
500.4	0	500.4	35.65	500.4	63.26	500.4	107.5	500.4	185.72
501.3	0	501.3	32.72	501.3	61.86	501.3	104.87	501.3	183.71
502.2	0	502.2	34.08	502.2	62.62	502.2	106.89	502.2	184.52
503.1	0	503.1	30.2	503.1	62.3	503.1	104.38	503.1	183.35
504	0	504	32.91	504	62.19	504	106.89	504	183.69
504.9	0	504.9	33.32	504.9	61.68	504.9	104.47	504.9	182.73
505.8	0	505.8	33.1	505.8	62.4	505.8	105.41	505.8	184.08
506.7	0	506.7	33.08	506.7	63.19	506.7	106.45	506.7	182.78
507.6	0	507.6	33.22	507.6	63.92	507.6	105.65	507.6	182.52
508.5	0	508.5	32.02	508.5	58.81	508.5	104.12	508.5	181.3
509.4	0	509.4	32.19	509.4	62.25	509.4	105.78	509.4	181.12
510.3	0	510.3	34.27	510.3	63.63	510.3	105.7	510.3	182.83
511.2	0	511.2	33.49	511.2	62.11	511.2	104.14	511.2	182.1
512.1	0	512.1	33.08	512.1	60.52	512.1	101.96	512.1	179.71
513	0	513	32.83	513	63.47	513	103.27	513	181.25
513.9	0	513.9	31.89	513.9	61.52	513.9	103.38	513.9	181.53
514.8	0	514.8	32.98	514.8	61.97	514.8	104.48	514.8	179.15
515.7	0	515.7	33.7	515.7	61.68	515.7	103.29	515.7	181.75
516.6	0	516.6	33.23	516.6	63	516.6	103.8	516.6	179.5
517.5	0	517.5	32.77	517.5	61.28	517.5	103.57	517.5	180.26
518.4	0	518.4	32.36	518.4	62.72	518.4	104.78	518.4	180.04
519.3	0	519.3	33.92	519.3	63.72	519.3	104.21	519.3	180.81
520.2	0	520.2	33.99	520.2	60.59	520.2	103.38	520.2	177.69
521.1	0	521.1	31.8	521.1	62.07	521.1	102.47	521.1	177.73
522	0	522	32.67	522	59.53	522	103.43	522	178.36
522.9	0	522.9	31.57	522.9	60.36	522.9	103.34	522.9	179.09
523.8	0	523.8	33.72	523.8	62.18	523.8	104.69	523.8	179.83
524.7	0	524.7	32.4	524.7	60.42	524.7	103.59	524.7	178.45
525.6	0	525.6	31.94	525.6	60.18	525.6	102.57	525.6	177.25
526.5	0	526.5	31.39	526.5	61.47	526.5	103.72	526.5	176.68
527.4	0	527.4	32.75	527.4	61.38	527.4	103.86	527.4	177.5
528.3	0	528.3	31.14	528.3	59.28	528.3	99.74	528.3	176.86
529.2	0	529.2	31.96	529.2	59.63	529.2	100.83	529.2	177.96
530.1	0	530.1	32.66	530.1	62.9	530.1	104.05	530.1	177.74
531	0	531	32.33	531	59.77	531	101.96	531	176.18
531.9	0	531.9	31.69	531.9	59.16	531.9	103.62	531.9	175.42
532.8	0	532.8	32.04	532.8	64.34	532.8	104.29	532.8	178.44
533.7	0	533.7	32.98	533.7	61.06	533.7	102.72	533.7	177.4
534.6	0	534.6	33.29	534.6	60.91	534.6	101.01	534.6	175.48
535.5	0	535.5	33.67	535.5	58.99	535.5	102.55	535.5	176.33
536.4	0	536.4	31.41	536.4	59.03	536.4	100.82	536.4	178.14
537.3	0	537.3	33.81	537.3	60.08	537.3	100.83	537.3	176.25
538.2	0	538.2	32.37	538.2	60.95	538.2	103.32	538.2	175.54
539.1	0	539.1	30.27	539.1	57.97	539.1	101.13	539.1	175.66
540	0	540	30.97	540	61	540	102.16	540	177.7
540.9	0	540.9	31.47	540.9	58.75	540.9	98.94	540.9	174.83
541.8	0	541.8	29.91	541.8	59.25	541.8	101.72	541.8	174.4
542.7	0	542.7	32.03	542.7	57.97	542.7	100.22	542.7	172.71
543.6	0	543.6	30.35	543.6	59.22	543.6	99.65	543.6	175.21
544.5	0	544.5	29.86	544.5	59.08	544.5	99.48	544.5	172.33
545.4	0	545.4	34.87	545.4	61.87	545.4	103.26	545.4	176.54
546.3	0	546.3	32.44	546.3	60.53	546.3	101.05	546.3	175.5
547.2	0	547.2	33.97	547.2	61.33	547.2	102.64	547.2	174.02
548.1	0	548.1	33.37	548.1	60.99	548.1	101.18	548.1	174.29
549	0	549	31.59	549	58.26	549	99.86	549	173.11
549.9	0	549.9	30.34	549.9	57.55	549.9	99.25	549.9	171.69
550.8	0	550.8	32.22	550.8	59.51	550.8	99.82	550.8	173.38
551.7	0	551.7	30.75	551.7	58.79	551.7	100.75	551.7	174.59
552.6	0	552.6	33.12	552.6	61.37	552.6	101.09	552.6	176.31
553.5	0	553.5	32.69	553.5	60.06	553.5	98.69	553.5	175.18
554.4	0	554.4	31.79	554.4	61.45	554.4	100.99	554.4	171.82
555.3	0	555.3	31.41	555.3	57.39	555.3	98.57	555.3	171.95
556.2	0	556.2	31.33	556.2	60.65	556.2	98.95	556.2	172.36
557.1	0	557.1	30.83	557.1	59.48	557.1	98.12	557.1	172.57
558	0	558	31.94	558	60.32	558	99.07	558	171.93
558.9	0	558.9	32.48	558.9	61.96	558.9	100.82	558.9	174.05
559.8	0	559.8	31.51	559.8	58.03	559.8	99.67	559.8	173.17
560.7	0	560.7	29.79	560.7	58.04	560.7	98.05	560.7	170.9
561.6	0	561.6	29.08	561.6	57.63	561.6	97.61	561.6	172.31
562.5	0	562.5	31.02	562.5	58.66	562.5	98.12	562.5	171.35
563.4	0	563.4	30.5	563.4	57.59	563.4	98.53	563.4	170.42
564.3	0	564.3	31.84	564.3	58	564.3	99.97	564.3	172.2
565.2	0	565.2	31.11	565.2	57.81	565.2	98.72	565.2	168.73
566.1	0	566.1	28.52	566.1	56.97	566.1	97.82	566.1	169.8
567	0	567	32.39	567	61.27	567	99.78	567	171.76
567.9	0	567.9	28.72	567.9	56.3	567.9	97.56	567.9	171.25
568.8	0	568.8	32.01	568.8	57.92	568.8	98.9	568.8	169.81
569.7	0	569.7	31.52	569.7	58.38	569.7	99.59	569.7	169.32
570.6	0	570.6	29.41	570.6	57.87	570.6	97.29	570.6	170.98
571.5	0	571.5	30.69	571.5	59.84	571.5	100.21	571.5	170.19
572.4	0	572.4	31.46	572.4	57.89	572.4	97.06	572.4	171.48
573.3	0	573.3	32.43	573.3	58.85	573.3	98.24	573.3	172.78
574.2	0	574.2	31.05	574.2	59.02	574.2	96.18	574.2	171.43
575.1	0	575.1	31.78	575.1	57.82	575.1	98.86	575.1	169.78
576	0	576	30.04	576	59.74	576	98.67	576	170.42
576.9	0	576.9	31.38	576.9	59.31	576.9	98.84	576.9	169.73
577.8	0	577.8	32.19	577.8	57	577.8	97.37	577.8	170.95
578.7	0	578.7	32.04	578.7	60.47	578.7	98.57	578.7	169.51
579.6	0	579.6	29	579.6	57.44	579.6	98.36	579.6	167.62
580.5	0	580.5	31.65	580.5	58.92	580.5	98.76	580.5	169.79
581.4	0	581.4	30.48	581.4	57.05	581.4	98.83	581.4	168.98
582.3	0	582.3	28.78	582.3	57.65	582.3	95.31	582.3	169.16
583.2	0	583.2	30.61	583.2	58.6	583.2	97.66	583.2	168.48
584.1	0	584.1	30.38	584.1	56.61	584.1	95.89	584.1	167.75
585	0	585	31.13	585	58.42	585	97.5	585	168.89
585.9	0	585.9	33	585.9	59.76	585.9	97.74	585.9	172.05
586.8	0	586.8	31.23	586.8	58.39	586.8	97.85	586.8	169.21
587.7	0	587.7	31.01	587.7	56.35	587.7	98.75	587.7	167.44
588.6	0	588.6	31.8	588.6	59.11	588.6	98.5	588.6	170.12
589.5	0	589.5	29.83	589.5	57.96	589.5	96	589.5	169.63
590.4	0	590.4	29.91	590.4	57.72	590.4	98.68	590.4	169.05
591.3	0	591.3	29.7	591.3	56.2	591.3	95.97	591.3	168.54
592.2	0	592.2	31.32	592.2	58.52	592.2	98.18	592.2	170.03
593.1	0	593.1	30.68	593.1	56.99	593.1	97.52	593.1	170.17
594	0	594	29.83	594	56.2	594	95.96	594	168.68
594.9	0	594.9	29.58	594.9	56.08	594.9	96.05	594.9	166.12
595.8	0	595.8	29.94	595.8	58.16	595.8	96.24	595.8	166.53
596.7	0	596.7	30.71	596.7	57.88	596.7	97.18	596.7	168.33
597.6	0	597.6	31.16	597.6	58.7	597.6	98.19	597.6	168.67
598.5	0	598.5	30.79	598.5	57.26	598.5	99.18	598.5	166.72
599.4	0	599.4	29.79	599.4	57.27	599.4	98.09	599.4	167.59
600.3	0	600.3	32.04	600.3	59.54	600.3	96.76	600.3	166.28
601.2	0	601.2	30.1	601.2	56.02	601.2	97.99	601.2	167.3
602.1	0	602.1	29.94	602.1	55.26	602.1	95.34	602.1	166.99
603	0	603	29.83	603	59.77	603	96.6	603	168.98
603.9	0	603.9	28.17	603.9	57.25	603.9	95.44	603.9	167.88
604.8	0	604.8	32.71	604.8	56.61	604.8	98.03	604.8	168.21
605.7	0	605.7	29.65	605.7	56.31	605.7	96.09	605.7	166.09
606.6	0	606.6	28.74	606.6	57.74	606.6	94.25	606.6	166.94
607.5	0	607.5	29.19	607.5	56.56	607.5	95.78	607.5	165.76
608.4	0	608.4	28.25	608.4	56.03	608.4	93.25	608.4	165.54
609.3	0	609.3	31.46	609.3	57.52	609.3	97.47	609.3	165.41
610.2	0	610.2	30.06	610.2	57.34	610.2	96.47	610.2	166.37
611.1	0	611.1	29.04	611.1	56.66	611.1	94.75	611.1	164.39
612	0	612	29.54	612	56.46	612	96.91	612	166.6
612.9	0	612.9	28.67	612.9	55.43	612.9	94.72	612.9	165.77
613.8	0	613.8	29.98	613.8	58.29	613.8	97.67	613.8	167.35
614.7	0	614.7	31.16	614.7	56.7	614.7	94.29	614.7	167.01
615.6	0	615.6	29.11	615.6	57.76	615.6	95.43	615.6	165.84
616.5	0	616.5	28.65	616.5	58.26	616.5	96.35	616.5	165.58
617.4	0	617.4	29.68	617.4	56.07	617.4	95.34	617.4	164.22
618.3	0	618.3	30.03	618.3	58.3	618.3	95.47	618.3	164.21
619.2	0	619.2	29.73	619.2	55.45	619.2	95.02	619.2	165.45
620.1	0	620.1	28.42	620.1	56.62	620.1	96.54	620.1	165.29
621	0	621	28.68	621	54.42	621	92.69	621	165.72
621.9	0	621.9	27.93	621.9	53.38	621.9	93.61	621.9	163.82
622.8	0	622.8	29.53	622.8	56.99	622.8	95.2	622.8	165.55
623.7	0	623.7	31.63	623.7	55.67	623.7	94.98	623.7	163.75
624.6	0	624.6	31.75	624.6	55.95	624.6	97.19	624.6	164.88
625.5	0	625.5	30.46	625.5	55.99	625.5	94.55	625.5	163.98
626.4	0	626.4	29.13	626.4	56.38	626.4	93.09	626.4	165.29
627.3	0	627.3	29.22	627.3	57.07	627.3	93.33	627.3	162.87
628.2	0	628.2	26.52	628.2	54.62	628.2	93.38	628.2	162.6
629.1	0	629.1	31.19	629.1	58.73	629.1	95.2	629.1	163.6
630	0	630	28.44	630	56.71	630	93.2	630	164.49
630.9	0	630.9	28.02	630.9	52.77	630.9	90.84	630.9	162.72
631.8	0	631.8	28.88	631.8	56.18	631.8	93.26	631.8	164.01
632.7	0	632.7	29.36	632.7	57.12	632.7	93.37	632.7	164.21
633.6	0	633.6	29.47	633.6	55.34	633.6	93.38	633.6	162.06
634.5	0	634.5	30.15	634.5	56.45	634.5	93.04	634.5	163.22
635.4	0	635.4	29.51	635.4	56.76	635.4	94.92	635.4	163.69
636.3	0	636.3	28.85	636.3	57.65	636.3	94.33	636.3	162.08
637.2	0	637.2	28.76	637.2	55.53	637.2	93.3	637.2	164.86
638.1	0	638.1	30.72	638.1	55.62	638.1	94.37	638.1	161.89
639	0	639	28.94	639	57.48	639	94.92	639	162.28
639.9	0	639.9	27.83	639.9	55.81	639.9	93.24	639.9	163.39
640.8	0	640.8	30.45	640.8	57.24	640.8	96.37	640.8	164.51
641.7	0	641.7	28.2	641.7	56.29	641.7	90.64	641.7	162.49
642.6	0	642.6	29.47	642.6	55.17	642.6	92.78	642.6	162.08
643.5	0	643.5	29	643.5	57.01	643.5	94.4	643.5	165.39
644.4	0	644.4	29.9	644.4	57.06	644.4	95.32	644.4	163.79
645.3	0	645.3	27.68	645.3	54.9	645.3	91.38	645.3	159.93
646.2	0	646.2	29.59	646.2	55.93	646.2	96.42	646.2	163.69
647.1	0	647.1	30.59	647.1	56.28	647.1	92.46	647.1	162.89
648	0	648	28.59	648	56.77	648	93.62	648	163.5
648.9	0	648.9	29.06	648.9	54.87	648.9	92.14	648.9	161.97
649.8	0	649.8	29.93	649.8	53.49	649.8	92.23	649.8	161.08
650.7	0	650.7	29	650.7	56.02	650.7	94.87	650.7	165.56
651.6	0	651.6	28.31	651.6	54.43	651.6	93.8	651.6	163.75
652.5	0	652.5	30.42	652.5	52.95	652.5	93.89	652.5	164.02
653.4	0	653.4	27.55	653.4	56.43	653.4	90.91	653.4	161.55
654.3	0	654.3	27.56	654.3	55.06	654.3	91.18	654.3	160.41
655.2	0	655.2	28.21	655.2	54.67	655.2	91.86	655.2	161
656.1	0	656.1	28.52	656.1	55.89	656.1	92.8	656.1	161.23
657	0	657	31.18	657	56.47	657	94.85	657	163.53
657.9	0	657.9	27.96	657.9	54.12	657.9	91.93	657.9	162.66
658.8	0	658.8	29.78	658.8	55.44	658.8	93.39	658.8	162.07
659.7	0	659.7	31.36	659.7	57.18	659.7	95.42	659.7	164.83
660.6	0	660.6	29.8	660.6	54.46	660.6	93.85	660.6	160.76
661.5	0	661.5	29.47	661.5	58.04	661.5	92.93	661.5	162.67
662.4	0	662.4	30.06	662.4	56.65	662.4	93.67	662.4	161.04
663.3	0	663.3	30.14	663.3	53.74	663.3	93.21	663.3	161.38
664.2	0	664.2	29.48	664.2	56.27	664.2	92.93	664.2	161.28
665.1	0	665.1	30.28	665.1	55.75	665.1	92.53	665.1	162.11
666	0	666	28.15	666	54.88	666	91.69	666	160.51
666.9	0	666.9	30.02	666.9	55.35	666.9	92.64	666.9	160.67
667.8	0	667.8	28.31	667.8	55.46	667.8	91.54	667.8	159.09
668.7	0	668.7	29.41	668.7	55.13	668.7	91.18	668.7	161.24
669.6	0	669.6	28.19	669.6	54.25	669.6	91.17	669.6	160.34
670.5	0	670.5	27.6	670.5	54.26	670.5	89.92	670.5	157.59
671.4	0	671.4	30.81	671.4	55.25	671.4	93.01	671.4	160.89
672.3	0	672.3	29.68	672.3	54.98	672.3	90.94	672.3	160.69
673.2	0	673.2	29.86	673.2	54.64	673.2	92.02	673.2	160.46
674.1	0	674.1	30.43	674.1	56.68	674.1	92.92	674.1	163.41
675	0	675	28.01	675	55.58	675	92.09	675	159.98
675.9	0	675.9	26.83	675.9	53.76	675.9	88.78	675.9	157.03
676.8	0	676.8	27.6	676.8	55.41	676.8	91.38	676.8	159.02
677.7	0	677.7	31.06	677.7	56.89	677.7	93.21	677.7	160.84
678.6	0	678.6	27.61	678.6	53.28	678.6	92.19	678.6	157.52
679.5	0	679.5	29.08	679.5	55.56	679.5	91.91	679.5	159.57
680.4	0	680.4	28.39	680.4	52.9	680.4	91.43	680.4	162.36
681.3	0	681.3	27.7	681.3	56.02	681.3	92.57	681.3	158.2
682.2	0	682.2	27.31	682.2	52.99	682.2	90.01	682.2	157.89
683.1	0	683.1	30.38	683.1	55.09	683.1	92.15	683.1	161.2
684	0	684	28.46	684	54.42	684	92.16	684	160.75
684.9	0	684.9	28.67	684.9	55.19	684.9	90.76	684.9	158.78
685.8	0	685.8	27.39	685.8	52.48	685.8	91.35	685.8	160.02
686.7	0	686.7	28.97	686.7	54.18	686.7	90.84	686.7	159.17
687.6	0	687.6	28.01	687.6	53.53	687.6	90.19	687.6	157.62
688.5	0	688.5	27.78	688.5	53.1	688.5	92.65	688.5	159.62
689.4	0	689.4	27.58	689.4	54.9	689.4	90.82	689.4	158.57
690.3	0	690.3	31.64	690.3	56.81	690.3	91.58	690.3	159.99
691.2	0	691.2	27.93	691.2	54.35	691.2	89.5	691.2	156.87
692.1	0	692.1	28.81	692.1	53.44	692.1	90.58	692.1	157.71
693	0	693	26.58	693	55.79	693	91.36	693	157.58
693.9	0	693.9	30.18	693.9	53.84	693.9	90.73	693.9	160.02
694.8	0	694.8	31.05	694.8	54.47	694.8	91.24	694.8	159.19
695.7	0	695.7	29.36	695.7	55.21	695.7	90.45	695.7	160.39
696.6	0	696.6	26.23	696.6	51.78	696.6	89.67	696.6	155.68
697.5	0	697.5	27.17	697.5	53.33	697.5	91.06	697.5	158.36
698.4	0	698.4	27.34	698.4	53.07	698.4	89.47	698.4	157.47
699.3	0	699.3	27.67	699.3	53.78	699.3	90.71	699.3	157.16
700.2	0	700.2	27.51	700.2	54.28	700.2	90.61	700.2	156.1
701.1	0	701.1	27.36	701.1	52.82	701.1	90.87	701.1	155.95
702	0	702	27.94	702	52.86	702	88.54	702	160.23
702.9	0	702.9	28.69	702.9	54.44	702.9	91.95	702.9	156.58
703.8	0	703.8	27.23	703.8	51.5	703.8	90.85	703.8	158.77
704.7	0	704.7	28.69	704.7	56.18	704.7	91.29	704.7	160.64
705.6	0	705.6	27.61	705.6	54.03	705.6	92.04	705.6	159.18
706.5	0	706.5	28.79	706.5	55.23	706.5	90.94	706.5	159.06
707.4	0	707.4	28.15	707.4	53.89	707.4	89.62	707.4	157.5
708.3	0	708.3	25.47	708.3	52.11	708.3	91.67	708.3	155.31
709.2	0	709.2	28.89	709.2	54.08	709.2	91.73	709.2	159.81
710.1	0	710.1	27.49	710.1	53.7	710.1	90.98	710.1	158.11
711	0	711	28.51	711	54.44	711	91.3	711	159.42
711.9	0	711.9	26.89	711.9	53.81	711.9	90.58	711.9	156.98
712.8	0	712.8	28.47	712.8	54.8	712.8	90.38	712.8	158.12
713.7	0	713.7	28.96	713.7	53.02	713.7	89.26	713.7	156.98
714.6	0	714.6	26.92	714.6	51.21	714.6	88.91	714.6	157.77
715.5	0	715.5	28.34	715.5	52.14	715.5	91.47	715.5	159.63
716.4	0	716.4	28.64	716.4	52.86	716.4	89.62	716.4	158.21
717.3	0	717.3	29.8	717.3	54.29	717.3	89.65	717.3	158.46
718.2	0	718.2	29.41	718.2	54.47	718.2	91.18	718.2	157.35
719.1	0	719.1	28.79	719.1	55.18	719.1	91.43	719.1	155.77
720	0	720	28.79	720	54.08	720	90.04	720	157.97
720.9	0	720.9	28.94	720.9	52.71	720.9	88.5	720.9	156.29
721.8	0	721.8	27.2	721.8	52.27	721.8	88.43	721.8	155.8
722.7	0	722.7	27.21	722.7	53.5	722.7	89.53	722.7	156.22
723.6	0	723.6	29.78	723.6	54.21	723.6	90.09	723.6	157.4
724.5	0	724.5	25.77	724.5	51.96	724.5	88.1	724.5	153.38
725.4	0	725.4	28.12	725.4	54.61	725.4	90.98	725.4	155.12
726.3	0	726.3	28.67	726.3	54.79	726.3	91.62	726.3	155.82
727.2	0	727.2	29.65	727.2	54.35	727.2	91.74	727.2	158.06
728.1	0	728.1	27.39	728.1	50.81	728.1	88.14	728.1	156.08
729	0	729	28.41	729	53.94	729	89.73	729	156.26
729.9	0	729.9	25.86	729.9	51.45	729.9	89.7	729.9	153.98
730.8	0	730.8	26.26	730.8	53.97	730.8	88.35	730.8	156.03
731.7	0	731.7	28.12	731.7	53.82	731.7	90.27	731.7	156.07
732.6	0	732.6	28.34	732.6	52.23	732.6	91.11	732.6	158.74
733.5	0	733.5	29.82	733.5	55.48	733.5	90.91	733.5	158.92
734.4	0	734.4	27.03	734.4	53.11	734.4	89.45	734.4	156.96
735.3	0	735.3	28.62	735.3	52.88	735.3	88.58	735.3	156.5
736.2	0	736.2	27.7	736.2	53.37	736.2	91.07	736.2	156.21
737.1	0	737.1	29.32	737.1	51.15	737.1	89.29	737.1	156.42
738	0	738	28.31	738	52.57	738	89.67	738	155.82
738.9	0	738.9	29.9	738.9	54.66	738.9	91.14	738.9	156.64
739.8	0	739.8	26.7	739.8	53.48	739.8	89.31	739.8	156.96
740.7	0	740.7	28.06	740.7	53.46	740.7	88.87	740.7	153.78
741.6	0	741.6	28.72	741.6	52.89	741.6	89.61	741.6	155.53
742.5	0	742.5	28.96	742.5	53.24	742.5	89.48	742.5	155.74
743.4	0	743.4	27.56	743.4	52.8	743.4	86.68	743.4	154.56
744.3	0	744.3	26.76	744.3	53.52	744.3	87.81	744.3	153.8
745.2	0	745.2	27.38	745.2	54.7	745.2	87.94	745.2	155.22
746.1	0	746.1	26.02	746.1	52.73	746.1	88.89	746.1	154.48
747	0	747	28.71	747	54.61	747	88.69	747	156.93
747.9	0	747.9	26.54	747.9	52.73	747.9	89.83	747.9	154.24
748.8	0	748.8	28.22	748.8	53.1	748.8	88.9	748.8	156.32
749.7	0	749.7	28.83	749.7	54.32	749.7	88.08	749.7	155.37
750.6	0	750.6	26.15	750.6	50.66	750.6	88.9	750.6	155.9
751.5	0	751.5	25.81	751.5	52.47	751.5	87.39	751.5	154.2
752.4	0	752.4	28.46	752.4	53.93	752.4	87.7	752.4	154.66
753.3	0	753.3	27	753.3	53.83	753.3	86.69	753.3	154.74
754.2	0	754.2	24.85	754.2	51.19	754.2	86.39	754.2	152.08
755.1	0	755.1	27.55	755.1	51.17	755.1	87.39	755.1	153.6
756	0	756	26.77	756	51.67	756	88.14	756	154.56
756.9	0	756.9	27.75	756.9	52.1	756.9	89.85	756.9	154.45
757.8	0	757.8	25.43	757.8	51.06	757.8	87.2	757.8	154.08
758.7	0	758.7	27.95	758.7	52.28	758.7	89.63	758.7	154.6
759.6	0	759.6	25.38	759.6	53.03	759.6	86.05	759.6	152.54
760.5	0	760.5	27.24	760.5	51.5	760.5	89.06	760.5	153.78
761.4	0	761.4	26.83	761.4	54.21	761.4	88.32	761.4	156.75
762.3	0	762.3	26.74	762.3	53.25	762.3	88.42	762.3	155.56
763.2	0	763.2	29.97	763.2	53.43	763.2	90.39	763.2	156.2
764.1	0	764.1	27.47	764.1	53.45	764.1	89.05	764.1	153.76
765	0	765	28.45	765	52.92	765	88.86	765	154.25
765.9	0	765.9	27.26	765.9	52.84	765.9	88.68	765.9	154.9
766.8	0	766.8	28.42	766.8	50.55	766.8	88.34	766.8	155.01
767.7	0	767.7	28.35	767.7	53.9	767.7	89.73	767.7	154.86
768.6	0	768.6	27.45	768.6	51.75	768.6	88.73	768.6	152.46
769.5	0	769.5	26.13	769.5	50.97	769.5	88.23	769.5	153.55
770.4	0	770.4	29.89	770.4	54.37	770.4	88.88	770.4	155.45
771.3	0	771.3	27.03	771.3	52.36	771.3	86.84	771.3	152.74
772.2	0	772.2	26.48	772.2	51.27	772.2	88.64	772.2	153.95
773.1	0	773.1	27.86	773.1	52.3	773.1	88.49	773.1	155.67
774	0	774	26.93	774	52.62	774	88.96	774	153.45
774.9	0	774.9	26.52	774.9	52.21	774.9	87.5	774.9	152.74
775.8	0	775.8	25.71	775.8	51.16	775.8	87.24	775.8	153.84
776.7	0	776.7	23.85	776.7	48.56	776.7	85.6	776.7	149.87
777.6	0	777.6	28.32	777.6	52.7	777.6	87.85	777.6	152.79
778.5	0	778.5	28.63	778.5	52.96	778.5	89.37	778.5	153.91
779.4	0	779.4	27.34	779.4	52.53	779.4	87.79	779.4	153.95
780.3	0	780.3	27.02	780.3	51.46	780.3	86.12	780.3	152.33
781.2	0	781.2	29.19	781.2	51.65	781.2	90.2	781.2	153.7
782.1	0	782.1	25.74	782.1	52.94	782.1	86.71	782.1	154.02
783	0	783	25.92	783	52.34	783	88.3	783	151.26
783.9	0	783.9	25.67	783.9	51.34	783.9	88.35	783.9	154.38
784.8	0	784.8	27.99	784.8	53.34	784.8	85.73	784.8	153.53
785.7	0	785.7	26.42	785.7	51.43	785.7	86.55	785.7	151.77
786.6	0	786.6	27.17	786.6	52.05	786.6	87.35	786.6	152.88
787.5	0	787.5	26.45	787.5	52.26	787.5	89.39	787.5	153.94
788.4	0	788.4	25.1	788.4	51.31	788.4	87.22	788.4	151.3
789.3	0	789.3	26.47	789.3	50.64	789.3	87.26	789.3	152.66
790.2	0	790.2	24.92	790.2	51.05	790.2	86.95	790.2	151.11
791.1	0	791.1	25.36	791.1	51.56	791.1	86.74	791.1	153.25
792	0	792	26.78	792	52.66	792	86.37	792	153.83
792.9	0	792.9	25.97	792.9	48.86	792.9	84.89	792.9	152.12
793.8	0	793.8	28.27	793.8	52.03	793.8	87.44	793.8	154.31
794.7	0	794.7	26.04	794.7	53.08	794.7	87.64	794.7	153.3
795.6	0	795.6	27.01	795.6	52.54	795.6	86.94	795.6	150.66
796.5	0	796.5	26.07	796.5	50.55	796.5	88.28	796.5	150.15
797.4	0	797.4	28.46	797.4	52.94	797.4	87	797.4	153.51
798.3	0	798.3	27.61	798.3	52.3	798.3	87.08	798.3	153.13
799.2	0	799.2	24.34	799.2	51.08	799.2	86.11	799.2	150.64
800.1	0	800.1	24.94	800.1	51.32	800.1	85.96	800.1	151.26
801	0	801	25.8	801	50.8	801	85.4	801	150.56
801.9	0	801.9	28.09	801.9	53.33	801.9	89.45	801.9	153.49
802.8	0	802.8	27.75	802.8	53.15	802.8	88.2	802.8	151.47
803.7	0	803.7	25.95	803.7	50.07	803.7	84.74	803.7	151.95
804.6	0	804.6	28.14	804.6	52.22	804.6	87.25	804.6	153.1
805.5	0	805.5	24.95	805.5	50.63	805.5	84.18	805.5	149.82
806.4	0	806.4	25.74	806.4	51.8	806.4	86.58	806.4	151.51
807.3	0	807.3	26.52	807.3	50.22	807.3	84.53	807.3	150.89
808.2	0	808.2	26.36	808.2	53.37	808.2	88.95	808.2	152.77
809.1	0	809.1	27.42	809.1	51.48	809.1	85.37	809.1	149.17
810	0	810	25.53	810	50.94	810	84.77	810	149.41
810.9	0	810.9	26.76	810.9	50.83	810.9	86	810.9	151.43
811.8	0	811.8	25.86	811.8	51.89	811.8	87.23	811.8	153.1
812.7	0	812.7	25.93	812.7	49.31	812.7	86.94	812.7	151.76
813.6	0	813.6	25.09	813.6	52.95	813.6	86.42	813.6	151.28
814.5	0	814.5	27.1	814.5	50.99	814.5	87.32	814.5	152.37
815.4	0	815.4	25.83	815.4	50.88	815.4	87.04	815.4	151.06
816.3	0	816.3	23.56	816.3	49.34	816.3	83.57	816.3	149.47
817.2	0	817.2	28.06	817.2	53.66	817.2	87.91	817.2	152.62
818.1	0	818.1	24.86	818.1	51.05	818.1	84.76	818.1	151.43
819	0	819	24.33	819	51.12	819	86.69	819	151.74
819.9	0	819.9	25.76	819.9	51.89	819.9	85.44	819.9	149.28
820.8	0	820.8	25.23	820.8	51.23	820.8	86.25	820.8	151.84
821.7	0	821.7	27.67	821.7	49.77	821.7	87.29	821.7	151.85
822.6	0	822.6	27.09	822.6	52.02	822.6	87.96	822.6	151.5
823.5	0	823.5	23.73	823.5	47.41	823.5	83.6	823.5	147.78
824.4	0	824.4	26.97	824.4	51.2	824.4	86.47	824.4	151.95
825.3	0	825.3	26.23	825.3	51.19	825.3	86.37	825.3	151.25
826.2	0	826.2	25.69	826.2	50.53	826.2	85.45	826.2	150.46
827.1	0	827.1	26.18	827.1	50.87	827.1	85.35	827.1	152.14
828	0	828	26.85	828	51.55	828	87.07	828	149.5
828.9	0	828.9	26.82	828.9	50.26	828.9	85.44	828.9	151.57
829.8	0	829.8	25.38	829.8	49.66	829.8	83.01	829.8	147.32
830.7	0	830.7	29.48	830.7	53.09	830.7	87.33	830.7	151.09
831.6	0	831.6	24.25	831.6	52.37	831.6	85.79	831.6	149.89
832.5	0	832.5	26.68	832.5	50.63	832.5	85.03	832.5	149.23
833.4	0	833.4	27.34	833.4	52.57	833.4	87.47	833.4	152.84
834.3	0	834.3	25.15	834.3	50.38	834.3	86.04	834.3	150.39
835.2	0	835.2	27.42	835.2	52.05	835.2	86.36	835.2	150.29
836.1	0	836.1	25.96	836.1	52.09	836.1	85.7	836.1	150.05
837	0	837	27.3	837	50.18	837	88.98	837	150.91
837.9	0	837.9	26.7	837.9	50.19	837.9	84.13	837.9	149.48
838.8	0	838.8	27.62	838.8	52.64	838.8	87.74	838.8	151.15
839.7	0	839.7	26.88	839.7	51.11	839.7	84.13	839.7	147.77
840.6	0	840.6	26.34	840.6	51.31	840.6	85.16	840.6	149.9
841.5	0	841.5	24.87	841.5	51	841.5	84.05	841.5	150.01
842.4	0	842.4	26.35	842.4	50.44	842.4	86.2	842.4	149.42
843.3	0	843.3	24.49	843.3	47.67	843.3	83.52	843.3	148.17
844.2	0	844.2	25.16	844.2	49.05	844.2	82.89	844.2	146.46
845.1	0	845.1	22.61	845.1	47.61	845.1	81.89	845.1	147.34
846	0	846	26.2	846	51.95	846	86.06	846	149.95
846.9	0	846.9	26.24	846.9	51.46	846.9	85.26	846.9	150.18
847.8	0	847.8	27.5	847.8	51.11	847.8	86.14	847.8	149.12
848.7	0	848.7	26.58	848.7	51.88	848.7	86.01	848.7	150.66
849.6	0	849.6	27.56	849.6	50.15	849.6	85.71	849.6	151
850.5	0	850.5	25.01	850.5	49.59	850.5	84.7	850.5	148.97
851.4	0	851.4	26.03	851.4	49.69	851.4	85.53	851.4	147.34
852.3	0	852.3	25.75	852.3	53.53	852.3	85.54	852.3	150.22
853.2	0	853.2	26.45	853.2	49.58	853.2	85.76	853.2	148.61
854.1	0	854.1	25.26	854.1	51.61	854.1	84	854.1	146.98
855	0	855	25.37	855	49.32	855	84.12	855	147.81
855.9	0	855.9	27.72	855.9	51.34	855.9	85.16	855.9	149.81
856.8	0	856.8	27.72	856.8	50.66	856.8	86.3	856.8	151.96
857.7	0	857.7	25.6	857.7	51.75	857.7	85.46	857.7	151.19
858.6	0	858.6	25.14	858.6	51.33	858.6	85.77	858.6	149.92
859.5	0	859.5	28.35	859.5	51.82	859.5	86.14	859.5	150.33
860.4	0	860.4	25.38	860.4	50.69	860.4	84.21	860.4	148.66
861.3	0	861.3	27.39	861.3	52.71	861.3	86.08	861.3	150.28
862.2	0	862.2	28.05	862.2	51.78	862.2	85.98	862.2	149.26
863.1	0	863.1	26.01	863.1	49.66	863.1	84.94	863.1	149.02
864	0	864	25.49	864	50.64	864	86.16	864	147.88
864.9	0	864.9	28.27	864.9	51.06	864.9	85.39	864.9	150.35
865.8	0	865.8	26.25	865.8	50.76	865.8	85.01	865.8	150.05
866.7	0	866.7	25.87	866.7	50.05	866.7	83.85	866.7	148.8
867.6	0	867.6	26.16	867.6	48.93	867.6	84.09	867.6	148.21
868.5	0	868.5	25.48	868.5	51.42	868.5	83.58	868.5	148.4
869.4	0	869.4	25.68	869.4	50.85	869.4	85.6	869.4	147.4
870.3	0	870.3	28.18	870.3	52.91	870.3	87.43	870.3	149.17
871.2	0	871.2	26.65	871.2	51.14	871.2	86.5	871.2	149.02
872.1	0	872.1	24.09	872.1	49.43	872.1	83.4	872.1	147.84
873	0	873	25.46	873	50.47	873	84.28	873	147.29
873.9	0	873.9	26.17	873.9	49.14	873.9	83.93	873.9	146.35
874.8	0	874.8	25.98	874.8	48.01	874.8	86.11	874.8	148.97
875.7	0	875.7	26.54	875.7	48.82	875.7	83.66	875.7	149.49
876.6	0	876.6	25.12	876.6	51.87	876.6	84.59	876.6	149.34
877.5	0	877.5	27.08	877.5	49.85	877.5	83.39	877.5	150.27
878.4	0	878.4	25.68	878.4	47.66	878.4	85.89	878.4	150.97
879.3	0	879.3	24.54	879.3	49.98	879.3	85.02	879.3	148
880.2	0	880.2	27.04	880.2	51.03	880.2	87.5	880.2	150.14
881.1	0	881.1	24.49	881.1	50.59	881.1	84.17	881.1	146.8
882	0	882	26.73	882	50.77	882	83.53	882	147.51
882.9	0	882.9	27.13	882.9	52.05	882.9	84.93	882.9	150.62
883.8	0	883.8	26.93	883.8	49.7	883.8	84.46	883.8	148.41
884.7	0	884.7	27.24	884.7	50.9	884.7	83.62	884.7	150.24
885.6	0	885.6	26.44	885.6	51.72	885.6	83.98	885.6	149.49
886.5	0	886.5	27.08	886.5	53.31	886.5	86.76	886.5	147.48
887.4	0	887.4	27.35	887.4	50.5	887.4	83.26	887.4	148.08
888.3	0	888.3	25.62	888.3	51.65	888.3	84.31	888.3	148.35
889.2	0	889.2	27.31	889.2	51.46	889.2	85.33	889.2	149.97
890.1	0	890.1	26.99	890.1	50.76	890.1	85.1	890.1	148.36
891	0	891	25.62	891	49.29	891	81.48	891	147.98
891.9	0	891.9	23.57	891.9	47.33	891.9	82.71	891.9	146.63
892.8	0	892.8	26.44	892.8	52.37	892.8	85.76	892.8	149.79
893.7	0	893.7	24.89	893.7	50.91	893.7	84.51	893.7	147.27
894.6	0	894.6	26.99	894.6	51.19	894.6	84.59	894.6	147.84
895.5	0	895.5	26.38	895.5	51.68	895.5	84.15	895.5	147.51
896.4	0	896.4	25.06	896.4	50.88	896.4	84.89	896.4	147.98
897.3	0	897.3	27.5	897.3	52.39	897.3	85.62	897.3	149.07
898.2	0	898.2	25.14	898.2	50.57	898.2	84.44	898.2	150.84
899.1	0	899.1	26.43	899.1	50.95	899.1	85.41	899.1	148.68
900	0	900	26.58	900	48.94	900	83.62	900	148.95
900.9	0	900.9	25.76	900.9	50.32	900.9	84.65	900.9	145.52
901.8	0	901.8	25.11	901.8	49.69	901.8	85.36	901.8	149.15
902.7	0	902.7	25.38	902.7	50.83	902.7	87.04	902.7	147.79
903.6	0	903.6	26.41	903.6	52.66	903.6	85.57	903.6	147.61
904.5	0	904.5	24.59	904.5	49.58	904.5	84.13	904.5	147.27
905.4	0	905.4	24.89	905.4	49.76	905.4	83.32	905.4	148.39
906.3	0	906.3	24.46	906.3	50.07	906.3	83.01	906.3	148.09
907.2	0	907.2	24.08	907.2	48.25	907.2	83.24	907.2	145.97
908.1	0	908.1	25.31	908.1	51.01	908.1	85.89	908.1	146.66
909	0	909	24.53	909	47.46	909	82.62	909	146.73
909.9	0	909.9	28.89	909.9	50.82	909.9	85.59	909.9	148.96
910.8	0	910.8	25.55	910.8	49.47	910.8	84.65	910.8	148.01
911.7	0	911.7	27.37	911.7	48.93	911.7	85.9	911.7	146.92
912.6	0	912.6	24.77	912.6	47.92	912.6	82.79	912.6	145.64
913.5	0	913.5	24.59	913.5	49.03	913.5	82.63	913.5	145.76
914.4	0	914.4	25.15	914.4	49.52	914.4	83.95	914.4	148.03
915.3	0	915.3	27.35	915.3	52.29	915.3	84.97	915.3	147.61
916.2	0	916.2	26.3	916.2	49.71	916.2	85.37	916.2	147.14
917.1	0	917.1	22.52	917.1	48.39	917.1	84.86	917.1	145.83
918	0	918	26.33	918	52.03	918	87.17	918	149.61
918.9	0	918.9	26.3	918.9	52.01	918.9	85.26	918.9	148.54
919.8	0	919.8	26.67	919.8	49.14	919.8	83.78	919.8	146.05
920.7	0	920.7	25.89	920.7	48.99	920.7	85.32	920.7	146.56
921.6	0	921.6	27.31	921.6	51.02	921.6	84.18	921.6	147.64
922.5	0	922.5	26.37	922.5	49.53	922.5	85.75	922.5	148.58
923.4	0	923.4	22.24	923.4	50.69	923.4	83.96	923.4	146.48
924.3	0	924.3	26.98	924.3	50.39	924.3	85.04	924.3	146.29
925.2	0	925.2	27.19	925.2	49.75	925.2	84.14	925.2	147.55
926.1	0	926.1	27.17	926.1	50.67	926.1	85.53	926.1	147.18
927	0	927	25.96	927	50.66	927	82.69	927	148.75
927.9	0	927.9	25.02	927.9	48.83	927.9	84.74	927.9	146.23
928.8	0	928.8	25.37	928.8	49.87	928.8	84.51	928.8	146.78
929.7	0	929.7	24.8	929.7	49.17	929.7	83.21	929.7	144.85
930.6	0	930.6	24.19	930.6	47.76	930.6	84.32	930.6	149.09
931.5	0	931.5	24.88	931.5	49.71	931.5	84.1	931.5	146.8
932.4	0	932.4	25.78	932.4	49.87	932.4	82.24	932.4	147
933.3	0	933.3	24.31	933.3	46.63	933.3	81.74	933.3	143.45
934.2	0	934.2	25.03	934.2	48.43	934.2	84.37	934.2	144.25
935.1	0	935.1	24	935.1	48.29	935.1	83.36	935.1	147.31
936	0	936	25.05	936	49.91	936	83.52	936	145.54
936.9	0	936.9	25.65	936.9	50.38	936.9	82.5	936.9	146.74
937.8	0	937.8	26.79	937.8	51.95	937.8	83.79	937.8	146.09
938.7	0	938.7	25.11	938.7	48.47	938.7	82.99	938.7	144.28
939.6	0	939.6	23.82	939.6	48.49	939.6	82.78	939.6	145.08
940.5	0	940.5	27.51	940.5	48.66	940.5	84.46	940.5	147.87
941.4	0	941.4	26.63	941.4	51.27	941.4	84.3	941.4	147.15
942.3	0	942.3	26.69	942.3	50.19	942.3	82.98	942.3	144.22
943.2	0	943.2	24.83	943.2	49.43	943.2	82.03	943.2	145.24
944.1	0	944.1	24.64	944.1	49.02	944.1	81.88	944.1	145.94
945	0	945	24.42	945	48.34	945	83.09	945	145.73
945.9	0	945.9	24.64	945.9	46.87	945.9	83.51	945.9	145.62
946.8	0	946.8	24.12	946.8	49.55	946.8	81.2	946.8	145.38
947.7	0	947.7	23.3	947.7	48.83	947.7	81.87	947.7	142.85
948.6	0	948.6	26.32	948.6	52.06	948.6	83.84	948.6	146.09
949.5	0	949.5	26.05	949.5	48.98	949.5	81.99	949.5	145.66
950.4	0	950.4	24.65	950.4	47.64	950.4	82.47	950.4	144.89
951.3	0	951.3	24	951.3	50.54	951.3	83.61	951.3	147.52
952.2	0	952.2	25.31	952.2	47.98	952.2	82.93	952.2	146.06
953.1	0	953.1	25.39	953.1	47.12	953.1	81.75	953.1	144.73
954	0	954	25.02	954	49.83	954	82.13	954	146.26
954.9	0	954.9	24.75	954.9	49.84	954.9	81.51	954.9	144.09
955.8	0	955.8	25.97	955.8	50.58	955.8	84.4	955.8	146.58
956.7	0	956.7	26.85	956.7	49.7	956.7	84.49	956.7	145.49
957.6	0	957.6	26.11	957.6	51.58	957.6	81.66	957.6	145.47
958.5	0	958.5	24.98	958.5	49.33	958.5	82.47	958.5	145.85
959.4	0	959.4	25.2	959.4	49.24	959.4	83.32	959.4	144.98
960.3	0	960.3	24.21	960.3	46.99	960.3	82.44	960.3	142.09
961.2	0	961.2	23.67	961.2	46.4	961.2	82.04	961.2	144.58
962.1	0	962.1	24.82	962.1	50.36	962.1	82.4	962.1	146.34
963	0	963	23.45	963	47.53	963	81.49	963	142.96
963.9	0	963.9	24.27	963.9	47.93	963.9	82.43	963.9	146.22
964.8	0	964.8	24.35	964.8	49.05	964.8	83.47	964.8	146.13
965.7	0	965.7	23.47	965.7	48.9	965.7	81.99	965.7	142.4
966.6	0	966.6	23.2	966.6	49.04	966.6	81.96	966.6	145.19
967.5	0	967.5	24.14	967.5	49.64	967.5	80.31	967.5	145.55
968.4	0	968.4	26.09	968.4	49.47	968.4	82.02	968.4	147.35
969.3	0	969.3	24.6	969.3	49.17	969.3	80.96	969.3	144.6
970.2	0	970.2	24.5	970.2	49.39	970.2	81.87	970.2	145.23
971.1	0	971.1	25.66	971.1	48.07	971.1	82.44	971.1	144.85
972	0	972	25.65	972	51.62	972	82.72	972	145.46
972.9	0	972.9	25.41	972.9	47.68	972.9	83.29	972.9	143.87
973.8	0	973.8	24.48	973.8	48.75	973.8	82.37	973.8	147.19
974.7	0	974.7	26.07	974.7	46.83	974.7	83.16	974.7	144.25
975.6	0	975.6	25.91	975.6	49.41	975.6	83.56	975.6	145.3
976.5	0	976.5	25.06	976.5	47.43	976.5	82.48	976.5	145.02
977.4	0	977.4	25.6	977.4	49.9	977.4	82.94	977.4	144.05
978.3	0	978.3	26.08	978.3	49.33	978.3	82.94	978.3	144.29
979.2	0	979.2	22.62	979.2	47.26	979.2	80.92	979.2	142.1
980.1	0	980.1	25.28	980.1	50.2	980.1	83.73	980.1	147.26
981	0	981	25.84	981	48.44	981	83.37	981	143.57
981.9	0	981.9	26.1	981.9	49.6	981.9	81.31	981.9	143.74
982.8	0	982.8	25.92	982.8	49.95	982.8	83.83	982.8	144.64
983.7	0	983.7	25.73	983.7	50.56	983.7	84.54	983.7	146.8
984.6	0	984.6	25.18	984.6	48.78	984.6	81.9	984.6	145.7
985.5	0	985.5	26.89	985.5	49.49	985.5	82.62	985.5	145.06
986.4	0	986.4	25.41	986.4	47.53	986.4	82.03	986.4	144.75
987.3	0	987.3	25.14	987.3	48.56	987.3	81	987.3	144.26
988.2	0	988.2	25.18	988.2	48.71	988.2	83.12	988.2	146.43
989.1	0	989.1	21.61	989.1	46.25	989.1	79.33	989.1	142.56
990	0	990	24.45	990	47.62	990	80.81	990	144.24
990.9	0	990.9	24.41	990.9	48.97	990.9	82.66	990.9	145.97
991.8	0	991.8	24.72	991.8	48.63	991.8	81.91	991.8	143.47
992.7	0	992.7	26.33	992.7	49.93	992.7	82.74	992.7	143.71
993.6	0	993.6	25.5	993.6	48.86	993.6	81.5	993.6	146.83
994.5	0	994.5	23.93	994.5	46.7	994.5	79.17	994.5	142.12
995.4	0	995.4	25.05	995.4	49.2	995.4	82.23	995.4	142.92
996.3	0	996.3	27.32	996.3	48.99	996.3	82.11	996.3	144.36
997.2	0	997.2	25.52	997.2	46.81	997.2	82.34	997.2	143.88
998.1	0	998.1	25.75	998.1	48.23	998.1	82.68	998.1	145.88
999	0	999	24.1	999	46.72	999	80.6	999	143.28
999.9	0	999.9	25.75	999.9	48.04	999.9	82.9	999.9	144.94
1000.8	0	1000.8	26.49	1000.8	48.94	1000.8	82.73	1000.8	144.56
1001.7	0	1001.7	24.09	1001.7	47.27	1001.7	82.14	1001.7	143.36
1002.6	0	1002.6	23.9	1002.6	50.28	1002.6	80.5	1002.6	143.68
1003.5	0	1003.5	25.76	1003.5	48.16	1003.5	82.94	1003.5	144.85
1004.4	0	1004.4	25.65	1004.4	50.1	1004.4	80.76	1004.4	146.46
1005.3	0	1005.3	23.72	1005.3	48.88	1005.3	82.94	1005.3	143.44
1006.2	0	1006.2	24.91	1006.2	48.76	1006.2	82.85	1006.2	142.91
1007.1	0	1007.1	25.1	1007.1	47.31	1007.1	81.23	1007.1	141.62
1008	0	1008	26.05	1008	49.35	1008	82.79	1008	142.46
1008.9	0	1008.9	25.15	1008.9	47.6	1008.9	82.39	1008.9	144.58
1009.8	0	1009.8	25.02	1009.8	46.94	1009.8	79.31	1009.8	141.75
1010.7	0	1010.7	25.94	1010.7	47.8	1010.7	83.09	1010.7	143.13
1011.6	0	1011.6	24.33	1011.6	47.72	1011.6	81.94	1011.6	142.87
1012.5	0	1012.5	24.81	1012.5	48.82	1012.5	83.12	1012.5	146.53
1013.4	0	1013.4	24.24	1013.4	49.19	1013.4	82.15	1013.4	143.46
1014.3	0	1014.3	25.77	1014.3	49.78	1014.3	81.47	1014.3	142.91
1015.2	0	1015.2	24.17	1015.2	47.71	1015.2	80.89	1015.2	142.35
1016.1	0	1016.1	25.32	1016.1	48.71	1016.1	82.63	1016.1	144.33
1017	0	1017	23.51	1017	49.28	1017	82.29	1017	144.85
1017.9	0	1017.9	26.02	1017.9	47.79	1017.9	81.11	1017.9	141.42
1018.8	0	1018.8	26.03	1018.8	50.41	1018.8	80.66	1018.8	143.86
1019.7	0	1019.7	23.87	1019.7	48.91	1019.7	81.59	1019.7	142.93
1020.6	0	1020.6	27.15	1020.6	49.39	1020.6	82.37	1020.6	145.09
1021.5	0	1021.5	21.52	1021.5	46.31	1021.5	81.83	1021.5	144.38
1022.4	0	1022.4	20.66	1022.4	44.55	1022.4	78.81	1022.4	141.18
1023.3	0	1023.3	24.34	1023.3	48.14	1023.3	79.15	1023.3	141.39
1024.2	0	1024.2	23.95	1024.2	48.2	1024.2	79.72	1024.2	142.07
1025.1	0	1025.1	23.24	1025.1	47.79	1025.1	82.1	1025.1	143.65
1026	0	1026	25.69	1026	48	1026	83.2	1026	143.78
1026.9	0	1026.9	25.32	1026.9	47.43	1026.9	81.18	1026.9	144.12
1027.8	0	1027.8	25.85	1027.8	46.67	1027.8	81.23	1027.8	142.84
1028.7	0	1028.7	23.78	1028.7	46.41	1028.7	80.43	1028.7	141.65
1029.6	0	1029.6	23.15	1029.6	48.59	1029.6	82.97	1029.6	142.53
1030.5	0	1030.5	25.72	1030.5	47.78	1030.5	82.25	1030.5	143.93
1031.4	0	1031.4	24.72	1031.4	49.41	1031.4	81.81	1031.4	143.72
1032.3	0	1032.3	24.27	1032.3	47.14	1032.3	82.09	1032.3	143.11
1033.2	0	1033.2	24.4	1033.2	46.66	1033.2	81.11	1033.2	142.9
1034.1	0	1034.1	27.34	1034.1	49.03	1034.1	81.57	1034.1	143.63
1035	0	1035	23.81	1035	47.73	1035	80.76	1035	140.35
1035.9	0	1035.9	25.76	1035.9	50.21	1035.9	83.07	1035.9	144.19
1036.8	0	1036.8	22.27	1036.8	47.98	1036.8	80.04	1036.8	142.52
1037.7	0	1037.7	26.71	1037.7	50.8	1037.7	82.44	1037.7	144.21
1038.6	0	1038.6	24.31	1038.6	48.96	1038.6	80.7	1038.6	141.5
1039.5	0	1039.5	24.65	1039.5	48.24	1039.5	79.43	1039.5	144.72
1040.4	0	1040.4	26.17	1040.4	51.06	1040.4	85.59	1040.4	145.72
1041.3	0	1041.3	23.68	1041.3	48.19	1041.3	81.43	1041.3	144.8
1042.2	0	1042.2	24.57	1042.2	48.87	1042.2	81.78	1042.2	144.62
1043.1	0	1043.1	25.21	1043.1	50.64	1043.1	80.88	1043.1	142.87
1044	0	1044	23.8	1044	45.95	1044	79.96	1044	141.22
1044.9	0	1044.9	25.02	1044.9	48.41	1044.9	81.36	1044.9	143.64
1045.8	0	1045.8	24.65	1045.8	47.34	1045.8	81.21	1045.8	141.66
1046.7	0	1046.7	25.02	1046.7	47.73	1046.7	80.74	1046.7	143.46
1047.6	0	1047.6	25.22	1047.6	47.15	1047.6	81.28	1047.6	141.03
1048.5	0	1048.5	22.75	1048.5	45.42	1048.5	78.09	1048.5	140.08
1049.4	0	1049.4	22.98	1049.4	45.7	1049.4	80.13	1049.4	140.49
1050.3	0	1050.3	23.97	1050.3	47.81	1050.3	78.23	1050.3	142.27
1051.2	0	1051.2	26.33	1051.2	47.5	1051.2	81.82	1051.2	142.08
1052.1	0	1052.1	25.83	1052.1	48.54	1052.1	82.59	1052.1	143.47
1053	0	1053	25.22	1053	48.21	1053	81.63	1053	143.57
1053.9	0	1053.9	22.73	1053.9	46.48	1053.9	78.2	1053.9	142.2
1054.8	0	1054.8	24.93	1054.8	47.95	1054.8	81.96	1054.8	143.09
1055.7	0	1055.7	23.11	1055.7	46.45	1055.7	79.65	1055.7	140.7
1056.6	0	1056.6	24.36	1056.6	46.79	1056.6	81.93	1056.6	140.78
1057.5	0	1057.5	24.81	1057.5	48	1057.5	79.83	1057.5	142.16
1058.4	0	1058.4	23.18	1058.4	45.12	1058.4	79.45	1058.4	140.66
1059.3	0	1059.3	23.79	1059.3	46.74	1059.3	80.31	1059.3	142.16
1060.2	0	1060.2	22.1	1060.2	46.37	1060.2	81.15	1060.2	141.36
1061.1	0	1061.1	24.73	1061.1	47.8	1061.1	81.42	1061.1	141.36
1062	0	1062	24.92	1062	49.62	1062	81.78	1062	143.77
1062.9	0	1062.9	24.7	1062.9	48	1062.9	82.13	1062.9	140.18
1063.8	0	1063.8	22.83	1063.8	47.13	1063.8	79.46	1063.8	141.16
1064.7	0	1064.7	23.88	1064.7	45.56	1064.7	81.51	1064.7	142.21
1065.6	0	1065.6	27.49	1065.6	48.68	1065.6	82.65	1065.6	143.18
1066.5	0	1066.5	27.13	1066.5	49.63	1066.5	82.28	1066.5	146.03
1067.4	0	1067.4	23.57	1067.4	47.74	1067.4	78.73	1067.4	138.49
1068.3	0	1068.3	24.93	1068.3	49.56	1068.3	82.9	1068.3	143.22
1069.2	0	1069.2	24.71	1069.2	46.31	1069.2	80.72	1069.2	142.75
1070.1	0	1070.1	23.67	1070.1	47.32	1070.1	82.5	1070.1	141.02
1071	0	1071	24.41	1071	45.34	1071	78.9	1071	140.4
1071.9	0	1071.9	22.43	1071.9	45.91	1071.9	78.55	1071.9	140.11
1072.8	0	1072.8	24.85	1072.8	47.49	1072.8	82.5	1072.8	140.48
1073.7	0	1073.7	25.02	1073.7	50.83	1073.7	82.61	1073.7	146.04
1074.6	0	1074.6	24.06	1074.6	47.52	1074.6	81.27	1074.6	142.09
1075.5	0	1075.5	23.43	1075.5	46.64	1075.5	79.26	1075.5	143.76
1076.4	0	1076.4	23.41	1076.4	48	1076.4	80.13	1076.4	139.67
1077.3	0	1077.3	23.94	1077.3	49.01	1077.3	80.14	1077.3	140.63
1078.2	0	1078.2	24.68	1078.2	48.78	1078.2	80.37	1078.2	140.5
1079.1	0	1079.1	22.55	1079.1	45.99	1079.1	78.32	1079.1	140.45
1080	0	1080	21.84	1080	46.25	1080	79.13	1080	138.82
1080.9	0	1080.9	25.25	1080.9	50.29	1080.9	79.57	1080.9	140.84
1081.8	0	1081.8	22.16	1081.8	47.08	1081.8	77.73	1081.8	140.13
1082.7	0			1082.7	46.04
1083.6	0			1083.6	43.89
1084.5	0	1084.5	22.29	1084.5	46.99	1084.5	78.5	1084.5	138.87
1085.4	0	1085.4	23.05	1085.4	49.3	1085.4	81.11	1085.4	141.14
1086.3	0	1086.3	24.41	1086.3	46.31	1086.3	78.2	1086.3	142.58
1087.2	0	1087.2	25.71	1087.2	48.31	1087.2	80.05	1087.2	140.83
1088.1	0	1088.1	25.17	1088.1	47.51	1088.1	80.72	1088.1	143.88
1089	0	1089	24.05	1089	47.62	1089	83	1089	142.58
1089.9	0	1089.9	25.16	1089.9	45.87	1089.9	79.21	1089.9	143.4
1090.8	0	1090.8	23.89	1090.8	49.17	1090.8	83.63	1090.8	141.93
1091.7	0	1091.7	24.23	1091.7	47.17	1091.7	80.82	1091.7	140.57
1092.6	0	1092.6	24.26	1092.6	47	1092.6	80.57	1092.6	143.18
1093.5	0	1093.5	22.64	1093.5	44.46	1093.5	78.05	1093.5	138.3
1094.4	0	1094.4	24.16	1094.4	49.27	1094.4	78.92	1094.4	143.46
1095.3	0	1095.3	22.3	1095.3	47	1095.3	78.52	1095.3	139.97
1096.2	0	1096.2	23.8	1096.2	48.18	1096.2	79.35	1096.2	141.67
1097.1	0	1097.1	24.86	1097.1	46.96	1097.1	82.01	1097.1	140.18
1098	0	1098	23.89	1098	47.69	1098	80.02	1098	141.64
1098.9	0	1098.9	26.19	1098.9	50.6	1098.9	81.7	1098.9	141.06
1099.8	0	1099.8	23.57	1099.8	47	1099.8	78.71	1099.8	140.9
1100.7	0	1100.7	22.31	1100.7	48	1100.7	80.56	1100.7	139.02
1101.6	0	1101.6	24.25	1101.6	46.33	1101.6	79.64	1101.6	140.5
1102.5	0	1102.5	26.18	1102.5	48.74	1102.5	80.74	1102.5	141.62
1103.4	0	1103.4	21.03	1103.4	45.28	1103.4	78.99	1103.4	140.56
1104.3	0	1104.3	23.27	1104.3	47.62	1104.3	79.6	1104.3	143.32
1105.2	0	1105.2	24.17	1105.2	47.77	1105.2	79.65	1105.2	140.83
1106.1	0	1106.1	24.02	1106.1	47.88	1106.1	78.88	1106.1	141.31
1107	0	1107	24.19	1107	45.24	1107	81.12	1107	142.66
1107.9	0	1107.9	23.48	1107.9	45.71	1107.9	79.5	1107.9	141.13
1108.8	0	1108.8	24.48	1108.8	47.23	1108.8	78.69	1108.8	139.54
1109.7	0	1109.7	24.96	1109.7	47.02	1109.7	78.84	1109.7	142.19
1110.6	0	1110.6	22.17	1110.6	47	1110.6	78.51	1110.6	138.45
1111.5	0	1111.5	24.3	1111.5	46.06	1111.5	79.2	1111.5	140.45
1112.4	0	1112.4	24.02	1112.4	46.25	1112.4	79.46	1112.4	141.6
1113.3	0	1113.3	24.26	1113.3	47.87	1113.3	79.14	1113.3	140.64
1114.2	0	1114.2	25.29	1114.2	47.32	1114.2	80.31	1114.2	141.26
1115.1	0	1115.1	24.62	1115.1	45.31	1115.1	79.3	1115.1	138.4
1116	0	1116	25.09	1116	46.32	1116	79.72	1116	139.21
1116.9	0	1116.9	25.87	1116.9	49.2	1116.9	80.73	1116.9	140.8
1117.8	0	1117.8	22.56	1117.8	45.82	1117.8	78.6	1117.8	137.86
1118.7	0	1118.7	23.35	1118.7	46.11	1118.7	79.08	1118.7	139.82
1119.6	0	1119.6	25.23	1119.6	46	1119.6	80.36	1119.6	139.87
1120.5	0	1120.5	22.87	1120.5	46.6	1120.5	79.76	1120.5	142.08
1121.4	0	1121.4	23.49	1121.4	46.04	1121.4	79.34	1121.4	139.94
1122.3	0	1122.3	25.11	1122.3	47.15	1122.3	79.36	1122.3	140.46
1123.2	0	1123.2	22.28	1123.2	46.85	1123.2	80.57	1123.2	139.93
1124.1	0	1124.1	25.33	1124.1	48.08	1124.1	79.16	1124.1	140.46
1125	0	1125	25.5	1125	46.94	1125	80.08	1125	138.94
1125.9	0	1125.9	24.38	1125.9	46.24	1125.9	79.05	1125.9	141.64
1126.8	0	1126.8	23.73	1126.8	46.29	1126.8	79.52	1126.8	138.36
1127.7	0	1127.7	25.06	1127.7	49.19	1127.7	81.88	1127.7	141.99
1128.6	0	1128.6	25.05	1128.6	47.28	1128.6	82.48	1128.6	142.38
1129.5	0	1129.5	25.06	1129.5	46.41	1129.5	78.34	1129.5	137.97
1130.4	0	1130.4	22.21	1130.4	45.67	1130.4	77.52	1130.4	138.97
1131.3	0	1131.3	23.89	1131.3	47.02	1131.3	78.93	1131.3	139.16
1132.2	0	1132.2	21.82	1132.2	46.6	1132.2	77.01	1132.2	139.05
1133.1	0	1133.1	24.18	1133.1	48.46	1133.1	78.89	1133.1	141.71
1134	0	1134	23.32	1134	44.98	1134	78.92	1134	138.5
1134.9	0	1134.9	22.78	1134.9	48.23	1134.9	78.95	1134.9	139.1
1135.8	0	1135.8	24.07	1135.8	49.17	1135.8	80.36	1135.8	141.43
1136.7	0	1136.7	22.81	1136.7	47.74	1136.7	79.4	1136.7	142.27
1137.6	0	1137.6	26.03	1137.6	47.02	1137.6	77.66	1137.6	138.86
1138.5	0	1138.5	25.32	1138.5	46.02	1138.5	79.04	1138.5	139.8
1139.4	0	1139.4	22.97	1139.4	46.64	1139.4	77.43	1139.4	139.37
1140.3	0	1140.3	23.33	1140.3	47.5	1140.3	78.74	1140.3	137.97
1141.2	0	1141.2	24.21	1141.2	48.58	1141.2	79.74	1141.2	138.4
1142.1	0	1142.1	24.06	1142.1	48.85	1142.1	79.96	1142.1	142.48
1143	0	1143	23.43	1143	47.25	1143	80.58	1143	140.82
1143.9	0	1143.9	23.03	1143.9	45.84	1143.9	78.56	1143.9	138.98
1144.8	0	1144.8	21.24	1144.8	47.63	1144.8	78.3	1144.8	138.2
1145.7	0	1145.7	24.95	1145.7	48.56	1145.7	79.02	1145.7	138.53
1146.6	0	1146.6	23.44	1146.6	46.29	1146.6	79.5	1146.6	138.56
1147.5	0	1147.5	23.14	1147.5	47.19	1147.5	79.1	1147.5	136.93
1148.4	0	1148.4	23.64	1148.4	46.74	1148.4	77.53	1148.4	139.19
1149.3	0	1149.3	23.42	1149.3	44.7	1149.3	79.61	1149.3	138.84
1150.2	0	1150.2	22.56	1150.2	45.32	1150.2	77.86	1150.2	138.12
1151.1	0	1151.1	21.58	1151.1	44.96	1151.1	78.75	1151.1	138.23
1152	0	1152	24.24	1152	47.24	1152	80.01	1152	140.16
1152.9	0	1152.9	23.87	1152.9	47.07	1152.9	77.45	1152.9	140.48
1153.8	0	1153.8	26.08	1153.8	46.88	1153.8	79.47	1153.8	139.08
1154.7	0	1154.7	24.86	1154.7	47.74	1154.7	77.99	1154.7	139.96

## Sheet: D
SPR binding of 4.24 to c-FMS
Time (sec)	RU	Time (sec)	RU	Time (sec)	RU	Time (sec)	RU	Time (sec)	RU		Chi2	Rmax	Rmax Error	KD	KD Error
-283.5	0	-283.5	-1.15	-283.5	0.56	-283.5	-0.96	-283.5	-1.18		5.01	247.83	19.66	2.19e-07	2.82e-08
-282.6	0	-282.6	1.05	-282.6	2.43	-282.6	-1.4	-282.6	-2.59
-281.7	0	-281.7	-1.39	-281.7	0.57	-281.7	1.08	-281.7	-0.19
-280.8	0	-280.8	1.88	-280.8	2.65	-280.8	2.75	-280.8	0.92
-279.9	0
-279	0
-278.1	0			-278.1	-0.61
-277.2	0	-277.2	0.73	-277.2	-1.56	-277.2	-0.88	-277.2	-0.63
-276.3	0	-276.3	1.25	-276.3	0.37	-276.3	0.17	-276.3	-0.17
-275.4	0	-275.4	2.07	-275.4	1.27	-275.4	3.55	-275.4	0.72
-274.5	0			-274.5	0.75	-274.5	1.06	-274.5	-2.01
-273.6	0	-273.6	-1.75	-273.6	0.81	-273.6	-0.22	-273.6	-2.28
-272.7	0	-272.7	-0.69	-272.7	2.8	-272.7	-0.98	-272.7	-2.17
-271.8	0	-271.8	1.03	-271.8	-0.18	-271.8	-0.53	-271.8	-1.74
-270.9	0	-270.9	0.42	-270.9	2.36	-270.9	2.9	-270.9	-0.65
-270	0	-270	-2.33	-270	0.31	-270	0.54	-270	-1.58
-269.1	0	-269.1	-1.3	-269.1	1.71	-269.1	1.01	-269.1	-2.9
-268.2	0	-268.2	0.34	-268.2	3.08	-268.2	1.01	-268.2	-0.24
-267.3	0	-267.3	0.77	-267.3	2.44	-267.3	0.55	-267.3	0.26
-266.4	0	-266.4	0.32	-266.4	-1.38	-266.4	-2.13	-266.4	-1.37
-265.5	0	-265.5	-1.45	-265.5	0.8	-265.5	-0.08	-265.5	0.08
-264.6	0	-264.6	-0.24	-264.6	1.06	-264.6	0.68	-264.6	-0.36
-263.7	0	-263.7	-1.65	-263.7	-1.3	-263.7	1.84	-263.7	1.81
-262.8	0	-262.8	1.45	-262.8	1.85	-262.8	1.6	-262.8	-1.03
-261.9	0	-261.9	1.43	-261.9	1.88	-261.9	-0.92	-261.9	-1.85
-261	0	-261	1.52	-261	-0.18	-261	-1.66	-261	-0.1
-260.1	0	-260.1	0.9	-260.1	2.72	-260.1	0.74	-260.1	2.7
-259.2	0	-259.2	1.02	-259.2	1.56	-259.2	1.46	-259.2	1.16
-258.3	0	-258.3	-0.65	-258.3	-0.03	-258.3	0.18	-258.3	0.35
-257.4	0	-257.4	-2.58	-257.4	-2.91	-257.4	-0.24	-257.4	-2.27
-256.5	0	-256.5	0.39	-256.5	-0.25	-256.5	-0.15	-256.5	-1.09
-255.6	0	-255.6	1.29	-255.6	3.02	-255.6	2.84	-255.6	0.13
-254.7	0	-254.7	1.15	-254.7	1.72	-254.7	1	-254.7	-0.64
-253.8	0	-253.8	-0.08	-253.8	-0.38	-253.8	-0.92	-253.8	0.01
-252.9	0	-252.9	-0.27	-252.9	-0.1	-252.9	0.1	-252.9	1.05
-252	0	-252	0.21	-252	2.21	-252	1.16	-252	-0.31
-251.1	0	-251.1	0.49	-251.1	2.1	-251.1	0.49	-251.1	1.05
-250.2	0	-250.2	-1.92	-250.2	-0.16	-250.2	0.29	-250.2	-2.64
-249.3	0	-249.3	-1.85	-249.3	-0.94	-249.3	-1.8	-249.3	-2.57
-248.4	0	-248.4	1.63	-248.4	2.53	-248.4	2.08	-248.4	1.91
-247.5	0	-247.5	1.14	-247.5	-0.47	-247.5	-1.08	-247.5	-1.08
-246.6	0	-246.6	-0.06	-246.6	0.79	-246.6	0.31	-246.6	-0.11
-245.7	0	-245.7	-0.47	-245.7	0.28	-245.7	2.15	-245.7	0.49
-244.8	0	-244.8	-0.44	-244.8	1.13	-244.8	0.98	-244.8	0.33
-243.9	0	-243.9	1.41	-243.9	3.18	-243.9	0.38	-243.9	-0.01
-243	0	-243	0.39	-243	1.97	-243	2	-243	0.96
-242.1	0	-242.1	-0.27	-242.1	2.46	-242.1	0.26	-242.1	0.39
-241.2	0	-241.2	-0.42	-241.2	-0.42	-241.2	-0.06	-241.2	-2.54
-240.3	0	-240.3	1.22	-240.3	-0.52	-240.3	0.4	-240.3	-0.59
-239.4	0	-239.4	-0.09	-239.4	0.65	-239.4	0.52	-239.4	0.4
-238.5	0	-238.5	-0.22	-238.5	1.62	-238.5	3.06	-238.5	0.62
-237.6	0	-237.6	-1.45	-237.6	1.94	-237.6	1.83	-237.6	0.41
-236.7	0	-236.7	-0.05	-236.7	1.77	-236.7	0.96	-236.7	-0.13
-235.8	0	-235.8	-2.71	-235.8	-0.78	-235.8	-0.65	-235.8	-3.21
-234.9	0	-234.9	-0.69	-234.9	0.51	-234.9	-0.63	-234.9	-2.23
-234	0	-234	1.5	-234	1.53	-234	3.44	-234	0.04
-233.1	0	-233.1	1.02	-233.1	0.43	-233.1	-0.4	-233.1	1.89
-232.2	0	-232.2	-0.42	-232.2	-2.11	-232.2	0.12	-232.2	-0.26
-231.3	0	-231.3	0.71	-231.3	2.52	-231.3	-0.48	-231.3	1.76
-230.4	0	-230.4	0.62	-230.4	-0.57	-230.4	-0.65	-230.4	-0.15
-229.5	0	-229.5	0.19	-229.5	-2.15	-229.5	-1.35	-229.5	-1.34
-228.6	0	-228.6	0.68	-228.6	1.11	-228.6	0.1	-228.6	0.12
-227.7	0	-227.7	-1.49	-227.7	0.61	-227.7	-2.37	-227.7	-0.2
-226.8	0	-226.8	-0.64	-226.8	0.3	-226.8	-1.9	-226.8	-1.42
-225.9	0	-225.9	-0.81	-225.9	0.35	-225.9	0.87	-225.9	-3.06
-225	0	-225	1.21	-225	2.56	-225	0.57	-225	-0.54
-224.1	0	-224.1	-0.4	-224.1	0.59	-224.1	-0.41	-224.1	-2.21
-223.2	0	-223.2	-0.94	-223.2	-0.84	-223.2	-0.47	-223.2	-2.18
-222.3	0	-222.3	2.19	-222.3	2.79	-222.3	2.93	-222.3	1.07
-221.4	0	-221.4	-1.94	-221.4	-0.08	-221.4	-1.52	-221.4	-1.95
-220.5	0	-220.5	2.34	-220.5	0.2	-220.5	1.66	-220.5	-0.16
-219.6	0	-219.6	-0.25	-219.6	0.63	-219.6	-1.79	-219.6	-2.17
-218.7	0	-218.7	-0.37	-218.7	0.06	-218.7	1.71	-218.7	-1.94
-217.8	0	-217.8	-4.26	-217.8	0	-217.8	-1.54	-217.8	-1.52
-216.9	0	-216.9	0.79	-216.9	-0.48	-216.9	-0.53	-216.9	-0.96
-216	0	-216	-1.03	-216	-1.1	-216	-1.04	-216	-1.94
-215.1	0	-215.1	1.45	-215.1	2.13	-215.1	-0.03	-215.1	0.22
-214.2	0	-214.2	-1.75	-214.2	-2.26	-214.2	-0.25	-214.2	-2.85
-213.3	0	-213.3	-0.36	-213.3	3.15	-213.3	1.03	-213.3	-1.61
-212.4	0	-212.4	0.85	-212.4	1.17	-212.4	-0.44	-212.4	-0.03
-211.5	0	-211.5	-1.08	-211.5	1.3	-211.5	2.78	-211.5	0.92
-210.6	0	-210.6	1.17	-210.6	2.09	-210.6	3.16	-210.6	0.7
-209.7	0	-209.7	-3.82	-209.7	-0.87	-209.7	-2.03	-209.7	-1.87
-208.8	0	-208.8	-1.58	-208.8	0.14	-208.8	2.39	-208.8	-0.34
-207.9	0	-207.9	-1.38	-207.9	0.76	-207.9	0.47	-207.9	-1.7
-207	0	-207	-1.63	-207	1.96	-207	-0.41	-207	-2
-206.1	0	-206.1	-0.22	-206.1	0.66	-206.1	0.12	-206.1	-0.8
-205.2	0	-205.2	-1.61	-205.2	-0.75	-205.2	-0.56	-205.2	-1.65
-204.3	0	-204.3	-0.21	-204.3	-0.16	-204.3	-0.49	-204.3	-1.72
-203.4	0	-203.4	0.75	-203.4	-1.09	-203.4	-1.02	-203.4	-0.78
-202.5	0	-202.5	-1.72	-202.5	-0.46	-202.5	0.88	-202.5	-1.65
-201.6	0	-201.6	-0.18	-201.6	1.09	-201.6	-0.27	-201.6	1.7
-200.7	0	-200.7	1.1	-200.7	0.98	-200.7	2.04	-200.7	1.42
-199.8	0	-199.8	-1.48	-199.8	-0.09	-199.8	-0.96	-199.8	-1.94
-198.9	0	-198.9	1.94	-198.9	1.35	-198.9	1.79	-198.9	0.24
-198	0	-198	-0.71	-198	0	-198	0.95	-198	-1.6
-197.1	0	-197.1	-0.33	-197.1	1.29	-197.1	1.47	-197.1	1.26
-196.2	0	-196.2	-0.48	-196.2	1.43	-196.2	0.23	-196.2	-0.67
-195.3	0	-195.3	-0.37	-195.3	-1.91	-195.3	-0.69	-195.3	-2.85
-194.4	0	-194.4	1.91	-194.4	4.4	-194.4	4.64	-194.4	2.28
-193.5	0	-193.5	-0.76	-193.5	-0.92	-193.5	0.44	-193.5	-1.57
-192.6	0	-192.6	0.06	-192.6	-0.34	-192.6	-0.21	-192.6	0.06
-191.7	0	-191.7	-2.33	-191.7	-1.06	-191.7	0.18	-191.7	-0.42
-190.8	0	-190.8	1.26	-190.8	1.64	-190.8	0.08	-190.8	-0.06
-189.9	0	-189.9	2.48	-189.9	1.94	-189.9	1.79	-189.9	1.44
-189	0	-189	-0.81	-189	0.5	-189	-0.23	-189	-0.74
-188.1	0	-188.1	0.18	-188.1	0.06	-188.1	1.2	-188.1	0.21
-187.2	0	-187.2	2.32	-187.2	1.82	-187.2	1.94	-187.2	3.57
-186.3	0	-186.3	-1.09	-186.3	-0.07	-186.3	-2.23	-186.3	0.07
-185.4	0	-185.4	-3.62	-185.4	-2.21	-185.4	-1.35	-185.4	-3.13
-184.5	0	-184.5	-0.83	-184.5	-0.6	-184.5	-0.1	-184.5	-2.45
-183.6	0	-183.6	-0.58	-183.6	1.56	-183.6	1.51	-183.6	2.27
-182.7	0	-182.7	-1.66	-182.7	-0.33	-182.7	-0.04	-182.7	-1.86
-181.8	0	-181.8	-0.54	-181.8	1.79	-181.8	2.12	-181.8	-0.84
-180.9	0	-180.9	-0.03	-180.9	0.59	-180.9	0.14	-180.9	-0.76
-180	0	-180	-1.55	-180	1	-180	-0.62	-180	-1.28
-179.1	0	-179.1	1.95	-179.1	1.53	-179.1	2.03	-179.1	1.06
-178.2	0	-178.2	-0.51	-178.2	1.1	-178.2	2.07	-178.2	0.98
-177.3	0	-177.3	-0.63	-177.3	1.66	-177.3	-1.52	-177.3	-0.03
-176.4	0	-176.4	2.06	-176.4	2.76	-176.4	2.12	-176.4	0.81
-175.5	0	-175.5	0.57	-175.5	1.42	-175.5	1.63	-175.5	0.1
-174.6	0	-174.6	-0.06	-174.6	-0.89	-174.6	-1.7	-174.6	-2.21
-173.7	0	-173.7	-0.26	-173.7	-0.49	-173.7	1.64	-173.7	-2.07
-172.8	0	-172.8	-1.8	-172.8	0.54	-172.8	0.38	-172.8	-1.66
-171.9	0	-171.9	-1.22	-171.9	-1.98	-171.9	-0.28	-171.9	-1.63
-171	0	-171	0.98	-171	2.2	-171	0.8	-171	-0.36
-170.1	0	-170.1	-0.29	-170.1	0.22	-170.1	0.79	-170.1	1.01
-169.2	0	-169.2	1.27	-169.2	3.19	-169.2	2.46	-169.2	0.37
-168.3	0	-168.3	-2.86	-168.3	1.46	-168.3	-1.28	-168.3	-0.87
-167.4	0	-167.4	1.28	-167.4	2.61	-167.4	0.85	-167.4	2.82
-166.5	0	-166.5	2.32	-166.5	2.35	-166.5	1.48	-166.5	0.03
-165.6	0	-165.6	-1.69	-165.6	0.12	-165.6	1.61	-165.6	-3.16
-164.7	0	-164.7	-0.56	-164.7	0.56	-164.7	2.13	-164.7	-0.09
-163.8	0	-163.8	1.34	-163.8	1.59	-163.8	0.74	-163.8	0.37
-162.9	0	-162.9	-0.82	-162.9	0.14	-162.9	0.52	-162.9	-1.5
-162	0	-162	0.44	-162	1.03	-162	0.83	-162	-2.6
-161.1	0	-161.1	-0.41	-161.1	0.44	-161.1	1.29	-161.1	0.41
-160.2	0	-160.2	0.07	-160.2	-0.1	-160.2	1.42	-160.2	-1.3
-159.3	0	-159.3	-0.99	-159.3	-0.05	-159.3	-1.09	-159.3	-1.76
-158.4	0	-158.4	1.05	-158.4	0.79	-158.4	1.31	-158.4	0.94
-157.5	0	-157.5	-1.39	-157.5	0.21	-157.5	-0.75	-157.5	-1.57
-156.6	0	-156.6	-2.73	-156.6	-2.25	-156.6	0.37	-156.6	-4.29
-155.7	0	-155.7	-0.92	-155.7	-0.54	-155.7	0.52	-155.7	0.29
-154.8	0	-154.8	-1.17	-154.8	0.06	-154.8	-0.11	-154.8	0.07
-153.9	0	-153.9	-1.14	-153.9	0.09	-153.9	-1.64	-153.9	-1.06
-153	0	-153	1.84	-153	1.09	-153	0.75	-153	-0.31
-152.1	0	-152.1	-0.31	-152.1	0.28	-152.1	0.42	-152.1	0.81
-151.2	0	-151.2	-0.11	-151.2	1.07	-151.2	0.37	-151.2	0.38
-150.3	0	-150.3	0.46	-150.3	-0.03	-150.3	0.49	-150.3	0.06
-149.4	0	-149.4	-0.75	-149.4	-0.67	-149.4	-0.87	-149.4	-0.16
-148.5	0	-148.5	-1.39	-148.5	1.17	-148.5	0.46	-148.5	-2.33
-147.6	0	-147.6	-0.62	-147.6	-0.37	-147.6	-0.27	-147.6	0.95
-146.7	0	-146.7	0.63	-146.7	1.23	-146.7	1.5	-146.7	-0.84
-145.8	0	-145.8	1.4	-145.8	1.44	-145.8	2.13	-145.8	0.71
-144.9	0	-144.9	-1.43	-144.9	-3.53	-144.9	-2.25	-144.9	-4.38
-144	0	-144	0.22	-144	0.37	-144	1.34	-144	-1.47
-143.1	0	-143.1	1.4	-143.1	0.12	-143.1	1.79	-143.1	0.17
-142.2	0	-142.2	0.2	-142.2	0.16	-142.2	0.38	-142.2	0.7
-141.3	0	-141.3	-1.44	-141.3	-1.05	-141.3	-0.32	-141.3	-0.27
-140.4	0	-140.4	-0.18	-140.4	1.37	-140.4	-1.03	-140.4	0.07
-139.5	0	-139.5	-1.29	-139.5	1.73	-139.5	1.66	-139.5	-1.78
-138.6	0	-138.6	1.94	-138.6	2.09	-138.6	0.73	-138.6	0.39
-137.7	0	-137.7	-0.92	-137.7	-0.73	-137.7	-0.4	-137.7	-0.98
-136.8	0	-136.8	-0.24	-136.8	0.42	-136.8	-0.71	-136.8	0.07
-135.9	0	-135.9	-0.4	-135.9	3.12	-135.9	1.61	-135.9	1.77
-135	0	-135	1.03	-135	0.79	-135	-0.77	-135	-0.83
-134.1	0	-134.1	-1.23	-134.1	1.01	-134.1	-1.32	-134.1	0.08
-133.2	0	-133.2	0.55	-133.2	-0.9	-133.2	0.28	-133.2	-0.89
-132.3	0	-132.3	0.09	-132.3	0.64	-132.3	0.82	-132.3	-1.45
-131.4	0	-131.4	2.49	-131.4	1.37	-131.4	0.13	-131.4	0.64
-130.5	0	-130.5	-0.02	-130.5	0.45	-130.5	0.26	-130.5	-0.53
-129.6	0	-129.6	-1.9	-129.6	-0.61	-129.6	1.09	-129.6	-1.3
-128.7	0	-128.7	-0.65	-128.7	-0.17	-128.7	0.97	-128.7	0.04
-127.8	0	-127.8	-1.94	-127.8	-0.16	-127.8	-1.15	-127.8	-0.92
-126.9	0	-126.9	0.85	-126.9	2.18	-126.9	1.22	-126.9	-1.4
-126	0	-126	-1.53	-126	0.05	-126	0.04	-126	-2.47
-125.1	0	-125.1	0.01	-125.1	0.58	-125.1	2.7	-125.1	0.44
-124.2	0	-124.2	-1.09	-124.2	0.79	-124.2	-0.66	-124.2	-0.11
-123.3	0	-123.3	-2.68	-123.3	-1.65	-123.3	0.53	-123.3	-3.74
-122.4	0	-122.4	-1.99	-122.4	-0.35	-122.4	-0.93	-122.4	-1.77
-121.5	0	-121.5	-2.22	-121.5	-0.1	-121.5	-0.46	-121.5	-1.51
-120.6	0	-120.6	0.72	-120.6	0.83	-120.6	-1.4	-120.6	0.11
-119.7	0	-119.7	-0.82	-119.7	-1.11	-119.7	1.12	-119.7	-2.19
-118.8	0	-118.8	-0.52	-118.8	0.65	-118.8	0.62	-118.8	-0.99
-117.9	0	-117.9	1.55	-117.9	3.49	-117.9	0.7	-117.9	1.79
-117	0	-117	-0.4	-117	-2.02	-117	-0.81	-117	-1.72
-116.1	0	-116.1	1.34	-116.1	-0.02	-116.1	0.6	-116.1	-2.83
-115.2	0	-115.2	-0.47	-115.2	-2.21	-115.2	-0.55	-115.2	-2.59
-114.3	0	-114.3	0.18	-114.3	-0.22	-114.3	-1.1	-114.3	-0.87
-113.4	0	-113.4	0.95	-113.4	2.42	-113.4	0.83	-113.4	0.25
-112.5	0	-112.5	0.01	-112.5	1.1	-112.5	1.79	-112.5	-1
-111.6	0	-111.6	1.47	-111.6	3.01	-111.6	2.34	-111.6	0
-110.7	0	-110.7	-0.95	-110.7	1.86	-110.7	1.43	-110.7	-1.46
-109.8	0	-109.8	-1.2	-109.8	0.36	-109.8	-0.37	-109.8	-1.27
-108.9	0	-108.9	-1.84	-108.9	-0.83	-108.9	-1.6	-108.9	-1
-108	0	-108	-1.61	-108	0.29	-108	-0.5	-108	-0.7
-107.1	0	-107.1	-0.39	-107.1	0.28	-107.1	-2.17	-107.1	-1.17
-106.2	0	-106.2	-1.51	-106.2	-1.17	-106.2	-0.38	-106.2	-0.11
-105.3	0	-105.3	-0.76	-105.3	2.15	-105.3	-0.54	-105.3	-1.59
-104.4	0	-104.4	0.26	-104.4	2.15	-104.4	2	-104.4	0.58
-103.5	0	-103.5	0.33	-103.5	0.86	-103.5	-0.62	-103.5	-0.13
-102.6	0	-102.6	0.4	-102.6	0.61	-102.6	-0.38	-102.6	-0.55
-101.7	0	-101.7	0.57	-101.7	-0.15	-101.7	-1.69	-101.7	-2.13
-100.8	0	-100.8	-0.52	-100.8	0.03	-100.8	-0.45	-100.8	-1.06
-99.9	0	-99.9	-0.65	-99.9	1.1	-99.9	1.59	-99.9	-1.15
-99	0	-99	-0.14	-99	0.34	-99	0.97	-99	0.31
-98.1	0	-98.1	-0.91	-98.1	-1.66	-98.1	-1.01	-98.1	-3.28
-97.2	0	-97.2	0.86	-97.2	-0.38	-97.2	1.04	-97.2	0.06
-96.3	0	-96.3	-0.23	-96.3	0.04	-96.3	1.23	-96.3	-1.28
-95.4	0	-95.4	-0.38	-95.4	0.07	-95.4	1.52	-95.4	-1.12
-94.5	0	-94.5	-0.42	-94.5	0.16	-94.5	-0.36	-94.5	-0.84
-93.6	0	-93.6	-0.85	-93.6	0.62	-93.6	-0.24	-93.6	-0.49
-92.7	0	-92.7	0.74	-92.7	1.17	-92.7	-1.59	-92.7	-0.22
-91.8	0	-91.8	0.32	-91.8	0.8	-91.8	2.47	-91.8	-1.2
-90.9	0	-90.9	-1.22	-90.9	-0.7	-90.9	-0.4	-90.9	-2.47
-90	0	-90	-0.51	-90	-1.38	-90	-1.74	-90	-0.51
-89.1	0	-89.1	0.44	-89.1	2.13	-89.1	0.96	-89.1	-0.86
-88.2	0	-88.2	0.2	-88.2	0.92	-88.2	0.88	-88.2	-0.04
-87.3	0	-87.3	-0.66	-87.3	0.67	-87.3	1.28	-87.3	1.18
-86.4	0	-86.4	0.84	-86.4	-0.19	-86.4	0.84	-86.4	-1.1
-85.5	0	-85.5	1.16	-85.5	0.6	-85.5	2.19	-85.5	0.34
-84.6	0	-84.6	-1.19	-84.6	-1.78	-84.6	1.97	-84.6	-0.14
-83.7	0	-83.7	-1.37	-83.7	-0.31	-83.7	-0.74	-83.7	-2.48
-82.8	0	-82.8	0.3	-82.8	-0.98	-82.8	2.25	-82.8	1.48
-81.9	0	-81.9	0.58	-81.9	2.43	-81.9	2.47	-81.9	0.73
-81	0	-81	-1.14	-81	-1.5	-81	-0.58	-81	-3.83
-80.1	0	-80.1	1.56	-80.1	1.71	-80.1	1.69	-80.1	2.37
-79.2	0	-79.2	1.26	-79.2	1.35	-79.2	1.16	-79.2	-0.42
-78.3	0	-78.3	-0.12	-78.3	-0.95	-78.3	-1.52	-78.3	-2.77
-77.4	0	-77.4	0.13	-77.4	-0.47	-77.4	0.56	-77.4	-0.7
-76.5	0	-76.5	2.06	-76.5	0.36	-76.5	2.72	-76.5	-0.5
-75.6	0	-75.6	-0.49	-75.6	-0.32	-75.6	0.5	-75.6	0.53
-74.7	0	-74.7	0.61	-74.7	2.29	-74.7	1.41	-74.7	-0.54
-73.8	0	-73.8	1.4	-73.8	-0.13	-73.8	1.57	-73.8	0.1
-72.9	0	-72.9	-1.33	-72.9	1.6	-72.9	0.63	-72.9	-1.03
-72	0	-72	-1.34	-72	-1.28	-72	-2.11	-72	-0.69
-71.1	0	-71.1	-2.31	-71.1	-0.92	-71.1	-0.9	-71.1	-2.59
-70.2	0	-70.2	0.45	-70.2	-1.13	-70.2	-0.46	-70.2	0.2
-69.3	0	-69.3	0.42	-69.3	1.86	-69.3	2.18	-69.3	-0.39
-68.4	0	-68.4	-0.02	-68.4	-0.45	-68.4	-0.71	-68.4	-1.63
-67.5	0	-67.5	-0.45	-67.5	-1.12	-67.5	-0.94	-67.5	0.35
-66.6	0	-66.6	0.69	-66.6	-0.29	-66.6	0.37	-66.6	-0.42
-65.7	0	-65.7	-0.76	-65.7	1.48	-65.7	1.97	-65.7	1.74
-64.8	0	-64.8	1.37	-64.8	1.83	-64.8	2.31	-64.8	0.85
-63.9	0	-63.9	-1.58	-63.9	0.39	-63.9	0.52	-63.9	-1.37
-63	0	-63	1.95	-63	1.53	-63	-0.03	-63	0.08
-62.1	0	-62.1	0.8	-62.1	-0.01	-62.1	0.5	-62.1	0.06
-61.2	0	-61.2	-0.14	-61.2	0.19	-61.2	1.57	-61.2	-0.46
-60.3	0	-60.3	-1.15	-60.3	1.04	-60.3	-0.47	-60.3	-1.25
-59.4	0	-59.4	0.53	-59.4	-0.14	-59.4	0.32	-59.4	0.03
-58.5	0	-58.5	0.39	-58.5	-1.42	-58.5	-0.12	-58.5	0.24
-57.6	0	-57.6	0.37	-57.6	-0.07	-57.6	-1.39	-57.6	0.23
-56.7	0	-56.7	-0.27	-56.7	-0.56	-56.7	1.02	-56.7	-0.9
-55.8	0	-55.8	1.48	-55.8	2.4	-55.8	0.1	-55.8	1.35
-54.9	0	-54.9	-1.76	-54.9	1.63	-54.9	-2.29	-54.9	-0.73
-54	0	-54	1.46	-54	1.09	-54	1.33	-54	1.35
-53.1	0	-53.1	0.04	-53.1	1.78	-53.1	1.51	-53.1	-0.28
-52.2	0	-52.2	0.94	-52.2	1.62	-52.2	0.98	-52.2	-0.5
-51.3	0	-51.3	1.96	-51.3	4.08	-51.3	2.59	-51.3	1.47
-50.4	0	-50.4	-1.99	-50.4	-0.25	-50.4	-1.62	-50.4	-0.63
-49.5	0	-49.5	2.64	-49.5	2.24	-49.5	0.91	-49.5	-0.56
-48.6	0	-48.6	-0.41	-48.6	1.05	-48.6	1.7	-48.6	0.67
-47.7	0	-47.7	-0.07	-47.7	0.49	-47.7	-1.41	-47.7	-0.95
-46.8	0	-46.8	-0.94	-46.8	1.61	-46.8	-0.24	-46.8	-2.23
-45.9	0	-45.9	3.22	-45.9	2.7	-45.9	0.44	-45.9	2.41
-45	0	-45	1.85	-45	2.78	-45	-0.08	-45	-0.26
-44.1	0	-44.1	-0.84	-44.1	1.8	-44.1	1.23	-44.1	-0.2
-43.2	0	-43.2	-0.46	-43.2	2.09	-43.2	2.02	-43.2	0.21
-42.3	0	-42.3	-0.53	-42.3	1.69	-42.3	0.27	-42.3	-1.26
-41.4	0	-41.4	-1.25	-41.4	-0.01	-41.4	0.78	-41.4	-0.18
-40.5	0	-40.5	0.65	-40.5	1.72	-40.5	2.41	-40.5	1.93
-39.6	0	-39.6	0.01	-39.6	-0.13	-39.6	-0.57	-39.6	-1.35
-38.7	0	-38.7	-0.53	-38.7	0.46	-38.7	-0.41	-38.7	-0.33
-37.8	0	-37.8	1.16	-37.8	1.33	-37.8	1.2	-37.8	0.36
-36.9	0	-36.9	-0.05	-36.9	1.27	-36.9	0.5	-36.9	-0.5
-36	0	-36	-0.14	-36	1.87	-36	0.04	-36	1.08
-35.1	0	-35.1	0.48	-35.1	-0.43	-35.1	0.23	-35.1	-2.54
-34.2	0	-34.2	0.5	-34.2	-0.48	-34.2	-0.23	-34.2	-0.94
-33.3	0	-33.3	-0.51	-33.3	0.25	-33.3	0.51	-33.3	1.05
-32.4	0	-32.4	-0.99	-32.4	0.96	-32.4	0.36	-32.4	-1.65
-31.5	0	-31.5	0.11	-31.5	0.5	-31.5	-0.17	-31.5	1.81
-30.6	0	-30.6	-0.72	-30.6	0.05	-30.6	0.12	-30.6	-0.66
-29.7	0	-29.7	-1.56	-29.7	0.19	-29.7	-0.41	-29.7	-1.05
-28.8	0	-28.8	1.83	-28.8	-0.69	-28.8	0.44	-28.8	0.72
-27.9	0	-27.9	-0.21	-27.9	-0.61	-27.9	-1.13	-27.9	0.24
-27	0	-27	-1.92	-27	-1.27	-27	-1.76	-27	-0.46
-26.1	0	-26.1	0.59	-26.1	1.72	-26.1	3.2	-26.1	1.35
-25.2	0	-25.2	-2.52	-25.2	-0.98	-25.2	0.24	-25.2	-2.29
-24.3	0	-24.3	-0.66	-24.3	-2	-24.3	-0.24	-24.3	-2.73
-23.4	0	-23.4	0.36	-23.4	-0.02	-23.4	-0.03	-23.4	0.03
-22.5	0	-22.5	0.42	-22.5	1.14	-22.5	-0.16	-22.5	-0.68
-21.6	0	-21.6	-0.35	-21.6	2.03	-21.6	0.34	-21.6	-0.07
-20.7	0	-20.7	-0.45	-20.7	-0.31	-20.7	-1.38	-20.7	-2.26
-19.8	0	-19.8	-0.49	-19.8	1.69	-19.8	0.78	-19.8	-1.05
-18.9	0	-18.9	-0.1	-18.9	-0.57	-18.9	0.49	-18.9	0.73
-18	0	-18	-2.81	-18	-2.14	-18	-0.66	-18	-0.13
-17.1	0	-17.1	0.76	-17.1	0.17	-17.1	2.36	-17.1	-0.74
-16.2	0	-16.2	0.83	-16.2	1.55	-16.2	1.28	-16.2	-1.12
-15.3	0	-15.3	-2.23	-15.3	-0.49	-15.3	-0.68	-15.3	-1.27
-14.4	0	-14.4	0.37	-14.4	-1.72	-14.4	-1.15	-14.4	-2.94
-13.5	0	-13.5	-0.55	-13.5	-1.14	-13.5	-0.81	-13.5	-0.49
-12.6	0	-12.6	-2.62	-12.6	-1.83	-12.6	0.68	-12.6	-0.29
-11.7	0	-11.7	-1.4	-11.7	1.26	-11.7	-0.62	-11.7	0.34
-10.8	0	-10.8	-0.17	-10.8	0.89	-10.8	2.16	-10.8	-0.8
-9.9	0	-9.9	-0.66	-9.9	-0.77	-9.9	-1.7	-9.9	-3.15
-9	0	-9	-2.37	-9	-1.16	-9	0.71	-9	-0.58
-8.1	0	-8.1	0	-8.1	0.31	-8.1	-0.88	-8.1	-0.9
-7.2	0	-7.2	0.62	-7.2	2.01	-7.2	1.87	-7.2	0.18
-6.3	0	-6.3	-0.8	-6.3	-0.43	-6.3	0	-6.3	0.27
-5.4	0	-5.4	0.59	-5.4	-0.57	-5.4	2.23	-5.4	0.41
-4.5	0	-4.5	2.28	-4.5	2.23			-4.5	0.74
-3.6	0	-3.6	1.48			-3.6	0.57	-3.6	0
-2.7	0			-2.7	0.82
-1.8	0	-1.8	-1.9	-1.8	-1.04	-1.8	-1.73
-0.9	0	-0.9	-0.42	-0.9	0	-0.9	-2.03
0	0	0	-0.31	0	-0.12	0	-0.71
2.7	0	2.7	3.15	2.7	0.58	2.7	2.97
3.6	0	3.6	-1.8	3.6	2.48	3.6	6.76
4.5	0	4.5	-2.58	4.5	0.01	4.5	5.63
5.4	0	5.4	1.15	5.4	3.32	5.4	8.49
6.3	0	6.3	-0.49	6.3	1.54	6.3	6.34
7.2	0	7.2	0.87	7.2	3.48	7.2	9.58
8.1	0	8.1	1.44	8.1	5.71	8.1	7.87
9	0	9	0.53	9	3.42	9	9.34
9.9	0	9.9	0.41	9.9	2.6	9.9	7.14
10.8	0	10.8	0.31	10.8	2.69	10.8	8.04
11.7	0	11.7	4.01	11.7	5.48	11.7	12.47
12.6	0	12.6	0.98	12.6	5.25	12.6	10.55	12.6	10.51
13.5	0	13.5	2.71	13.5	4.27	13.5	12.87	13.5	14.79
14.4	0	14.4	1.16	14.4	6.82	14.4	9.91	14.4	12.77
15.3	0	15.3	1.33	15.3	2.34	15.3	12.81	15.3	11.92
16.2	0	16.2	2.33	16.2	5.83	16.2	13.41	16.2	14.11
17.1	0	17.1	0.25	17.1	5.47	17.1	12.07	17.1	13.22
18	0	18	1.67	18	5.29	18	12.12	18	14.28
18.9	0	18.9	3.57	18.9	6.92	18.9	13.87	18.9	16.23
19.8	0	19.8	-0.25	19.8	4.02	19.8	13.2	19.8	14.77
20.7	0	20.7	2.42	20.7	5.57	20.7	15.19	20.7	19.35
21.6	0	21.6	0.79	21.6	8.13	21.6	17.42	21.6	18.36
22.5	0	22.5	2.62	22.5	7.58	22.5	15.74	22.5	19.88
23.4	0	23.4	1.11	23.4	8.26	23.4	17.74	23.4	18.31
24.3	0	24.3	-0.04	24.3	3.93	24.3	14.86	24.3	18.69
25.2	0	25.2	2.77	25.2	7.86	25.2	16.46	25.2	20.96
26.1	0	26.1	4.56	26.1	8.91	26.1	18.09	26.1	23.3
27	0	27	4.12	27	8.5	27	17.58	27	21.68
27.9	0	27.9	0.15	27.9	6.62	27.9	16.89	27.9	19.77
28.8	0	28.8	4.41	28.8	7.4	28.8	20.46	28.8	24.4
29.7	0	29.7	5.98	29.7	9.6	29.7	19.87	29.7	25.93
30.6	0	30.6	3.11	30.6	7.74	30.6	19.23	30.6	24.49
31.5	0	31.5	3.77	31.5	9.85	31.5	19.23	31.5	24.68
32.4	0	32.4	4.08	32.4	9.43	32.4	20.49	32.4	27.89
33.3	0	33.3	1.21	33.3	8.49	33.3	19.73	33.3	25.19
34.2	0	34.2	3.53	34.2	8.93	34.2	20.58	34.2	25.63
35.1	0	35.1	3.11	35.1	11.06	35.1	22.77	35.1	29.65
36	0	36	2.77	36	9.82	36	20.21	36	28.77
36.9	0	36.9	4.77	36.9	10.75	36.9	22.75	36.9	29.31
37.8	0	37.8	3.42	37.8	7.79	37.8	21.06	37.8	28.84
38.7	0	38.7	2.72	38.7	10.34	38.7	23.45	38.7	28.92
39.6	0	39.6	2.09	39.6	8.91	39.6	22.55	39.6	29.28
40.5	0	40.5	4.23	40.5	11.24	40.5	25.55	40.5	30.56
41.4	0	41.4	2.15	41.4	7.76	41.4	24.72	41.4	31.08
42.3	0	42.3	1.43	42.3	9.6	42.3	22.64	42.3	30.88
43.2	0	43.2	3.09	43.2	11.59	43.2	23.24	43.2	33.43
44.1	0	44.1	2.78	44.1	9.36	44.1	22.83	44.1	29.43
45	0	45	4.92	45	11.13	45	25.46	45	34.88
45.9	0	45.9	2.69	45.9	10.61	45.9	24.76	45.9	31.84
46.8	0	46.8	2.43	46.8	11.29	46.8	23.43	46.8	32.55
47.7	0	47.7	1.38	47.7	9.42	47.7	23.63	47.7	31.64
48.6	0	48.6	0.86	48.6	11.38	48.6	25.47	48.6	35.12
49.5	0	49.5	4.55	49.5	11.19	49.5	26.55	49.5	34.5
50.4	0	50.4	4.09	50.4	11.77	50.4	25.85	50.4	34.52
51.3	0	51.3	3.89	51.3	14.39	51.3	26.7	51.3	38.02
52.2	0	52.2	3.56	52.2	13.29	52.2	26.8	52.2	36.38
53.1	0	53.1	2.43	53.1	9.61	53.1	27.7	53.1	34.86
54	0	54	5.68	54	12.88	54	27.35	54	36.5
54.9	0	54.9	2.01	54.9	12.9	54.9	28.5	54.9	34.6
55.8	0	55.8	2.98	55.8	12.93	55.8	28.58	55.8	38.11
56.7	0	56.7	5.49	56.7	12.86	56.7	26.28	56.7	38.57
57.6	0	57.6	3.38	57.6	10.95	57.6	27.78	57.6	37.53
58.5	0	58.5	4.71	58.5	14.17	58.5	30.16	58.5	39.69
59.4	0	59.4	1.95	59.4	11.3	59.4	28.38	59.4	36.9
60.3	0	60.3	2.54	60.3	12.41	60.3	27.58	60.3	36.94
61.2	0	61.2	3.1	61.2	10.22	61.2	27.12	61.2	36.87
62.1	0	62.1	3.65	62.1	13.81	62.1	29.77	62.1	38.94
63	0	63	2.27	63	13.41	63	29.96	63	37.82
63.9	0	63.9	3.6	63.9	13.67	63.9	29.55	63.9	39.1
64.8	0	64.8	4.9	64.8	14.53	64.8	29.05	64.8	37.28
65.7	0	65.7	4.26	65.7	13.16	65.7	29.13	65.7	40.78
66.6	0	66.6	3.13	66.6	15.83	66.6	29.58	66.6	42.44
67.5	0	67.5	4.46	67.5	12.59	67.5	31.44	67.5	41.04
68.4	0	68.4	4.17	68.4	15.27	68.4	29.63	68.4	41.02
69.3	0	69.3	7.16	69.3	15.05	69.3	33.86	69.3	43.89
70.2	0	70.2	3.73	70.2	13.01	70.2	30.6	70.2	41.26
71.1	0	71.1	5.45	71.1	15.44	71.1	33.79	71.1	43.31
72	0	72	1.39	72	13.33	72	31.61	72	43.13
72.9	0	72.9	4.85	72.9	15.55	72.9	32.18	72.9	44.19
73.8	0	73.8	7.05	73.8	16.03	73.8	34.51	73.8	46.09
74.7	0	74.7	6.02	74.7	16.82	74.7	33.85	74.7	44.66
75.6	0	75.6	7.69	75.6	16.9	75.6	34.84	75.6	46.12
76.5	0	76.5	2.26	76.5	14.61	76.5	33.59	76.5	44.01
77.4	0	77.4	3.16	77.4	14.54	77.4	32.85	77.4	45.44
78.3	0	78.3	4.99	78.3	13.99	78.3	34.04	78.3	44.76
79.2	0	79.2	4.94	79.2	15.66	79.2	35.2	79.2	46.36
80.1	0	80.1	5.44	80.1	15.69	80.1	34.02	80.1	47.07
81	0	81	0.86	81	14.6	81	33.69	81	44.89
81.9	0	81.9	4.75	81.9	17.38	81.9	35.82	81.9	46.75
82.8	0	82.8	4.51	82.8	16.01	82.8	35.26	82.8	46.09
83.7	0	83.7	3.71	83.7	16.44	83.7	34.51	83.7	47.3
84.6	0	84.6	6.71	84.6	16.91	84.6	36.77	84.6	47.05
85.5	0	85.5	5.49	85.5	19.34	85.5	37.95	85.5	49.95
86.4	0	86.4	5.41	86.4	15.61	86.4	34.54	86.4	48.73
87.3	0	87.3	6.01	87.3	16.94	87.3	39.15	87.3	50.81
88.2	0	88.2	5.39	88.2	16.87	88.2	35.26	88.2	51.15
89.1	0	89.1	2.32	89.1	16.5	89.1	36.2	89.1	50.66
90	0	90	4.34	90	18.02	90	34.16	90	50.68
90.9	0	90.9	3.43	90.9	14.02	90.9	34.69	90.9	47.67
91.8	0	91.8	3.5	91.8	17.19	91.8	35.92	91.8	50.21
92.7	0	92.7	4.76	92.7	18.61	92.7	38	92.7	51.68
93.6	0	93.6	5.38	93.6	18.72	93.6	38.38	93.6	52.53
94.5	0	94.5	7.48	94.5	19.44	94.5	38.76	94.5	53.97
95.4	0	95.4	3.76	95.4	15.63	95.4	36.57	95.4	48.96
96.3	0	96.3	4.76	96.3	18.91	96.3	39.22	96.3	53.5
97.2	0	97.2	4.2	97.2	17.9	97.2	36.81	97.2	52.53
98.1	0	98.1	5.48	98.1	17.85	98.1	37.7	98.1	55.02
99	0	99	5.94	99	18.29	99	38.86	99	54.27
99.9	0	99.9	5.06	99.9	18.22	99.9	39.79	99.9	52.96
100.8	0	100.8	5.9	100.8	18.4	100.8	39.05	100.8	55.89
101.7	0	101.7	7.6	101.7	20.74	101.7	40.1	101.7	53.9
102.6	0	102.6	4.83	102.6	18.13	102.6	40.43	102.6	56.07
103.5	0	103.5	4.41	103.5	17.51	103.5	39.34	103.5	54.93
104.4	0	104.4	3.07	104.4	18.42	104.4	37.82	104.4	54.51
105.3	0	105.3	4.09	105.3	16.24	105.3	38.55	105.3	54.95
106.2	0	106.2	3.5	106.2	17.48	106.2	38.73	106.2	55.05
107.1	0	107.1	6.58	107.1	17.83	107.1	38.61	107.1	55.79
108	0	108	5.66	108	19.67	108	41.17	108	56.91
108.9	0	108.9	8.34	108.9	20.65	108.9	40.4	108.9	55.88
109.8	0	109.8	4.62	109.8	19.35	109.8	41.47	109.8	55.9
110.7	0	110.7	4.88	110.7	19.82	110.7	41.1	110.7	57.47
111.6	0	111.6	3.53	111.6	18.36	111.6	40.44	111.6	55.94
112.5	0	112.5	4.82	112.5	18.93	112.5	40.44	112.5	57.14
113.4	0	113.4	6.09	113.4	18	113.4	41.81	113.4	56.48
114.3	0	114.3	6.3	114.3	20.49	114.3	44.6	114.3	59.14
115.2	0	115.2	6.7	115.2	22.29	115.2	42.15	115.2	60.21
116.1	0	116.1	5.69	116.1	21.75	116.1	42.78	116.1	59.68
117	0	117	5.86	117	20.23	117	42.98	117	58.41
117.9	0	117.9	6.53	117.9	20.79	117.9	44.46	117.9	58.71
118.8	0	118.8	5.98	118.8	20.59	118.8	42.15	118.8	59.51
119.7	0	119.7	5.82	119.7	21.36	119.7	40.98	119.7	61.35
120.6	0	120.6	4.25	120.6	20.77	120.6	44.93	120.6	60.62
121.5	0	121.5	5.22	121.5	22.38	121.5	42.11	121.5	61.36
122.4	0	122.4	4.06	122.4	19.59	122.4	43.48	122.4	58.91
123.3	0	123.3	4.71	123.3	23.11	123.3	43.89	123.3	60.25
124.2	0	124.2	4.72	124.2	19.75	124.2	44.97	124.2	62.02
125.1	0	125.1	4.09	125.1	20.42	125.1	43.96	125.1	62.56
126	0	126	6.94	126	20.63	126	44.47	126	62.99
126.9	0	126.9	7.7	126.9	22.78	126.9	45.39	126.9	63.05
127.8	0	127.8	5.27	127.8	20.51	127.8	41.54	127.8	59.89
128.7	0	128.7	6.93	128.7	24.97	128.7	47.07	128.7	63.47
129.6	0	129.6	4.89	129.6	21.53	129.6	46.06	129.6	60.29
130.5	0	130.5	4.65	130.5	22.35	130.5	47.94	130.5	63.89
131.4	0	131.4	4.8	131.4	24.46	131.4	45.16	131.4	61.97
132.3	0	132.3	5.25	132.3	18.87	132.3	46.22	132.3	61.87
133.2	0	133.2	5.64	133.2	21.27	133.2	47.03	133.2	63.57
134.1	0	134.1	6.48	134.1	22.73	134.1	46.41	134.1	62.84
135	0	135	3.89	135	21.27	135	44.72	135	65.07
135.9	0	135.9	5.29	135.9	23.83	135.9	47.11	135.9	64.41
136.8	0	136.8	6.12	136.8	21.38	136.8	47.74	136.8	62.68
137.7	0	137.7	5.17	137.7	22.31	137.7	46.52	137.7	63.12
138.6	0	138.6	4.54	138.6	22.04	138.6	44.66	138.6	63.89
139.5	0	139.5	5.3	139.5	26.08	139.5	47.45	139.5	65.99
140.4	0	140.4	9.7	140.4	25.4	140.4	49.29	140.4	66.73
141.3	0	141.3	5.29	141.3	22.96	141.3	48.65	141.3	64.28
142.2	0	142.2	7.59	142.2	24.67	142.2	46.36	142.2	67.39
143.1	0	143.1	5.47	143.1	22.54	143.1	50.04	143.1	67.03
144	0	144	5.57	144	25.68	144	48.43	144	65.87
144.9	0	144.9	6.38	144.9	22.67	144.9	49.33	144.9	66.95
145.8	0	145.8	5.56	145.8	23	145.8	46.16	145.8	66.27
146.7	0	146.7	4.74	146.7	22.21	146.7	49.07	146.7	67.32
147.6	0	147.6	7.03	147.6	24.96	147.6	48.4	147.6	67.37
148.5	0	148.5	7.05	148.5	25.48	148.5	50.04	148.5	68.67
149.4	0	149.4	5.53	149.4	23.69	149.4	49.06	149.4	67.46
150.3	0	150.3	6.65	150.3	24.2	150.3	48.61	150.3	68.17
151.2	0	151.2	6.6	151.2	24.73	151.2	50.41	151.2	69.34
152.1	0	152.1	6.93	152.1	25.19	152.1	50.54	152.1	68.81
153	0	153	5.14	153	25.53	153	49.56	153	67.64
153.9	0	153.9	6.16	153.9	25.38	153.9	50.45	153.9	68.08
154.8	0	154.8	9.61	154.8	27.26	154.8	50.93	154.8	70.33
155.7	0	155.7	7	155.7	26.25	155.7	51.2	155.7	70.71
156.6	0	156.6	5.51	156.6	23.81	156.6	50.38	156.6	70.84
157.5	0	157.5	5.45	157.5	25.4	157.5	50.51	157.5	70.23
158.4	0	158.4	7.42	158.4	25.78	158.4	54.69	158.4	71.89
159.3	0	159.3	6.91	159.3	26.15	159.3	53.9	159.3	72.02
160.2	0	160.2	4.54	160.2	24.3	160.2	50.21	160.2	68.08
161.1	0	161.1	8.07	161.1	26.1	161.1	53.61	161.1	71.98
162	0	162	8.02	162	26.09	162	53.63	162	72.12
162.9	0	162.9	7.93	162.9	28.16	162.9	53.86	162.9	72.52
163.8	0	163.8	8.13	163.8	25.6	163.8	54.74	163.8	71.77
164.7	0	164.7	4.73	164.7	25.59	164.7	52.3	164.7	70.64
165.6	0	165.6	8.56	165.6	27.62	165.6	53.69	165.6	71.15
166.5	0	166.5	7.61	166.5	27.12	166.5	54.29	166.5	73.26
167.4	0	167.4	5.45	167.4	24.69	167.4	52.24	167.4	70.69
168.3	0	168.3	4.79	168.3	25.83	168.3	53.74	168.3	71.68
169.2	0	169.2	8.23	169.2	27.3	169.2	55.5	169.2	74.42
170.1	0	170.1	8.35	170.1	28.27	170.1	55.68	170.1	74.2
171	0	171	6.31	171	26.86	171	53.25	171	73.18
171.9	0	171.9	6.74	171.9	28.06	171.9	55.49	171.9	72.78
172.8	0	172.8	10.59	172.8	29.95	172.8	57.25	172.8	76.18
173.7	0	173.7	5.32	173.7	27.92	173.7	53.26	173.7	73.8
174.6	0	174.6	5.99	174.6	26.38	174.6	54.71	174.6	72.68
175.5	0	175.5	5.67	175.5	27.78	175.5	55.77	175.5	73.86
176.4	0	176.4	6.8	176.4	26.51	176.4	55.83	176.4	73.61
177.3	0	177.3	5.72	177.3	27.95	177.3	55.67	177.3	74.51
178.2	0	178.2	6.89	178.2	27.84	178.2	56.03	178.2	75.13
179.1	0	179.1	6.57	179.1	27.53	179.1	55.92	179.1	74.93
180	0	180	7.96	180	29.46	180	57.32	180	76.45
180.9	0	180.9	5.81	180.9	26.17	180.9	55.27	180.9	74.35
181.8	0	181.8	5.8	181.8	28.67	181.8	56.36	181.8	73.94
182.7	0	182.7	7.17	182.7	28.89	182.7	58.02	182.7	76.32
183.6	0	183.6	7.56	183.6	28.94	183.6	58.53	183.6	76.33
184.5	0	184.5	6.95	184.5	29	184.5	58.95	184.5	76.21
185.4	0	185.4	6.66	185.4	28.79	185.4	57.77	185.4	77.58
186.3	0	186.3	7.96	186.3	27.31	186.3	57.56	186.3	76.64
187.2	0	187.2	8.22	187.2	29.41	187.2	59.08	187.2	77.68
188.1	0	188.1	6.52	188.1	28.27	188.1	56.73	188.1	77.5
189	0	189	5.88	189	27.62	189	57.83	189	78.89
189.9	0	189.9	8.78	189.9	29.98	189.9	59.69	189.9	79
190.8	0	190.8	5.28	190.8	26.81	190.8	57.76	190.8	77.48
191.7	0	191.7	8.82	191.7	29.65	191.7	59.68	191.7	76.92
192.6	0	192.6	6.42	192.6	27.75	192.6	60.31	192.6	78.2
193.5	0	193.5	8.43	193.5	30.37	193.5	57.65	193.5	80.55
194.4	0	194.4	9.01	194.4	31.16	194.4	60.75	194.4	79.59
195.3	0	195.3	6.4	195.3	29.7	195.3	59.19	195.3	78.53
196.2	0	196.2	6.29	196.2	29.63	196.2	57.9	196.2	79.94
197.1	0	197.1	4.08	197.1	28.54	197.1	60.96	197.1	77.45
198	0	198	5.68	198	28.87	198	58.96	198	77.97
198.9	0	198.9	8.15	198.9	30.1	198.9	60.16	198.9	80.25
199.8	0	199.8	7.77	199.8	30	199.8	62.43	199.8	82.04
200.7	0	200.7	8.56	200.7	29.6	200.7	59.83	200.7	81
201.6	0	201.6	8.05	201.6	30.24	201.6	61.75	201.6	81.16
202.5	0	202.5	4.87	202.5	29.46	202.5	60.67	202.5	79
203.4	0	203.4	9.48	203.4	32.92	203.4	63.16	203.4	85.56
204.3	0	204.3	7.52	204.3	29.08	204.3	61.03	204.3	80.21
205.2	0	205.2	8.86	205.2	31.67	205.2	63.31	205.2	82.54
206.1	0	206.1	8.39	206.1	27.59	206.1	62.52	206.1	80.82
207	0	207	7.39	207	32.91	207	61.81	207	82.71
207.9	0	207.9	6.75	207.9	30.16	207.9	59.89	207.9	80.47
208.8	0	208.8	8.22	208.8	30.74	208.8	62.25	208.8	82.19
209.7	0	209.7	10.96	209.7	33.74	209.7	64.53	209.7	84.32
210.6	0	210.6	8.55	210.6	33.11	210.6	64.21	210.6	84.65
211.5	0	211.5	8.6	211.5	33.54	211.5	60.78	211.5	82.41
212.4	0	212.4	7.21	212.4	29.71	212.4	62.59	212.4	82.58
213.3	0	213.3	7.03	213.3	30.33	213.3	63.68	213.3	83.66
214.2	0	214.2	9.19	214.2	32.65	214.2	63.88	214.2	81.71
215.1	0	215.1	8.59	215.1	32.19	215.1	65.54	215.1	83.2
216	0	216	8.54	216	31.52	216	64.09	216	83.86
216.9	0	216.9	9.16	216.9	33.35	216.9	65.25	216.9	84.29
217.8	0	217.8	8.09	217.8	32.08	217.8	63.52	217.8	85.73
218.7	0	218.7	8.36	218.7	31.66	218.7	64.86	218.7	85.87
219.6	0	219.6	6.1	219.6	31.85	219.6	60.7	219.6	84
220.5	0	220.5	9.4	220.5	31.7	220.5	62.45	220.5	86.16
221.4	0	221.4	8.82	221.4	33.56	221.4	65.28	221.4	85.77
222.3	0	222.3	8.89	222.3	34.85	222.3	65.8	222.3	86.27
223.2	0	223.2	8.02	223.2	32.1	223.2	65.01	223.2	82.99
224.1	0	224.1	8.82	224.1	34.19	224.1	64.18	224.1	85.57
225	0	225	5.21	225	32.72	225	61.57	225	83.54
225.9	0	225.9	8.83	225.9	33.26	225.9	65.01	225.9	85.49
226.8	0	226.8	8.11	226.8	32.36	226.8	64.55	226.8	83.74
227.7	0	227.7	8.4	227.7	31.39	227.7	64.27	227.7	85.15
228.6	0	228.6	8.77	228.6	34.79	228.6	65.24	228.6	87.58
229.5	0	229.5	8.15	229.5	33.66	229.5	66.82	229.5	86.8
230.4	0	230.4	9.23	230.4	33.4	230.4	64	230.4	86.67
231.3	0	231.3	10.08	231.3	37.84	231.3	68.66	231.3	88.83
232.2	0	232.2	7.74	232.2	33.23	232.2	64.25	232.2	84.72
233.1	0	233.1	9.17	233.1	33.66	233.1	66.58	233.1	86.29
234	0	234	8.84	234	32.26	234	66.11	234	87.21
234.9	0	234.9	8.21	234.9	34.61	234.9	68.2	234.9	88.66
235.8	0	235.8	7.41	235.8	32.48	235.8	65.5	235.8	87.12
236.7	0	236.7	7.77	236.7	37.51	236.7	68.95	236.7	89.01
237.6	0	237.6	10.41	237.6	35.32	237.6	67.53	237.6	89.12
238.5	0	238.5	7.81	238.5	33.41	238.5	65.91	238.5	86.93
239.4	0	239.4	8.09	239.4	33.69	239.4	66.87	239.4	89.05
240.3	0	240.3	10.46	240.3	35.81	240.3	67.83	240.3	89.89
241.2	0	241.2	7.45	241.2	33.31	241.2	66.09	241.2	87.88
242.1	0	242.1	8.89	242.1	34.56	242.1	70.14	242.1	90.46
243	0	243	8.36	243	33.15	243	67.65	243	89.91
243.9	0	243.9	7.87	243.9	33.29	243.9	67.63	243.9	88.5
244.8	0	244.8	11.52	244.8	35.42	244.8	70.55	244.8	91.67
245.7	0	245.7	7.82	245.7	36.14	245.7	67.57	245.7	89.93
246.6	0	246.6	9.06	246.6	34.59	246.6	69.22	246.6	90.53
247.5	0	247.5	8.57	247.5	33.96	247.5	67.98	247.5	89.15
248.4	0	248.4	7.28	248.4	33.39	248.4	67.5	248.4	88.49
249.3	0	249.3	7.56	249.3	35.23	249.3	68.33	249.3	89.24
250.2	0	250.2	9.85	250.2	36.09	250.2	69.06	250.2	89.68
251.1	0	251.1	9.16	251.1	35.4	251.1	69.66	251.1	91.29
252	0	252	9.74	252	35.96	252	71.08	252	90.91
252.9	0	252.9	11	252.9	37.07	252.9	70.96	252.9	91.84
253.8	0	253.8	10.25	253.8	35.54	253.8	70.1	253.8	91.77
254.7	0	254.7	10.67	254.7	37.86	254.7	69.93	254.7	91.89
255.6	0	255.6	8.95	255.6	33.09	255.6	70.83	255.6	91.94
256.5	0	256.5	9.25	256.5	34.76	256.5	69.31	256.5	90.74
257.4	0	257.4	8.3	257.4	35.69	257.4	70.29	257.4	91.43
258.3	0	258.3	9.7	258.3	36.85	258.3	71.22	258.3	93.44
259.2	0	259.2	9.78	259.2	36.48	259.2	71.38	259.2	93.7
260.1	0	260.1	7.54	260.1	37.28	260.1	71.54	260.1	92.54
261	0	261	9.73	261	38	261	72.17	261	93.32
261.9	0	261.9	9.16	261.9	37.08	261.9	73.29	261.9	96.63
262.8	0	262.8	7.34	262.8	34.07	262.8	70.14	262.8	90.63
263.7	0	263.7	9.17	263.7	37.77	263.7	73.02	263.7	93.54
264.6	0	264.6	9.54	264.6	36.92	264.6	73.58	264.6	93.51
265.5	0	265.5	5.86	265.5	34.4	265.5	72.28	265.5	91.48
266.4	0	266.4	7.54	266.4	36.86	266.4	72.85	266.4	93.06
267.3	0	267.3	6.54	267.3	36.53	267.3	70.97	267.3	92.66
268.2	0	268.2	7.85	268.2	37.27	268.2	73.8	268.2	94.42
269.1	0	269.1	10.71	269.1	39.53	269.1	73.3	269.1	95.87
270	0	270	10.72	270	35.59	270	71.87	270	93.04
270.9	0	270.9	10.79	270.9	38.6	270.9	73.79	270.9	94.9
271.8	0	271.8	8.86	271.8	38.41	271.8	71.74	271.8	95.82
272.7	0	272.7	9.63	272.7	38.56	272.7	76.42	272.7	99.27
273.6	0	273.6	10.99	273.6	37.21	273.6	73.27	273.6	95.64
274.5	0	274.5	10.42	274.5	37.68	274.5	73.61	274.5	95.38
275.4	0	275.4	7.62	275.4	38.46	275.4	73.26	275.4	95.97
276.3	0	276.3	8.81	276.3	38	276.3	73.6	276.3	96.96
277.2	0	277.2	9.9	277.2	37.96	277.2	73.2	277.2	96.57
278.1	0	278.1	6.65	278.1	35.64	278.1	73.59	278.1	94.74
279	0	279	8.33	279	36.95	279	75.95	279	97.91
279.9	0	279.9	10.12	279.9	39.68	279.9	77.27	279.9	98.92
280.8	0	280.8	10.04	280.8	38.35	280.8	76.41	280.8	97.27
281.7	0	281.7	9.13	281.7	37.41	281.7	73.29	281.7	96.77
282.6	0	282.6	9.25	282.6	38.38	282.6	75.28	282.6	97.3
283.5	0	283.5	9.14	283.5	38.64	283.5	74.91	283.5	96.8
284.4	0	284.4	11.58	284.4	40.9	284.4	75.76	284.4	97.37
285.3	0	285.3	8.64	285.3	38.93	285.3	75.77	285.3	98.36
286.2	0	286.2	11.48	286.2	40.97	286.2	77.42	286.2	98.34
287.1	0	287.1	8.76	287.1	37.25	287.1	75.86	287.1	97.43
288	0	288	11.38	288	39	288	78.07	288	98.53
288.9	0	288.9	11.55	288.9	39.5	288.9	76.47	288.9	99.45
289.8	0	289.8	8.85	289.8	38.28	289.8	76.67	289.8	98.72
290.7	0	290.7	12.19	290.7	39.57	290.7	75.46	290.7	96.71
291.6	0	291.6	10.14	291.6	39.83	291.6	74.99	291.6	100.02
292.5	0	292.5	9.51	292.5	38.28	292.5	77.26	292.5	100.83
293.4	0	293.4	9.56	293.4	36.55	293.4	75.61	293.4	99.4
294.3	0	294.3	8.79	294.3	37.81	294.3	73.73	294.3	99.94
295.2	0	295.2	7.69	295.2	37.81	295.2	73.83	295.2	98.4
296.1	0	296.1	9.81	296.1	39.27	296.1	76.91	296.1	100.69
297	0	297	11.23	297	40.09	297	77.51	297	99.74
297.9	0	297.9	10.85	297.9	40.2	297.9	77.11	297.9	101.43
298.8	0	298.8	9.34	298.8	39.04	298.8	75.93	298.8	97.26
299.7	0	299.7	8.97	299.7	37.04	299.7	74.3	299.7	100.75
300.6	0	300.6	10.08	300.6	39.87	300.6	77.13	300.6	100.91
301.5	0	301.5	8.93	301.5	39.44	301.5	77.65	301.5	101.63
302.4	0	302.4	9.7	302.4	39.63	302.4	75.67	302.4	99.57
303.3	0	303.3	9.75	303.3	41.86	303.3	76.62	303.3	102.41
304.2	0	304.2	11.98	304.2	39.92	304.2	78.66	304.2	101.78
305.1	0	305.1	9.41	305.1	40.34	305.1	74.78	305.1	99.89
306	0	306	9.93	306	40.83	306	78.29	306	100.03
306.9	0	306.9	8.54	306.9	40.64	306.9	75.73	306.9	102.44
307.8	0	307.8	7.67	307.8	38.07	307.8	75.06	307.8	101
308.7	0	308.7	9.1	308.7	40.43	308.7	78.2	308.7	101.82
309.6	0	309.6	8.99	309.6	38.89	309.6	77.76	309.6	101.8
310.5	0	310.5	8.93	310.5	41.11	310.5	77.25	310.5	102.41
311.4	0	311.4	8.26	311.4	38.95	311.4	76.58	311.4	100.22
312.3	0	312.3	12.21	312.3	40.94	312.3	78.72	312.3	104.23
313.2	0	313.2	10.3	313.2	40.88	313.2	76.76	313.2	102.91
314.1	0	314.1	10.47	314.1	42.64	314.1	75.09	314.1	101.77
315	0	315	10.15	315	40.7	315	76.45	315	104.03
315.9	0	315.9	11.07	315.9	41.58	315.9	78.11	315.9	104.68
316.8	0	316.8	9.1	316.8	39.65	316.8	77.18	316.8	104.44
317.7	0	317.7	8.09	317.7	39.1	317.7	77.23	317.7	102.78
318.6	0	318.6	9.37	318.6	39.49	318.6	75.58	318.6	103.32
319.5	0	319.5	10.67	319.5	39.96	319.5	79.58	319.5	104.56
[truncated: 927 more rows]

## Sheet: E
SPR binding of 5.6 to c-FMS
[truncated: 1,600 more rows]

[truncated: 5 more sheets: F, G, H, I, J]
