# Supplementary material for: A dual-specific macrophage colony-stimulating factor antagonist of c-FMS and αvβ3 integrin for osteoporosis therapy
Source: PLoS Biol. 2018 Aug 24;16(8):e2002979. doi: 10.1371/journal.pbio.2002979 (PMC6126843; doi:10.1371/journal.pbio.2002979)
Supplement: S4 Data — (XLSX) [file pbio.2002979.s022.xlsx]

## Sheet: B
Raw data of Murine BMMs differentiation assay analysis for osteoclasts number
Every color represent 20 pictures from one well
Positive							Negative							4.22 50nM							4.22 1uM
	Ocs							Ocs							Ocs							Ocs
Avg	5	5	1	4	0		Avg	0	0	0	0	0		Avg	0	1	1	0	1		Avg	0	1	0	1	0
1.5	2	1	1	0	0		0	0	0	0	0	0		0.6	1	0	1	1	0		0.2	0	0	0	0	0
Sum	0	0	1	1	3		Sum	0	0	0	0	0		Sum	0	1	0	1	1		Sum	0	0	0	0	1
30	4	2	0	0	0		0	0	0	0	0	0		12	0	1	0	1	1		4	0	0	1	0	0
Avg	1	3	3	1	2		Avg	0	0	0	0	0		Avg	1	1	1	0	1		Avg	0	0	1	1	0
1.25	1	1	1	0	0		0	0	0	0	0	0		0.6	0	0	1	0	0		0.3	1	0	0	0	0
Sum	0	2	0	1	1		Sum	0	0	0	0	0		Sum	0	1	1	0	1		Sum	0	0	1	0	0
25	4	1	0	1	2		0	0	0	0	0	0		12	1	1	1	0	1		6	0	1	1	0	0
Avg	4	2	4	1	0		Avg	0	0	0	0	0		Avg	1	1	0	0	2		Avg	0	0	0	0	0
1.5	1	1	1	0	2		0	0	0	0	0	0		0.65	0	1	1	0	0		0.2	0	0	1	0	1
Sum	1	0	3	2	2		Sum	0	0	0	0	0		Sum	1	1	0	1	2		Sum	0	0	0	0	0
30	2	0	0	2	2		0	0	0	0	0	0		13	0	1	1	0	0		4	1	1	0	0	0
4.22 5uM							4.24 50nM							4.24 1uM							4.24 5uM
	Ocs							Ocs							Ocs							Ocs
Avg	0	0	1	0	0		Avg	0	0	0	0	0		Avg	0	1	0	0	1		Avg	0	0	0	0	0
0.05	0	0	0	0	0		0.45	0	1	1	0	0		0.25	1	0	0	0	0		0.1	0	0	0	0	0
Sum	0	0	0	0	0		Sum	0	0	1	2	1		Sum	0	1	0	0	0		Sum	0	0	0	0	1
1	0	0	0	0	0		9	1	1	1	0	0		5	0	0	0	1	0		2	0	0	1	0	0
Avg	0	0	0	0	0		Avg	0	1	1	1	1		Avg	0	0	0	0	1		Avg	0	0	0	1	0
0.05	1	0	0	0	0		0.6	1	1	0	0	1		0.2	1	0	0	1	0		0.25	0	0	0	0	1
Sum	0	0	0	0	0		Sum	0	0	1	1	1		Sum	0	0	0	0	0		Sum	0	0	2	0	1
1	0	0	0	0	0		12	1	0	1	0	0		4	1	0	0	0	0		5	0	0	0	0	0
Avg	0	1	0	0	0		Avg	0	1	1	1	0		Avg	0	0	0	1	1		Avg	0	0	0	0	0
0.05	0	0	0	0	0		0.65	1	1	1	0	0		0.25	0	0	1	0	0		0.15	0	0	0	0	0
Sum	0	0	0	0	0		Sum	1	1	1	0	1		Sum	0	1	0	0	0		Sum	0	0	0	0	0
1	0	0	0	0	0		13	1	1	0	1	0		5	0	1	0	0	0		3	0	0	3	0	0
5.6 50nM							5.6 1uM							5.6 5uM							M-CSF avb3 50nM
	Ocs							Ocs							Ocs							Ocs
Avg	0	1	2	0	4		Avg	0	0	1	1	1		Avg	2	1	1	1	1		Avg	1	1	1	0	1
0.7	1	3	0	2	0		0.4	0	0	2	3	0		0.7	0	0	1	0	0		0.7	1	1	2	0	1
Sum	0	0	0	0	0		Sum	0	0	0	0	0		Sum	1	0	0	0	1		Sum	0	3	0	1	0
14	0	0	0	1	0		8	0	0	0	0	0		14	1	0	1	2	1		14	0	0	0	1	0
Avg	0	2	0	0	2		Avg	0	0	0	0	0		Avg	0	1	2	1	1		Avg	0	0	0	1	2
0.55	1	2	2	2	0		0.65	0	0	0	0	0		0.7	1	1	0	1	1		0.35	0	0	0	0	0
Sum	0	0	0	0	0		Sum	0	1	1	2	2		Sum	0	1	0	0	0		Sum	1	0	0	0	0
11	0	0	0	0	0		13	0	0	2	3	2		14	1	0	1	2	0		7	0	0	1	2	0
Avg	1	3	1	0	3		Avg	3	2	2	0	0		Avg	0	1	1	2	0		Avg	2	0	0	1	2
0.9	3	2	0	2	0		0.6	0	0	0	0	0		0.8	1	0	2	0	1		0.55	2	0	0	0	0
Sum	0	1	0	1	1		Sum	0	0	0	0	1		Sum	0	1	0	0	1		Sum	0	0	0	0	1
18	0	0	0	0	0		12	1	0	1	2	0		16	0	2	2	1	1		11	1	2	0	0	0
M-CSF avb3 1uM							M-CSF avb3 5uM
	Ocs							Ocs
Avg	0	1	1	0	0		Avg	0	0	0	1	0
0.45	1	2	0	0	0		0.15	0	0	0	0	0
Sum	1	1	0	0	0		Sum	0	0	1	0	0
9	0	1	0	1	0		3	1	0	0	0	0
Avg	0	0	1	0	0		Avg	0	2	0	0	1
0.45	0	1	0	1	0		0.15	0	0	0	0	0
Sum	1	1	0	0	0		Sum	0	0	0	0	0
9	0	1	1	0	2		3	0	0	0	0	0
Avg	1	0	0	1	0		Avg	0	0	0	0	0
0.4	0	1	0	1	0		0.05	0	0	0	0	0
Sum	0	0	1	0	1		Sum	0	0	0	0	0
8	0	0	1	0	1		1	0	0	0	0	1
Positive for M-CSF c-FMS							M-CSF c-FMS 50nM							M-CSF c-FMS 1uM							M-CSF c-FMS 5uM
	Ocs							Ocs							Ocs							Ocs
Avg	0	1	1	0	0		Avg	0	0	0	0	0		Avg	1	0		0	0		Avg	0	1	0	1	0
0.55	2	2	1	1	1		0.15	0	0	0	0	0		0.315789	0	0	0	0	0		0.3	1	1	0	0	0
Sum	1	0	0	0	0		Sum	0	0	0	0	0		Sum	0	0	0	0	0		Sum	0	0	0	0	0
11	0	0	0	0	1		3	1	0	2	0	0		6	0	0	3	1	1		6	0	0	0	1	1
Avg	1	2	1	0	1		Avg	1	1	1	0	1		Avg	1	0	1	0	0		Avg	0	1	1	0	0
0.5	2	2	0	0	0		0.75	1	1	1	0	0		0.15	0	0	0	0	0		0.25	2	0	0	0	0
Sum	0	0	0	0	0		Sum	1	1	0	0	2		Sum	0	0	0	0	0		Sum	1	0	0	0	0
10	0	1	0	0	0		15	1	0	1	0	2		3	0	0	0	1	0		5	0	0	0	0	0
Avg	1	1	1	0	0		Avg	1	1	0	1	2		Avg	1	1	0	0	0		Avg	0	0	0	2	0
0.5	0	0	0	0	0		0.55	0	0	0	0	1		0.2	0	0	1	0	0		0.4	1	1	0	1	1
Sum	0	0	1	2	2		Sum	1	0	0	0	0		Sum	0	0	0	0	0		Sum	1	0	0	0	0
10	1	0	0	1	0		11	0	0	0	3	1		4	0	0	0	1	0		8	0	1	0	0	0

## Sheet: C
Raw data of Murine BMMs differentiation assay analysis for nuclei number
Every color represent 20 pictures from one well
Positive							Negative							4.22 50nM							4.22 1uM
	Nuclei							Nuclei							Nuclei							Nuclei
Avg	31	33	3	20	0		Avg	0	0	0	0	0		Avg	0	3	3	0	3		Avg	0	3	0	3	0
7.1	7	4	3	0	0		0	0	0	0	0	0		2.2	3	0	6	4	0		0.6	0	0	0	0	0
Sum	0	0	3	6	10		Sum	0	0	0	0	0		Sum	0	3	0	3	4		Sum	0	0	0	0	3
142	13	9	0	0	0		0	0	0	0	0	0		44	0	5	0	4	3		12	0	0	3	0	0
Avg	8	13	15	4	9		Avg	0	0	0	0	0		Avg	3	5	3	0	3		Avg	0	0	3	3	0
6	3	3	6	0	0		0	0	0	0	0	0		2.1	0	0	3	0	0		0.9	3	0	0	0	0
Sum	0	6	0	5	4		Sum	0	0	0	0	0		Sum	0	3	4	0	3		Sum	0	0	3	0	0
120	29	3	0	4	8		0	0	0	0	0	0		42	4	3	5	0	3		18	0	3	3	0	0
Avg	20	13	18	3	0		Avg	0	0	0	0	0		Avg	4	3	0	0	7		Avg	0	0	0	0	0
7.15	6	4	5	0	12		0	0	0	0	0	0		2.35	0	5	3	0	0		0.6	0	0	3	0	3
Sum	3	0	11	9	8		Sum	0	0	0	0	0		Sum	5	3	0	5	6		Sum	0	0	0	0	0
143	6	0	0	6	19		0	0	0	0	0	0		47	0	3	3	0	0		12	3	3	0	0	0
4.22 5uM							4.24 50nM							4.24 1uM							4.24 5uM
	Nuclei							Nuclei							Nuclei							Nuclei
Avg	0	0	3	0	0		Avg	0	0	0	0	0		Avg	0	3	0	0	3		Avg	0	0	0	0	0
0.15	0	0	0	0	0		1.7	0	4	3	0	0		0.75	3	0	0	0	0		0.3	0	0	0	0	0
Sum	0	0	0	0	0		Sum	0	0	3	7	5		Sum	0	3	0	0	0		Sum	0	0	0	0	3
3	0	0	0	0	0		34	3	4	5	0	0		15	0	0	0	3	0		6	0	0	3	0	0
Avg	0	0	0	0	0		Avg	0	3	4	4	3		Avg	0	0	0	0	3		Avg	0	0	0	3	0
0.15	3	0	0	0	0		2.05	3	3	0	0	3		0.6	3	0	0	3	0		0.85	0	0	0	0	3
Sum	0	0	0	0	0		Sum	0	0	3	3	3		Sum	0	0	0	0	0		Sum	0	0	6	0	5
3	0	0	0	0	0		41	6	0	3	0	0		12	3	0	0	0	0		17	0	0	0	0	0
Avg	0	3	0	0	0		Avg	0	5	3	3	0		Avg	0	0	0	3	3		Avg	0	0	0	0	0
0.15	0	0	0	0	0		2.2	3	3	3	0	0		0.75	0	0	3	0	0		0.45	0	0	0	0	0
Sum	0	0	0	0	0		Sum	3	4	3	0	4		Sum	0	3	0	0	0		Sum	0	0	0	0	0
3	0	0	0	0	0		44	4	3	0	3	0		15	0	3	0	0	0		9	0	0	9	0	0
5.6 50nM							5.6 1uM							5.6 5uM							M-CSF avb3 50nM
	Nuclei							Nuclei							Nuclei							Nuclei
Avg	0	3	6	0	44		Avg	0	0	5	5	11		Avg	7	3	3	3	3		Avg	3	3	4	0	3
4.5	5	15	0	13	0		2.9	0	0	16	21	0		2.3	0	0	3	0	0		2.35	3	3	6	0	4
Sum	0	0	0	0	0		Sum	0	0	0	0	0		Sum	3	0	0	0	3		Sum	0	12	0	3	0
90	0	0	0	4	0		58	0	0	0	0	0		46	4	0	3	8	3		47	0	0	0	3	0
Avg	0	14	0	0	10		Avg	0	0	0	0	0		Avg	0	5	9	4	3		Avg	0	0	0	3	7
2.95	4	9	10	12	0		4.25	0	0	0	0	0		2.55	3	4	0	3	4		1.15	0	0	0	0	0
Sum	0	0	0	0	0		Sum	0	14	12	14	6		Sum	0	4	0	0	0		Sum	3	0	0	0	0
59	0	0	0	0	0		85	0	0	11	20	8		51	3	0	3	6	0		23	0	0	3	7	0
Avg	8	22	5	0	10		Avg	19	18	13	0	0		Avg	0	3	4	10	0		Avg	7	0	0	3	6
4.65	12	12	0	14	0		3.6	0	0	0	0	0		2.85	3	0	7	0	4		2.1	8	0	0	0	0
Sum	0	3	0	4	3		Sum	0	0	0	0	3		Sum	0	3	0	0	3		Sum	0	0	0	0	3
93	0	0	0	0	0		72	4	0	3	12	0		57	0	7	6	3	4		42	6	9	0	0	0
M-CSF avb3 1uM							M-CSF avb3 5uM
	Nuclei							Nuclei
Avg	0	4	3	0	0		Avg	0	0	0	3	0
1.75	3	9	0	0	0		0.45	0	0	0	0	0
Sum	7	3	0	0	0		Sum	0	0	3	0	0
35	0	3	0	3	0		9	3	0	0	0	0
Avg	0	0	3	0	0		Avg	0	6	0	0	3
1.6	0	5	0	4	0		0.45	0	0	0	0	0
Sum	3	3	0	0	0		Sum	0	0	0	0	0
32	0	5	3	0	6		9	0	0	0	0	0
Avg	3	0	0	3	0		Avg	0	0	0	0	0
1.35	0	3	0	4	0		0.15	0	0	0	0	0
Sum	0	0	3	0	4		Sum	0	0	0	0	0
27	0	0	3	0	4		3	0	0	0	0	3
Positive for M-CSF c-FMS							M-CSF c-FMS 50nM							M-CSF c-FMS 1uM							M-CSF c-FMS 5uM
	Nuclei							Nuclei							Nuclei							Nuclei
Avg	0	3	4	0	0		Avg	0	0	0	0	0		Avg	6	0		0	0		Avg	0	3	0	5	0
2	7	8	3	3	3		1.3	0	0	0	0	0		1.94737	0	0	0	0	0		1.15	4	5	0	0	0
Sum	3	0	0	0	0		Sum	0	0	0	0	0		Sum	0	0	0	0	0		Sum	0	0	0	0	0
40	0	0	0	0	6		26	20	0	6	0	0		37	0	0	24	4	3		23	0	0	0	3	3
Avg	19	9	3	0	7		Avg	5	4	8	0	8		Avg	4	0	7	0	0		Avg	0	3	3	0	0
3.2	12	11	0	0	0		3.9	4	3	3	0	0		0.7	0	0	0	0	0		0.8	7	0	0	0	0
Sum	0	0	0	0	0		Sum	4	7	0	0	13		Sum	0	0	0	0	0		Sum	3	0	0	0	0
64	0	3	0	0	0		78	4	0	3	0	12		14	0	0	0	3	0		16	0	0	0	0	0
Avg	4	5	6	0	0		Avg	22	7	0	5	19		Avg	3	3	0	0	0		Avg	0	0	0	21	0
2.3	0	0	0	0	0		4.35	0	0	0	0	5		0.65	0	0	4	0	0		2.05	3	3	0	4	3
Sum	0	0	3	15	7		Sum	10	0	0	0	0		Sum	0	0	0	0	0		Sum	4	0	0	0	0
46	3	0	0	3	0		87	0	0	0	13	6		13	0	0	0	3	0		41	0	3	0	0	0

## Sheet: D
Raw data of Murine BMMs differentiation assay analysis for osteosclasts area
Every color represent 20 pictures from one well
Positive							Negative							4.22 50nM							4.22 1uM
	Area							Area							Area							Area
Avg	27947	44564	4002	48529	0		Avg	0	0	0	0	0		Avg	0	1556	1239	0	1478		Avg	0	3717	0	1110	0
11460.1	15253	7026	3989	0	0		0	0	0	0	0	0		1209.7	1627	0	3808	2026	0		427.7	0	0	0	0	0
Sum	0	0	10372	8621	10522		Sum	0	0	0	0	0		Sum	0	1822	0	1195	2314		Sum	0	0	0	0	1888
229203	23806	24572	0	0	0		0	0	0	0	0	0		24194	0	2100	0	2539	2490		8554	0	0	1839	0	0
Avg	24745	21638	30576	4416	8463		Avg	0	0	0	0	0		Avg	1689	6803	4999	0	4125		Avg	0	0	1644	2985	0
9585.7	1979	6857	6030	0	0		0	0	0	0	0	0		1475.4	0	0	1766	0	0		733.2	1951	0	0	0	0
Sum	0	5198	0	3453	6991		Sum	0	0	0	0	0		Sum	0	1334	1442	0	1206		Sum	0	0	2177	0	0
191714	47369	4998	0	8875	10126		0	0	0	0	0	0		29508	2415	675	1829	0	1225		14664	0	3106	2801	0	0
Avg	26738	16088	12994	1779	0		Avg	0	0	0	0	0		Avg	4170	2756	0	0	3705		Avg	0	0	0	0	0
9297.3	6387	3279	6434	0	10603		0	0	0	0	0	0		1834.05	0	5104	3459	0	0		415	0	0	2014	0	2192
Sum	16214	0	15517	5109	11558		Sum	0	0	0	0	0		Sum	2659	2636	0	3320	5413		Sum	0	0	0	0	0
185946	6799	0	0	7652	38795		0	0	0	0	0	0		36681	0	1774	1685	0	0		8300	1786	2308	0	0	0
4.22 5uM							4.24 50nM							4.24 1uM							4.24 5uM
	Area							Area							Area							Area
Avg	0	0	2339	0	0		Avg	0	0	0	0	0		Avg	0	4229	0	0	2306		Avg	0	0	0	0	0
116.95	0	0	0	0	0		1014.7	0	2638	2011	0	0		714.95	2381	0	0	0	0		235.3	0	0	0	0	0
Sum	0	0	0	0	0		Sum	0	0	1055	4116	3364		Sum	0	2355	0	0	0		Sum	0	0	0	0	2199
2339	0	0	0	0	0		20294	2324	2592	2194	0	0		14299	0	0	0	3028	0		4706	0	0	2507	0	0
Avg	0	0	0	0	0		Avg	0	1119	2228	2059	1810		Avg	0	0	0	0	2748		Avg	0	0	0	1363	0
81.6	1632	0	0	0	0		1150.95	1403	2585	0	0	1323		750.8	2802	0	0	1849	0		526.3	0	0	0	0	2423
Sum	0	0	0	0	0		Sum	0	0	1594	1545	1577		Sum	0	0	0	0	0		Sum	0	0	4802	0	1938
1632	0	0	0	0	0		23019	4678	0	1098	0	0		15016	7617	0	0	0	0		10526	0	0	0	0	0
Avg	0	3650	0	0	0		Avg	0	2905	1630	2987	0		Avg	0	0	0	1542	3474		Avg	0	0	0	0	0
182.5	0	0	0	0	0		1422.3	3485	2468	1996	0	0		613.9	0	0	2646	0	0		274.7	0	0	0	0	0
Sum	0	0	0	0	0		Sum	1098	2561	1216	0	2080		Sum	0	3219	0	0	0		Sum	0	0	0	0	0
3650	0	0	0	0	0		28446	2515	1564	0	1941	0		12278	0	1397	0	0	0		5494	0	0	5494	0	0
5.6 50nM							5.6 1uM							5.6 5uM							M-CSF avb3 50nM
	Area							Area							Area							Area
Avg	0	1953	6668	0	26604		Avg	0	0	6961	3356	9800		Avg	4248	1226	1780	3125	3764		Avg	7160	466	2147	0	1768
3532.15	2585	21582	0	8682	0		2435.75	0	0	9989	18609	0		1910.3	0	0	5097	0	0		2027.55	2660	2923	8145	0	1247
Sum	0	0	0	0	0		Sum	0	0	0	0	0		Sum	3227	0	0	0	2155		Sum	0	6523	0	5881	0
70643	0	0	0	2569	0		48715	0	0	0	0	0		38206	3107	0	2645	5843	1989		40551	0	0	0	1631	0
Avg	0	10927	0	0	10247		Avg	0	0	0	0	0		Avg	0	4513	8528	5854	3773		Avg	0	0	0	1104	2035
2586.55	5802	7499	7646	9610	0		3032.55	0	0	0	0	0		3048.9	3990	5199	0	3385	4298		515.3	0	0	0	0	0
Sum	0	0	0	0	0		Sum	0	5764	15665	5285	4647		Sum	0	7305	0	0	0		Sum	2099	0	0	0	0
51731	0	0	0	0	0		60651	0	0	9433	12126	7731		60978	3931	0	3559	6643	0		10306	0	0	1862	3206	0
Avg	6271	17581	7930	0	8837		Avg	14729	10698	8577	0	0		Avg	0	2864	3792	8486	0		Avg	8793	0	0	1587	6964
4130.3	8991	8377	0	12730	0		2640.1	0	0	0	0	0		2738.85	3798	0	4948	0	5542		1401.9	3073	0	0	0	0
Sum	0	4904	0	1242	5743		Sum	0	0	0	0	1559		Sum	0	4246	0	0	2769		Sum	0	0	0	0	1596
82606	0	0	0	0	0		52802	3968	0	2389	10882	0		54777	0	5300	5841	2084	5107		28038	2849	3176	0	0	0
M-CSF avb3 1uM							M-CSF avb3 5uM
	Area							Area
Avg	0	4077	1981	0	0		Avg	0	0	0	883	0
1520.35	1458	11169	0	0	0		224.9	0	0	0	0	0
Sum	5082	3385	0	0	0		Sum	0	0	1956	0	0
30407	0	1842	0	1413	0		4498	1659	0	0	0	0
Avg	0	0	2006	0	0		Avg	0	4134	0	0	1007
1356.65	0	5621	0	3463	0		257.05	0	0	0	0	0
Sum	2273	3103	0	0	0		Sum	0	0	0	0	0
27133	0	2508	3224	0	4935		5141	0	0	0	0	0
Avg	1801	0	0	2355	0		Avg	0	0	0	0	0
1066.3	0	4100	0	4084	0		68.55	0	0	0	0	0
Sum	0	0	2070	0	1952		Sum	0	0	0	0	0
21326	0	0	2293	0	2671		1371	0	0	0	0	1371
Positive for M-CSF c-FMS							M-CSF c-FMS 50nM							M-CSF c-FMS 1uM							M-CSF c-FMS 5uM
	Area							Area							Area							Area
Avg	0	8255	7385	0	0		Avg	0	0	0	0	0		Avg	22687	0		0	0		Avg	0	3660	0	7796	0
2616.3	4930	5028	3337	3153	4645		1171.75	0	0	0	0	0		2600.89	0	0	0	0	0		2775.8	29892	9456	0	0	0
Sum	6598	0	0	0	0		Sum	0	0	0	0	0		Sum	0	0	0	0	0		Sum	0	0	0	0	0
52326	0	0	0	0	8995		23435	20114	0	3321	0	0		49417	0	0	8840	10541	7349		55516	0	0	0	1432	3280
Avg	44098	8539	4213	0	6816		Avg	11208	2094	4642	0	20442		Avg	13283	0	1027	0	0		Avg	0	4717	5058	0	0
5049.3	18261	13105	0	0	0		6729.65	5772	1532	3124	0	0		934.2	0	0	0	0	0		1377.7	16253	0	0	0	0
Sum	0	0	0	0	0		Sum	2905	8024	0	0	24213		Sum	0	0	0	0	0		Sum	1526	0	0	0	0
100986	0	5954	0	0	0		134593	8314	0	16786	0	25537		18684	0	0	0	4374	0		27554	0	0	0	0	0
Avg	9636	11896	15101	0	0		Avg	18266	3624	0	4453	37964		Avg	5632	3976	0	0	0		Avg	0	0	0	41269	0
3743.45	0	0	0	0	0		5598.35	0	0	0	0	3941		825.35	0	0	1923	0	0		3727.85	3452	4071	0	14214	2523
Sum	0	0	2235	15467	11228		Sum	14878	0	0	0	0		Sum	0	0	0	0	0		Sum	6151	0	0	0	0
74869	2469	0	0	6837	0		111967	0	0	0	23904	4937		16507	0	0	0	4976	0		74557	0	2877	0	0	0

## Sheet: E
Absorbance at 650nm of TRAP stained osteoclasts
	Positive	Negative	4.22	4.24	5.6	M-CSF avb3	M-CSF c-FMS
	0.22	0.089	0.182	0.07	0.12	0.082	0.129
	0.201	0.104	0.113	0.08	0.173	0.094	0.139
	0.181	0.111	0.115	0.09	0.172	0.132	0.115
average	0.200667
Normalized absorbance		0.443522	0.906977	0.348837	0.598007	0.408638	0.642857
		0.518272	0.563123	0.398671	0.862126	0.468439	0.692691
		0.553156	0.57309	0.448505	0.857143	0.657807	0.57309

## Sheet: F
Raw data of qPCR for NFATc1 gene in differentiated osteoclasts
Target Name	Normalizing Gene	Cт	Cт Mean	Sample Name	Cт	Cт Mean	DCt	AvBil	DDCt (KO-WT)	2-DDCt	Av2-DDCt
pos1	HPRT	27.22	27.2267	NFATc1		32.375	5.14833	5.28556	-0.137222	1.09979	1.00231
pos1	HPRT	29.58		NFATc1	32.83
pos1	HPRT	24.88		NFATc1	31.92
pos2	HPRT		20.705	NFATc1		26.05	5.345		0.0594444	0.959634
pos2	HPRT	20.85		NFATc1	25.85
pos2	HPRT	20.56		NFATc1	26.25
pos3	HPRT	20.68	20.5467	NFATc1		25.91	5.36333		0.0777778	0.947516
pos3	HPRT	20.33		NFATc1	25.94
pos3	HPRT	20.63		NFATc1	25.88
Neg1	HPRT	27.4	27.5533	NFATc1		33.735	6.18167	6.16222	0.896111	0.537333	0.424537
Neg1	HPRT	26.98		NFATc1	33.56
Neg1	HPRT	28.28		NFATc1	33.91
Neg2	HPRT		26.83	NFATc1	32.24	32.21	5.38		1.26778	0.415299
Neg2	HPRT	26.48		NFATc1
Neg2	HPRT	27.18		NFATc1	32.18
Neg3	HPRT	26.38	26.4	NFATc1		33.325	6.925		1.63944	0.32098
Neg3	HPRT	25.15		NFATc1	33.5
Neg3	HPRT	27.67		NFATc1	33.15
4.22 1	HPRT	23.96	24.28	NFATc1	31.36	31.02	6.74	7.12778	1.45444	0.364896	0.384024
4.22 1	HPRT	24.17		NFATc1
4.22 1	HPRT	24.71		NFATc1	30.68
4.22 2	HPRT	26.42	26.24	NFATc1	32.89	32.835	6.595		1.30944	0.403476
4.22 2	HPRT			NFATc1	32.78
4.22 2	HPRT	26.06		NFATc1
4.22 3	HPRT	24.64	24.5467	NFATc1	32.29	32.595	8.04833		1.38194	0.383701
4.22 3	HPRT	23.3		NFATc1	32.9
4.22 3	HPRT	25.7		NFATc1
4.24 1	HPRT	27.53	27.5067	NFATc1		34.45	6.94333	7.08278	1.65778	0.316927	0.369882
4.24 1	HPRT	27.1		NFATc1	34.3
4.24 1	HPRT	27.89		NFATc1	34.6
4.24 2	HPRT	27.98	27.9867	NFATc1	34.76	34.505	6.51833		1.23278	0.425497
4.24 2	HPRT	27.96		NFATc1
4.24 2	HPRT	28.02		NFATc1	34.25
4.24 3	HPRT	22.46	22.4133	NFATc1		30.2	7.78667		1.44528	0.367221
4.24 3	HPRT	22.29		NFATc1	30.08
4.24 3	HPRT	22.49		NFATc1	30.32
5.6 1	HPRT		23.29	NFATc1		29.9	6.61	5.03667	1.32444	0.399303	0.391142
5.6 1	HPRT	23.31		NFATc1	29.85
5.6 1	HPRT	23.27		NFATc1	29.95
5.6 2	HPRT	27.1	27.165	NFATc1		33.835	6.67		1.38444	0.383037
5.6 2	HPRT	27.23		NFATc1	33.91
5.6 2	HPRT			NFATc1	33.76
5.6 3	HPRT	29.32	29.32	NFATc1	30.91	31.15	1.83		1.35444	0.391085
5.6 3	HPRT			NFATc1	31.39
5.6 3	HPRT			NFATc1
M-CSF avb3 1	HPRT	26.54	26.31	NFATc1		33.22	6.91	7.03889	1.62444	0.324335	0.625054
M-CSF avb3 1	HPRT	26.35		NFATc1	33.42
M-CSF avb3 1	HPRT	26.04		NFATc1	33.02
M-CSF avb3 2	HPRT	23.82	23.9633	NFATc1		29.27	5.30667		0.0211111	0.985473
M-CSF avb3 2	HPRT	23.88		NFATc1	29.11
M-CSF avb3 2	HPRT	24.19		NFATc1	29.43
M-CSF avb3 3	HPRT	24.8	24.76	NFATc1	33.98	33.66	8.9		0.822778	0.565352
M-CSF avb3 3	HPRT	24.63		NFATc1
M-CSF avb3 3	HPRT	24.85		NFATc1	33.34

## Sheet: G
Raw data of qPCR for OSCAR gene in differentiated osteoclasts
Target Name	Normalizing Gene	Cт	Cт Mean	Sample Name	Cт	Cт Mean	DCt	AvBil	DDCt (KO-WT)	2-DDCt	Av2-DDCt
pos1	HPRT		29.905	OSCAR		29.905	2.67833	4.48917		1	1.00234
pos1	HPRT	30.19		OSCAR	30.19
pos1	HPRT	29.62		OSCAR	29.62
pos2	HPRT	25.4	25.315	OSCAR	25.4	25.315	4.61		0.120833	0.919656
pos2	HPRT			OSCAR
pos2	HPRT	25.23		OSCAR	25.23
pos3	HPRT	24.83	24.915	OSCAR	24.83	24.915	4.36833		-0.120833	1.08736
pos3	HPRT			OSCAR
pos3	HPRT	25		OSCAR	25
Neg1	HPRT	40	40	OSCAR	40	40	12.4467	11.8389	7.9575	0.00402303	0.00326775
Neg1	HPRT			OSCAR
Neg1	HPRT	40		OSCAR	40
Neg2	HPRT	37.14	36.805	OSCAR	37.14	36.805	9.975		8.28167	0.00321344
Neg2	HPRT	36.47		OSCAR	36.47
Neg2	HPRT			OSCAR
Neg3	HPRT	38.99	39.495	OSCAR	38.99	39.495	13.095		8.60583	0.00256676
Neg3	HPRT	40		OSCAR	40
Neg3	HPRT			OSCAR
4.22 1	HPRT	29.6	29.61	OSCAR	29.6	29.61	5.33	4.92444	0.840833	0.558321	0.371338
4.22 1	HPRT			OSCAR
4.22 1	HPRT	29.62		OSCAR	29.62
4.22 2	HPRT	28.92	28.955	OSCAR	28.92	28.955	2.715		1.54	0.343885
4.22 2	HPRT			OSCAR
4.22 2	HPRT	28.99		OSCAR	28.99
4.22 3	HPRT		31.275	OSCAR		31.275	6.72833		2.23917	0.211809
4.22 3	HPRT	31.01		OSCAR	31.01
4.22 3	HPRT	31.54		OSCAR	31.54
4.24 1	HPRT	31.84	31.875	OSCAR	31.84	31.875	4.36833	5.23611	1.18083	0.441097	0.443222
4.24 1	HPRT			OSCAR
4.24 1	HPRT	31.91		OSCAR	31.91
4.24 2	HPRT	33.81	33.83	OSCAR	33.81	33.83	5.84333		1.35417	0.391161
4.24 2	HPRT	33.85		OSCAR	33.85
4.24 2	HPRT			OSCAR
4.24 3	HPRT	28.01	27.91	OSCAR	28.01	27.91	5.49667		1.0075	0.497407
4.24 3	HPRT	27.81		OSCAR	27.81
4.24 3	HPRT			OSCAR
5.6 1	HPRT	28.05	28.35	OSCAR	28.05	28.35	5.06	3.405	0.570833	0.673228	0.616883
5.6 1	HPRT			OSCAR
5.6 1	HPRT	28.65		OSCAR	28.65
5.6 2	HPRT	32.6	32.485	OSCAR	32.6	32.485	5.32		0.830833	0.562204
5.6 2	HPRT			OSCAR
5.6 2	HPRT	32.37		OSCAR	32.37
5.6 3	HPRT		29.155	OSCAR		29.155	-0.165		0.700833	0.615217
5.6 3	HPRT	28.93		OSCAR	28.93
5.6 3	HPRT	29.38		OSCAR	29.38
M-CSF avb3 1	HPRT		31.515	OSCAR		30.185	3.99	4.30667	-0.499167	1.4134	1.1535
M-CSF avb3 1	HPRT	31.86		OSCAR	30.39
M-CSF avb3 1	HPRT	31.17		OSCAR	29.98
M-CSF avb3 2	HPRT	27.43	27.315	OSCAR	28.33	28.2633	4.3		-0.189167	1.1401
M-CSF avb3 2	HPRT			OSCAR	28.14
M-CSF avb3 2	HPRT	27.2		OSCAR	28.32
M-CSF avb3 3	HPRT	29.28	29.39	OSCAR	29.28	29.39	4.63		0.140833	0.906995
M-CSF avb3 3	HPRT			OSCAR
M-CSF avb3 3	HPRT	29.5		OSCAR	29.5

## Sheet: H
Raw data of FACS based propidium iodide intensity on pre osteoclasts
	Positvie	Negative	GW2580	4.22	4.24	5.6	M-CSFavb3	M-CSFc-FMS
Propidium iodide intensity	67089	77172	206551	96679	145908	105755	77205	78943
	64903	65917	190067	163710	253893	96932	70453	81614
	66779	48719	211398	198125	199901	88309	69408	80278

## Sheet: I
Raw data of BMSCs XTT assay
The values in the table represent 650nm absorbance substracted from 450nm absorbance
	1	2	3	4	5	6	7	8	9	10	11	12
A	0.047	0.047	0.047	0.048	0.047	0.08	0.047	0.064	0.046	0.048	0.047	0.047	450
B	0.049	2.289	1.569	1.649	1.873	1.671	1.367	1.738	1.658	1.995	1.833	0.048	450
C	0.055	1.792	1.54	1.728	1.564	1.57	1.422	1.69	1.853	1.688	1.58	0.059	450
D	0.078	1.841	1.584	2.004	1.538	1.672	1.526	1.396	1.717	1.916	1.791	0.048	450
E	0.061	0.544	1.812	1.677	1.722	1.713	1.661	1.248	1.625	1.678	1.548	0.079	450
F	0.062	0.552	1.75	1.735	2.01	1.718	1.745	1.734	1.359	1.565	1.682	0.068	450
G	0.071	0.539	1.949	1.709	2.166	1.828	1.863	1.41	1.824	1.786	1.483	0.048	450
H	0.048	0.047	0.048	0.047	0.047	0.048	0.048	0.048	0.049	0.048	0.048	0.049	450
	1	2	3	4	5	6	7	8	9	10	11	12
A	0.043	0.043	0.043	0.043	0.042	0.061	0.043	0.048	0.042	0.042	0.042	0.042	650
B	0.045	0.1	0.088	0.093	0.094	0.087	0.09	0.091	0.093	0.092	0.093	0.041	650
C	0.049	0.094	0.09	0.094	0.089	0.087	0.088	0.094	0.096	0.091	0.097	0.046	650
D	0.057	0.108	0.095	0.102	0.094	0.091	0.089	0.088	0.093	0.094	0.093	0.042	650
E	0.047	0.119	0.091	0.086	0.09	0.092	0.091	0.086	0.095	0.101	0.103	0.055	650
F	0.045	0.116	0.095	0.088	0.093	0.093	0.09	0.092	0.084	0.092	0.095	0.049	650
G	0.053	0.116	0.101	0.09	0.101	0.092	0.096	0.092	0.095	0.094	0.102	0.044	650
H	0.043	0.042	0.042	0.042	0.043	0.043	0.043	0.042	0.043	0.043	0.043	0.043	650
positive	PBS	4.22 50nM	4.22 1uM	4.22 5uM	4.24 50nM	4.24 1uM	4.24 5uM	5.6 50nM	5.6 1uM	5.6 5uM	BLANK-->	0.509
1.423	0.828504	1.1851	1.00946	0.995269	1.0068	0.722058	0.953578	1.0476	0.621821	0.974867
1.243	0.84181	0.876404	1.2809	0.875517	1.00325	0.756653	1.02898	0.99793	0.996156	1.15494
1.22	0.886162	0.842697	1.41484	0.963335	1.12478	0.848906	1.16736	0.7123	0.723832	1.01301
