# Supplementary material for: A dual-specific macrophage colony-stimulating factor antagonist of c-FMS and αvβ3 integrin for osteoporosis therapy
Source: PLoS Biol. 2018 Aug 24;16(8):e2002979. doi: 10.1371/journal.pbio.2002979 (PMC6126843; doi:10.1371/journal.pbio.2002979)
Supplement: S5 Data — (XLSX) [file pbio.2002979.s023.xlsx]

## Sheet: B
Raw data of human CD14+ differentiation assay analysis for osteoclasts number
Every color represent 20 pictures from one well
Positive							Negative							4.22 50nM							4.22 250nM
	Ocs							Ocs							Ocs							Ocs
Avg	4	4	0	1	2		Avg	0	0	0	0	0		Avg	0	0	0	0	1		Avg	0	0	0	0	2
0.6	0	0	0	0	0		0.4	0	3	2	0	0		0.2	0	0	0	1	0		0.25	3	0	0	0	0
Sum	0	0	0	0	1		Sum	0	0	0	2	0		Sum	0	0	0	0	0		Sum	0	0	0	0	0
12	0	0	0	0	0		8	1	0	0	0	0		4	0	0	0	1	1		5	0	0	0	0	0
Avg	2	6	2	2	1		Avg	0	0	0	0	0		Avg	1	0	0	2	2		Avg	0	1	0	0	2
0.75	1	0	0	0	0		0.2	0	1	1	2	0		0.5	0	0	4	0	0		0.368421	0		3	1	0
Sum	0	0	0	0	0		Sum	0	0	0	0	0		Sum	0	0	0	0	1		Sum	0	0	0	0	0
15	0	0	1	0	0		4	0	0	0	0	0		10	0	0	0	0	0		7	0	0	0	0	0
Avg	5	5	1	0	0		Avg	0	0	0	0	1		Avg	0	4	3	3	0		Avg	0	0	0	0	1
0.8	0	0	0	0	0		0.2	0	1	1	0	0		0.55	0	1	0	0	0		0.421053	0	0	1	3
Sum	0	0	0	1	2		Sum	0	0	0	0	0		Sum	0	0	0	0	0		Sum	2	1	0	0	0
16	1	0	0	1	0		4	0	1	0	0	0		11	0	0	0	0	0		8	0	0	0	0	0
4.22 1uM							4.24 50nM							4.24 250nM							4.24 1uM
	Ocs							Ocs							Ocs							Ocs
Avg	0	0	0	0	0		Avg	0	0	0	0	0		Avg	0	1	0	0	0		Avg	0	0	0	0	0
0.35	0	0	0	0	2		0.3	0	0	2	0	2		0.3	0	0	1	0	1		0.4	0	3	2	0	0
Sum	3	2	0	0	0		Sum	2	0	0	0	0		Sum	2	0	0	1	0		Sum	0	0	0	2	0
7	0	0	0	0	0		6	0	0	0	0	0		6	0	0	0	0	0		8	1	0	0	0	0
Avg	0	0	0	0	0		Avg	0	0	0	0	0		Avg	0	0	0	2	0		Avg	0	0	0	0	0
0.35	0	0	2	2	0		0.45	0	0	0	0	1		0.45	0	2	0	0	0		0.2	0	1	1	2	0
Sum	2	0	0	0	0		Sum	1	0	0	0	0		Sum	1	0	0	0	1		Sum	0	0	0	0	0
7	0	0	0	0	1		9	0	0	4	3	0		9	0	2	0	1	0		4	0	0	0	0	0
Avg	1	0	0	0	1		Avg	0	3	2	0	1		Avg	0	1	2	0	1		Avg	0	0	0	0	1
0.4	0	0	0	0	2		0.4	0	0	0	0	0		0.4	0	0	0	0	0		0.2	0	1	1	0	0
Sum	2	2	0	0	0		Sum	0	0	1	0	0		Sum	1	0	0	2	0		Sum	0	0	0	0	0
8	0	0	0	0	0		8	0	1	0	0	0		8	0	0	1	0	0		4	0	1	0	0	0
5.6 50nM							5.6 250nM							5.6 1uM							M-CSF avb3 50nM
	Ocs							Ocs							Ocs							Ocs
Avg	1	0	0	1	0		Avg	0	0	1	0	0		Avg	0	0	0	0	0		Avg	0	0	3	1	0
0.5	0	0	2	4	1		0.3	0	2	0	3	0		0.15	0	0	1	0	1		0.6	0	0	1	0	0
Sum	0	1	0	0	0		Sum	0	0	0	0	0		Sum	0	0	0	0	0		Sum	0	0	0	0	1
10	0	0	0	0	0		6	0	0	0	0	0		3	0	0	1	0	0		12	0	1	3	1	1
Avg	0	0	0	0	1		Avg	1	0	1	0	0		Avg	0	0	0	0	0		Avg	0	0	1	1	2
0.4	0	0	0	2	1		0.25	0	2	0	0	1		0.2	0	0	0	1	1		0.65	1	1	1	1	2
Sum	2	1	0	0	0		Sum	0	0	0	0	0		Sum	1	0	0	1	0		Sum	0	1	1	0	1
8	0	0	1	0	0		5	0	0	0	0	0		4	0	0	0	0	0		13	0	0	0	0	0
Avg	0	1	0	0	0		Avg	0	0	0	0	0		Avg	0	0	0	0	0		Avg	1	0	0	1	2
0.55	1	1	0	1	2		0.45	0	2	2	3	0		0.15	0	0	0	1	1		0.5	0	0	2	0	0
Sum	3	0	0	0	0		Sum	1	0	0	0	0		Sum	0	0	0	0	0		Sum	0	1	0	0	0
11	1	0	0	1	0		9	1	0	0	0	0		3	0	0	1	0	0		10	2	0	0	1	0
M-CSF avb3 250nM							M-CSF avb3 1uM							M-CSF c-FMS 50nM							M-CSF c-FMS 250nM
	Ocs							Ocs							Ocs							Ocs
Avg	0	0	0	1	1		Avg	0	0	2	0	0		Avg	1	1	0	1	0		Avg	0	1	7	0	0
0.5	0	1	1	1	0		0.55	1	4	0	0	1		0.55	2	1	0	0	0		0.55	0	1	0	1	0
Sum	1	0	1	1	0		Sum	0	0	0	0	0		Sum	2	1	0	0	0		Sum	0	1	0	0	0
10	0	0	0	0	2		11	1	0	0	1	1		11	0	1	1	0	0		11	0	0	0	0	0
Avg	0	2	0	0	1		Avg	0	0	1	0	0		Avg	1	1	0	2	0		Avg	0	1	2	4	2
0.5	0	0	1	1	4		0.5	3	2	0	0	1		0.6	0	1	1	0	2		0.5	0	0	0	0	1
Sum	0	1	0	0	0		Sum	0	0	0	0	0		Sum	0	1	0	0	1		Sum	0	0	0	0	0
10	0	0	0	0	0		10	0	1	1	0	1		12	0	0	1	1	0		10	0	0	0	0	0
Avg	0	0	1	1	0		Avg	0	0	0	1	1		Avg	1	1	1	0	1		Avg	1	0	0	0	2
0.45	1	0	1	2	1		0.75	1	0	1	4	3		0.55	0	0	4	1	0		1.05	1	5	5	1	2
Sum	0	0	0	0	0		Sum	1	1	2	0	0		Sum	0	0	1	0	0		Sum	1	0	1	1	0
9	0	0	1	0	1		15	0	0	0	0	0		11	0	0	0	1	0		21	0	1	0	0	0
M-CSF c-FMS 1uM
	Ocs
Avg	0	0	0	0	1
0.65	1	0	2	1	3
Sum	1	0	0	0	1
13	1	1	0	0	1
Avg	0	0	1	0	0
0.6	2	1	0	1	1
Sum	2	0	4	0	0
12	0	0	0	0	0
Avg	0	1	1	2	0
0.55	0	0	1	0	1
Sum	0	1	0	0	0
11	1	1	1	1	0

## Sheet: C
Raw data of human CD14+ differentiation assay analysis for nuclei number
Every color represent 20 pictures from one well
Positive							Negative							4.22 50nM							4.22 250nM
	Nuclei							Nuclei							Nuclei							Nuclei
Avg	13	16	0	3	7		Avg	0	0	0	0	0		Avg	0	0	0	0	3		Avg	0	0	0	0	10
2.15	0	0	0	0	0		1.55	0	14	7	0	0		0.6	0	0	0	3	0		1.05	11	0	0	0	0
Sum	0	0	0	0	4		Sum	0	0	0	7	0		Sum	0	0	0	0	0		Sum	0	0	0	0	0
43	0	0	0	0	0		31	3	0	0	0	0		12	0	0	0	3	3		21	0	0	0	0	0
Avg	7	29	8	34	3		Avg	0	0	0	0	0		Avg	7	0	0	6	8		Avg	0	5	0	0	6
4.35	3	0	0	0	0		0.6	0	3	3	6	0		1.95	0	0	15	0	0		1.26316	0		10	3	0
Sum	0	0	0	0	0		Sum	0	0	0	0	0		Sum	0	0	0	0	3		Sum	0	0	0	0	0
87	0	0	3	0	0		12	0	0	0	0	0		39	0	0	0	0	0		24	0	0	0	0	0
Avg	42	21	6	0	0		Avg	0	0	0	0	3		Avg	0	16	20	11	0		Avg	0	0	0	0	3
4.75	0	0	0	0	0		0.7	0	4	4	0	0		2.55	0	4	0	0	0		1.73684	0	0	4	17
Sum	0	0	0	3	16		Sum	0	0	0	0	0		Sum	0	0	0	0	0		Sum	6	3	0	0	0
95	4	0	0	3	0		14	0	3	0	0	0		51	0	0	0	0	0		33	0	0	0	0	0
4.22 1uM							4.24 50nM							4.24 250nM							4.24 1uM
	Nuclei							Nuclei							Nuclei							Nuclei
Avg	0	0	0	0	0		Avg	0	0	0	0	0		Avg	0	3	0	0	0		Avg	0	0	0	0	0
1.25	0	0	0	0	8		1.25	0	0	6	0	12		1.25	0	0	5	0	4		1.55	0	14	7	0	0
Sum	11	6	0	0	0		Sum	7	0	0	0	0		Sum	10	0	0	3	0		Sum	0	0	0	7	0
25	0	0	0	0	0		25	0	0	0	0	0		25	0	0	0	0	0		31	3	0	0	0	0
Avg	0	0	0	0	0		Avg	0	0	0	0	0		Avg	0	0	0	8	0		Avg	0	0	0	0	0
1.15	0	0	8	6	0		1.75	0	0	0	0	3		1.75	0	7	0	0	0		0.6	0	3	3	6	0
Sum	6	0	0	0	0		Sum	4	0	0	0	0		Sum	4	0	0	0	4		Sum	0	0	0	0	0
23	0	0	0	0	3		35	0	0	16	12	0		35	0	9	0	3	0		12	0	0	0	0	0
Avg	3	0	0	0	3		Avg	0	10	9	0	3		Avg	0	4	7	0	3		Avg	0	0	0	0	3
1.35	0	0	0	0	8		1.4	0	0	0	0	0		1.4	0	0	0	0	0		0.7	0	4	4	0	0
Sum	6	7	0	0	0		Sum	0	0	3	0	0		Sum	4	0	0	7	0		Sum	0	0	0	0	0
27	0	0	0	0	0		28	0	3	0	0	0		28	0	0	3	0	0		14	0	3	0	0	0
5.6 50nM							5.6 250nM							5.6 1uM							M-CSF avb3 50nM
	Nuclei							Nuclei							Nuclei							Nuclei
Avg	5	0	0	3	0		Avg	0	0	3	0	0		Avg	0	0	0	0	0		Avg	0	0	9	3	0
1.7	0	0	7	13	3		1.05	0	7	0	11	0		0.45	0	0	3	0	3		1.85	0	0	3	0	0
Sum	0	3	0	0	0		Sum	0	0	0	0	0		Sum	0	0	0	0	0		Sum	0	0	0	0	3
34	0	0	0	0	0		21	0	0	0	0	0		9	0	0	3	0	0		37	0	3	10	3	3
Avg	0	0	0	0	3		Avg	3	0	3	0	0		Avg	0	0	0	0	0		Avg	0	0	3	3	6
1.3	0	0	0	7	4		0.8	0	6	0	0	4		0.7	0	0	0	5	3		2	3	3	3	3	6
Sum	6	3	0	0	0		Sum	0	0	0	0	0		Sum	3	0	0	3	0		Sum	0	3	3	0	4
26	0	0	3	0	0		16	0	0	0	0	0		14	0	0	0	0	0		40	0	0	0	0	0
Avg	0	3	0	0	0		Avg	0	0	0	0	0		Avg	0	0	0	0	0		Avg	3	0	0	3	7
1.9	3	3	0	3	8		1.65	0	7	7	12	0		0.5	0	0	0	4	3		1.6	0	0	6	0	0
Sum	12	0	0	0	0		Sum	3	0	0	0	0		Sum	0	0	0	0	0		Sum	0	4	0	0	0
38	3	0	0	3	0		33	4	0	0	0	0		10	0	0	3	0	0		32	6	0	0	3	0
M-CSF avb3 250nM							M-CSF avb3 1uM							M-CSF c-FMS 50nM							M-CSF c-FMS 250nM
	Nuclei							Nuclei							Nuclei							Nuclei
Avg	0	0	0	3	3		Avg	0	0	8	0	0		Avg	4	3	0	3	0		Avg	0	3	25	0	0
1.6	0	3	3	4	0		2.1	3	19	0	0	3		1.95	9	4	0	0	0		1.85	0	3	0	3	0
Sum	3	0	4	3	0		Sum	0	0	0	0	0		Sum	6	4	0	0	0		Sum	0	3	0	0	0
32	0	0	0	0	6		42	3	0	0	3	3		39	0	3	3	0	0		37	0	0	0	0	0
Avg	0	7	0	0	3		Avg	0	0	3	0	0		Avg	3	3	0	6	0		Avg	0	3	8	20	9
1.95	0	0	3	3	20		1.85	11	10	0	0	4		1.8	0	3	3	0	6		2.15	0	0	0	0	3
Sum	0	3	0	0	0		Sum	0	0	0	0	0		Sum	0	3	0	0	3		Sum	0	0	0	0	0
39	0	0	0	0	0		37	0	3	3	0	3		36	0	0	3	3	0		43	0	0	0	0	0
Avg	0	0	3	3	0		Avg	0	0	0	3	5		Avg	4	3	3	0	3		Avg	3	0	0	0	10
1.35	3	0	3	6	3		2.7	3	0	3	14	13		1.95	0	0	17	3	0		4.5	3	28	18	5	6
Sum	0	0	0	0	0		Sum	3	4	6	0	0		Sum	0	0	3	0	0		Sum	3	0	5	4	0
27	0	0	3	0	3		54	0	0	0	0	0		39	0	0	0	3	0		90	0	5	0	0	0
M-CSF c-FMS 1uM
	Nuclei
Avg	0	0	0	0	3
2.3	4	0	7	3	13
Sum	4	0	0	0	3
46	3	3	0	0	3
Avg	0	0	3	0	0
2.15	6	3	0	3	3
Sum	8	0	17	0	0
43	0	0	0	0	0
Avg	0	4	3	6	0
1.8	0	0	4	0	3
Sum	0	3	0	0	0
36	3	4	3	3	0

## Sheet: D
Raw data of Murine BMMs differentiation assay analysis for osteosclasts area
Every color represent 20 pictures from one well
Positive							Negative							4.22 50nM							4.22 250nM
	Area							Area							Area							Area
Avg	49163	13455	0	7484	7842		Avg	0	0	0	0	0		Avg	0	0	0	0	5910		Avg	0	0	0	0	9189
5388.75	0	0	0	0	0		2239.95	0	19292	7254	0	0		2906.7	0	0	0	5817	0		1015.6	11123	0	0	0	0
Sum	0	0	0	0	29831		Sum	0	0	0	15880	0		Sum	0	0	0	0	0		Sum	0	0	0	0	0
107775	0	0	0	0	0		44799	2373	0	0	0	0		58134	0	0	0	22866	23541		20312	0	0	0	0	0
Avg	12743	37802	6848	46557	3581		Avg	0	0	0	0	0		Avg	16899	0	0	7411	10083		Avg	0	5260	0	0	20566
6026.85	2269	0	0	0	0		969.7	0	7008	5106	7280	0		3075.8	0	0	15988	0	0		2914.2	0	16714	12681	3063	0
Sum	0	0	0	0	0		Sum	0	0	0	0	0		Sum	0	0	0	0	11135		Sum	0	0	0	0	0
120537	0	0	10737	0	0		19394	0	0	0	0	0		61516	0	0	0	0	0		58284	0	0	0	0	0
Avg	67546	45293	10529	0	0		Avg	0	0	0	0	4774		Avg	0	14380	17597	28582	0		Avg	0	0	0	0	8257
7941.4	0	0	0	0	0		996.7	0	3995	4196	0	0		3378.45	0	7010	0	0	0		3057.9	0	0	3489	19009	23681
Sum	0	0	0	4264	26953		Sum	0	0	0	0	0		Sum	0	0	0	0	0		Sum	4266	2456	0	0	0
158828	1785	0	0	2458	0		19934	0	6969	0	0	0		67569	0	0	0	0	0		61158	0	0	0	0	0
4.22 1uM							4.24 50nM							4.24 250nM							4.24 1uM
	Area							Area							Area							Area
Avg	0	0	0	0	0		Avg	0	0	0	0	0		Avg	0	4333	0	0	0		Avg	0	0	0	0	0
2133.75	0	0	0	0	13632		1748.1	0	0	12247	0	7942		1747.1	0	0	4082	0	7942		2239.95	0	19292	7254	0	0
Sum	19668	9375	0	0	0		Sum	14773	0	0	0	0		Sum	14223	0	0	4362	0		Sum	0	0	0	15880	0
42675	0	0	0	0	0		34962	0	0	0	0	0		34942	0	0	0	0	0		44799	2373	0	0	0	0
Avg	0	0	0	0	0		Avg	0	0	0	0	0		Avg	0	0	0	9556	0		Avg	0	0	0	0	0
1609.7	0	0	12416	6641	0		2263.35	0	0	0	0	6256		2263.05	0	10236	0	0	0		969.7	0	7008	5106	7280	0
Sum	8899	0	0	0	0		Sum	7840	0	0	0	0		Sum	7340	0	0	0	5223		Sum	0	0	0	0	0
32194	0	0	0	0	4238		45267	0	0	14957	16214	0		45261	0	8750	0	4156	0		19394	0	0	0	0	0
Avg	8391	0	0	0	5218		Avg	0	13507	14169	0	2035		Avg	0	4502	18960	0	2035		Avg	0	0	0	0	4774
2436.15	0	0	0	0	12047		1824.55	0	0	0	0	0		1824.45	0	0	0	0	0		996.7	0	3995	4196	0	0
Sum	17325	5742	0	0	0		Sum	0	0	4212	0	0		Sum	0	0	0	8424	0		Sum	0	0	0	0	0
48723	0	0	0	0	0		36491	0	2568	0	0	0		36489	0	0	2568	0	0		19934	0	6969	0	0	0
5.6 50nM							5.6 250nM							5.6 1uM							M-CSF avb3 50nM
	Area							Area							Area							Area
Avg	3755	0	0	1832	0		Avg	0	0	1847	0	0		Avg	0	0	0	0	0		Avg	0	0	10279	14104	0
2078.05	0	0	8873	20157	3641		1498.15	0	11457	0	3	16656		408.95	0	0	2699	0	2961		2812.65	0	0	4043	0	0
Sum	0	3303	0	0	0		Sum	0	0	0	0	0		Sum	0	0	0	0	0		Sum	0	0	0	0	3662
41561	0	0	0	0	0		29963	0	0	0	0	0		8179	0	0	2519	0	0		56253	0	4996	12129	3084	3956
Avg	0	0	0	0	3938		Avg	23582	0	2238	0	0		Avg	0	0	0	0	0		Avg	0	0	4256	1956	5180
2860.9	0	0	0	10902	19302		1618	0	4207	0	0	2333		838.1	0	0	0	4181	5929		2021.35	2342	1801	2047	3338	8123
Sum	11862	1792	0	0	0		Sum	0	0	0	0	0		Sum	3431	0	0	3221	0		Sum	0	4663	3289	0	3432
57218	0	0	9422	0	0		32360	0	0	0	0	0		16762	0	0	0	0	0		40427	0	0	0	0	0
Avg	0	7827	0	0	0		Avg	0	0	0	0	0		Avg	0	0	0	0	0		Avg	2190	0	0	3956	6760
2919.7	2404	9340	0	4006	9359		2335.3	0	8905	9591	18637	0		320.65	0	0	0	3081	1689		3459.9	0	0	8248	0	0
Sum	15700	0	0	0	0		Sum	3583	0	0	0	0		Sum	0	0	0	0	0		Sum	0	42053	0	0	0
58394	3706	0	0	6052	0		46706	5990	0	0	0	0		6413	0	0	1643	0	0		69198	4663	0	0	1328	0
M-CSF avb3 250nM							M-CSF avb3 1uM							M-CSF c-FMS 50nM							M-CSF c-FMS 250nM
	Area							Area							Area							Area
Avg	0	0	0	3447	5261		Avg	0	0	5080	0	0		Avg	5830	2428	0	2408	0		Avg	0	2641	42854	0	0
2333.45	0	3257	2525	2134	0		1861.85	8450	13931	0	0	0		1931.9	5789	2608	0	0	0		3003.5	0	9523	0	3488	0
Sum	2705	0	5338	3785	0		Sum	0	0	0	0	0		Sum	9423	7224	0	0	0		Sum	0	1564	0	0	0
46669	0	0	0	0	18217		37237	4195	0	0	1727	3854		38638	0	1393	1535	0	0		60070	0	0	0	0	0
Avg	0	22215	0	0	5577		Avg	0	0	4305	0	0		Avg	2371	1965	0	7902	0		Avg	0	21194	6294	23564	12382
2437.2	0	0	1922	6154	11285		1366.3	6784	7529	0	0	2997		2146.5	0	2484	6722	0	3661		3287.1	0	0	0	0	2308
Sum	0	1591	0	0	0		Sum	0	0	0	0	0		Sum	0	11141	0	0	2357		Sum	0	0	0	0	0
48744	0	0	0	0	0		27326	0	2309	1901	0	1501		42930	0	0	2910	1417	0		65742	0	0	0	0	0
Avg	0	0	8294	7469	0		Avg	0	0	0	6533	5050		Avg	3323	2769	2999	0	2783		Avg	6275	0	0	0	9577
1712.65	2772	0	2692	4961	2001		2130.25	2794	0	1857	9561	6988		2118.65	0	0	18672	6265	0		6628.1	3418	29405	54938	6144	5447
Sum	0	0	0	0	0		Sum	3978	2608	3236	0	0		Sum	0	0	3466	0	0		Sum	2297	0	3282	4411	0
34253	0	0	1617	0	4447		42605	0	0	0	0	0		42373	0	0	0	2096	0		132562	0	7368	0	0	0
M-CSF c-FMS 1uM
	Area
Avg	0	0	0	0	2428
2517.95	1892	0	11592	1530	12716
Sum	11895	0	0	0	1506
50359	1620	2132	0	0	3048
Avg	0	0	1818	0	0
2447	3314	2630	0	4982	2164
Sum	7559	0	26473	0	0
48940	0	0	0	0	0
Avg	0	5228	3437	6374	0
1962.45	0	0	2797	0	2766
Sum	0	1546	0	0	0
39249	5758	7077	2145	2121	0
