# Supplementary material for: A dual-specific macrophage colony-stimulating factor antagonist of c-FMS and αvβ3 integrin for osteoporosis therapy
Source: PLoS Biol. 2018 Aug 24;16(8):e2002979. doi: 10.1371/journal.pbio.2002979 (PMC6126843; doi:10.1371/journal.pbio.2002979)
Supplement: S6 Data — CTX, carboxy-terminal telopeptide. (XLSX) [file pbio.2002979.s024.xlsx]

## Sheet: B
Raw data of CTX ELISA
	Standart curve
		Concentration [ng/ml]	Absorbance [450nm] - Absorbance [650nm]		Absorbance [450nm] - Absorbance [650nm]					CTX concentration [ng/ml]
	CAL0	0	1.758		Sham	OVX + PBS	OVX + 4.22	OVX + 5.6		sham	OVX + PBS	OVX + 4.22	OVX + 5.6
	CAL1	8.4	0.977		0.6805	0.443	0.587	0.6075		66.6027	99.137	79.411	76.6027
	CAL2	16.5	0.763		0.6425	0.5105	0.593	0.5895		71.8082	89.8904	78.589	79.0685
	CAL3	52.5	0.614		0.6495	0.594	0.5115	0.719		71.0303	78.4521	89.7534	61.3288
	CAL4	105	0.179		0.6617	0.5795	0.59	0.637		69.7172	80.4383	79	72.5617
	CAL5	181.4	0.046			0.4365	0.6375	0.595			100.027	72.4931	78.3151
						0.4499	0.5595	0.6835			97.0404	83.1781	66.1918
						0.4378	0.5768	0.5414			99.7172	80.6768	83.5556
							0.5447	0.6494				85.4242	69.6667
