# Supplementary material for: A dual-specific macrophage colony-stimulating factor antagonist of c-FMS and αvβ3 integrin for osteoporosis therapy
Source: PLoS Biol. 2018 Aug 24;16(8):e2002979. doi: 10.1371/journal.pbio.2002979 (PMC6126843; doi:10.1371/journal.pbio.2002979)
Supplement: S7 Data — YSD, yeast surface display. (XLSX) [file pbio.2002979.s025.xlsx]

## Sheet: C
Raw data of M-CSF WT titration curve on yeast
c-FMS Conc. [nM]	binding represented by mean FITC intensity	binding to expression normalization	binding normalization		Expression intensitiy (PE)
2000	163919	2.75577	1		59482
1000	149749	2.51755	0.913555
500	144100	2.42258	0.879093
250	141837	2.38454	0.865287
100	129939	2.18451	0.792702
50	113529	1.90863	0.692592
25	88385	1.48591	0.539199
10	52587	0.884083	0.320811
1	10755	0.180811	0.0656117
0.5	6858	0.115295	0.0418377
