# Supplementary material for: A dual-specific macrophage colony-stimulating factor antagonist of c-FMS and αvβ3 integrin for osteoporosis therapy
Source: PLoS Biol. 2018 Aug 24;16(8):e2002979. doi: 10.1371/journal.pbio.2002979 (PMC6126843; doi:10.1371/journal.pbio.2002979)
Supplement: S8 Data — (XLSX) [file pbio.2002979.s026.xlsx]

## Sheet: A
Size exclusion data of 4.22
Chrom.1		Chrom.1
UV 1_280		Fraction
ml	mAU	ml	Fraction
0.001	0.105233	104.324	2
0.006	0.12787	105.324	3
0.011	0.150671	106.324	4
0.017	0.173555	107.324	5
0.022	0.196274	108.324	6
0.027	0.220643	109.324	7
0.033	0.249531	110.325	8
0.038	0.276443	111.325	9
0.043	0.289964	112.325	10
0.049	0.290131	113.325	11
0.054	0.28922	114.326	12
0.059	0.288446	115.326	13
0.065	0.287211	116.326	14
0.07	0.286271	117.326	15
0.075	0.287143	118.327	16
0.081	0.287469	119.327	17
0.086	0.287239	120.327	18
0.091	0.288758	121.326	19
0.097	0.289006	122.326	20
0.102	0.288531	122.685	Waste
0.107	0.29038	123.433	22
0.113	0.29332	123.729	Waste
0.118	0.294622	123.732	24
0.123	0.295289	123.735	25
0.129	0.29557	124.051	Waste
0.134	0.297774
0.139	0.299247
0.144	0.29986
0.15	0.302096
0.155	0.305295
0.16	0.30607
0.166	0.306295
0.171	0.306619
0.176	0.306289
0.182	0.306441
0.187	0.307207
0.192	0.307699
0.198	0.30889
0.203	0.306455
0.208	0.306096
0.214	0.30701
0.219	0.30627
0.224	0.305347
0.23	0.305719
0.235	0.305573
0.24	0.305391
0.246	0.305799
0.251	0.30744
0.256	0.307664
0.262	0.306422
0.267	0.308767
0.272	0.310838
0.278	0.31215
0.283	0.310835
0.288	0.31103
0.294	0.314027
0.299	0.314332
0.304	0.315944
0.31	0.319188
0.315	0.320629
0.32	0.322457
0.326	0.326082
0.331	0.329607
0.336	0.330609
0.342	0.332272
0.347	0.33491
0.352	0.340202
0.358	0.343236
0.363	0.347667
0.368	0.352295
0.374	0.359272
0.379	0.367158
0.384	0.376738
0.39	0.389427
0.395	0.405467
0.4	0.422844
0.406	0.44409
0.411	0.467191
0.416	0.490949
0.422	0.51731
0.427	0.547868
0.432	0.581805
0.437	0.619496
0.443	0.669923
0.448	0.72971
0.453	0.784278
0.459	0.825121
0.464	0.853733
0.469	0.877261
0.475	0.891006
0.48	0.90012
0.485	0.902827
0.491	0.897211
0.496	0.883858
0.501	0.862842
0.507	0.826269
0.512	0.769806
0.517	0.706611
0.523	0.653257
0.528	0.606306
0.533	0.563654
0.539	0.52401
0.544	0.48976
0.549	0.453671
0.555	0.421147
0.56	0.394447
0.565	0.368715
0.571	0.348051
0.576	0.326063
0.581	0.312674
0.587	0.300327
0.592	0.287277
0.597	0.276914
0.603	0.267911
0.608	0.257936
0.613	0.251118
0.619	0.247338
0.624	0.24222
0.629	0.235498
0.635	0.22946
0.64	0.227532
0.645	0.225674
0.651	0.225389
0.656	0.219807
0.661	0.219167
0.667	0.217382
0.672	0.215821
0.677	0.212604
0.683	0.211152
0.688	0.211151
0.693	0.213824
0.699	0.220394
0.704	0.231027
0.709	0.245763
0.715	0.267273
0.72	0.297475
0.725	0.337709
0.73	0.384645
0.736	0.443538
0.741	0.516273
0.746	0.602648
0.752	0.704562
0.757	0.822095
0.762	0.953883
0.768	1.09542
0.773	1.24848
0.778	1.41013
0.784	1.57831
0.789	1.75343
0.794	1.93143
0.8	2.10731
0.805	2.28396
0.81	2.45325
0.816	2.6155
0.821	2.76559
0.826	2.9061
0.832	3.03054
0.837	3.14811
0.842	3.25445
0.848	3.35006
0.853	3.43017
0.858	3.49887
0.864	3.55886
0.869	3.61138
0.874	3.65705
0.88	3.695
0.885	3.72899
0.89	3.76005
0.896	3.78856
0.901	3.81338
0.906	3.83436
0.912	3.85263
0.917	3.87016
0.922	3.88855
0.928	3.90767
0.933	3.9273
0.938	3.94468
0.944	3.95919
0.949	3.97447
0.954	3.98668
0.96	3.99802
0.965	4.00883
0.97	4.01907
0.976	4.02822
0.981	4.03884
0.986	4.05271
0.992	4.06165
0.997	4.07085
1.002	4.07744
1.007	4.08896
1.013	4.10097
1.018	4.11656
1.023	4.12985
1.029	4.14384
1.034	4.16336
1.039	4.18265
1.045	4.20147
1.05	4.21823
1.055	4.23333
1.061	4.24695
1.066	4.25965
1.071	4.27215
1.077	4.27909
1.082	4.28329
1.087	4.28409
1.093	4.2847
1.098	4.27947
1.103	4.26726
1.109	4.25315
1.114	4.23916
1.119	4.21927
1.125	4.19837
1.13	4.17598
1.135	4.15245
1.141	4.12666
1.146	4.10002
1.151	4.07492
1.157	4.04506
1.162	4.01448
1.167	3.98301
1.173	3.95241
1.178	3.92109
1.183	3.88946
1.189	3.85896
1.194	3.83198
1.199	3.80324
1.205	3.77373
1.21	3.74312
1.215	3.71421
1.221	3.68979
1.226	3.66263
1.231	3.63949
1.237	3.61642
1.242	3.59178
1.247	3.57014
1.253	3.54608
1.258	3.52405
1.263	3.50004
1.269	3.47693
1.274	3.45429
1.279	3.43517
1.285	3.4125
1.29	3.39003
1.295	3.37085
1.3	3.35075
1.306	3.33056
1.311	3.3124
1.316	3.29278
1.322	3.27537
1.327	3.25993
1.332	3.24532
1.338	3.23061
1.343	3.21682
1.348	3.20145
1.354	3.18545
1.359	3.1705
1.364	3.15765
1.37	3.14402
1.375	3.13407
1.38	3.12366
1.386	3.11271
1.391	3.1014
1.396	3.08841
1.402	3.07627
1.407	3.06441
1.412	3.05341
1.418	3.04577
1.423	3.03801
1.428	3.03063
1.434	3.0198
1.439	3.01295
1.444	3.00139
1.45	2.99575
1.455	2.98503
1.46	2.97741
1.466	2.97138
1.471	2.96409
1.476	2.95871
1.482	2.95345
1.487	2.94817
1.492	2.94186
1.498	2.93651
1.503	2.93244
1.508	2.92849
1.514	2.92701
1.519	2.92245
1.524	2.92054
1.53	2.91842
1.535	2.91044
1.54	2.90696
1.546	2.90123
1.551	2.89583
1.556	2.89154
1.562	2.88727
1.567	2.88245
1.572	2.87997
1.578	2.87645
1.583	2.86946
1.588	2.86816
1.593	2.86452
1.599	2.86302
1.604	2.8608
1.609	2.85803
1.615	2.85763
1.62	2.85724
1.625	2.85789
1.631	2.85484
1.636	2.85535
1.641	2.85395
1.647	2.85392
1.652	2.8537
1.657	2.85409
1.663	2.85311
1.668	2.85294
1.673	2.85652
1.679	2.85395
1.684	2.85349
1.689	2.854
1.695	2.85387
1.7	2.85534
1.705	2.85493
1.711	2.85492
1.716	2.85524
1.721	2.85613
1.727	2.85499
1.732	2.85664
1.737	2.8595
1.743	2.85803
1.748	2.86209
1.753	2.86117
1.759	2.85953
1.764	2.85844
1.769	2.85651
1.775	2.8559
1.78	2.8542
1.785	2.85224
1.791	2.85444
1.796	2.85292
1.801	2.84788
1.807	2.84186
1.812	2.84023
1.817	2.83599
1.823	2.83326
1.828	2.83196
1.833	2.83007
1.839	2.8303
1.844	2.8275
1.849	2.82571
1.855	2.82191
1.86	2.81593
1.865	2.81147
1.871	2.80867
1.876	2.80654
1.881	2.80408
1.886	2.80189
1.892	2.79804
1.897	2.79614
1.902	2.79322
1.908	2.79126
1.913	2.78722
1.918	2.78544
1.924	2.78228
1.929	2.77959
1.934	2.77727
1.94	2.77518
1.945	2.77124
1.95	2.76817
1.956	2.76458
1.961	2.75797
1.966	2.75347
1.972	2.74638
1.977	2.74096
1.982	2.73707
1.988	2.7326
1.993	2.72711
1.998	2.71959
2.004	2.7123
2.009	2.70529
2.014	2.70036
2.02	2.69303
2.025	2.68553
2.03	2.6786
2.036	2.67293
2.041	2.66839
2.046	2.66138
2.052	2.65596
2.057	2.65061
2.062	2.64776
2.068	2.64433
2.073	2.6386
2.078	2.63424
2.084	2.62873
2.089	2.62321
2.094	2.62154
2.1	2.61674
2.105	2.61179
2.11	2.60454
2.116	2.59863
2.121	2.58865
2.126	2.58099
2.132	2.57492
2.137	2.57054
2.142	2.56566
2.148	2.56357
2.153	2.55942
2.158	2.55266
2.164	2.54756
2.169	2.54053
2.174	2.53255
2.179	2.52755
2.185	2.5204
2.19	2.51708
2.195	2.50992
2.201	2.50258
2.206	2.49367
2.211	2.48283
2.217	2.47368
2.222	2.46531
2.227	2.45723
2.233	2.44563
2.238	2.43817
2.243	2.4298
2.249	2.42158
2.254	2.41401
2.259	2.40509
2.265	2.39752
2.27	2.38778
2.275	2.38362
2.281	2.37703
2.286	2.37133
2.291	2.36372
2.297	2.35634
2.302	2.34899
2.307	2.34183
2.313	2.33611
2.318	2.32748
2.323	2.32049
2.329	2.31274
2.334	2.30558
2.339	2.29692
2.345	2.28835
2.35	2.27827
2.355	2.27071
2.361	2.26692
2.366	2.25856
2.371	2.24975
2.377	2.24329
2.382	2.23689
2.387	2.23153
2.393	2.22716
2.398	2.22069
2.403	2.21625
2.409	2.20778
2.414	2.20284
2.419	2.19424
2.425	2.18501
2.43	2.17647
2.435	2.16811
2.441	2.15879
2.446	2.14857
2.451	2.13742
2.456	2.12563
2.462	2.11794
2.467	2.10502
2.472	2.09475
2.478	2.08743
2.483	2.07733
2.488	2.06931
2.494	2.06196
2.499	2.05618
2.504	2.05081
2.51	2.04453
2.515	2.03688
2.52	2.03052
2.526	2.02366
2.531	2.01731
2.536	2.01021
2.542	2.00037
2.547	1.99296
2.552	1.98815
2.558	1.98198
2.563	1.97399
2.568	1.96646
2.574	1.95918
2.579	1.95184
2.584	1.94622
2.59	1.93785
2.595	1.92978
2.6	1.92066
2.606	1.91276
2.611	1.90339
2.616	1.89602
2.622	1.88591
2.627	1.8769
2.632	1.86781
2.638	1.85992
2.643	1.85345
2.648	1.84479
2.654	1.83859
2.659	1.82991
2.664	1.8255
2.67	1.82017
2.675	1.81501
2.68	1.80676
2.686	1.80208
2.691	1.79622
2.696	1.79086
2.702	1.78559
2.707	1.77692
2.712	1.76913
2.718	1.76195
2.723	1.75718
2.728	1.75107
2.734	1.74211
2.739	1.73447
2.744	1.72946
2.749	1.72203
2.755	1.71357
2.76	1.70817
2.765	1.70058
2.771	1.69193
2.776	1.68273
2.781	1.67407
2.787	1.66634
2.792	1.65681
2.797	1.65105
2.803	1.64388
2.808	1.63606
2.813	1.62715
2.819	1.62054
2.824	1.61389
2.829	1.606
2.835	1.59796
2.84	1.5928
2.845	1.58774
2.851	1.58035
2.856	1.57383
2.861	1.56558
2.867	1.55865
2.872	1.55335
2.877	1.54669
2.883	1.53986
2.888	1.53565
2.893	1.53131
2.899	1.5247
2.904	1.51846
2.909	1.51473
2.915	1.5116
2.92	1.50897
2.925	1.50496
2.931	1.50168
2.936	1.49711
2.941	1.49283
2.947	1.48854
2.952	1.48269
2.957	1.47379
2.963	1.46798
2.968	1.46572
2.973	1.46074
2.979	1.45664
2.984	1.45099
2.989	1.44454
2.995	1.4378
3	1.43057
3.005	1.42595
3.011	1.42098
3.016	1.41618
3.021	1.41258
3.027	1.40988
3.032	1.40431
3.037	1.39596
3.042	1.38955
3.048	1.38303
3.053	1.37573
3.058	1.36998
3.064	1.36474
3.069	1.36015
3.074	1.35405
3.08	1.34774
3.085	1.34037
3.09	1.33212
3.096	1.32579
3.101	1.31872
3.106	1.31296
3.112	1.30915
3.117	1.30826
3.122	1.3033
3.128	1.29566
3.133	1.28853
3.138	1.28231
3.144	1.27757
3.149	1.27263
3.154	1.26869
3.16	1.26272
3.165	1.25737
3.17	1.25167
3.176	1.24636
3.181	1.23837
3.186	1.23092
3.192	1.22539
3.197	1.22162
3.202	1.21772
3.208	1.21411
3.213	1.20961
3.218	1.20502
3.224	1.20043
3.229	1.19618
3.234	1.19236
3.24	1.18927
3.245	1.18616
3.25	1.18317
3.256	1.18075
3.261	1.17897
3.266	1.17518
3.272	1.16994
3.277	1.16381
3.282	1.15829
3.288	1.15408
3.293	1.15027
3.298	1.14724
3.304	1.14358
3.309	1.13897
3.314	1.13331
3.32	1.1302
3.325	1.12722
3.33	1.12234
3.335	1.11921
3.341	1.11825
3.346	1.11662
3.351	1.11594
3.357	1.11322
3.362	1.10959
3.367	1.10699
3.373	1.10436
3.378	1.10187
3.383	1.09873
3.389	1.09438
3.394	1.09132
3.399	1.08989
3.405	1.08766
3.41	1.08468
3.415	1.08223
3.421	1.08191
3.426	1.08156
3.431	1.0792
3.437	1.07813
3.442	1.07676
3.447	1.0746
3.453	1.07299
3.458	1.0699
3.463	1.06524
3.469	1.06004
3.474	1.05539
3.479	1.05205
3.485	1.04794
3.49	1.04424
3.495	1.04028
3.501	1.03619
3.506	1.03193
3.511	1.02955
3.517	1.02738
3.522	1.02503
3.527	1.02214
3.533	1.02012
3.538	1.01834
3.543	1.01336
3.549	1.00729
3.554	1.00185
3.559	0.997676
3.565	0.994604
3.57	0.991644
3.575	0.987618
3.581	0.981547
3.586	0.975863
3.591	0.971988
3.597	0.969372
3.602	0.966095
3.607	0.96242
3.613	0.960464
3.618	0.960738
3.623	0.959768
3.628	0.957939
3.634	0.956828
3.639	0.954957
3.644	0.953512
3.65	0.954275
3.655	0.954753
3.66	0.953588
3.666	0.952158
3.671	0.951585
3.676	0.951458
3.682	0.950351
3.687	0.948707
3.692	0.948358
3.698	0.948401
3.703	0.946469
3.708	0.945172
3.714	0.943219
3.719	0.939121
3.724	0.936095
3.73	0.933757
3.735	0.93083
3.74	0.928625
3.746	0.925066
3.751	0.920567
3.756	0.915878
3.762	0.91002
3.767	0.905748
3.772	0.901705
3.778	0.897825
3.783	0.895783
3.788	0.894199
3.794	0.892632
3.799	0.89053
3.804	0.888227
3.81	0.886035
3.815	0.884409
3.82	0.883757
3.826	0.882444
3.831	0.880181
3.836	0.876229
3.842	0.872273
3.847	0.871079
3.852	0.869066
3.858	0.865387
3.863	0.862812
3.868	0.860479
3.874	0.859507
3.879	0.858601
3.884	0.856028
3.89	0.854009
3.895	0.852715
3.9	0.852341
3.906	0.851772
3.911	0.849522
3.916	0.846857
3.921	0.845474
3.927	0.845338
3.932	0.844562
3.937	0.840414
3.943	0.835168
3.948	0.831987
3.953	0.830463
3.959	0.829595
3.964	0.827652
3.969	0.824066
3.975	0.821775
3.98	0.820885
3.985	0.819072
3.991	0.816559
3.996	0.813005
4.001	0.810391
4.007	0.81114
4.012	0.812659
4.017	0.812407
4.023	0.811338
4.028	0.810036
4.033	0.809312
4.039	0.809698
4.044	0.809312
4.049	0.809285
4.055	0.810338
4.06	0.810823
4.065	0.811587
4.071	0.81214
4.076	0.810441
4.081	0.808909
4.087	0.808278
4.092	0.806904
4.097	0.806375
4.103	0.806209
4.108	0.80527
4.113	0.805035
4.119	0.803343
4.124	0.799582
4.129	0.796661
4.135	0.795755
4.14	0.795285
4.145	0.793261
4.151	0.792336
4.156	0.790668
4.161	0.787018
4.167	0.784503
4.172	0.782795
4.177	0.780554
4.183	0.778547
4.188	0.777355
4.193	0.776691
4.199	0.77529
4.204	0.772722
4.209	0.772541
4.214	0.773223
4.22	0.771945
4.225	0.770443
4.23	0.768609
4.236	0.766836
4.241	0.764811
4.246	0.761824
4.252	0.761232
4.257	0.76052
4.262	0.75857
4.268	0.757839
4.273	0.756125
4.278	0.753812
4.284	0.751082
4.289	0.750343
4.294	0.751476
4.3	0.75183
4.305	0.751174
4.31	0.749683
4.316	0.747672
4.321	0.745645
4.326	0.745171
4.332	0.744011
4.337	0.742491
4.342	0.741099
4.348	0.738954
4.353	0.737561
4.358	0.736233
4.364	0.735314
4.369	0.734794
4.374	0.733803
4.38	0.733749
4.385	0.732993
4.39	0.730594
4.396	0.727856
4.401	0.724646
4.406	0.721783
4.412	0.720998
4.417	0.720244
4.422	0.718007
4.428	0.713831
4.433	0.708879
4.438	0.704354
4.444	0.700529
4.449	0.697632
4.454	0.694957
4.46	0.691426
4.465	0.68908
4.47	0.688356
4.476	0.686785
4.481	0.684586
4.486	0.68278
4.491	0.683349
4.497	0.684618
4.502	0.684737
4.507	0.685282
4.513	0.686706
4.518	0.68755
4.523	0.687794
4.529	0.687643
4.534	0.687222
4.539	0.686045
4.545	0.684657
4.55	0.682979
4.555	0.68042
4.561	0.678208
4.566	0.677266
4.571	0.676446
4.577	0.674405
4.582	0.672672
4.587	0.67068
4.593	0.670299
4.598	0.670077
4.603	0.669119
4.609	0.669907
4.614	0.671767
4.619	0.67326
4.625	0.673849
4.63	0.673451
4.635	0.672241
4.641	0.671709
4.646	0.671889
4.651	0.671578
4.657	0.670211
4.662	0.668254
4.667	0.666755
4.673	0.663757
4.678	0.660328
4.683	0.657075
4.689	0.654666
4.694	0.651382
4.699	0.648173
4.705	0.64749
4.71	0.648376
4.715	0.649444
4.721	0.650212
4.726	0.649524
4.731	0.649187
4.737	0.651207
4.742	0.65297
4.747	0.652876
4.753	0.651944
4.758	0.651788
4.763	0.653761
4.769	0.655076
4.774	0.654713
4.779	0.652228
4.784	0.649991
4.79	0.649132
4.795	0.648762
4.8	0.648002
4.806	0.647258
4.811	0.645491
4.816	0.645861
4.822	0.646629
4.827	0.647796
4.832	0.647894
4.838	0.646066
4.843	0.644962
4.848	0.642653
4.854	0.638548
4.859	0.635702
4.864	0.633728
4.87	0.632022
4.875	0.629366
4.88	0.625507
4.886	0.621728
4.891	0.618804
4.896	0.615983
4.902	0.613631
4.907	0.612346
4.912	0.611713
4.918	0.611253
4.923	0.612909
4.928	0.615269
4.934	0.615594
4.939	0.614765
4.944	0.613268
4.95	0.613485
4.955	0.612565
4.96	0.610491
4.966	0.60764
4.971	0.605665
4.976	0.604033
4.982	0.602857
4.987	0.601906
4.992	0.598558
4.998	0.595267
5.003	0.594787
5.008	0.594946
5.014	0.595302
5.019	0.596252
5.024	0.596442
5.03	0.597481
5.035	0.597388
5.04	0.597063
5.046	0.596746
5.051	0.59578
5.056	0.594757
5.062	0.593277
5.067	0.592917
5.072	0.591333
5.077	0.589734
5.083	0.587439
5.088	0.585747
5.093	0.583109
5.099	0.580778
5.104	0.57854
5.109	0.574884
5.115	0.573002
5.12	0.573094
5.125	0.572243
5.131	0.570077
5.136	0.565955
5.141	0.562623
5.147	0.559711
5.152	0.556994
5.157	0.553508
5.163	0.551681
5.168	0.550091
5.173	0.548287
5.179	0.546296
5.184	0.545466
5.189	0.542831
5.195	0.54292
5.2	0.541429
5.205	0.540488
5.211	0.541142
5.216	0.541042
5.221	0.541926
5.227	0.543482
5.232	0.54321
5.237	0.542139
5.243	0.541198
5.248	0.54008
5.253	0.540206
5.259	0.539847
5.264	0.539813
5.269	0.540171
5.275	0.539932
5.28	0.538317
5.285	0.536875
5.291	0.533111
5.296	0.530097
5.301	0.530015
5.307	0.531495
5.312	0.530606
5.317	0.52879
5.323	0.525813
5.328	0.522601
5.333	0.522105
5.339	0.520207
5.344	0.519257
5.349	0.518218
5.355	0.516906
5.36	0.517962
5.365	0.518227
5.37	0.516852
5.376	0.515861
5.381	0.516837
5.386	0.517759
5.392	0.519247
5.397	0.51934
5.402	0.518866
5.408	0.517723
5.413	0.520157
5.418	0.522144
5.424	0.519493
5.429	0.518333
5.434	0.517357
5.44	0.516052
5.445	0.515645
5.45	0.514815
5.456	0.514754
5.461	0.514539
5.466	0.515807
5.472	0.517318
5.477	0.516939
5.482	0.515014
5.488	0.515386
5.493	0.515865
5.498	0.514933
5.504	0.513686
5.509	0.513274
5.514	0.513167
5.52	0.512705
5.525	0.511316
5.53	0.51079
5.536	0.509864
5.541	0.510048
5.546	0.51196
5.552	0.511502
5.557	0.511778
5.562	0.514754
5.568	0.516551
5.573	0.516779
5.578	0.51741
5.584	0.517156
5.589	0.516903
5.594	0.516104
5.6	0.514553
5.605	0.51157
5.61	0.510644
5.616	0.509259
5.621	0.506425
5.626	0.503891
5.632	0.501931
5.637	0.501702
5.642	0.501195
5.648	0.500628
5.653	0.503022
5.658	0.505724
5.663	0.508308
5.669	0.509637
5.674	0.510844
5.679	0.510769
5.685	0.51053
5.69	0.51121
5.695	0.514287
5.701	0.517663
5.706	0.518573
5.711	0.52081
5.717	0.521352
5.722	0.520199
5.727	0.518159
5.733	0.517198
5.738	0.51741
5.743	0.519958
5.749	0.523848
5.754	0.527276
5.759	0.528278
5.765	0.528981
5.77	0.529651
5.775	0.528405
5.781	0.526422
5.786	0.528449
5.791	0.528397
5.797	0.528586
5.802	0.527887
5.807	0.52684
5.813	0.522232
5.818	0.52047
5.823	0.518947
5.829	0.516162
5.834	0.514272
5.839	0.512833
5.845	0.51361
5.85	0.513033
5.855	0.512379
5.861	0.513547
5.866	0.512762
5.871	0.514481
5.877	0.515849
5.882	0.517859
5.887	0.517217
5.893	0.518416
5.898	0.517217
5.903	0.516894
5.909	0.515411
5.914	0.51464
5.919	0.511982
5.925	0.509088
5.93	0.506886
5.935	0.505422
5.941	0.503523
5.946	0.500834
5.951	0.498157
5.956	0.497522
5.962	0.494897
5.967	0.494327
5.972	0.491976
5.978	0.49164
5.983	0.488604
5.988	0.487956
5.994	0.485803
5.999	0.485117
6.004	0.485565
6.01	0.484434
6.015	0.482994
6.02	0.483199
6.026	0.484063
6.031	0.484148
6.036	0.483311
6.042	0.483184
6.047	0.483848
6.052	0.484232
6.058	0.486038
6.063	0.484371
6.068	0.48265
6.074	0.481229
6.079	0.478082
6.084	0.476646
6.09	0.473068
6.095	0.470604
6.1	0.471335
6.106	0.467919
6.111	0.468595
6.116	0.468126
6.122	0.465512
6.127	0.466801
6.132	0.466035
6.138	0.466713
6.143	0.467284
6.148	0.468169
6.154	0.472503
6.159	0.472918
6.164	0.473582
6.17	0.473473
6.175	0.473642
6.18	0.47322
6.186	0.472519
6.191	0.470735
6.196	0.471626
6.202	0.472328
6.207	0.470346
6.212	0.470544
6.218	0.468341
6.223	0.464035
6.228	0.463939
6.234	0.464149
6.239	0.463978
6.244	0.462255
6.249	0.4628
6.255	0.463489
6.26	0.459885
6.265	0.458724
6.271	0.456582
6.276	0.455966
6.281	0.452452
6.287	0.453462
6.292	0.45491
6.297	0.453716
6.303	0.45289
6.308	0.4508
6.313	0.449064
6.319	0.447126
6.324	0.447525
6.329	0.448517
6.335	0.449076
6.34	0.446979
6.345	0.447167
6.351	0.44707
6.356	0.445926
6.361	0.444844
6.367	0.444323
6.372	0.44476
6.377	0.445871
6.383	0.447354
6.388	0.446838
6.393	0.444256
6.399	0.445378
6.404	0.446797
6.409	0.447382
6.415	0.449104
6.42	0.44803
6.425	0.446541
6.431	0.445724
6.436	0.445051
6.441	0.44428
6.447	0.444242
6.452	0.445055
6.457	0.447897
6.463	0.44896
6.468	0.447843
6.473	0.448762
6.479	0.448613
6.484	0.447799
6.489	0.446326
6.495	0.444545
6.5	0.446993
6.505	0.446744
6.511	0.445315
6.516	0.44622
6.521	0.44607
6.526	0.446789
6.532	0.449838
6.537	0.445466
6.542	0.446144
6.548	0.448063
6.553	0.448199
6.558	0.448573
6.564	0.450171
6.569	0.44833
6.574	0.446072
6.58	0.445671
6.585	0.445156
6.59	0.444328
6.596	0.442899
6.601	0.44063
6.606	0.440622
6.612	0.439737
6.617	0.438597
6.622	0.438544
6.628	0.43669
6.633	0.435185
6.638	0.434313
6.644	0.432287
6.649	0.42952
6.654	0.42799
6.66	0.423377
6.665	0.421079
6.67	0.41962
6.676	0.418299
6.681	0.416691
6.686	0.414585
6.692	0.413515
6.697	0.411638
6.702	0.411489
6.708	0.4116
6.713	0.409116
6.718	0.407994
6.724	0.407056
6.729	0.40849
6.734	0.411281
6.74	0.409047
6.745	0.407442
6.75	0.407339
6.756	0.406587
6.761	0.409269
6.766	0.408396
6.772	0.409503
6.777	0.410065
6.782	0.411975
6.788	0.410226
6.793	0.409782
6.798	0.407658
6.804	0.406338
6.809	0.407378
6.814	0.407719
6.819	0.406736
6.825	0.404438
6.83	0.404362
6.835	0.404016
6.841	0.406545
6.846	0.406737
6.851	0.408169
6.857	0.410344
6.862	0.412447
6.867	0.412188
6.873	0.411683
6.878	0.412824
6.883	0.411912
6.889	0.413572
6.894	0.414839
6.899	0.413858
6.905	0.413586
6.91	0.412852
6.915	0.412346
6.921	0.412425
6.926	0.411221
6.931	0.410673
6.937	0.412225
6.942	0.413406
6.947	0.41311
6.953	0.414444
6.958	0.412312
6.963	0.41362
6.969	0.41217
6.974	0.409911
6.979	0.410882
6.985	0.411195
6.99	0.410754
6.995	0.410996
7.001	0.409064
7.006	0.406458
7.011	0.407814
7.017	0.409434
7.022	0.409355
7.027	0.40756
7.033	0.406415
7.038	0.407163
7.043	0.409162
7.049	0.407015
7.054	0.407481
7.059	0.407375
7.065	0.408401
7.07	0.410756
7.075	0.410797
7.081	0.408943
7.086	0.409544
7.091	0.409907
7.097	0.410184
7.102	0.410235
7.107	0.407496
7.112	0.405663
7.118	0.408072
7.123	0.410117
7.128	0.411241
7.134	0.409624
7.139	0.406208
7.144	0.407536
7.15	0.406818
7.155	0.406376
7.16	0.408367
7.166	0.40959
7.171	0.410895
7.176	0.412914
7.182	0.413892
7.187	0.41237
7.192	0.411749
7.198	0.414393
7.203	0.416883
7.208	0.416552
7.214	0.414303
7.219	0.414768
7.224	0.413852
7.23	0.41316
7.235	0.412071
7.24	0.408995
7.246	0.407999
7.251	0.405504
7.256	0.404598
7.262	0.402495
7.267	0.398988
7.272	0.396559
7.278	0.398481
7.283	0.399221
7.288	0.398038
7.294	0.397714
7.299	0.400271
7.304	0.401877
7.31	0.403442
7.315	0.402798
7.32	0.402744
7.326	0.402934
7.331	0.401982
7.336	0.402166
7.342	0.401869
7.347	0.401755
7.352	0.403148
7.358	0.403486
7.363	0.402612
7.368	0.400403
7.374	0.400918
7.379	0.402703
7.384	0.403547
7.39	0.403307
7.395	0.403278
7.4	0.404719
7.405	0.405535
7.411	0.406965
7.416	0.408836
7.421	0.407961
7.427	0.406277
7.432	0.406287
7.437	0.405693
7.443	0.405151
7.448	0.402516
7.453	0.40257
7.459	0.403307
7.464	0.401262
7.469	0.398594
7.475	0.39808
7.48	0.39435
7.485	0.392749
7.491	0.390662
7.496	0.391234
7.501	0.388097
7.507	0.386511
7.512	0.385719
7.517	0.385285
7.523	0.386119
7.528	0.387361
7.533	0.389945
7.539	0.388441
7.544	0.385952
7.549	0.386494
7.555	0.387948
7.56	0.387744
7.565	0.387354
7.571	0.388704
7.576	0.387946
7.581	0.387324
7.587	0.385518
7.592	0.381947
7.597	0.375352
7.603	0.371919
7.608	0.370729
7.613	0.370131
7.619	0.368616
7.624	0.366241
7.629	0.362617
7.635	0.360485
7.64	0.359725
7.645	0.358464
7.651	0.356051
7.656	0.352316
7.661	0.350986
7.667	0.350623
7.672	0.349293
7.677	0.345936
7.683	0.342974
7.688	0.340062
7.693	0.338007
7.698	0.334083
7.704	0.330499
7.709	0.326588
7.714	0.323485
7.72	0.323845
7.725	0.321658
7.73	0.320409
7.736	0.319951
7.741	0.319483
7.746	0.31814
7.752	0.315837
7.757	0.315287
7.762	0.317982
7.768	0.320714
7.773	0.322024
7.778	0.323147
7.784	0.323259
7.789	0.326208
7.794	0.327539
7.8	0.33012
7.805	0.331961
7.81	0.334623
7.816	0.33855
7.821	0.340148
7.826	0.340748
7.832	0.341652
7.837	0.340195
7.842	0.339339
7.848	0.339924
7.853	0.340142
7.858	0.340909
7.864	0.34068
7.869	0.342015
7.874	0.341327
7.88	0.340062
7.885	0.339857
7.89	0.339709
7.896	0.338933
7.901	0.339906
7.906	0.343036
7.912	0.34362
7.917	0.342662
7.922	0.343307
7.928	0.34256
7.933	0.33965
7.938	0.338975
7.944	0.339585
7.949	0.340808
7.954	0.340729
7.96	0.3401
7.965	0.340014
7.97	0.340943
7.976	0.341975
7.981	0.343283
7.986	0.344023
7.991	0.344189
7.997	0.345327
8.002	0.346232
8.007	0.34681
8.013	0.347024
8.018	0.347755
8.023	0.348738
8.029	0.348704
8.034	0.346974
8.039	0.344094
8.045	0.342792
8.05	0.341572
8.055	0.340712
8.061	0.341194
8.066	0.340913
8.071	0.339439
8.077	0.338214
8.082	0.337429
8.087	0.337291
8.093	0.339578
8.098	0.340685
8.103	0.342696
8.109	0.341641
8.114	0.339176
8.119	0.337948
8.125	0.335501
8.13	0.333781
8.135	0.335705
8.141	0.33799
8.146	0.337867
8.151	0.336311
8.157	0.333908
8.162	0.331067
8.167	0.329848
8.173	0.329282
8.178	0.330196
8.183	0.331512
8.189	0.333933
8.194	0.336399
8.199	0.335271
8.205	0.331887
8.21	0.330826
8.215	0.330832
8.221	0.330895
8.226	0.330039
8.231	0.330345
8.237	0.329824
8.242	0.327907
8.247	0.325218
8.253	0.322269
8.258	0.320727
8.263	0.320372
8.269	0.319844
8.274	0.318968
8.279	0.317615
8.284	0.315831
8.29	0.315088
8.295	0.314739
8.3	0.314334
8.306	0.315475
8.311	0.317572
8.316	0.318549
8.322	0.321736
8.327	0.323314
8.332	0.324471
8.338	0.328057
8.343	0.32978
8.348	0.331261
8.354	0.333479
8.359	0.335406
8.364	0.336952
8.37	0.33849
8.375	0.34257
8.38	0.346561
8.386	0.349191
8.391	0.351792
8.396	0.354398
8.402	0.357428
8.407	0.359669
8.412	0.362795
8.418	0.367867
8.423	0.372469
8.428	0.375314
8.434	0.379156
8.439	0.382648
8.444	0.387025
8.45	0.39306
8.455	0.398523
8.46	0.402901
8.466	0.407081
8.471	0.413883
8.476	0.421931
8.482	0.429049
8.487	0.435044
8.492	0.441134
8.498	0.446092
8.503	0.452045
8.508	0.457174
8.514	0.461309
8.519	0.466616
8.524	0.472072
8.53	0.479845
8.535	0.486866
8.54	0.491491
8.546	0.4938
8.551	0.499306
8.556	0.506727
8.561	0.514743
8.567	0.523115
8.572	0.532846
8.577	0.54322
8.583	0.553007
8.588	0.562674
8.593	0.571802
8.599	0.580902
8.604	0.591976
8.609	0.603872
8.615	0.615039
8.62	0.626412
8.625	0.637935
8.631	0.649143
8.636	0.658685
8.641	0.667632
8.647	0.678453
8.652	0.68866
8.657	0.699843
8.663	0.712854
8.668	0.724981
8.673	0.735711
8.679	0.747598
8.684	0.761577
8.689	0.775185
8.695	0.788131
8.7	0.801821
8.705	0.817235
8.711	0.831438
8.716	0.843844
8.721	0.85758
8.727	0.871298
8.732	0.884801
8.737	0.899532
8.743	0.914182
8.748	0.928843
8.753	0.943276
8.759	0.95967
8.764	0.977673
8.769	0.994784
8.775	1.01425
8.78	1.03661
8.785	1.05894
8.791	1.0821
8.796	1.10433
8.801	1.12587
8.807	1.14762
8.812	1.1706
8.817	1.19472
8.823	1.21848
8.828	1.24249
8.833	1.26848
8.839	1.29527
8.844	1.32109
8.849	1.34775
8.854	1.3774
8.86	1.40817
8.865	1.4419
8.87	1.47903
8.876	1.51761
8.881	1.55595
8.886	1.59442
8.892	1.63477
8.897	1.67733
8.902	1.72061
8.908	1.76434
8.913	1.80913
8.918	1.85632
8.924	1.90536
8.929	1.95536
8.934	2.00497
8.94	2.05612
8.945	2.11076
8.95	2.16839
8.956	2.22718
8.961	2.28747
8.966	2.34944
8.972	2.41506
8.977	2.48427
8.982	2.55308
8.988	2.62328
8.993	2.69473
8.998	2.76855
9.004	2.84522
9.009	2.92465
9.014	3.00403
9.02	3.08457
9.025	3.16921
9.03	3.25717
9.036	3.34633
9.041	3.43443
9.046	3.52266
9.052	3.61259
9.057	3.70486
9.062	3.79846
9.068	3.89506
9.073	3.99485
9.078	4.09538
9.084	4.19637
9.089	4.29863
9.094	4.40271
9.1	4.50733
9.105	4.61204
9.11	4.72004
9.116	4.83057
9.121	4.94257
9.126	5.05669
9.132	5.17137
9.137	5.2865
9.142	5.40342
9.147	5.52015
9.153	5.63851
9.158	5.7583
9.163	5.87872
9.169	6.00258
9.174	6.12913
9.179	6.2558
9.185	6.38416
9.19	6.51723
9.195	6.65203
9.201	6.78592
9.206	6.92085
9.211	7.0569
9.217	7.1965
9.222	7.33953
9.227	7.48497
9.233	7.63069
9.238	7.77591
9.243	7.92444
9.249	8.07557
9.254	8.22642
9.259	8.37711
9.265	8.52965
9.27	8.68637
9.275	8.84723
9.281	9.00993
9.286	9.17298
9.291	9.33666
9.297	9.50276
9.302	9.67051
9.307	9.84022
9.313	10.0112
9.318	10.1826
9.323	10.3553
9.329	10.5338
9.334	10.7156
9.339	10.8956
9.345	11.0749
9.35	11.2554
9.355	11.4373
9.361	11.6209
9.366	11.805
9.371	11.9893
9.377	12.1763
9.382	12.3681
9.387	12.5634
9.393	12.7569
9.398	12.949
9.403	13.1449
9.409	13.3423
9.414	13.5393
9.419	13.7382
9.425	13.9386
9.43	14.1396
9.435	14.343
9.44	14.5477
9.446	14.7521
9.451	14.9558
9.456	15.1584
9.462	15.3621
9.467	15.566
9.472	15.7698
9.478	15.9738
9.483	16.1797
9.488	16.3865
9.494	16.5957
9.499	16.8049
9.504	17.0124
9.51	17.2201
9.515	17.4271
9.52	17.6343
9.526	17.8426
9.531	18.0482
9.536	18.2515
9.542	18.4568
9.547	18.6655
9.552	18.872
9.558	19.0751
9.563	19.2753
9.568	19.475
9.574	19.6734
9.579	19.8705
9.584	20.0646
9.59	20.2584
9.595	20.4534
9.6	20.65
9.606	20.8455
9.611	21.0374
9.616	21.2295
9.622	21.4209
9.627	21.612
9.632	21.8036
9.638	21.9923
9.643	22.1795
9.648	22.3691
9.654	22.559
9.659	22.7458
9.664	22.9298
9.67	23.1124
9.675	23.2934
9.68	23.471
9.686	23.6455
9.691	23.8172
9.696	23.9867
9.702	24.1596
9.707	24.335
9.712	24.5063
9.718	24.6728
9.723	24.8408
9.728	25.0107
9.733	25.1807
9.739	25.3477
9.744	25.5117
9.749	25.675
9.755	25.8417
9.76	26.011
9.765	26.1764
9.771	26.337
9.776	26.4984
9.781	26.6603
9.787	26.8202
9.792	26.9788
9.797	27.1333
9.803	27.2868
9.808	27.448
9.813	27.6129
9.819	27.7771
9.824	27.9383
9.829	28.1021
9.835	28.2683
9.84	28.4342
9.845	28.6007
9.851	28.7634
9.856	28.9289
9.861	29.0969
9.867	29.2693
9.872	29.4408
9.877	29.6095
9.883	29.7801
9.888	29.9524
9.893	30.1223
9.899	30.292
9.904	30.4618
9.909	30.6359
9.915	30.8158
9.92	30.9998
9.925	31.1844
9.931	31.368
9.936	31.5535
9.941	31.7429
9.947	31.9324
9.952	32.1204
9.957	32.3111
9.963	32.5042
9.968	32.7017
9.973	32.9017
9.979	33.0906
9.984	33.2194
9.989	33.2812
9.995	33.4234
10	33.7595
10.005	34.582
10.011	34.7943
10.016	35.0632
10.021	35.4937
10.026	36.0807
10.032	36.7556
10.037	37.3183
10.042	37.6794
10.048	37.8994
10.053	38.092
10.058	38.4165
10.064	38.8445
10.069	39.2324
10.074	39.5513
10.08	39.7814
10.085	39.8437
10.09	39.7377
10.096	39.5613
10.101	39.4202
10.106	39.3238
10.112	39.248
10.117	39.2041
10.122	39.1838
10.128	39.17
10.133	39.1678
10.138	39.1743
10.144	39.1955
10.149	39.2479
10.154	39.3172
10.16	39.3876
10.165	39.4626
10.17	39.5556
10.176	39.6797
10.181	39.8328
10.186	40.0013
10.192	40.1729
10.197	40.3441
10.202	40.5157
10.208	40.6931
10.213	40.8712
10.218	41.047
10.224	41.2219
10.229	41.3935
10.234	41.563
10.24	41.7281
10.245	41.8826
10.25	42.0273
10.256	42.1661
10.261	42.3015
10.266	42.4313
10.272	42.5583
10.277	42.6835
10.282	42.8045
10.288	42.9217
10.293	43.0386
10.298	43.1522
10.304	43.2602
10.309	43.3701
10.314	43.4833
10.319	43.5946
10.325	43.7024
10.33	43.8039
10.335	43.9033
10.341	44.0029
10.346	44.102
10.351	44.1975
10.357	44.2844
10.362	44.3662
10.367	44.4498
10.373	44.5329
10.378	44.6117
10.383	44.6859
10.389	44.7572
10.394	44.8314
10.399	44.9072
10.405	44.9796
10.41	45.0465
10.415	45.1096
10.421	45.1747
10.426	45.2428
10.431	45.308
10.437	45.3689
10.442	45.427
10.447	45.4881
10.453	45.5536
10.458	45.6175
10.463	45.6762
10.469	45.7314
10.474	45.7879
10.479	45.8457
10.485	45.9029
10.49	45.9559
10.495	46.0048
10.501	46.0553
10.506	46.1076
10.511	46.1579
10.517	46.2015
10.522	46.2404
10.527	46.2794
10.533	46.3181
10.538	46.3538
10.543	46.3849
10.549	46.414
10.554	46.4449
10.559	46.4781
10.565	46.5107
10.57	46.5398
10.575	46.5663
10.581	46.5927
10.586	46.6192
10.591	46.6442
10.596	46.6665
10.602	46.6875
10.607	46.7106
10.612	46.7337
10.618	46.7559
10.623	46.7751
10.628	46.7877
[truncated: 26,423 more rows]

## Sheet: B
Mass specroscopy for 5.6
m/z	Intensity [a.u]
13512.9	635
13513.4	635
13514	635
13514.6	635
13515.1	635
13515.7	635
13516.2	635
13516.8	635
13517.4	635
13517.9	645
13518.5	635
13519	610
13519.6	635
13520.2	620
13520.7	635
13521.3	630
13521.8	660
13522.4	635
13523	625
13523.5	630
13524.1	630
13524.6	645
13525.2	625
13525.8	640
13526.3	640
13526.9	640
13527.4	635
13528	635
13528.5	635
13529.1	625
13529.7	615
13530.2	600
13530.8	610
13531.4	610
13531.9	615
13532.5	625
13533	640
13533.6	620
13534.1	620
13534.7	620
13535.3	640
13535.8	660
13536.4	645
13537	645
13537.5	650
13538.1	630
13538.6	645
13539.2	615
13539.8	640
13540.3	615
13540.9	640
13541.4	635
13542	615
13542.5	645
13543.1	630
13543.7	615
13544.2	620
13544.8	650
13545.4	620
13545.9	645
13546.5	625
13547	645
13547.6	640
13548.2	630
13548.7	640
13549.3	645
13549.8	630
13550.4	645
13551	620
13551.5	600
13552.1	630
13552.6	635
13553.2	620
13553.8	630
13554.3	640
13554.9	640
13555.4	640
13556	620
13556.6	630
13557.1	635
13557.7	625
13558.2	655
13558.8	645
13559.4	625
13559.9	620
13560.5	650
13561	635
13561.6	595
13562.2	625
13562.7	625
13563.3	635
13563.9	600
13564.4	625
13565	615
13565.5	605
13566.1	595
13566.6	615
13567.2	615
13567.8	625
13568.3	630
13568.9	625
13569.5	625
13570	620
13570.6	625
13571.1	635
13571.7	640
13572.3	635
13572.8	650
13573.4	680
13573.9	615
13574.5	650
13575.1	640
13575.6	630
13576.2	640
13576.8	630
13577.3	635
13577.9	625
13578.4	640
13579	635
13579.5	625
13580.1	635
13580.7	625
13581.2	625
13581.8	630
13582.4	625
13582.9	620
13583.5	615
13584	600
13584.6	625
13585.2	615
13585.7	630
13586.3	635
13586.9	650
13587.4	630
13588	630
13588.5	620
13589.1	625
13589.6	610
13590.2	600
13590.8	615
13591.3	630
13591.9	620
13592.5	645
13593	620
13593.6	625
13594.1	635
13594.7	635
13595.3	655
13595.8	635
13596.4	635
13597	640
13597.5	620
13598.1	660
13598.6	640
13599.2	635
13599.8	635
13600.3	645
13600.9	635
13601.4	655
13602	650
13602.6	645
13603.1	645
13603.7	660
13604.2	620
13604.8	635
13605.4	625
13605.9	635
13606.5	635
13607	620
13607.6	610
13608.2	650
13608.7	635
13609.3	630
13609.9	655
13610.4	645
13611	660
13611.5	645
13612.1	670
13612.7	655
13613.2	650
13613.8	630
13614.4	640
13614.9	635
13615.5	640
13616	630
13616.6	610
13617.2	640
13617.7	675
13618.3	650
13618.9	620
13619.4	640
13620	675
13620.5	655
13621.1	625
13621.7	655
13622.2	640
13622.8	650
13623.3	660
13623.9	635
13624.5	625
13625	630
13625.6	620
13626.1	625
13626.7	635
13627.3	640
13627.8	635
13628.4	640
13629	645
13629.5	635
13630.1	620
13630.6	640
13631.2	660
13631.8	640
13632.3	620
13632.9	635
13633.5	625
13634	645
13634.6	625
13635.1	615
13635.7	645
13636.3	645
13636.8	630
13637.4	645
13638	640
13638.5	650
13639.1	655
13639.6	645
13640.2	645
13640.8	635
13641.3	640
13641.9	630
13642.5	620
13643	620
13643.6	635
13644.1	635
13644.7	635
13645.3	635
13645.8	635
13646.4	620
13647	615
13647.5	600
13648.1	625
13648.6	635
13649.2	615
13649.8	620
13650.3	615
13650.9	610
13651.5	625
13652	625
13652.6	620
13653.1	615
13653.7	635
13654.3	635
13654.8	635
13655.4	630
13656	620
13656.5	610
13657.1	610
13657.6	610
13658.2	620
13658.8	645
13659.3	625
13659.9	605
13660.5	620
13661	620
13661.6	625
13662.1	620
13662.7	635
13663.3	610
13663.8	610
13664.4	625
13665	605
13665.5	615
13666.1	595
13666.6	625
13667.2	615
13667.8	635
13668.3	655
13668.9	635
13669.5	635
13670	680
13670.6	655
13671.1	640
13671.7	645
13672.3	635
13672.8	640
13673.4	625
13674	645
13674.5	625
13675.1	630
13675.6	635
13676.2	615
13676.8	625
13677.3	630
13677.9	620
13678.5	620
13679	630
13679.6	630
13680.1	635
13680.7	655
13681.3	645
13681.8	655
13682.4	635
13683	615
13683.5	630
13684.1	635
13684.6	635
13685.2	590
13685.8	615
13686.3	620
13686.9	615
13687.5	630
13688	630
13688.6	625
13689.2	625
13689.7	630
13690.3	625
13690.9	640
13691.4	640
13692	620
13692.5	635
13693.1	635
13693.7	645
13694.2	615
13694.8	600
13695.4	630
13695.9	610
13696.5	640
13697	645
13697.6	645
13698.2	640
13698.7	645
13699.3	615
13699.9	635
13700.4	630
13701	645
13701.5	660
13702.1	670
13702.7	660
13703.2	645
13703.8	650
13704.4	650
13704.9	635
13705.5	630
13706.1	640
13706.6	625
13707.2	645
13707.8	650
13708.3	650
13708.9	625
13709.4	620
13710	640
13710.6	615
13711.1	650
13711.7	635
13712.3	635
13712.8	650
13713.4	640
13714	650
13714.5	660
13715.1	630
13715.6	630
13716.2	635
13716.8	635
13717.3	625
13717.9	625
13718.5	615
13719	625
13719.6	595
13720.1	630
13720.7	635
13721.3	620
13721.8	615
13722.4	610
13723	630
13723.5	635
13724.1	655
13724.7	640
13725.2	635
13725.8	630
13726.4	635
13726.9	640
13727.5	630
13728	630
13728.6	580
13729.2	635
13729.7	620
13730.3	615
13730.9	615
13731.4	605
13732	605
13732.6	610
13733.1	645
13733.7	650
13734.2	630
13734.8	625
13735.4	625
13735.9	620
13736.5	640
13737.1	610
13737.6	610
13738.2	615
13738.8	630
13739.3	610
13739.9	595
13740.5	635
13741	615
13741.6	595
13742.1	625
13742.7	630
13743.3	635
13743.8	620
13744.4	630
13745	615
13745.5	610
13746.1	605
13746.7	620
13747.2	620
13747.8	605
13748.4	610
13748.9	625
13749.5	615
13750	605
13750.6	615
13751.2	620
13751.7	610
13752.3	615
13752.9	625
13753.4	610
13754	625
13754.6	610
13755.1	585
13755.7	615
13756.3	615
13756.8	620
13757.4	655
13758	635
13758.5	650
13759.1	640
13759.6	635
13760.2	640
13760.8	655
13761.3	655
13761.9	655
13762.5	625
13763	645
13763.6	630
13764.2	620
13764.7	625
13765.3	630
13765.9	645
13766.4	625
13767	645
13767.5	630
13768.1	620
13768.7	610
13769.2	600
13769.8	640
13770.4	620
13770.9	630
13771.5	635
13772.1	605
13772.6	630
13773.2	615
13773.8	625
13774.3	615
13774.9	610
13775.5	610
13776	635
13776.6	645
13777.1	620
13777.7	620
13778.3	650
13778.9	620
13779.4	620
13780	625
13780.5	625
13781.1	615
13781.7	605
13782.2	635
13782.8	640
13783.4	635
13783.9	640
13784.5	625
13785.1	650
13785.6	640
13786.2	625
13786.8	615
13787.3	605
13787.9	625
13788.5	600
13789	595
13789.6	600
13790.1	610
13790.7	605
13791.3	615
13791.9	635
13792.4	620
13793	600
13793.5	605
13794.1	650
13794.7	615
13795.2	610
13795.8	630
13796.4	600
13796.9	610
13797.5	640
13798.1	615
13798.6	625
13799.2	630
13799.8	630
13800.3	635
13800.9	625
13801.5	620
13802	620
13802.6	630
13803.1	620
13803.7	650
13804.3	655
13804.9	635
13805.4	615
13806	625
13806.5	615
13807.1	620
13807.7	650
13808.2	620
13808.8	650
13809.4	635
13809.9	620
13810.5	625
13811.1	645
13811.6	625
13812.2	645
13812.8	635
13813.3	600
13813.9	665
13814.5	630
13815	640
13815.6	625
13816.2	615
13816.7	630
13817.3	620
13817.9	650
13818.4	655
13819	620
13819.6	620
13820.1	610
13820.7	625
13821.2	620
13821.8	615
13822.4	630
13823	640
13823.5	635
13824.1	640
13824.6	635
13825.2	640
13825.8	630
13826.4	615
13826.9	635
13827.5	625
13828	640
13828.6	630
13829.2	635
13829.7	640
13830.3	620
13830.9	640
13831.4	650
13832	635
13832.6	640
13833.1	625
13833.7	635
13834.3	660
13834.8	635
13835.4	630
13836	600
13836.5	625
13837.1	635
13837.7	640
13838.2	625
13838.8	640
13839.4	650
13839.9	630
13840.5	625
13841.1	660
13841.6	655
13842.2	620
13842.8	640
13843.3	650
13843.9	650
13844.5	640
13845	640
13845.6	630
13846.2	635
13846.7	625
13847.3	635
13847.9	630
13848.4	630
13849	610
13849.6	630
13850.1	640
13850.7	630
13851.3	640
13851.8	635
13852.4	625
13853	615
13853.5	625
13854.1	640
13854.7	625
13855.2	620
13855.8	620
13856.4	625
13856.9	600
13857.5	605
13858.1	620
13858.6	620
13859.2	625
13859.8	605
13860.3	630
13860.9	605
13861.5	620
13862	615
13862.6	605
13863.2	630
13863.7	620
13864.3	650
13864.9	620
13865.4	625
13866	630
13866.6	635
13867.1	640
13867.7	620
13868.3	625
13868.8	625
13869.4	615
13870	645
13870.5	635
13871.1	630
13871.7	630
13872.2	620
13872.8	620
13873.4	635
13873.9	625
13874.5	630
13875.1	665
13875.6	635
13876.2	645
13876.8	640
13877.3	630
13877.9	655
13878.5	625
13879	640
13879.6	615
13880.2	620
13880.7	630
13881.3	600
13881.9	625
13882.4	625
13883	615
13883.6	615
13884.1	625
13884.7	635
13885.3	620
13885.8	630
13886.4	620
13887	625
13887.5	605
13888.1	625
13888.7	630
13889.2	620
13889.8	630
13890.4	635
13890.9	625
13891.5	615
13892.1	630
13892.6	640
13893.2	640
13893.8	645
13894.3	665
13894.9	650
13895.5	655
13896	640
13896.6	630
13897.2	625
13897.8	635
13898.3	635
13898.9	650
13899.5	630
13900	650
13900.6	650
13901.1	630
13901.7	620
13902.3	645
13902.9	630
13903.4	630
13904	630
13904.6	650
13905.1	655
13905.7	645
13906.3	625
13906.8	595
13907.4	625
13908	645
13908.5	600
13909.1	645
13909.7	645
13910.2	635
13910.8	635
13911.4	620
13911.9	640
13912.5	645
13913.1	650
13913.6	620
13914.2	620
13914.8	630
13915.3	610
13915.9	615
13916.5	600
13917	610
13917.6	655
13918.2	630
13918.8	635
13919.3	615
13919.9	635
13920.5	625
13921	650
13921.6	610
13922.2	620
13922.7	620
13923.3	645
13923.9	635
13924.4	630
13925	625
13925.6	630
13926.1	650
13926.7	650
13927.3	650
13927.8	630
13928.4	635
13929	635
13929.5	640
13930.1	640
13930.7	625
13931.2	620
13931.8	640
13932.4	600
13933	630
13933.5	635
13934.1	620
13934.6	635
13935.2	615
13935.8	625
13936.4	620
13936.9	645
13937.5	640
13938.1	625
13938.6	650
13939.2	615
13939.8	655
13940.3	615
13940.9	620
13941.5	620
13942	600
13942.6	625
13943.2	620
13943.7	625
13944.3	650
13944.9	630
13945.5	630
13946	615
13946.6	630
13947.1	620
13947.7	625
13948.3	625
13948.9	645
13949.4	620
13950	610
13950.6	600
13951.1	630
13951.7	605
13952.3	615
13952.8	615
13953.4	630
13954	610
13954.5	580
13955.1	605
13955.7	645
13956.2	610
13956.8	630
13957.4	615
13958	640
13958.5	635
13959.1	635
13959.7	650
13960.2	650
13960.8	650
13961.4	620
13961.9	620
13962.5	615
13963.1	625
13963.6	625
13964.2	620
13964.8	620
13965.4	635
13965.9	640
13966.5	625
13967.1	630
13967.6	635
13968.2	630
13968.8	630
13969.3	625
13969.9	625
13970.5	635
13971	630
13971.6	610
13972.2	640
13972.7	620
13973.3	640
13973.9	635
13974.5	620
13975	620
13975.6	635
13976.2	640
13976.7	650
13977.3	635
13977.9	640
13978.4	645
13979	645
13979.6	640
13980.1	650
13980.7	620
13981.3	625
13981.9	630
13982.4	630
13983	640
13983.5	615
13984.1	625
13984.7	635
13985.3	640
13985.8	630
13986.4	620
13987	635
13987.5	620
13988.1	620
13988.7	610
13989.2	605
13989.8	625
13990.4	640
13991	605
13991.5	615
13992.1	620
13992.7	625
13993.2	615
13993.8	620
13994.4	620
13994.9	630
13995.5	620
13996.1	630
13996.6	665
13997.2	620
13997.8	630
13998.4	640
13998.9	645
13999.5	625
14000.1	600
14000.6	620
14001.2	630
14001.8	640
14002.3	615
14002.9	635
14003.5	615
14004	660
14004.6	640
14005.2	625
14005.8	635
14006.3	625
14006.9	615
14007.5	630
14008	635
14008.6	630
14009.2	635
14009.8	620
14010.3	640
14010.9	650
14011.5	610
14012	640
14012.6	630
14013.2	645
14013.7	635
14014.3	635
14014.9	635
14015.4	645
14016	660
14016.6	630
14017.1	635
14017.7	640
14018.3	620
14018.9	640
14019.4	615
14020	635
14020.6	655
14021.1	635
14021.7	625
14022.3	640
14022.9	630
14023.4	625
14024	600
14024.6	615
14025.1	635
14025.7	615
14026.3	610
14026.8	635
14027.4	590
14028	630
14028.5	630
14029.1	630
14029.7	615
14030.3	610
14030.8	610
14031.4	625
14032	625
14032.5	615
14033.1	625
14033.7	630
14034.2	615
14034.8	625
14035.4	620
14036	630
14036.5	625
14037.1	615
14037.7	625
14038.2	595
14038.8	600
14039.4	610
14040	625
14040.5	610
14041.1	605
14041.7	620
14042.2	625
14042.8	630
14043.4	615
14043.9	585
14044.5	610
14045.1	610
14045.7	615
14046.2	615
14046.8	620
14047.4	600
14047.9	600
14048.5	595
14049.1	610
14049.6	590
14050.2	595
14050.8	590
14051.4	600
14051.9	610
14052.5	605
14053.1	640
14053.6	645
14054.2	630
14054.8	605
14055.4	610
14055.9	620
14056.5	640
14057.1	620
14057.6	625
14058.2	615
14058.8	605
14059.4	620
14059.9	630
14060.5	630
14061.1	630
14061.6	620
14062.2	620
14062.8	655
14063.3	640
14063.9	620
14064.5	640
14065	615
14065.6	620
14066.2	620
14066.8	635
14067.3	660
14067.9	645
14068.5	645
14069	640
14069.6	655
14070.2	640
14070.8	660
14071.3	625
14071.9	650
14072.5	640
14073	615
14073.6	645
14074.2	625
14074.8	645
14075.3	630
14075.9	630
14076.5	640
14077	630
14077.6	620
14078.2	625
14078.8	630
14079.3	620
14079.9	630
14080.5	635
14081	620
14081.6	610
14082.2	610
14082.8	625
14083.3	625
14083.9	620
14084.5	630
14085	625
14085.6	610
14086.2	630
14086.8	630
14087.3	630
14087.9	610
14088.5	630
14089	625
14089.6	630
14090.2	605
14090.8	620
14091.3	605
14091.9	645
14092.5	625
14093	595
14093.6	615
14094.2	600
14094.8	600
14095.3	610
14095.9	630
14096.5	600
14097	625
14097.6	625
14098.2	635
14098.8	640
14099.3	635
14099.9	640
14100.5	610
14101	625
14101.6	615
14102.2	620
14102.8	625
14103.3	630
14103.9	625
14104.5	635
14105	610
14105.6	640
14106.2	620
14106.8	620
14107.3	620
14107.9	625
14108.5	625
14109	615
14109.6	625
14110.2	610
14110.8	585
14111.3	620
14111.9	605
14112.5	610
14113	605
14113.6	635
14114.2	630
14114.8	630
14115.3	615
14115.9	625
14116.5	625
14117	620
14117.6	625
14118.2	585
14118.8	600
14119.3	625
14119.9	615
14120.5	610
14121	620
14121.6	620
14122.2	645
14122.8	615
14123.3	605
14123.9	615
14124.5	595
14125	635
14125.6	615
14126.2	615
14126.8	640
14127.3	610
14127.9	610
14128.5	615
14129	615
14129.6	635
14130.2	610
14130.8	625
14131.3	620
14131.9	645
14132.5	605
14133	625
14133.6	615
14134.2	625
14134.8	630
14135.3	615
14135.9	640
14136.5	640
14137.1	620
14137.6	635
14138.2	610
14138.8	620
14139.4	630
14139.9	640
14140.5	615
14141.1	630
14141.6	635
14142.2	630
14142.8	630
14143.4	625
14143.9	625
14144.5	630
14145.1	610
14145.6	630
14146.2	670
14146.8	635
14147.4	630
14147.9	650
14148.5	635
14149.1	645
14149.6	650
14150.2	630
14150.8	650
14151.4	625
14151.9	635
14152.5	610
14153.1	605
14153.7	625
14154.2	630
14154.8	630
14155.4	625
14156	650
14156.5	660
14157.1	640
14157.7	650
14158.2	640
14158.8	640
14159.4	640
14160	655
14160.5	635
14161.1	640
14161.7	655
14162.2	650
14162.8	650
14163.4	630
14164	635
14164.5	620
14165.1	630
14165.7	610
14166.2	615
14166.8	610
14167.4	610
14168	630
14168.5	615
14169.1	600
14169.7	605
14170.3	620
14170.8	580
14171.4	605
14172	600
14172.5	615
14173.1	635
14173.7	635
14174.3	635
14174.9	620
14175.4	635
14176	595
14176.6	625
14177.1	640
14177.7	635
14178.3	615
14178.9	610
14179.4	630
14180	625
14180.6	620
14181.1	615
14181.7	625
14182.3	640
14182.9	625
14183.4	605
14184	625
14184.6	620
14185.2	610
14185.7	630
14186.3	620
14186.9	625
14187.5	605
14188	620
14188.6	610
14189.2	630
14189.8	600
14190.3	620
14190.9	640
14191.5	640
14192	615
14192.6	635
14193.2	640
14193.8	630
14194.3	635
14194.9	625
14195.5	600
14196	620
14196.6	605
14197.2	640
14197.8	605
14198.4	610
14198.9	640
14199.5	625
14200.1	640
14200.6	605
14201.2	645
14201.8	625
14202.4	615
14202.9	640
14203.5	625
14204.1	630
14204.6	635
14205.2	630
14205.8	625
14206.4	620
14207	630
14207.5	650
14208.1	645
14208.7	645
14209.2	655
14209.8	655
14210.4	640
14211	610
14211.5	655
14212.1	645
14212.7	610
14213.3	640
14213.8	630
14214.4	640
14215	640
14215.5	650
14216.1	630
14216.7	650
14217.3	625
14217.9	640
14218.4	640
14219	655
14219.6	650
14220.1	630
14220.7	625
14221.3	610
14221.9	610
14222.4	615
14223	620
14223.6	625
14224.2	610
14224.7	600
14225.3	630
14225.9	640
14226.5	625
14227	625
14227.6	615
14228.2	605
14228.8	615
14229.3	620
14229.9	625
14230.5	640
14231	605
14231.6	625
14232.2	640
14232.8	645
14233.3	635
14233.9	645
14234.5	640
14235.1	630
14235.6	645
14236.2	615
14236.8	600
14237.4	610
14237.9	615
14238.5	615
14239.1	610
14239.7	610
14240.2	610
14240.8	610
14241.4	605
14242	610
14242.5	625
14243.1	625
14243.7	630
14244.2	640
14244.8	615
14245.4	600
14246	640
14246.5	610
14247.1	600
14247.7	610
14248.3	645
14248.9	640
14249.4	630
14250	595
14250.6	630
14251.1	615
14251.7	625
14252.3	635
14252.9	610
14253.4	635
14254	660
14254.6	660
14255.2	615
14255.7	640
14256.3	630
14256.9	615
14257.5	630
14258	615
14258.6	630
14259.2	635
14259.8	655
14260.3	640
14260.9	635
14261.5	625
14262.1	635
14262.6	620
14263.2	645
14263.8	620
14264.4	625
14264.9	640
14265.5	620
14266.1	630
14266.7	590
14267.2	590
14267.8	640
14268.4	635
14269	610
14269.5	625
14270.1	625
14270.7	610
14271.3	605
14271.8	620
14272.4	615
14273	610
14273.6	640
14274.1	630
14274.7	630
14275.3	640
14275.9	620
14276.4	595
14277	645
14277.6	645
14278.2	640
14278.7	625
14279.3	640
14279.9	640
14280.5	635
14281	655
14281.6	640
14282.2	630
14282.8	630
14283.3	625
14283.9	625
14284.5	610
14285.1	635
14285.6	625
14286.2	630
14286.8	645
14287.4	640
14287.9	630
14288.5	625
14289.1	625
14289.7	635
14290.2	630
14290.8	655
14291.4	630
14292	650
14292.5	640
14293.1	635
14293.7	620
14294.3	640
14294.8	625
14295.4	625
14296	635
14296.6	620
14297.1	615
14297.7	630
14298.3	615
14298.9	630
14299.4	600
14300	645
14300.6	625
14301.2	610
14301.7	635
14302.3	635
14302.9	625
14303.5	640
14304	630
14304.6	635
14305.2	630
14305.8	615
14306.4	620
14306.9	615
14307.5	615
14308.1	625
14308.6	635
14309.2	625
14309.8	625
14310.4	625
14311	640
14311.5	625
14312.1	630
14312.7	625
14313.2	620
14313.8	615
14314.4	620
14315	605
14315.6	625
14316.1	615
14316.7	620
14317.3	640
14317.9	645
14318.4	625
14319	615
14319.6	595
14320.2	605
14320.7	615
14321.3	615
14321.9	610
14322.5	635
14323	620
14323.6	625
14324.2	635
14324.8	645
14325.3	620
14325.9	625
14326.5	610
14327.1	615
14327.6	615
14328.2	615
14328.8	630
14329.4	600
14330	615
14330.5	615
14331.1	610
14331.7	610
14332.3	615
14332.8	615
14333.4	615
14334	650
14334.6	615
14335.1	620
14335.7	610
14336.3	605
14336.9	615
14337.4	615
14338	600
14338.6	620
14339.2	620
14339.8	620
14340.3	620
14340.9	620
14341.5	615
14342	595
14342.6	630
14343.2	630
14343.8	630
14344.4	625
14344.9	600
14345.5	615
14346.1	630
14346.7	600
14347.2	615
14347.8	620
14348.4	630
14349	610
14349.5	605
14350.1	635
14350.7	615
14351.3	610
14351.9	595
14352.4	610
14353	625
14353.6	635
14354.1	630
14354.7	635
14355.3	615
14355.9	595
14356.5	600
14357	600
14357.6	610
14358.2	620
14358.8	630
14359.3	630
14359.9	620
14360.5	615
14361.1	645
14361.6	620
14362.2	615
14362.8	635
14363.4	615
14364	625
14364.5	640
14365.1	640
14365.7	625
14366.3	625
14366.8	620
14367.4	640
14368	645
14368.6	630
14369.1	630
14369.7	625
14370.3	615
14370.9	620
14371.5	610
14372	635
14372.6	650
14373.2	625
14373.8	635
14374.3	645
14374.9	620
14375.5	630
14376.1	620
14376.6	600
14377.2	625
14377.8	640
14378.4	640
14379	635
14379.5	630
14380.1	615
14380.7	635
14381.3	630
14381.8	610
14382.4	635
14383	630
14383.6	605
14384.1	620
14384.7	625
14385.3	635
14385.9	630
14386.5	605
14387	640
14387.6	640
14388.2	610
14388.8	650
14389.3	630
14389.9	640
14390.5	610
14391.1	630
14391.6	620
14392.2	650
14392.8	630
14393.4	645
14394	630
14394.5	595
14395.1	620
14395.7	610
14396.3	620
14396.8	635
14397.4	620
14398	615
14398.6	620
14399.1	650
14399.7	645
14400.3	630
14400.9	640
14401.5	620
14402	615
14402.6	605
14403.2	620
14403.8	610
14404.4	630
14404.9	630
14405.5	620
14406.1	600
14406.7	605
14407.2	630
14407.8	615
14408.4	615
14409	600
14409.5	590
14410.1	615
14410.7	610
14411.3	615
14411.9	620
14412.4	610
14413	620
14413.6	620
14414.2	620
14414.8	610
14415.3	605
14415.9	595
14416.5	610
14417.1	610
14417.6	600
14418.2	615
14418.8	595
14419.4	605
14420	600
14420.5	595
14421.1	610
14421.7	620
14422.3	635
14422.8	635
14423.4	645
14424	625
14424.6	625
14425.1	630
14425.7	625
14426.3	650
14426.9	620
14427.5	615
14428	625
14428.6	600
14429.2	595
14429.8	585
14430.4	595
14430.9	615
14431.5	620
14432.1	610
14432.7	615
14433.2	620
14433.8	620
14434.4	590
14435	610
14435.5	610
14436.1	615
14436.7	600
14437.3	625
14437.9	635
14438.4	625
14439	630
14439.6	630
14440.2	650
14440.8	620
14441.3	635
14441.9	635
14442.5	615
14443.1	600
14443.6	620
14444.2	610
14444.8	620
14445.4	635
14446	600
14446.5	630
14447.1	655
14447.7	625
14448.3	625
14448.9	650
14449.4	640
14450	640
14450.6	640
14451.2	655
14451.7	650
14452.3	645
14452.9	635
14453.5	600
14454.1	640
14454.6	645
14455.2	640
14455.8	630
14456.4	630
14457	615
14457.5	640
14458.1	650
14458.7	615
14459.3	615
14459.8	630
14460.4	640
14461	665
14461.6	635
14462.1	635
14462.7	625
14463.3	665
14463.9	635
14464.5	640
14465	645
14465.6	620
14466.2	630
14466.8	630
14467.4	635
14467.9	645
14468.5	650
14469.1	640
14469.7	605
14470.3	620
14470.8	640
14471.4	605
14472	605
14472.6	605
14473.1	620
14473.7	620
14474.3	625
14474.9	640
14475.5	630
14476	615
14476.6	630
14477.2	635
14477.8	640
14478.4	645
14478.9	645
14479.5	615
14480.1	610
14480.7	645
14481.2	640
14481.8	630
14482.4	605
14483	620
14483.6	625
14484.1	650
14484.7	635
14485.3	605
14485.9	605
14486.5	635
14487	610
14487.6	635
14488.2	620
14488.8	620
14489.4	620
14489.9	620
14490.5	600
14491.1	600
14491.7	605
14492.3	595
14492.8	610
14493.4	625
14494	645
14494.6	640
14495.1	635
14495.7	630
14496.3	620
14496.9	635
14497.5	615
14498	650
14498.6	625
14499.2	620
14499.8	630
14500.4	640
14501	600
14501.5	610
14502.1	605
14502.7	615
14503.3	595
14503.8	630
14504.4	605
14505	640
14505.6	625
14506.2	620
14506.7	610
14507.3	650
14507.9	635
14508.5	615
14509.1	625
14509.6	620
14510.2	615
14510.8	625
14511.4	605
14512	615
14512.5	600
14513.1	605
14513.7	600
14514.3	605
14514.9	615
14515.4	595
14516	610
14516.6	620
14517.2	585
14517.8	625
14518.3	605
14518.9	615
14519.5	640
14520.1	625
14520.6	615
14521.2	625
14521.8	610
14522.4	625
14523	625
14523.5	635
14524.1	635
14524.7	610
14525.3	635
14525.9	625
14526.5	620
14527	610
14527.6	625
14528.2	595
14528.8	615
14529.4	605
14529.9	625
14530.5	625
14531.1	605
14531.7	615
14532.2	600
14532.8	605
14533.4	630
14534	625
14534.6	615
14535.1	625
14535.7	610
14536.3	600
14536.9	610
14537.5	610
14538	600
14538.6	620
14539.2	605
14539.8	605
14540.4	620
14541	640
14541.5	600
14542.1	620
14542.7	610
14543.3	615
14543.9	625
14544.4	620
14545	620
14545.6	625
14546.2	590
14546.8	615
14547.3	625
14547.9	615
14548.5	615
14549.1	640
14549.6	630
14550.2	625
14550.8	625
14551.4	600
14552	605
14552.6	610
14553.1	620
14553.7	620
14554.3	610
14554.9	650
14555.5	630
14556	650
14556.6	610
14557.2	620
14557.8	645
14558.4	620
14558.9	625
14559.5	640
14560.1	620
14560.7	640
14561.3	595
14561.8	625
14562.4	610
14563	615
14563.6	635
14564.2	615
14564.8	610
14565.3	625
14565.9	625
14566.5	650
14567.1	615
14567.6	635
14568.2	625
14568.8	620
14569.4	620
14570	625
14570.5	615
14571.1	645
14571.7	630
14572.3	600
14572.9	615
14573.5	605
14574	630
14574.6	610
14575.2	620
14575.8	630
14576.4	635
14576.9	585
14577.5	620
14578.1	615
14578.7	635
14579.3	615
14579.9	615
14580.4	635
14581	635
14581.6	620
14582.2	610
14582.8	610
14583.3	590
14583.9	600
14584.5	615
14585.1	625
14585.7	615
14586.2	600
14586.8	605
14587.4	610
14588	625
14588.6	600
14589.1	635
14589.7	615
14590.3	610
14590.9	620
14591.5	595
14592	625
14592.6	620
14593.2	625
14593.8	630
14594.4	630
14595	635
14595.5	630
14596.1	625
14596.7	640
14597.3	615
14597.9	635
14598.4	605
14599	585
14599.6	605
14600.2	605
14600.8	600
14601.4	625
14601.9	600
14602.5	615
14603.1	620
14603.7	620
14604.3	595
14604.8	600
14605.4	605
14606	595
14606.6	605
14607.2	605
14607.7	595
14608.3	590
14608.9	635
14609.5	595
14610.1	605
14610.6	600
14611.2	595
14611.8	615
14612.4	615
14613	590
14613.6	645
14614.1	630
14614.7	640
14615.3	650
14615.9	625
14616.5	650
14617	635
14617.6	625
14618.2	615
14618.8	610
14619.4	635
14620	630
14620.5	630
14621.1	635
14621.7	610
14622.3	610
14622.9	610
14623.5	610
14624	635
14624.6	640
14625.2	650
14625.8	600
14626.4	605
14626.9	625
14627.5	610
14628.1	605
14628.7	610
14629.3	615
14629.9	620
14630.4	625
14631	590
14631.6	605
14632.2	610
14632.8	615
14633.3	635
14633.9	610
14634.5	630
14635.1	655
14635.7	620
14636.2	625
14636.8	615
14637.4	620
14638	620
14638.6	635
14639.2	645
14639.7	625
14640.3	630
14640.9	645
14641.5	610
14642.1	615
14642.6	630
14643.2	615
14643.8	635
14644.4	610
14645	600
14645.6	600
14646.1	595
14646.7	600
14647.3	615
14647.9	620
14648.5	610
14649.1	610
14649.6	610
14650.2	615
14650.8	595
14651.4	605
14652	605
14652.5	630
14653.1	620
[truncated: 98,002 more rows]

## Sheet: C
CD analysis
Elipticity	4.22	4.24	5.6	M-CSFavb3	M-CSFc-FMS
260	-0.260795	-0.697537	-0.431276	-1.41031	-0.65799
259.5	-0.278485	-0.721996	-0.457693	-1.43249	-0.67859
259	-0.281594	-0.727196	-0.445055	-1.45796	-0.68545
258.5	-0.310359	-0.724205	-0.44976	-1.4793	-0.68473
258	-0.282134	-0.718941	-0.422922	-1.46149	-0.68072
257.5	-0.240947	-0.722561	-0.368946	-1.46448	-0.66204
257	-0.252418	-0.741268	-0.408303	-1.45496	-0.65798
256.5	-0.177342	-0.741859	-0.371023	-1.46147	-0.64103
256	-0.1588	-0.748856	-0.365142	-1.4318	-0.64653
255.5	-0.209528	-0.760771	-0.388871	-1.4623	-0.62245
255	-0.209982	-0.762428	-0.399505	-1.49427	-0.62436
254.5	-0.222064	-0.735876	-0.394572	-1.51624	-0.63565
254	-0.151105	-0.71532	-0.344269	-1.55553	-0.63546
253.5	-0.148279	-0.742411	-0.327298	-1.56168	-0.64557
253	-0.157877	-0.743297	-0.336936	-1.53809	-0.6567
252.5	-0.143566	-0.73404	-0.357244	-1.5319	-0.66873
252	-0.076752	-0.725168	-0.314575	-1.52976	-0.68781
251.5	-0.0654223	-0.731831	-0.291638	-1.4933	-0.68144
251	-0.0949959	-0.7609	-0.367974	-1.49944	-0.70501
250.5	-0.172231	-0.757253	-0.433364	-1.51463	-0.71549
250	-0.206787	-0.750179	-0.456277	-1.54652	-0.73244
249.5	-0.274141	-0.767512	-0.505403	-1.55321	-0.73873
249	-0.308513	-0.813695	-0.548961	-1.56878	-0.74857
248.5	-0.326004	-0.816533	-0.544388	-1.56365	-0.76835
248	-0.328063	-0.83931	-0.551913	-1.54225	-0.77202
247.5	-0.349785	-0.862639	-0.578703	-1.55552	-0.7933
247	-0.405624	-0.899347	-0.625909	-1.56909	-0.82216
246.5	-0.457786	-0.937146	-0.673763	-1.60929	-0.86486
246	-0.516365	-0.981236	-0.70377	-1.60902	-0.90142
245.5	-0.607627	-1.05908	-0.796201	-1.59316	-0.9147
245	-0.629179	-1.14775	-0.836194	-1.63791	-0.95838
244.5	-0.682235	-1.21798	-0.898871	-1.7365	-1.03811
244	-0.725353	-1.29986	-0.942272	-1.80731	-1.08525
243.5	-0.835753	-1.36792	-1.05294	-1.86353	-1.1693
243	-0.841787	-1.44977	-1.112	-1.92624	-1.2518
242.5	-0.874087	-1.54405	-1.15654	-1.99956	-1.36066
242	-0.988249	-1.65928	-1.28443	-2.08063	-1.47773
241.5	-1.11187	-1.77073	-1.42926	-2.20358	-1.61338
241	-1.30182	-1.904	-1.61922	-2.31469	-1.75284
240.5	-1.40544	-2.04481	-1.74427	-2.42818	-1.91279
240	-1.57564	-2.17385	-1.90887	-2.55128	-2.07949
239.5	-1.78141	-2.32481	-2.10404	-2.70113	-2.26064
239	-1.99983	-2.50574	-2.3332	-2.93532	-2.46667
238.5	-2.23509	-2.69536	-2.52769	-3.13282	-2.70671
238	-2.44272	-2.88543	-2.75481	-3.30895	-2.95099
237.5	-2.72102	-3.0911	-3.05418	-3.5165	-3.19921
237	-2.96955	-3.31036	-3.29192	-3.72072	-3.48122
236.5	-3.22063	-3.58767	-3.53872	-3.97274	-3.78515
236	-3.48715	-3.8599	-3.82591	-4.25276	-4.11166
235.5	-3.83205	-4.15712	-4.18238	-4.53899	-4.43973
235	-4.1082	-4.46874	-4.49289	-4.80461	-4.77042
234.5	-4.41802	-4.77361	-4.82126	-5.10049	-5.15852
234	-4.73354	-5.1281	-5.14014	-5.435	-5.5326
233.5	-5.07519	-5.43618	-5.52921	-5.7426	-5.89621
233	-5.41334	-5.78731	-5.89845	-6.08057	-6.28806
232.5	-5.8067	-6.12988	-6.29315	-6.43635	-6.70519
232	-6.19699	-6.47142	-6.69235	-6.77252	-7.12432
231.5	-6.54717	-6.8163	-7.08868	-7.14502	-7.51731
231	-6.95853	-7.17394	-7.49714	-7.47018	-7.91695
230.5	-7.28744	-7.51474	-7.81511	-7.81158	-8.33827
230	-7.67003	-7.8347	-8.22433	-8.13419	-8.72977
229.5	-8.07766	-8.15796	-8.60797	-8.50205	-9.09948
229	-8.4923	-8.43449	-9.02521	-8.84776	-9.46767
228.5	-8.84258	-8.71503	-9.36345	-9.16387	-9.82573
228	-9.18045	-9.01104	-9.6781	-9.46566	-10.1719
227.5	-9.45668	-9.2901	-10.0123	-9.73718	-10.5002
227	-9.80918	-9.56416	-10.3906	-9.99252	-10.8266
226.5	-10.0257	-9.83226	-10.6281	-10.2347	-11.1111
226	-10.2903	-10.061	-10.928	-10.4685	-11.364
225.5	-10.5088	-10.2555	-11.1351	-10.5862	-11.5697
225	-10.6969	-10.465	-11.2947	-10.7578	-11.825
224.5	-10.898	-10.6417	-11.5032	-10.9313	-12.0153
224	-11.0782	-10.8354	-11.6939	-11.069	-12.1946
223.5	-11.2122	-10.9994	-11.8459	-11.2276	-12.3586
223	-11.3401	-11.1506	-11.9915	-11.411	-12.538
222.5	-11.4596	-11.2879	-12.1387	-11.5146	-12.658
222	-11.5317	-11.4257	-12.2168	-11.5619	-12.7722
221.5	-11.6253	-11.5114	-12.3032	-11.6792	-12.8551
221	-11.6056	-11.6021	-12.317	-11.7422	-12.9521
220.5	-11.7462	-11.6944	-12.4032	-11.7861	-13.0052
220	-11.7667	-11.7885	-12.375	-11.825	-13.0906
219.5	-11.833	-11.869	-12.44	-11.8955	-13.1795
219	-11.8792	-11.9508	-12.4355	-12.0162	-13.2436
218.5	-11.9259	-12.0617	-12.5149	-12.1426	-13.2495
218	-11.9865	-12.1268	-12.5525	-12.1918	-13.2924
217.5	-12.0135	-12.215	-12.523	-12.3056	-13.3289
217	-12.1322	-12.2816	-12.5581	-12.4013	-13.3581
216.5	-12.2229	-12.3527	-12.6098	-12.3781	-13.402
216	-12.2728	-12.4784	-12.6468	-12.4197	-13.4679
215.5	-12.3383	-12.5553	-12.6677	-12.4963	-13.493
215	-12.4128	-12.6976	-12.749	-12.5524	-13.5673
214.5	-12.5705	-12.8201	-12.9339	-12.6524	-13.6596
214	-12.7795	-12.9661	-13.0969	-12.8368	-13.7688
213.5	-12.9244	-13.1203	-13.2691	-13.0223	-13.8718
213	-13.1996	-13.2913	-13.4569	-13.235	-14.0059
212.5	-13.4171	-13.481	-13.6528	-13.3897	-14.1478
212	-13.699	-13.6679	-13.891	-13.582	-14.3322
211.5	-13.9684	-13.8886	-14.1689	-13.8186	-14.5287
211	-14.2397	-14.1367	-14.4256	-14.0311	-14.6397
210.5	-14.4571	-14.367	-14.6375	-14.2785	-14.8028
210	-14.5832	-14.6239	-14.8073	-14.4688	-14.9483
209.5	-14.8042	-14.8084	-14.9887	-14.7013	-15.0053
209	-14.882	-14.9185	-15.0732	-14.9157	-15.0671
208.5	-15.0077	-15.0411	-15.1261	-15.0115	-15.1035
208	-15.0602	-15.0602	-15.0602	-15.0602	-15.0602
207.5	-15.0021	-14.9993	-14.9372	-15.0572	-14.9319
207	-14.792	-14.8799	-14.7511	-14.9342	-14.6907
206.5	-14.4656	-14.6638	-14.3975	-14.6926	-14.3094
206	-14.0282	-14.3985	-13.946	-14.4044	-13.777
205.5	-13.5701	-14.0225	-13.3707	-14.065	-13.2714
205	-12.927	-13.539	-12.7231	-13.5699	-12.569
204.5	-12.1832	-12.8539	-11.9621	-12.7969	-11.7315
204	-11.3534	-12.0939	-11.106	-12.1148	-10.713
203.5	-10.4586	-11.2213	-10.0947	-11.1648	-9.46059
203	-9.25578	-10.1053	-8.74589	-10.4833	-8.22247
202.5	-7.94795	-8.90246	-7.30599	-9.29033	-7.0022
202	-6.60776	-7.59213	-5.791	-7.65596	-5.91924
201.5	-5.15855	-6.10757	-4.02534	-6.25377	-3.78576
201	-3.47603	-4.61907	-2.16728	-3.6147	-3.48783
200.5	-1.71221	-2.90451	-0.2639	-4.4807	-4.3269
200	0.166171	-1.06129	1.82872	0.847564	-1.9356
199.5	2.27128	0.83944	3.88949	-1.69997	-1.67466
199	3.90705	3.07043	6.20262	1.61169	-2.25425
198.5	5.62436	4.7893	8.21259	4.26024	-1.60233
198	8.15148	6.34617	10.2061	5.50329	-1.44113
197.5	11.7738	7.92295	8.74515	11.8757	-2.71387
197	14.6434	8.5486	8.26592	11.5258	-3.17028
196.5	10.3552	4.59083	7.06837	13.1908
196	10.9708	3.51452	8.08438
195.5	5.84989	0.708102	5.08088
195	14.8884	-0.256107	14.7679
194.5	12.3143	2.86395	6.67833
194	11.9379	0.896285	2.18785
193.5	15.0933	1.61264	3.40115

## Sheet: D
Protein Thermal stability measured by CD at 217nm
Temperature [c0]	4.22	4.24	5.6	M-CSFavb3	M-CSFc-FMS
15	0	0	0	0	0.249689
16	0.076302	-0.05187	0.016569	0.100912	0.114213
17	0.003398	-0.01119	0.005208	0.098413	0.153569
18	0.043971	-0.01071	0.032224	0.271219	0.207012
19	0.039415	-0.13022	0.163571	0.004195	0.088493
20	0.113782	-0.09289	0.144261		0.050539
21	0.026785	-0.03722			0.22457
22	0.042798	-0.08041			0.246768
23	0.090913	-0.14833			0.185514
24	-0.09699	0.10208			0.189871
25	0.020675	-0.06653			0.162749
26	0.151156	0.156802			0.168624
27	-0.07621	0.077646			-0.02313
28	-0.06795	0.190642			0
29	-0.0563	0.2144			0.014404
30	0.12396	0.119597			0.120338
31	-0.18803	0.036831		0.010787	0.064826
32	0.03035	0.277909		0.004435	0.038972
33	-0.02421	0.217535		-0.14275	-0.07582
34	0.000259	0.168753		0.098793	0.065109
35	0.058918	0.137703		-0.19064	-0.06523
36	0.035744	0.114578		-0.03635	0.138347
37	-0.02951	-0.07028		0.067787	-0.02821
38	0.093976	0.123121		-0.0275	-0.01494
39	0.235746	0.261241		0.325423	-0.14612
40	0.002164	0.245479	0.1855	0.202258	-0.08102
41	0.067191	0.23058	0.14621	-0.0322	-0.11328
42	0.094951	0.19126	0.172739	0.104959	0.032947
43	0.055794	0.187478	0.125073	0.0496	-0.00314
44	0.278102	0.056117	0.136327	0.10349	-0.01152
45	0.273059	0.214904	0.112753	-0.00922	0.034032
46	0.399274	0.275277	0.101834	0.085341	0.177286
47	0.380031	0.031711	0.124312	0.197263	0.183812
48	0.342368	-0.01243	0.140545	0.442458	0.050222
49	0.451183	0.26081	0.070219	0.397913	0.06314
50	0.425343	0.128413	0.324904	0.475282	0.092181
51	0.279077	0.180776	0.102078	0.232332	0.226055
52	0.30539	0.330258	0.26373	0.402317	-0.02287
53	0.226757	0.29173	0.251395	0.358136	0.163717
54	0.313617	0.214674	0.242243	0.337958	0.110958
55	0.257671	0.292823	0.353655	0.231969	0.042661
56	0.197839	0.101951	0.152667	0.165769	0.114196
57	0.273699	0.164007	0.260608	0.230568	0.099692
58	0.373708	0.270301	0.297355	0.556101	0.235602
59	0.29602	0.440651	0.226542	0.217471	0.083052
60	0.121476	0.30614	0.200425	0.292929	0.048769
61	0.124448	0.331222	0.267416	0.453425	0.124995
62	0.233141	0.370311	0.220359	0.521015	0.26209
63	0.264329	0.269108	0.320594	0.283535	0.346076
64	0.257336	0.489203	0.198491	0.347646	0.280967
65	0.264512	0.430253	0.26204	0.192842	0.282686
66	0.264375	0.381269	0.36226	0.543075	0.305318
67	0.242557	0.464237	0.253497	0.455473	0.478131
68	0.278422	0.485306	0.344731	0.314934	0.388036
69	0.332891	0.622017	0.289984	0.365927	0.277395
70	0.453347	0.669145	0.312508	0.542332	0.386067
71	0.637199	0.547305	0.296655	0.326291	0.274007
72	0.448014	0.563987	0.315934	0.639068	0.447905
73	0.667473	0.503311	0.45587	0.774951	0.546963
74	0.583736	0.663824	0.308487	0.687898	0.405161
75	0.67535	0.601437	0.424362	0.610766	0.378339
76	0.561934	0.594591	0.472972	0.506056	0.653965
77	0.707925	0.496581	0.514303	0.653531	0.549733
78	0.708824	0.666154	0.553166	0.726036	0.703936
79	0.692369	0.636542	0.530704	0.524166	0.68546
80	0.522564	0.840142	0.702392	0.711465	0.704354
81	0.721485	0.584884	0.524765	0.713674	0.970144
82	0.6844	0.618206	0.683402	0.672321	0.689466
83	0.686107	0.821359	0.489313	0.755903	0.705656
84	0.920843	0.846685	0.540709	0.700408	0.747031
85	0.882346	0.902083	0.740814	0.648129	0.819318
86	0.832494	0.749854	0.814091	0.858358	1
87	0.789513	0.918766	0.596766	0.617913	0.909322
88	0.891998	1	0.605979	0.395212	0.76751
89	0.941791	0.725521	0.857935	0.771204	0.746848
90	0.813312	0.897927	0.7722	0.874724	0.824341
91	0.977271	0.816585	0.783485	0.818054	0.808068
92	0.934135	0.775223	0.854312	0.796562	0.846356
93	1	0.894317	0.824602	0.952694	0.807718
94	0.944795	0.934098	1	1	0.879198
95	0.939461	0.926647	0.940188	0.990912	0.892165
