# Supplementary material for: A dual-specific macrophage colony-stimulating factor antagonist of c-FMS and αvβ3 integrin for osteoporosis therapy
Source: PLoS Biol. 2018 Aug 24;16(8):e2002979. doi: 10.1371/journal.pbio.2002979 (PMC6126843; doi:10.1371/journal.pbio.2002979)
Supplement: S9 Data — (XLSX) [file pbio.2002979.s027.xlsx]

## Sheet: A
avb3 binding to sort 4 clones
Clone number	Mean PE (expression)	Mean FITC (binding)	FITC/PE	Normalized to weakest integrin binder
5.14	27953	1193	0.0426788	1
5.5	19660	2099	0.106765	2.50159
4.1	21527	5091	0.236494	5.54125
4.2	23786	5676	0.238628	5.59125
4.3	20565	5222	0.253927	5.94971
4.4	22882	5534	0.241849	5.66674
4.5	20603	4822	0.234044	5.48384
4.6	28591	1902	0.0665244	1.55872
4.7	24275	5660	0.233162	5.46318
4.8	22254	5556	0.249663	5.84982
4.9	29176	2802	0.0960378	2.25025
4.1	23827	5588	0.234524	5.49509
4.11	24872	5978	0.240351	5.63162
4.12	24826	1981	0.0797954	1.86967
4.13	33673	2510	0.0745404	1.74655
4.14	29636	2331	0.0786543	1.84294
4.15	21497	5287	0.245941	5.76261
4.16	33137	1752	0.0528714	1.23882
4.17	23299	5422	0.232714	5.45268
4.18	20893	5355	0.256306	6.00547
4.19	24604	5729	0.232848	5.45583
4.2	17184	4503	0.262046	6.13996
4.21	21730	4972	0.228808	5.36117
4.22	26831	6464	0.240915	5.64485
4.23	18619	4872	0.261668	6.13111
4.24	14015	5211	0.371816	8.71196
4.25	16679	2320	0.139097	3.25916

## Sheet: B
c-FMS binding to 10 sort 4 clones
Clone number	Mean PE (expression)	Mean FITC (binding)	FITC/PE	Normalized to WT
WT	21012	145912	6.94422	1
4.1	60208	13024	0.216317	0.0311506
4.2	66827	15808	0.236551	0.0340644
4.3	68633	16455	0.239753	0.0345256
4.4	71404	19282	0.270041	0.0388871
4.5	62722	10571	0.168537	0.0242702
4.7	74403	18839	0.253202	0.0364623
4.8	66317	16717	0.252077	0.0363003
4.1	85627	19564	0.228479	0.0329021
4.11	77605	15338	0.197642	0.0284613
4.15	70780	15820	0.223509	0.0321864
4.18	68100	15897	0.233436	0.0336159
4.2	73768	14607	0.198013	0.0285147
4.22	88961	20036	0.225222	0.032433
4.23	68072	14136	0.207662	0.0299044
4.24	62868	12444	0.197939	0.0285041

## Sheet: C
avb3 binding to sort 5 clones
Clone number	Mean PE (expression)	Mean FITC (binding)	FITC/PE	Normalized to weakest integrin binder
1	47185	1670	0.0353926	1.21918
2	32941	2260	0.0686075	2.36335
3	35620	2316	0.0650197	2.23975
4	34485	2668	0.077367	2.66509
5	19711	2275	0.115418	3.97583
6	29255	2454	0.0838831	2.88955
7	31576	2560	0.0810742	2.79279
8	26654	1850	0.069408	2.39092
9	36992	2270	0.0613646	2.11385
10	38485	2262	0.0587761	2.02468
11	42581	2101	0.0493413	1.69967
12	38016	2634	0.0692866	2.38674
13	35265	1576	0.0446902	1.53946
14	47744	1386	0.0290298	1
15	36683	1899	0.0517678	1.78326
16	27516	2417	0.0878398	3.02585
17	37894	2635	0.0695361	2.39533
18	36243	2596	0.0716276	2.46738
19	34088	2639	0.0774173	2.66682
20	41122	2964	0.0720782	2.4829
21	32707	2667	0.0815422	2.80891
22	36581	2597	0.0709931	2.44552
23	34521	1974	0.0571826	1.96979
24
25

## Sheet: D
c-FMS binding to 10 sort 5 clones
Clone number	Mean PE (expression)	Mean FITC (binding)	FITC/PE	Normalized to WT
WT	14152	225587	15.9403	1
4	41420	33683	0.813206	0.0510158
5	29561	23975	0.811035	0.0508795
6	43834	90858	2.07277	0.130034
7	59058	55718	0.943445	0.0591862
12	48970	62584	1.27801	0.0801746
16	50952	58107	1.14043	0.0715436
18	45025	47831	1.06232	0.0666438
19	32311	85845	2.65684	0.166674
20	46763	51368	1.09848	0.0689119
21	25929	70506	2.71919	0.170586

## Sheet: E
Raw data of yeast surface display based integrin specificity
4.22
integrin	Mean PE (expression)	Mean FITC (Binding)	FITC/PE	Normlized to avb3
αVβ3	20192	7332	0.363114	1
α4β7	26472	1397	0.0527727	0.145334
α2β2b	29719	1304	0.0438777	0.120837
αvβ5	33639	1319	0.0392104	0.107984
α5β1	28588	1764	0.0617042	0.169931
4.24
integrin	Mean PE (expression)	Mean FITC (Binding)	FITC/PE	Normlized to avb3
αVβ3	14853	19439	1.30876	1
α4β7	18219	1301	0.071409	0.0545623
α2β2b	21788	1222	0.0560859	0.0428543
αvβ5	40423	1272	0.0314672	0.0240436
α5β1	21471	1485	0.0691631	0.0528463
5.6
integrin	Mean PE (expression)	Mean FITC (Binding)	FITC/PE	Normlized to avb3
αVβ3	19681	12783	0.64951	1
α4β7	19009	532	0.0279867	0.043089
α2β2b	22911	1049	0.0457859	0.070493
αvβ5	20194	286	0.0141626	0.0218051
α5β1	25376	1294	0.0509931	0.0785101
