# Supplementary material for: A dual-specific macrophage colony-stimulating factor antagonist of c-FMS and αvβ3 integrin for osteoporosis therapy
Source: PLoS Biol. 2018 Aug 24;16(8):e2002979. doi: 10.1371/journal.pbio.2002979 (PMC6126843; doi:10.1371/journal.pbio.2002979)
Supplement: S10 Data — (XLSX) [file pbio.2002979.s028.xlsx]

## Sheet: A
SPR steady state equlibrium analysis of c-FMS
Equilibrium phase marked with yellow
						4.22									4.24									5.6									M-CSFc-FMS
c-FMS concentration [nM]	4.22	4.24	5.6	M-CSFc-FMS		Time [sec]	0 nM	12.5 nM	25 nM	50 nM	100 nM	200 nM			Time [sec]	0 nM	12.5 nM	25 nM	50 nM	100 nM	200 nM			Time [sec]	0 nM	12.5 nM	25 nM	50 nM	100 nM	200 nM			Time [sec]	200 nM	100 nM	50 nM	25 nM	12.5 nM	0 nM
12.5	33.205	10.7002	76.9581	48.743		-283.5	0	-0.6	1.39	0.61	0.74	-0.45			-283.5	0	-1.15	-0.98	0.56	-0.96	-1.18			-283.5	0	-0.75	-1.99	0.27	-0.47	-1.19									0
25	63.6041	26.1952	132.071	137.669		-282.6	0	-0.03	-0.16	3.26	2.27	-1.17			-282.6	0	1.05	-1.48	2.43	-1.4	-2.59			-282.6	0	0.89	-1.45	3.42	0.69	-1.61									0
50	106.01	44.1286	209.718	233.418		-281.7	0	-0.67	-0.25	1.37	0.94	0.03			-281.7	0	-1.39	-2.26	0.57	1.08	-0.19			-281.7	0	-1.09	-3.74	0.35	-1.85	-1.28									0
100	182.149	80.7307	326.791	404.367		-280.8	0	-1.19	-1.59	0.24	1.36	1.05			-280.8	0	1.88	0.57	2.65	2.75	0.92			-280.8	0	0.38	-2.2	0.62	-0.42	0									0
200	251.679	117.17	426.567	595.39		-279.9	0		-2.5							0		-0.75						-279.9	0		0.61												0
						-279	0		0.82							0		0.58						-279	0		3.4												0
						-278.1	0		-0.96							0		-1.28	-0.61					-278.1	0		2.02						-293.4	2.5	2.6	1.26	1.44	1.94	0
						-277.2	0	-0.71	0.27	-0.99	-0.61	-1.22			-277.2	0	0.73	-0.27	-1.56	-0.88	-0.63			-277.2	0	2.62	1.32	1.08	0.43	0.21			-292.5	3.83	2.13	4.51	4.66	4.25	0
						-276.3	0	1.52	0.63	0.6	-0.57	-2.5			-276.3	0	1.25	1.38	0.37	0.17	-0.17			-276.3	0	1.71	0.59	1.33	-0.87	-0.21			-291.6	1.51	1	-1.21	0.16	-2.28	0
						-275.4	0	-0.69	0.54	-0.34	1.5	0.29			-275.4	0	2.07	0.37	1.27	3.55	0.72			-275.4	0	0.43	-0.44	-0.93	1.01	-1.59			-290.7	2.63	0.36	-0.04	0.14	1.93	0
						-274.5	0		-0.76	0.54	-0.3	-1.23				0		-1.66	0.75	1.06	-2.01			-274.5	0		-1.42	-0.71	-1.9	-1.64			-289.8	4.55	4.96	3.5		0.31	0
						-273.6	0	-1.07	-1.76	0.83	0.63	-0.64			-273.6	0	-1.75	-2.33	0.81	-0.22	-2.28			-273.6	0	-0.45	-2.91	-0.48	-2.53	-3.21			-288.9	4.32	4.73	1.41		1.57	0
						-272.7	0	1.33	0.41	1.55	2.42	-2.3			-272.7	0	-0.69	-0.32	2.8	-0.98	-2.17			-272.7	0	0.19	-1.23	1.21	-0.15	-2.28			-288	3.86	5.4	3.42		1.03	0
						-271.8	0	0.84	0.57	1.61	3.14	-0.62			-271.8	0	1.03	-1.48	-0.18	-0.53	-1.74			-271.8	0	1.31	-1.08	2.09	0.14	-1.85			-287.1	4.94	5.55	4		3.67	0
						-270.9	0	0.07	0.36	1	1.1	-0.9			-270.9	0	0.42	-0.76	2.36	2.9	-0.65			-270.9	0	1	-0.05	2.6	2.05	-0.56			-286.2	5.89	6.19	6.03		7.17	0
						-270	0	-1.74	0.91	0.28	1.62	0.16			-270	0	-2.33	-0.31	0.31	0.54	-1.58			-270	0	-0.98	-0.35	0.15	1.12	-0.61			-285.3	4.61	4.41	3.02	0.91	3.14	0
						-269.1	0	-0.52	-0.14	0.96	1.19	-2.38			-269.1	0	-1.3	-0.27	1.71	1.01	-2.9			-269.1	0	-1.63	-1.36	-0.13	-0.94	-2.66			-284.4	3.96	1.34	0.81	0.99	1.36	0
						-268.2	0	0.89	0.07	2.66	0.22	-0.42			-268.2	0	0.34	0.02	3.08	1.01	-0.24			-268.2	0	2.05	-0.09	3.06	0.85	0.72			-283.5	4.14	3.97	4.27	2.51	2.97	0
						-267.3	0	-0.72	0.18	2.02	1.55	2.03			-267.3	0	0.77	-0.61	2.44	0.55	0.26			-267.3	0	0.46	-0.4	2.11	0.06	0.22			-282.6	2.16	3.6	2.52	2.02	0.63	0
						-266.4	0	-0.71	-1.09	-2.12	-1.11	-1.95			-266.4	0	0.32	-1.76	-1.38	-2.13	-1.37			-266.4	0	1.38	-2.22	-0.06	-2.5	-0.09			-281.7	3.53	3.27	3.03	3.42	2.16	0
						-265.5	0	-0.08	1.02	-0.46	1.64	0.06			-265.5	0	-1.45	-1.65	0.8	-0.08	0.08			-265.5	0	2	-0.46	1.65	1.67	0.66			-280.8	4.36	4.72	5.26	0.41	4.67	0
						-264.6	0	-0.46	0.02	1.79	2.04	0.15			-264.6	0	-0.24	-0.65	1.06	0.68	-0.36			-264.6	0	0.74	0.21	2.34	1.8	1.31			-279.9	2.67	0.58	1.43	1.82	2.72	0
						-263.7	0	-0.55	0.23	-0.4	2.45	1.73			-263.7	0	-1.65	-0.89	-1.3	1.84	1.81			-263.7	0	-0.23	-2.45	0.79	1.38	0.89			-279	4.72	4.37	3.57	5.43	4.72	0
						-262.8	0	-0.36	1.23	0.17	2.79	1.03			-262.8	0	1.45	0.47	1.85	1.6	-1.03			-262.8	0	2.82	0.48	1.37	2.14	-0.3			-278.1	2.27	0.54	1.26	0.72	0.76	0
						-261.9	0	-0.29	2.7	2.18	1.58	1.63			-261.9	0	1.43	-0.03	1.88	-0.92	-1.85			-261.9	0	0.82	-1.04	1.55	-1.46	0.27			-277.2	2.56	2.03	0.73	1.06	2.73	0
						-261	0	0.16	-0.46	0.06	-0.19	-0.51			-261	0	1.52	-1.07	-0.18	-1.66	-0.1			-261	0	1.76	-0.97	0.18	0.07	-1.04			-276.3	2.88	1.1	3.01	-1.3	0.87	0
						-260.1	0	0.1	-0.58	0.33	0.8	0.65			-260.1	0	0.9	0.11	2.72	0.74	2.7			-260.1	0	0.01	-1.11	1.07	-0.66	1.33			-275.4	2.19	0.96	1.16	2.84	2.1	0
						-259.2	0	-0.55	0.57	1.42	0.06	1.51			-259.2	0	1.02	0.61	1.56	1.46	1.16			-259.2	0	2.01	1.51	2.22	0.04	0.39			-274.5	4.77	2.92	5.13	2.63	1.44	0
						-258.3	0	-1.52	-1.16	-1.52	-0.88	1.19			-258.3	0	-0.65	0.03	-0.03	0.18	0.35			-258.3	0	0.44	0.15	0.77	-0.02	1.03			-273.6	3.89	3.74	3.48	1.2	2.31	0
						-257.4	0	-1.8	0.06	-1.68	-0.34	-1.16			-257.4	0	-2.58	-1.79	-2.91	-0.24	-2.27			-257.4	0	-1.17	-1.4	-1.98	-0.35	-1.36			-272.7	0.91	-0.13	0.08	0.46	-0.94	0
						-256.5	0	-0.93	-0.42	-0.72	0.43	0.66			-256.5	0	0.39	-0.52	-0.25	-0.15	-1.09			-256.5	0	-0.79	-1.01	0.39	-0.53	-1.05			-271.8	2.02	0.64	0.94	2.64	1.12	0
						-255.6	0	-0.3	0.57	0.61	1.44	-0.4			-255.6	0	1.29	0.01	3.02	2.84	0.13			-255.6	0	0.59	0.36	1.93	-1.06	0.93			-270.9	2.41	1.34	3.69	1.77	4.93	0
						-254.7	0	-1.16	-1.09	2.04	1.3	-0.85			-254.7	0	1.15	-0.57	1.72	1	-0.64			-254.7	0	2.07	-0.79	2.59	0.01	-0.24			-270	1.51	1.57	1.93	1.25	3.74	0
						-253.8	0	-2.01	-1.36	-0.66	-1.29	-1.12			-253.8	0	-0.08	-1.12	-0.38	-0.92	0.01			-253.8	0	-0.44	-1.68	0.37	-1.73	0.44			-269.1	2.21	1.15	2.73	1.96	2.68	0
						-252.9	0	-1.53	-0.96	-0.75	-0.56	0.78			-252.9	0	-0.27	-0.81	-0.1	0.1	1.05			-252.9	0	0.5	-0.21	2.39	-1.65	2.05			-268.2	3.08	0.5	1.94	1.24	-0.28	0
						-252	0	-0.55	-0.87	-0.42	-1.62	-1.3			-252	0	0.21	-0.04	2.21	1.16	-0.31			-252	0	-0.72	-1.2	0.63	-0.6	-1.81			-267.3	3.95	1.44	1.74	2.23	1.48	0
						-251.1	0	0.07	2.11	1.28	2.19	1.35			-251.1	0	0.49	-0.04	2.1	0.49	1.05			-251.1	0	1.05	0.37	1.47	-0.33	0.8			-266.4	1.09	0.26	0.1	0.48	0.02	0
						-250.2	0	-1.57	0.6	0.71	0.82	-2.39			-250.2	0	-1.92	-1.12	-0.16	0.29	-2.64			-250.2	0	0.07	-2.35	1.64	-0.51	-2.84			-265.5	3.24	4.02	4.16	1.94	3.38	0
						-249.3	0	-2.01	1.43	-1.1	-0.19	-1.3			-249.3	0	-1.85	-0.02	-0.94	-1.8	-2.57			-249.3	0	-1.46	-1.16	-1.18	-2.42	-3.06			-264.6	3.18	2.77	4.86	2.68	4.2	0
						-248.4	0	0.19	0.52	1.42	0.3	2			-248.4	0	1.63	0.93	2.53	2.08	1.91			-248.4	0	2.42	-0.12	3.59	1.17	3.71			-263.7	2.49	1.34	2.61	1.7	1.29	0
						-247.5	0	-0.5	0.65	-0.59	0.01	-0.52			-247.5	0	1.14	-0.54	-0.47	-1.08	-1.08			-247.5	0	-1.49	-1.64	-0.61	-4.18	0.5			-262.8	2.33	1.26	2.44	1.01	2.44	0
						-246.6	0	1.04	-0.46	1.91	1.51	0.06			-246.6	0	-0.06	-2.02	0.79	0.31	-0.11			-246.6	0	3.41	-0.36	2.04	1.19	1.09			-261.9	2.38	2.24	3.06	3.07	5.04	0
						-245.7	0	-0.47	1.61	1.28	0.91	0.94			-245.7	0	-0.47	2.19	0.28	2.15	0.49			-245.7	0	-0.29	-0.53	0.64	0.6	0.85			-261	1.91	1.13	2.47	1.22	-0.08	0
						-244.8	0	-0.77	1.2	-0.71	0.87	-0.11			-244.8	0	-0.44	-0.1	1.13	0.98	0.33			-244.8	0	0.58	-0.77	0.01	0.58	-0.07			-260.1	0.67	0.75	1.61	1.78	0.92	0
						-243.9	0	-2.33	-0.87	0.94	-1.23	-0.4			-243.9	0	1.41	1.58	3.18	0.38	-0.01			-243.9	0	0.36	0.49	1.93	-1.31	0.08			-259.2	0.02	0.62	1.72	-0.73	1.73	0
						-243	0	0.11	1.88	2.19	2.37	2.15			-243	0	0.39	-0.65	1.97	2	0.96			-243	0	-2.06	-0.2	1.47	2.1	0.69			-258.3	3.51	2.89	3.81	3.01	4.28	0
						-242.1	0	-1.2	-1.32	2.04	-0.5	2.05			-242.1	0	-0.27	-1.26	2.46	0.26	0.39			-242.1	0	-0.72	-0.83	0.65	-0.65	-0.79			-257.4	4.27	3.54	4.25	2.48	2.46	0
						-241.2	0	-1.5	-2.02	-0.88	-0.22	-2			-241.2	0	-0.42	-2.57	-0.42	-0.06	-2.54			-241.2	0	0.03	-2.77	-1.51	-0.51	-2.4			-256.5	3.66	1.52	2.59	2.41	2.55	0
						-240.3	0	0.61	-0.95	-0.94	2.07	2.54			-240.3	0	1.22	-1.51	-0.52	0.4	-0.59			-240.3	0	-0.53	-2.06	0.29	1.01	1.66			-255.6	5.67	3.44	4.5	3.8	4.89	0
						-239.4	0	-0.59	1.51	-1.16	0.53	-0.55			-239.4	0	-0.09	0.61	0.65	0.52	0.4			-239.4	0	-0.34	-0.02	0.03	-0.04	-0.98			-254.7	4.02	3.76	3.41	1.91	4.58	0
						-238.5	0	-2.13	-0.62	-0.95	0.74	-3.07			-238.5	0	-0.22	0.49	1.62	3.06	0.62			-238.5	0	-0.61	0.62	0.93	0	1.31			-253.8	4.27	3.29	2.52	2.78	2.47	0
						-237.6	0	-0.64	1.28	2.53	2.89	2.69			-237.6	0	-1.45	-0.66	1.94	1.83	0.41			-237.6	0	0.72	-0.26	4.12	2.43	2.5			-252.9	2.39	-0.16	0.68	1.01	-0.59	0
						-236.7	0	-2.15	0.75	0.28	-0.13	-0.91			-236.7	0	-0.05	1.25	1.77	0.96	-0.13			-236.7	0	-0.81	0.33	2.14	0.15	-0.57			-252	1.18	-0.79	-0.52	-2.81	0.54	0
						-235.8	0	-3.4	-0.78	-0.81	-0.31	-1.16			-235.8	0	-2.71	-1.33	-0.78	-0.65	-3.21			-235.8	0	-2.78	-2.85	-1.07	-1.17	-3.04			-251.1	4.89	4.25	3.22	2.3	2.42	0
						-234.9	0	-0.8	-0.58	-0.93	0.86	-1.67			-234.9	0	-0.69	-1.48	0.51	-0.63	-2.23			-234.9	0	0.78	0.39	2.16	-0.39	-0.44			-250.2	-0.02	0.13	-0.62	-0.4	-1.11	0
						-234	0	-1.54	1.22	-0.51	1.93	-0.51			-234	0	1.5	0.72	1.53	3.44	0.04			-234	0	3.05	1.01	1.46	2.73	0.33			-249.3	3.49	3.43	3.75	1.89	4.44	0
						-233.1	0	-2.64	1.52	-0.81	1.29	-0.19			-233.1	0	1.02	2.57	0.43	-0.4	1.89			-233.1	0	-1.14	-0.18	-0.5	-1.42	0.29			-248.4	4.05	2.64	5.19	3.41	1.99	0
						-232.2	0	-0.61	-0.5	-1.55	0.38	-0.91			-232.2	0	-0.42	-0.78	-2.11	0.12	-0.26			-232.2	0	0.04	0.02	-1.05	0.2	-0.52			-247.5	0.88	-0.18	-0.43	-0.37	-0.28	0
						-231.3	0	0.65	0.58	0.65	1.63	1.99			-231.3	0	0.71	-0.54	2.52	-0.48	1.76			-231.3	0	0.83	0.66	2.06	0.68	2.6			-246.6	2.77	0.9	2.21	2.54	2.28	0
						-230.4	0	-0.17	-1.61	-1.53	-0.37	-0.28			-230.4	0	0.62	-0.81	-0.57	-0.65	-0.15			-230.4	0	-0.42	-1.07	-0.01	-0.52	0.17			-245.7	2.42	1.79	2.66	1.11	2.01	0
						-229.5	0	-0.8	0.52	0.53	0.93	-1.63			-229.5	0	0.19	-1.57	-2.15	-1.35	-1.34			-229.5	0	-0.21	-2.58	-2.22	-1.19	-2.66			-244.8	2.83	0.43	1.9	-0.01	-1.91	0
						-228.6	0	1.72	2.34	1.01	1.58	2.67			-228.6	0	0.68	1.33	1.11	0.1	0.12			-228.6	0	1.09	-0.11	0.54	-0.53	-0.2			-243.9	2.82	1.15	2.35	1.32	1.05	0
						-227.7	0	-1.79	-0.73	0.08	-0.49	-1.88			-227.7	0	-1.49	-2.02	0.61	-2.37	-0.2			-227.7	0	-0.06	0.09	1	-0.01	1.36			-243	0.95	2.52	2.64	2.64	0.99	0
						-226.8	0	-1.88	-0.53	-2.73	-2.35	-1.17			-226.8	0	-0.64	-0.33	0.3	-1.9	-1.42			-226.8	0	0.16	-2.05	0.02	-1.57	-1.5			-242.1	2.48	1.26	1.19	1.68	0.95	0
						-225.9	0	-1.23	-0.59	0.39	-0.2	-2.22			-225.9	0	-0.81	-0.44	0.35	0.87	-3.06			-225.9	0	0.24	-0.17	1.28	1.09	-1.87			-241.2	4.75	1.01	1.59	2.21	1.45	0
						-225	0	-0.16	-0.79	2.56	-0.5	0.14			-225	0	1.21	-0.75	2.56	0.57	-0.54			-225	0	-0.01	-1.83	2.22	-2.27	-1.27			-240.3	2.91	2.91	3.22	3.11	5.07	0
						-224.1	0	-1.81	-1.1	0.27	0.48	-2.69			-224.1	0	-0.4	-2.84	0.59	-0.41	-2.21			-224.1	0	-0.4	-1	-0.59	-0.96	-1.98			-239.4	4.64	2.86	3.37	0.86	2.58	0
						-223.2	0	-0.43	0.29	-1.01	-0.81	0.35			-223.2	0	-0.94	-1.05	-0.84	-0.47	-2.18			-223.2	0	-0.41	-0.26	-0.79	-1.61	-0.33			-238.5	3.32	1.1	4.27	2.36	2.38	0
						-222.3	0	0.23	1.13	1.46	1.72	1.25			-222.3	0	2.19	2.74	2.79	2.93	1.07			-222.3	0	2.03	0.85	1.81	2.71	0.16			-237.6	2.48	-0.33	0.88	0.34	1.19	0
						-221.4	0	-1.19	-1.33	0.75	-0.47	-0.72			-221.4	0	-1.94	-3.35	-0.08	-1.52	-1.95			-221.4	0	-1.28	-2.38	0.81	-1.78	-1.41			-236.7	2.75	0.96	2.77	1.27	0.27	0
						-220.5	0	0.7	2.71	-0.15	-0.14	-0.55			-220.5	0	2.34	1.58	0.2	1.66	-0.16			-220.5	0	1.96	1.48	1.77	-0.35	-0.35			-235.8	1.9	2.55	1.06	-1.65	0.11	0
						-219.6	0	0.02	0.49	0.1	-0.67	-2.04			-219.6	0	-0.25	-0.94	0.63	-1.79	-2.17			-219.6	0	-0.12	-2.62	1.18	-2.96	-0.95			-234.9	2.67	0.37	2.77	0.55	0.98	0
						-218.7	0	-1.43	-0.38	-1.6	1.34	-0.57			-218.7	0	-0.37	0.65	0.06	1.71	-1.94			-218.7	0	-0.36	-0.37	-2.08	0.9	-2.42			-234	3.98	1.4	3.5	1.75	2.18	0
						-217.8	0	-2.9	-0.7	1.02	-0.15	1.57			-217.8	0	-4.26	-3.59	0	-1.54	-1.52			-217.8	0	-2.41	-3.39	0.12	-2.71	-2.35			-233.1	0.03	0.48	1.12	-0.28	0.1	0
						-216.9	0	1.19	0.52	0.78	1.38	-0.82			-216.9	0	0.79	0.3	-0.48	-0.53	-0.96			-216.9	0	-0.13	-0.49	-0.52	-2.01	-2.91			-232.2	0.02	-0.36	-0.02	-1.35	0.03	0
						-216	0	-1.11	2.21	-1.75	0.37	2.59			-216	0	-1.03	-0.51	-1.1	-1.04	-1.94			-216	0	-2.32	-0.94	-2.06	-2.37	-2.05			-231.3	2.33	1.68	3.04	0.6	2.27	0
						-215.1	0	0.5	3.3	1.9	1.96	3.97			-215.1	0	1.45	1.47	2.13	-0.03	0.22			-215.1	0	1.79	1.96	1.4	1.18	0.89			-230.4	1.84	1.77	3.05	2.22	3.28	0
						-214.2	0	-0.39	0.92	-1.24	-1.03	-1.75			-214.2	0	-1.75	-1.06	-2.26	-0.25	-2.85			-214.2	0	-0.83	0.11	0.79	-0.08	-0.87			-229.5	0.8	-0.14	1.56	0.1	-0.52	0
						-213.3	0	-0.52	-0.12	1.75	1.52	0.64			-213.3	0	-0.36	-0.12	3.15	1.03	-1.61			-213.3	0	0.7	-0.98	2.61	-0.18	-0.91			-228.6	5.87	3.38	4.56	3.9	4.26	0
						-212.4	0	0.43	0.39	0.75	-0.73	0.07			-212.4	0	0.85	-1.1	1.17	-0.44	-0.03			-212.4	0	1.95	0.46	1.48	0.65	1.12			-227.7	2.7	1.59	3.85	0.74	2.75	0
						-211.5	0	-0.7	2.54	0.39	1.99	2.11			-211.5	0	-1.08	0.79	1.3	2.78	0.92			-211.5	0	-0.53	-2.49	0.13	-0.94	-0.57			-226.8	2.08	2.17	3.71	2.33	1.34	0
						-210.6	0	0	-0.61	1.6	2.67	0.7			-210.6	0	1.17	0.89	2.09	3.16	0.7			-210.6	0	-1.38	-2.94	-0.39	-1.22	-2			-225.9	2.75	2.71	1.3	0.04	1.29	0
						-209.7	0	-2.07	0.45	-0.41	-0.47	-0.47			-209.7	0	-3.82	-0.61	-0.87	-2.03	-1.87			-209.7	0	-1.91	-0.34	1.14	-1.02	-0.56			-225	2.26	0.64	1.1	1.02	1.96	0
						-208.8	0	0.36	2.83	1.09	1.58	1.24			-208.8	0	-1.58	-0.11	0.14	2.39	-0.34			-208.8	0	0.09	0.53	2.12	0.77	-0.29			-224.1	3.27	2.55	3.66	5.42	4.3	0
						-207.9	0	-0.63	0.48	0.89	-0.98	0.33			-207.9	0	-1.38	-0.46	0.76	0.47	-1.7			-207.9	0	-0.99	-1.5	0.98	-0.15	0.62			-223.2	2.38	2.22	0.21	2.2	1.54	0
						-207	0	-1.63	1.54	1.5	0.31	-0.08			-207	0	-1.63	-0.65	1.96	-0.41	-2			-207	0	-0.45	0.14	1.32	0.77	-0.63			-222.3	3.38	0.01	2.64	0.76	0.95	0
						-206.1	0	0.41	-0.19	-0.85	1.88	0.5			-206.1	0	-0.22	-1.65	0.66	0.12	-0.8			-206.1	0	-0.23	-0.84	0.82	-0.2	1.25			-221.4	3.08	1.96	1.27	2.33	1.32	0
						-205.2	0	0.32	0.76	0.71	0.46	-0.54			-205.2	0	-1.61	-1.67	-0.75	-0.56	-1.65			-205.2	0	0.9	0.93	0.01	-1.49	-0.64			-220.5	1.06	2.35	2.29	1.87	2.3	0
						-204.3	0	-3.75	-2.99	-4.08	-2.01	-1.79			-204.3	0	-0.21	-2.16	-0.16	-0.49	-1.72			-204.3	0	-0.43	-1.87	-0.64	-1.18	-0.96			-219.6	3.27	1.62	4.76	3.69	2.19	0
						-203.4	0	0.43	-1	-1.78	-0.93	0.91			-203.4	0	0.75	0.98	-1.09	-1.02	-0.78			-203.4	0	1.29	-0.56	-0.69	-1.71	0.33			-218.7	3.77	2.17	4.01	3.75	3.93	0
						-202.5	0	-0.15	0.52	-1.02	0.43	-1.51			-202.5	0	-1.72	-0.71	-0.46	0.88	-1.65			-202.5	0	-0.82	-1.3	-0.4	-1.39	-2.28			-217.8	2.15	2.43	1.8	2.99	2.5	0
						-201.6	0	-0.84	-0.91	-2.28	-2.5	-1.61			-201.6	0	-0.18	-0.05	1.09	-0.27	1.7			-201.6	0	1.25	0.01	1.39	-1.98	0.9			-216.9	2.21	2.05	0.73	0.15	1.78	0
						-200.7	0	-1.07	0.69	-0.57	-0.29	-1.11			-200.7	0	1.1	2.28	0.98	2.04	1.42			-200.7	0	-0.96	-0.93	-0.48	-0.71	-1.98			-216	3.62	5.05	5.64	3.71	4.1	0
						-199.8	0	-4.19	-0.92	-0.72	-1.66	-3.74			-199.8	0	-1.48	-1.35	-0.09	-0.96	-1.94			-199.8	0	0.01	-1.68	-1.21	-1.19	-1.05			-215.1	3.72	4.42	4.1	2.95	3.79	0
						-198.9	0	-1.35	-0.77	-0.74	0.57	-1.33			-198.9	0	1.94	1.53	1.35	1.79	0.24			-198.9	0	0.93	-0.11	0.6	-0.15	-1.25			-214.2	1.37	-0.7	0.51	0.24	0.77	0
						-198	0	-0.74	1.15	-1.33	0.35	-1.15			-198	0	-0.71	0.56	0	0.95	-1.6			-198	0	0.29	-0.72	-1.54	0.46	-1.12			-213.3	0.91	1.46	0.39	2.22	-0.28	0
						-197.1	0	-1.25	-1.29	0.39	2.18	1.08			-197.1	0	-0.33	-1.41	1.29	1.47	1.26			-197.1	0	-0.01	-1.93	1.1	0.46	2.92			-212.4	2	1.92	3.07	1.62	1.99	0
						-196.2	0	-0.65	1.06	3.02	2.48	1.37			-196.2	0	-0.48	-0.74	1.43	0.23	-0.67			-196.2	0	-2.32	-1.94	0.14	-1.55	-1.05			-211.5	3.73	1.85	2.29	3.3	4.01	0
						-195.3	0	-0.07	0.6	-1.4	0.25	-1.77			-195.3	0	-0.37	-1.76	-1.91	-0.69	-2.85			-195.3	0	2.23	1.28	1.43	-0.91	-1.73			-210.6	2.28	2.06	2.07	2.91	0.83	0
						-194.4	0	0.16	-0.16	2.2	1.22	0.49			-194.4	0	1.91	2.04	4.4	4.64	2.28			-194.4	0	1.86	-0.1	3.83	2.52	1.21			-209.7	-0.23	2.24	1.79	-0.17	1.31	0
						-193.5	0	-2.8	0.43	-2.36	-1.47	0.16			-193.5	0	-0.76	0.74	-0.92	0.44	-1.57			-193.5	0	-1.34	1	-0.34	-0.58	-1.96			-208.8	5.17	3.49	3.4	3.96	2.47	0
						-192.6	0	1.01	1.18	1.82	-0.2	2.3			-192.6	0	0.06	-0.22	-0.34	-0.21	0.06			-192.6	0	2.06	-1.11	2.12	-0.76	0.58			-207.9	2.79	1.07	3.23	2.44	2.2	0
						-191.7	0	-2.09	0.46	-0.5	0.51	-0.72			-191.7	0	-2.33	-0.16	-1.06	0.18	-0.42			-191.7	0	-0.36	-1.13	-0.16	1.22	1.12			-207	3.01	4.87	4.87	3.59	3.36	0
						-190.8	0	-0.53	2.01	0.57	-1.48	1.01			-190.8	0	1.26	0.44	1.64	0.08	-0.06			-190.8	0	-0.62	-2.26	-0.7	-2.71	0.85			-206.1	2.62	1.76	1.34	0.01	1.16	0
						-189.9	0	2.11	0.91	0.99	0.83	1.73			-189.9	0	2.48	1.16	1.94	1.79	1.44			-189.9	0	1.9	1.21	0.77	-0.79	0.88			-205.2	2.79	1.05	2.4	0.59	0.9	0
						-189	0	-1.97	-1.75	0.04	-0.51	0.68			-189	0	-0.81	-2.12	0.5	-0.23	-0.74			-189	0	0.4	-0.98	0.36	-1.02	0.25			-204.3	2.66	1.33	3.51	1.4	3.51	0
						-188.1	0	-0.98	0.24	-2.24	0.38	-0.95			-188.1	0	0.18	0.75	0.06	1.2	0.21			-188.1	0	0.04	1.41	-0.83	0.88	-1.01			-203.4	3.15	3.08	2.93	3.21	2.69	0
						-187.2	0	1.86	2.1	0.6	3.02	1.71			-187.2	0	2.32	3.12	1.82	1.94	3.57			-187.2	0	0.34	1.49	0.02	1.65	0.49			-202.5	1.5	0.11	1.94	-0.12	2.41	0
						-186.3	0	0.05	0.67	-0.11	-0.49	1.11			-186.3	0	-1.09	-0.73	-0.07	-2.23	0.07			-186.3	0	-0.14	-1.49	1.7	-1.42	0.33			-201.6	2.17	3.45	3.86	4.01	3.54	0
						-185.4	0	-3.51	-1.61	-0.21	-1.85	-2.28			-185.4	0	-3.62	-3.31	-2.21	-1.35	-3.13			-185.4	0	-1.25	-1.73	1.63	-1.04	-1.18			-200.7	4.59	3.33	2.48	4.12	4.03	0
						-184.5	0	-0.45	-1.03	-0.93	-0.19	-1.26			-184.5	0	-0.83	0.35	-0.6	-0.1	-2.45			-184.5	0	0.47	0.39	-0.28	0.7	-0.73			-199.8	1.74	-0.39	1.63	3.65	2.36	0
						-183.6	0	-0.02	0.55	1.2	1.69	1.59			-183.6	0	-0.58	0.55	1.56	1.51	2.27			-183.6	0	1.47	2.07	2.8	1.62	2.9			-198.9	3.51	3.95	2.64	3.14	1.81	0
						-182.7	0	0.07	-0.03	-0.32	0.76	-1			-182.7	0	-1.66	-2.2	-0.33	-0.04	-1.86			-182.7	0	-0.96	-1.33	1.85	0.14	-1.35			-198	-0.09	2.57	3.56	1.47	2.07	0
						-181.8	0	-4.03	0.95	0.63	0.53	-0.83			-181.8	0	-0.54	0.69	1.79	2.12	-0.84			-181.8	0	-2.77	-1.09	1.18	-0.54	-0.47			-197.1	3.36	4.1	3.84	2.18	2.75	0
						-180.9	0	-0.45	-0.37	-0.21	2.06	0.07			-180.9	0	-0.03	-2.1	0.59	0.14	-0.76			-180.9	0	0.17	-2.83	-0.62	-1.16	-0.53			-196.2	3.79	1.13	2.21	-0.62	1.43	0
						-180	0	0.35	2.68	0.72	0.17	1.52			-180	0	-1.55	-0.78	1	-0.62	-1.28			-180	0	-0.47	-0.5	2.26	0.29	-0.74			-195.3	3.04	4.4	3.21	3.4	4.56	0
						-179.1	0	-0.22	0.46	0.32	1.33	1.51			-179.1	0	1.95	1.28	1.53	2.03	1.06			-179.1	0	0.63	-1.83	-0.25	-1.02	-0.13			-194.4	3.96	3.34	2.83	0.78	2.35	0
						-178.2	0	-0.89	1.32	-0.59	0.73	0.67			-178.2	0	-0.51	0.97	1.1	2.07	0.98			-178.2	0	-0.03	0.53	1.89	0.49	-0.43			-193.5	1.38	1.74	1.53	0.24	2.03	0
						-177.3	0	0.44	2.34	0.23	0.78	0.62			-177.3	0	-0.63	-0.87	1.66	-1.52	-0.03			-177.3	0	1.41	1.27	0.96	0.37	0.86			-192.6	4.54	1.98	1.66	2.14	4.37	0
						-176.4	0	0.91	1.79	0.89	2.45	3.29			-176.4	0	2.06	1.38	2.76	2.12	0.81			-176.4	0	0.46	-1.18	0.71	0.28	1.92			-191.7	0.94	-0.93	-2.01	-1.31	-0.43	0
						-175.5	0	-1.97	1.53	-0.11	0.57	-0.97			-175.5	0	0.57	1.25	1.42	1.63	0.1			-175.5	0	1	0.04	2.31	1.03	-0.69			-190.8	0.79	0.34	1.33	0.5	1.92	0
						-174.6	0	-0.47	-0.31	-0.8	-0.98	-1.55			-174.6	0	-0.06	1.05	-0.89	-1.7	-2.21			-174.6	0	-0.37	-1.18	-0.86	-1.96	-2.27			-189.9	3.62	2.56	0.86	3.46	2.72	0
						-173.7	0	-2.6	-1.44	-2.15	-0.28	-3.82			-173.7	0	-0.26	0.64	-0.49	1.64	-2.07			-173.7	0	-0.4	-1.53	-1.41	0.76	-2.71			-189	3.28	4.78	4.42	2.59	3.53	0
						-172.8	0	-1.61	1.46	1.46	2.39	0.2			-172.8	0	-1.8	-0.82	0.54	0.38	-1.66			-172.8	0	-0.58	0.53	0.76	0.85	-0.45			-188.1	2.04	2.6	4.04	3.34	2.3	0
						-171.9	0	-0.28	1.15	-0.25	1	-0.44			-171.9	0	-1.22	0.92	-1.98	-0.28	-1.63			-171.9	0	-0.67	-0.34	-0.56	-1.62	-1.66			-187.2	6.25	1.99	4.84	3.05	4.39	0
						-171	0	0.13	1.75	3.55	1.98	0.52			-171	0	0.98	1.1	2.2	0.8	-0.36			-171	0	0.3	0.14	2.25	0.74	0.4			-186.3	2.28	0.88	-0.58	0.09	-0.3	0
						-170.1	0	-0.94	0.44	-3.2	-0.06	-0.65			-170.1	0	-0.29	0.8	0.22	0.79	1.01			-170.1	0	-0.31	0.33	-0.82	0.87	2.16			-185.4	2.99	3.92	2.23	1.51	3.63	0
						-169.2	0	-0.41	2.41	3.23	0.57	1.87			-169.2	0	1.27	1.87	3.19	2.46	0.37			-169.2	0	0.66	0.01	1.36	-0.97	0			-184.5	1.53	0.69	4.97	2.01	0.71	0
						-168.3	0	-3.54	-1.67	-1.2	-2.59	-1.08			-168.3	0	-2.86	-0.33	1.46	-1.28	-0.87			-168.3	0	-1.79	-0.81	2.67	-0.99	-0.02			-183.6	2.11	1.94	4.14	1.64	1.19	0
						-167.4	0	-0.7	0.72	0.82	-0.98	0.38			-167.4	0	1.28	2.35	2.61	0.85	2.82			-167.4	0	0.48	0.77	2.01	-0.69	0.6			-182.7	0.92	-0.77	-0.11	0.63	-1.19	0
						-166.5	0	0.98	-0.52	0.03	0.46	-1.41			-166.5	0	2.32	0.6	2.35	1.48	0.03			-166.5	0	1.38	-0.41	0.7	-0.06	-1.86			-181.8	1.78	1.27	0.37	1.28	1.35	0
						-165.6	0	-1.29	1.28	2.03	2.23	-0.05			-165.6	0	-1.69	-0.77	0.12	1.61	-3.16			-165.6	0	-2.34	-1.13	-0.69	-1.51	-2.74			-180.9	4.44	0.62	3.25	3.42	2.52	0
						-164.7	0	-0.16	1.1	0.31	1.85	1.36			-164.7	0	-0.56	-1.06	0.56	2.13	-0.09			-164.7	0	1.29	-0.62	-0.43	1.28	0.48			-180	6.17	2.64	5.81	3.97	4.05	0
						-163.8	0	0.02	1.14	0.13	0.3	-0.74			-163.8	0	1.34	2.17	1.59	0.74	0.37			-163.8	0	0.96	0.9	-0.04	0.3	0.37			-179.1	2.48	0.08	0.07	0.35	-0.8	0
						-162.9	0	-1.59	-0.96	-1.52	1.12	-1.62			-162.9	0	-0.82	-1.07	0.14	0.52	-1.5			-162.9	0	-1.26	-1.22	0.03	0.49	-2.76			-178.2	2.8	0.32	2.2	1.63	1.87	0
						-162	0	-2.06	0.88	-0.61	0.03	-2.3			-162	0	0.44	1.59	1.03	0.83	-2.6			-162	0	1.07	1.08	0.32	1.13	-2.07			-177.3	3.27	1.23	3.34	1.59	1.61	0
						-161.1	0	-2.48	0.35	-0.14	1.15	1.67			-161.1	0	-0.41	0.74	0.44	1.29	0.41			-161.1	0	-1	-0.17	0.45	1.14	-0.75			-176.4	2.65	1.25	2.55	2.42	4.51	0
						-160.2	0	-1.81	-0.77	-0.11	-1.66	-3.58			-160.2	0	0.07	-0.85	-0.1	1.42	-1.3			-160.2	0	0.16	-1.54	0.41	-0.81	-2.84			-175.5	3.49	3.68	3.52	2.52	2.3	0
						-159.3	0	-1.41	1.63	0.83	0.54	-1.28			-159.3	0	-0.99	0.13	-0.05	-1.09	-1.76			-159.3	0	-1.58	0.1	0.91	-1.56	-1.85			-174.6	3.69	-0.2	1.58	1.4	-0.34	0
						-158.4	0	-0.15	2.91	0.41	0.6	1.13			-158.4	0	1.05	1.06	0.79	1.31	0.94			-158.4	0	1.86	2.58	1.47	1.82	1.1			-173.7	0.46	1.75	1.17	0.98	0.6	0
						-157.5	0	-0.43	-0.56	0.89	-0.74	0.38			-157.5	0	-1.39	-3.26	0.21	-0.75	-1.57			-157.5	0	0.57	-1.82	1.34	-1.07	-1.42			-172.8	5.96	3.47	5.38	3.74	4.14	0
						-156.6	0	0.34	2.56	0.2	3.3	-0.24			-156.6	0	-2.73	-1.01	-2.25	0.37	-4.29			-156.6	0	-0.39	0.66	0.02	0.13	-2.51			-171.9	3.9	2.99	4.74	2.01	1.56	0
						-155.7	0	-1.08	1.94	0.12	0.72	-0.64			-155.7	0	-0.92	0.31	-0.54	0.52	0.29			-155.7	0	0.56	0.94	0.02	0.6	1.32			-171	3.29	0.86	1.52	1.34	1.6	0
						-154.8	0	0.5	1.23	-0.64	1.48	1.36			-154.8	0	-1.17	-0.6	0.06	-0.11	0.07			-154.8	0	0.35	0.74	0.49	-1.27	0.47			-170.1	3.26	0.85	2.43	3	1.7	0
						-153.9	0	-0.98	-1.42	-1.53	-2.49	-0.8			-153.9	0	-1.14	-1.08	0.09	-1.64	-1.06			-153.9	0	-2.98	-3.88	-0.57	-4.89	-3.13			-169.2	5.66	4.34	5.31	3.82	5.22	0
						-153	0	-0.22	0.91	0.67	-0.02	0.87			-153	0	1.84	0.73	1.09	0.75	-0.31			-153	0	0.29	1.95	1.8	0.26	0.03			-168.3	3.34	1.03	2.01	1.31	0.71	0
						-152.1	0	-1.24	1.23	1.64	1.42	1.03			-152.1	0	-0.31	-0.74	0.28	0.42	0.81			-152.1	0	-2.21	-1.2	0.7	-0.13	0.19			-167.4	-0.76	-2.07	-1.49	-2.37	-0.07	0
						-151.2	0	0.14	1.31	-0.2	1.71	0.48			-151.2	0	-0.11	-0.04	1.07	0.37	0.38			-151.2	0	-0.39	-0.07	1.39	-0.15	-1.63			-166.5	3.75	3.03	3.11	2.62	4.18	0
						-150.3	0	0.06	0.67	1.53	1.86	0.31			-150.3	0	0.46	-0.27	-0.03	0.49	0.06			-150.3	0	-0.11	1.45	1.59	0.02	-0.93			-165.6	1.03	-0.58	1.9	1.19	1.1	0
						-149.4	0	-0.27	-0.87	-0.89	0.46	-0.28			-149.4	0	-0.75	-1.68	-0.67	-0.87	-0.16			-149.4	0	1.02	-2.9	0.7	-1.9	-0.37			-164.7	2.74	0.84	3.88	2.88	1.89	0
						-148.5	0	-1.47	0.1	0.36	-0.44	0.44			-148.5	0	-1.39	-1.8	1.17	0.46	-2.33			-148.5	0	-1.34	-0.87	1.61	-2.38	-0.46			-163.8	2.69	1.72	1.92	1.57	2.65	0
						-147.6	0	-0.63	0.82	-1.86	0.36	1.8			-147.6	0	-0.62	1.44	-0.37	-0.27	0.95			-147.6	0	-2.56	-0.78	-1.48	0.31	0.4			-162.9	2.22	1.4	2.83	1.74	2.59	0
						-146.7	0	-0.24	0.04	-1.23	0.85	-0.54			-146.7	0	0.63	0.5	1.23	1.5	-0.84			-146.7	0	1.57	-0.77	-1.92	0.2	-1.03			-162	4.07	2.56	2.43	1.99	2.36	0
						-145.8	0	-1.81	-0.62	-2.09	-1.38	-2.1			-145.8	0	1.4	1.12	1.44	2.13	0.71			-145.8	0	0.13	-1.4	-0.17	-2.83	-2.5			-161.1	3.92	0.26	2.78	2.14	2.35	0
						-144.9	0	-0.57	0.22	-1.65	-1.23	-0.26			-144.9	0	-1.43	-2.07	-3.53	-2.25	-4.38			-144.9	0	-0.85	-1.7	-2.97	-3.18	-4.23			-160.2	2.11	1.45	1.3	3.15	2.24	0
						-144	0	-1.03	2.07	0.71	1.31	0.94			-144	0	0.22	0.14	0.37	1.34	-1.47			-144	0	0.39	0.52	1.5	-1.95	-1.02			-159.3	4.35	3.3	3.06	1.36	2.58	0
						-143.1	0	-0.33	1.64	-0.3	1.42	-0.86			-143.1	0	1.4	0.12	0.12	1.79	0.17			-143.1	0	0.6	2.27	0.49	0.38	-0.4			-158.4	2.61	-0.8	3.09	1.45	1.58	0
						-142.2	0	0.91	1.79	-1.58	0.11	0.16			-142.2	0	0.2	-0.02	0.16	0.38	0.7			-142.2	0	0.32	-0.43	-0.36	-0.55	-0.51			-157.5	1.81	1.9	3.35	2.32	2.12	0
						-141.3	0	-1.37	0.11	-0.31	0.04	1.19			-141.3	0	-1.44	-1.11	-1.05	-0.32	-0.27			-141.3	0	-2.2	-0.94	1.12	-1.41	-0.11			-156.6	4.34	2.5	2.49	4.64	2.59	0
						-140.4	0	0.33	-0.15	0.34	-1.67	-0.76			-140.4	0	-0.18	0.09	1.37	-1.03	0.07			-140.4	0	-0.42	-1.5	-0.39	-3.08	-1.39			-155.7	3.81	3.85	5.52	3.54	3.05	0
						-139.5	0	-1.29	0.9	0.68	1.07	-2.88			-139.5	0	-1.29	0.75	1.73	1.66	-1.78			-139.5	0	-0.37	1.67	2.43	0.9	-1.39			-154.8	3.22	-0.88	0.22	1.31	0.89	0
						-138.6	0	0.52	3.24	1.64	0.01	0.63			-138.6	0	1.94	1.18	2.09	0.73	0.39			-138.6	0	-0.54	1.31	0.69	-0.49	-1.65			-153.9	3.2	1.73	1.5	0.15	0.81	0
						-137.7	0	-0.98	0.12	-0.68	-1.6	0.14			-137.7	0	-0.92	-0.54	-0.73	-0.4	-0.98			-137.7	0	-0.85	-0.56	-0.45	-2.12	-2.43			-153	1.42	0.65	0.47	-0.53	1.44	0
						-136.8	0	-1.72	0.12	-0.41	0.18	0.26			-136.8	0	-0.24	0.11	0.42	-0.71	0.07			-136.8	0	0.04	-0.95	-0.09	-2.3	-1.48			-152.1	1.58	0.82	3.88	1.49	1.95	0
						-135.9	0	0.01	3.02	0.92	1.89	1.67			-135.9	0	-0.4	0.72	3.12	1.61	1.77			-135.9	0	0.15	1.14	-0.11	-0.48	0.21			-151.2	-0.23	0.29	-0.36	1.01	0.95	0
						-135	0	-1.37	1.97	-0.3	-2.15	-0.21			-135	0	1.03	2.49	0.79	-0.77	-0.83			-135	0	0.79	1.02	0.83	-2.33	-0.83			-150.3	1.79	1.6	2.94	2.34	0.25	0
						-134.1	0	-4.14	-2.85	-2.7	-3.47	-1.95			-134.1	0	-1.23	-0.26	1.01	-1.32	0.08			-134.1	0	-1.15	-2.04	0.41	-3.21	-2.01			-149.4	2.23	2.79	2.94	3.24	2.49	0
						-133.2	0	1.05	1.25	-1.04	2.64	0.93			-133.2	0	0.55	0.06	-0.9	0.28	-0.89			-133.2	0	3.24	1.69	1.06	0.86	1.01			-148.5	2.09	-0.38	1.48	1.54	1.22	0
						-132.3	0	-0.5	-1.18	-0.87	0.15	0.35			-132.3	0	0.09	-0.69	0.64	0.82	-1.45			-132.3	0	-0.46	-2.41	0.25	-0.11	-1.92			-147.6	1.93	-0.65	1.02	2.4	1.77	0
						-131.4	0	1.86	2.08	1.19	2.3	2.6			-131.4	0	2.49	0.61	1.37	0.13	0.64			-131.4	0	0.12	0.42	0.81	0.34	0.28			-146.7	3.27	1.54	2.91	2.14	1.74	0
						-130.5	0	-1.23	0.16	-0.25	0.93	1.23			-130.5	0	-0.02	0.28	0.45	0.26	-0.53			-130.5	0	1.76	1.05	2.1	-0.05	0.99			-145.8	1.95	2.05	4.51	2.89	1.78	0
						-129.6	0	-2.37	0.87	-2.61	1.23	-1.68			-129.6	0	-1.9	-1.54	-0.61	1.09	-1.3			-129.6	0	-2.19	0.98	-1.54	-1.09	-1			-144.9	1.31	1.4	-0.69	-0.13	0.51	0
						-128.7	0	0.16	1.49	0.42	0.84	2.81			-128.7	0	-0.65	0.45	-0.17	0.97	0.04			-128.7	0	0.91	1.15	0.48	-0.71	1.56			-144	1.52	1.01	1.85	1.88	2.9	0
						-127.8	0	-0.33	0.06	-0.82	0.41	0.41			-127.8	0	-1.94	0.07	-0.16	-1.15	-0.92			-127.8	0	-1.8	0.05	-0.28	-1.04	0.05			-143.1	-0.62	0.92	0.36	-0.21	0.89	0
						-126.9	0	-0.55	1.41	0.87	-0.03	-2.16			-126.9	0	0.85	1.29	2.18	1.22	-1.4			-126.9	0	0.2	2.18	1.2	1.09	-1.52			-142.2	0.66	1.16	1.22	-0.01	1.27	0
						-126	0	-2.45	0.88	1.2	0.57	-1.08			-126	0	-1.53	-0.89	0.05	0.04	-2.47			-126	0	-2.53	-1.15	-0.77	-1.48	-1.37			-141.3	3.6	1.53	2.5	2.24	3.17	0
						-125.1	0	0.06	1.62	0.15	1.57	0.43			-125.1	0	0.01	1.75	0.58	2.7	0.44			-125.1	0	-0.16	-0.29	0.25	-0.52	-0.79			-140.4	2.57	2.05	1.43	2.21	1.9	0
						-124.2	0	-0.9	2.86	-0.35	0.61	-0.17			-124.2	0	-1.09	1.41	0.79	-0.66	-0.11			-124.2	0	-1.79	1.13	-1.01	-0.71	0.83			-139.5	2.52	2.75	2.16	1.51	2.9	0
						-123.3	0	-2.19	-1.65	-3.42	-1.76	-3.81			-123.3	0	-2.68	-0.63	-1.65	0.53	-3.74			-123.3	0	-0.7	-1.54	-0.9	-1.52	-2.57			-138.6	3.28	2.48	4.63	5.11	3.66	0
						-122.4	0	-3.65	0.59	-0.7	-1	-1.53			-122.4	0	-1.99	-0.61	-0.35	-0.93	-1.77			-122.4	0	-0.9	0.11	0.43	-0.62	0.97			-137.7	2.54	0.42	0.61	-1.15	2.93	0
						-121.5	0	-2.63	1.38	-0.12	-1.59	-0.2			-121.5	0	-2.22	-0.26	-0.1	-0.46	-1.51			-121.5	0	-1.9	-0.02	0.39	-2.71	-1.14			-136.8	2.82	2	3.93	2.66	1.97	0
						-120.6	0	-0.37	2.51	0.69	1.24	-0.21			-120.6	0	0.72	0.31	0.83	-1.4	0.11			-120.6	0	-0.62	-1.46	-0.4	-3.16	-1.86			-135.9	2.75	2.92	2.99	1.87	1.81	0
						-119.7	0	-1.07	1.73	-1.08	1.32	-0.71			-119.7	0	-0.82	0.6	-1.11	1.12	-2.19			-119.7	0	-0.92	0.61	-1.59	-0.35	-1.21			-135	3.24	-0.79	1.92	0.86	0.56	0
						-118.8	0	1.4	4.03	0.15	2.41	0.64			-118.8	0	-0.52	1.26	0.65	0.62	-0.99			-118.8	0	1.03	1.83	3.41	1.37	-0.6			-134.1	0.46	0.05	2.38	1.21	0.05	0
						-117.9	0	0.74	1.05	0.89	0.33	0.22			-117.9	0	1.55	2.51	3.49	0.7	1.79			-117.9	0	0.19	2.24	2.45	-0.6	1.47			-133.2	1.95	0.07	-0.14	2.37	1.16	0
						-117	0	-0.66	-0.9	-0.78	-0.45	-0.96			-117	0	-0.4	-0.08	-2.02	-0.81	-1.72			-117	0	-1.04	-0.45	0.56	-0.62	-1.98			-132.3	2.88	0.62	3.27	3.97	3.2	0
						-116.1	0	1.35	2.52	1.24	3	0.31			-116.1	0	1.34	-0.14	-0.02	0.6	-2.83			-116.1	0	1.82	1.02	0.94	1.63	-0.47			-131.4	3.61	2.24	2.73	0.87	3.47	0
						-115.2	0	-0.72	0.03	-1.76	0.67	-1.69			-115.2	0	-0.47	-1.34	-2.21	-0.55	-2.59			-115.2	0	-1	-0.65	-0.93	0.31	-2.67			-130.5	3.23	3.13	4.02	5.13	2.92	0
						-114.3	0	1.68	0.81	0.99	0.51	0.06			-114.3	0	0.18	0.85	-0.22	-1.1	-0.87			-114.3	0	1.33	-0.65	-0.09	-1.7	-0.7			-129.6	4.8	4.22	3.48	2.69	3.92	0
						-113.4	0	-0.61	1.79	-0.36	0.21	-1.03			-113.4	0	0.95	2.82	2.42	0.83	0.25			-113.4	0	1.92	1.16	0.25	-0.28	-1.52			-128.7	3.54	0.51	3.5	0.66	1.7	0
						-112.5	0	0.97	2.54	0.55	1.76	0.83			-112.5	0	0.01	1.99	1.1	1.79	-1			-112.5	0	0.74	0.78	1.43	0.59	0.93			-127.8	1.92	2.58	2.07	2.01	3.32	0
						-111.6	0	0.59	2.42	2.97	1.07	-0.61			-111.6	0	1.47	3.41	3.01	2.34	0			-111.6	0	0.72	0.15	0.83	-1.13	-1.02			-126.9	3.48	4.05	1.72	4.7	4.15	0
						-110.7	0	-0.54	2.67	1.51	2.73	0.66			-110.7	0	-0.95	1.53	1.86	1.43	-1.46			-110.7	0	-0.19	0.54	1.07	0.39	-0.85			-126	0.81	-1.87	-0.16	-0.72	-1.86	0
						-109.8	0	-1.61	-0.28	1.13	2.5	-0.68			-109.8	0	-1.2	-0.73	0.36	-0.37	-1.27			-109.8	0	0.1	-0.09	2.24	1.05	-1.7			-125.1	4.36	1.23	2.24	2.47	3.53	0
						-108.9	0	-1.8	0.85	-1.49	-0.37	0.62			-108.9	0	-1.84	-0.09	-0.83	-1.6	-1			-108.9	0	-0.06	1.73	-0.04	-0.96	0.59			-124.2	4.51	2.31	3.8	1.46	2.26	0
						-108	0	-2.2	-2	-0.88	-1.37	-2.18			-108	0	-1.61	-0.34	0.29	-0.5	-0.7			-108	0	-2.81	-0.85	-1.56	-2.04	-2.89			-123.3	0.85	2.01	2.47	1.74	2.49	0
						-107.1	0	-0.7	2.05	0.79	-0.9	-0.82			-107.1	0	-0.39	0.04	0.28	-2.17	-1.17			-107.1	0	-0.83	-1.15	0.39	-1.54	-0.38			-122.4	3.26	0.76	4.13	1.12	2.94	0
						-106.2	0	-1.76	-0.58	-1.02	-0.19	0.54			-106.2	0	-1.51	-0.79	-1.17	-0.38	-0.11			-106.2	0	-0.06	-0.24	1.37	0.03	1.06			-121.5	2.74	1.11	2.14	0.22	1.08	0
						-105.3	0	-1.05	1.97	1.95	0.22	-2.01			-105.3	0	-0.76	0.53	2.15	-0.54	-1.59			-105.3	0	-0.77	-0.29	1.14	-2.15	-2.52			-120.6	0.84	-0.48	-1	-0.69	-0.42	0
						-104.4	0	-0.49	1.2	0.88	2.68	-1.1			-104.4	0	0.26	2.56	2.15	2	0.58			-104.4	0	0.7	1.29	1.56	2.1	0.62			-119.7	5.17	4.83	3.92	4.19	2.84	0
						-103.5	0	1.07	1.22	0.8	0.47	1.75			-103.5	0	0.33	0.62	0.86	-0.62	-0.13			-103.5	0	1.17	-1.47	-0.82	0.38	-0.06			-118.8	0.98	1.16	-0.31	0.51	0.52	0
						-102.6	0	-0.86	1.33	1.37	1.57	-0.48			-102.6	0	0.4	0.76	0.61	-0.38	-0.55			-102.6	0	-1.96	-0.97	-0.86	-1.79	-2.6			-117.9	3.32	3.32	4.08	3.85	2.64	0
						-101.7	0	0.52	1.08	0.52	0.62	-2.98			-101.7	0	0.57	-0.49	-0.15	-1.69	-2.13			-101.7	0	-0.18	-0.64	-0.44	-0.61	-3.32			-117	2.68	0.21	1.26	2.12	2.33	0
						-100.8	0	-3.63	-0.25	-1.64	-0.83	-3.39			-100.8	0	-0.52	-1.1	0.03	-0.45	-1.06			-100.8	0	-1.42	0.63	0.3	-0.8	-0.83			-116.1	-0.24	-1.32	0.96	0.13	-0.51	0
						-99.9	0	-0.49	1.71	1.74	1.99	0.29			-99.9	0	-0.65	0.52	1.1	1.59	-1.15			-99.9	0	-1.05	0.89	1.73	-0.78	-2.59			-115.2	2.89	3.15	2.33	0.68	2.83	0
						-99	0	0.41	0.52	-0.45	1.32	-0.83			-99	0	-0.14	0.89	0.34	0.97	0.31			-99	0	-0.4	1.49	0.72	1.23	0.46			-114.3	2.83	1.36	1.17	-1.24	1.96	0
						-98.1	0	-1.76	-1.72	-1.6	-2.14	-1.21			-98.1	0	-0.91	-3.67	-1.66	-1.01	-3.28			-98.1	0	-1.83	-2.3	-0.6	-1.39	-0.52			-113.4	4.98	2.98	3.54	4.9	2.93	0
						-97.2	0	-0.51	1.91	-0.77	1.03	-1.06			-97.2	0	0.86	1.65	-0.38	1.04	0.06			-97.2	0	0.43	2.55	0.7	0.74	0.68			-112.5	2.31	1.98	2.77	0.88	0.5	0
						-96.3	0	-0.61	-0.37	0.36	0.95	-1.63			-96.3	0	-0.23	-0.74	0.04	1.23	-1.28			-96.3	0	-0.45	-0.44	-0.41	0.07	-2.2			-111.6	3.7	4.85	4.28	4.24	4.11	0
						-95.4	0	-0.71	0.6	-0.09	1.83	0.1			-95.4	0	-0.38	-0.58	0.07	1.52	-1.12			-95.4	0	-0.35	-0.48	0.05	0.6	-1.65			-110.7	2.04	1.07	1.66	3.26	0.93	0
						-94.5	0	-2.75	-2.96	-2.47	-1.2	-2.33			-94.5	0	-0.42	-1.57	0.16	-0.36	-0.84			-94.5	0	-1.48	0.16	0.86	-1.17	-2.51			-109.8	2.03	1.27	1.86	0.29	0.35	0
						-93.6	0	-0.73	1.72	-0.06	-1.34	-0.23			-93.6	0	-0.85	1.92	0.62	-0.24	-0.49			-93.6	0	-1.98	-0.48	-0.78	-1.69	-1.11			-108.9	3.25	3.82	3.44	3.7	4.25	0
						-92.7	0	0.18	0.44	0.42	-1.84	0.64			-92.7	0	0.74	0.18	1.17	-1.59	-0.22			-92.7	0	1.11	-0.59	2.69	-0.79	-0.71			-108	1.41	0.02	1.5	1.95	2.68	0
						-91.8	0	-0.15	1.13	0.45	1.29	0.21			-91.8	0	0.32	0.4	0.8	2.47	-1.2			-91.8	0	0.02	0.33	-0.03	1.4	-1.3			-107.1	3.25	0.8	0.47	-0.31	1.7	0
						-90.9	0	-0.66	1.36	0.3	0.82	0.22			-90.9	0	-1.22	-0.55	-0.7	-0.4	-2.47			-90.9	0	-0.5	0.83	0.55	-0.87	-0.53			-106.2	3.22	1.66	4.55	3.26	3.49	0
						-90	0	-0.91	2.19	0.28	0.34	0.29			-90	0	-0.51	-0.77	-1.38	-1.74	-0.51			-90	0	2.04	1.5	1.1	-1.63	-0.06			-105.3	3.23	5.17	4.6	2.45	1.7	0
						-89.1	0	-0.59	1.42	1.36	1.71	-0.45			-89.1	0	0.44	0.9	2.13	0.96	-0.86			-89.1	0	0.38	1.46	3.03	0.33	-0.65			-104.4	3.55	1.43	3.55	2.53	3.08	0
						-88.2	0	0.66	1.72	-0.19	1.68	2.64			-88.2	0	0.2	1.96	0.92	0.88	-0.04			-88.2	0	0.4	1.81	0.05	0.53	-0.69			-103.5	2.59	2.12	4.1	2.37	2.48	0
						-87.3	0	-1.12	2.1	0.78	1	1.18			-87.3	0	-0.66	0.76	0.67	1.28	1.18			-87.3	0	-0.42	0.22	0.72	-0.59	0.2			-102.6	2.89	0.78	1.81	2.61	2.73	0
						-86.4	0	-0.62	1.11	0.74	0.53	-0.59			-86.4	0	0.84	1.61	-0.19	0.84	-1.1			-86.4	0	1.25	-0.6	-0.34	-1.67	-1.43			-101.7	2.58	2.07	2.27	2.32	4.24	0
						-85.5	0	0.41	2.79	0.62	1.3	-0.41			-85.5	0	1.16	0.78	0.6	2.19	0.34			-85.5	0	-0.33	0.1	-0.2	-0.88	-1.73			-100.8	2.46	0.62	3.71	3.05	0.95	0
						-84.6	0	-0.45	-0.38	0.75	1.66	0.32			-84.6	0	-1.19	0.57	-1.78	1.97	-0.14			-84.6	0	0.21	1.21	0.98	1.12	0.06			-99.9	-0.06	-1.09	0.92	1.96	1.5	0
						-83.7	0	-3.36	-1.62	-3.01	-1.87	-5.36			-83.7	0	-1.37	0.82	-0.31	-0.74	-2.48			-83.7	0	-2.98	-0.71	-0.82	-2.49	-3.07			-99	1.23	1.37	2.16	2.1	1.64	0
						-82.8	0	-2.14	1.4	-0.71	0.04	0.29			-82.8	0	0.3	0.78	-0.98	2.25	1.48			-82.8	0	0.72	1.12	-0.35	-0.42	-0.66			-98.1	0.82	2.42	0.8	0.84	-0.25	0
						-81.9	0	-1	1.72	0.99	0.56	-0.07			-81.9	0	0.58	3.23	2.43	2.47	0.73			-81.9	0	1.54	2.86	2.32	0.83	0.5			-97.2	1.1	-0.01	2.71	-0.32	-0.4	0
						-81	0	-2.33	-0.79	1.06	-0.8	-2.7			-81	0	-1.14	-1.16	-1.5	-0.58	-3.83			-81	0	-0.12	-0.56	1.83	1	-1.69			-96.3	3.69	3.54	0.98	4.08	4.26	0
						-80.1	0	0.26	1.56	-0.59	2.03	0.97			-80.1	0	1.56	2.82	1.71	1.69	2.37			-80.1	0	1.26	0.77	-0.35	-0.46	-0.27			-95.4	3.84	0.45	2.17	1.82	0.22	0
						-79.2	0	-0.61	1.31	-0.44	1.3	-0.92			-79.2	0	1.26	2.09	1.35	1.16	-0.42			-79.2	0	0.21	0.66	-0.26	0.37	-2.15			-94.5	5.32	3.16	4.02	3.6	4.78	0
						-78.3	0	-0.51	0.37	-1.04	1.77	-1.01			-78.3	0	-0.12	0.29	-0.95	-1.52	-2.77			-78.3	0	-2.56	-2.16	-1.34	-1.76	-2.16			-93.6	2.92	0.43	1.11	-0.03	1.23	0
						-77.4	0	0.11	1.44	-0.63	1.75	-0.13			-77.4	0	0.13	0.05	-0.47	0.56	-0.7			-77.4	0	2.19	0.46	-0.6	0.69	-0.18			-92.7	3.89	1.59	2.81	0.7	1.87	0
						-76.5	0	1.93	1.48	0.03	0.09	-0.87			-76.5	0	2.06	0.86	0.36	2.72	-0.5			-76.5	0	2.07	-0.25	1.15	1.32	0.41			-91.8	3.74	2.74	3.43	2.56	4.37	0
						-75.6	0	-0.19	1.77	-0.76	1.59	0.75			-75.6	0	-0.49	1.97	-0.32	0.5	0.53			-75.6	0	0.55	1.33	0.38	1.51	0.37			-90.9	3.6	2.34	2.73	2.75	3.73	0
						-74.7	0	-0.73	-0.58	-1.26	1.79	-0.56			-74.7	0	0.61	-0.38	2.29	1.41	-0.54			-74.7	0	-1.13	-1.65	1.52	-0.65	-1.02			-90	4.52	2.03	3.73	5.54	3.29	0
						-73.8	0	0.14	0.84	-2.83	-0.28	0.02			-73.8	0	1.4	2.15	-0.13	1.57	0.1			-73.8	0	0.06	1.72	-0.32	-0.45	-0.8			-89.1	3.03	3.22	2.39	3.04	4.53	0
						-72.9	0	1.49	2.38	0.78	2.9	2.06			-72.9	0	-1.33	-1.01	1.6	0.63	-1.03			-72.9	0	-1.58	-0.16	-0.33	-0.99	-1.35			-88.2	5.55	1.5	2.73	3.1	4.77	0
						-72	0	-2.7	1.16	-3.51	-1.37	-0.47			-72	0	-1.34	0.18	-1.28	-2.11	-0.69			-72	0	-1.75	-0.31	-2.56	-2.26	-0.17			-87.3	3.84	2.16	3.77	5.4	5.11	0
						-71.1	0	-2.56	-0.83	-2.24	-0.75	-3.32			-71.1	0	-2.31	-1.75	-0.92	-0.9	-2.59			-71.1	0	-1.21	-1.9	-2.9	-0.06	-1.77			-86.4	0.62	-0.22	0.24	-0.76	0.91	0
						-70.2	0	-0.38	-0.09	-1.21	-1.42	-0.33			-70.2	0	0.45	-0.65	-1.13	-0.46	0.2			-70.2	0	-0.8	-0.71	0.4	-1.55	-2.13			-85.5	1.25	1.47	1.23	0.9	0.15	0
						-69.3	0	-1.57	1.33	-0.28	1.13	0.01			-69.3	0	0.42	3.14	1.86	2.18	-0.39			-69.3	0	-1.67	0.29	-0.21	-1	-0.24			-84.6	4.27	3.51	2.29	4.9	3.27	0
						-68.4	0	-0.14	1.19	-1.35	-1.33	-0.82			-68.4	0	-0.02	0.64	-0.45	-0.71	-1.63			-68.4	0	0.18	-0.21	0.77	-1.74	0.35			-83.7	4.65	1.44	2.83	1.6	2.71	0
						-67.5	0	-2.19	-0.48	-2.27	-1.2	-0.7			-67.5	0	-0.45	0.04	-1.12	-0.94	0.35			-67.5	0	-1.01	0.08	-1.66	-0.78	0.34			-82.8	2.22	0.73	1.56	0.7	0.96	0
						-66.6	0	-0.27	-0.78	-1.84	-0.99	-0.82			-66.6	0	0.69	-1.44	-0.29	0.37	-0.42			-66.6	0	0.21	-0.96	0.77	0.22	1.5			-81.9	0.44	-0.14	2.37	1.4	-0.17	0
						-65.7	0	-1.37	4.25	-0.04	1.67	0.88			-65.7	0	-0.76	2.48	1.48	1.97	1.74			-65.7	0	-0.73	2.42	0.06	-1.08	-1.27			-81	1.03	1.25	2.01	0.35	3.55	0
						-64.8	0	0.6	1.41	2.25	1.54	0.69			-64.8	0	1.37	1.79	1.83	2.31	0.85			-64.8	0	1.53	1.26	2.24	1.75	1.27			-80.1	3.56	0.23	2.92	1.77	1.96	0
						-63.9	0	-1.93	0.97	-0.17	0.01	-1.56			-63.9	0	-1.58	0.04	0.39	0.52	-1.37			-63.9	0	-0.89	0.78	-0.27	-1.19	-3.33			-79.2	5.16	3.32	3.84	4.04	5.41	0
						-63	0	1.19	-0.13	-0.13	0.18	0.07			-63	0	1.95	0.94	1.53	-0.03	0.08			-63	0	1.31	-0.46	-0.61	-1.34	-0.04			-78.3	1.43	-1.11	0.62	-0.1	0.24	0
						-62.1	0	-0.85	-2.27	-1.51	-0.84	-1.5			-62.1	0	0.8	-0.22	-0.01	0.5	0.06			-62.1	0	1.45	-0.12	-0.07	-1.27	0.22			-77.4	3.35	1.74	1.48	2.72	1.89	0
						-61.2	0	-0.92	1.58	-0.23	-0.24	-0.27			-61.2	0	-0.14	0.51	0.19	1.57	-0.46			-61.2	0	0.43	0.86	-0.13	-0.66	-0.78			-76.5	1.04	1.84	-0.32	2.84	3.12	0
						-60.3	0	-2.22	-0.34	-0.27	-2.01	-2.19			-60.3	0	-1.15	-0.6	1.04	-0.47	-1.25			-60.3	0	0.55	0.82	0.43	-1.58	-1.34			-75.6	6.8	4.21	4.12	1.77	2.97	0
						-59.4	0	-0.12	0.7	-0.33	0.67	0.75			-59.4	0	0.53	-0.8	-0.14	0.32	0.03			-59.4	0	2.56	0.87	0.27	-0.26	-0.41			-74.7	3.1	2.03	2.78	1.39	1.48	0
						-58.5	0	-0.63	2.36	0.86	-0.49	2.31			-58.5	0	0.39	-0.28	-1.42	-0.12	0.24			-58.5	0	0.69	1.98	-0.67	-1.66	-0.55			-73.8	2.15	1.97	1.1	3.12	2.06	0
						-57.6	0	-0.14	-1.69	-1.62	-1.54	0.53			-57.6	0	0.37	-0.51	-0.07	-1.39	0.23			-57.6	0	-0.23	-0.93	0.38	-1.49	0.08			-72.9	4.21	3.12	3.17	2	0.79	0
						-56.7	0	0.46	0.81	0.48	1.14	1.18			-56.7	0	-0.27	-0.37	-0.56	1.02	-0.9			-56.7	0	0.76	-0.99	0.46	-1.17	-1.88			-72	2.23	0.64	0.83	-1.14	1.57	0
						-55.8	0	-1.46	0.38	-0.97	-1.89	-0.72			-55.8	0	1.48	2.54	2.4	0.1	1.35			-55.8	0	1.74	1.24	1.88	-0.9	0.41			-71.1	3.9	1.87	3.09	3.35	2.18	0
						-54.9	0	-3.92	-0.92	-0.01	-2.75	-1.02			-54.9	0	-1.76	-1.02	1.63	-2.29	-0.73			-54.9	0	-1.71	-2.36	-0.85	-2.9	-2.3			-70.2	4.64	3.57	3.72	2.14	3.03	0
						-54	0	-0.53	1.3	-1.33	0.27	-0.6			-54	0	1.46	-0.73	1.09	1.33	1.35			-54	0	-0.75	-0.57	-0.1	-1.07	-0.66			-69.3	3.28	1.44	1.18	1.19	2.26	0
						-53.1	0	-0.16	0.73	0.8	2.94	1.14			-53.1	0	0.04	1.43	1.78	1.51	-0.28			-53.1	0	1.74	1.23	1.89	0.59	1.36			-68.4	3.41	1.16	0.64	1.61	2.19	0
						-52.2	0	1.46	-0.32	1.07	1.7	-0.37			-52.2	0	0.94	-1.74	1.62	0.98	-0.5			-52.2	0	0.91	-0.98	1.07	0.74	-0.97			-67.5	6.04	2.64	2.4	1.88	4.45	0
						-51.3	0	0.03	2.24	4.14	3.06	0.91			-51.3	0	1.96	2.52	4.08	2.59	1.47			-51.3	0	1.79	2.41	4.17	1.43	-0.15			-66.6	0.86	0.42	1.76	0.67	1.54	0
						-50.4	0	-1.04	-0.15	-0.57	-0.9	-0.85			-50.4	0	-1.99	-0.52	-0.25	-1.62	-0.63			-50.4	0	-0.35	0.47	1.62	-0.45	-0.68			-65.7	1.42	-0.94	2.41	0.62	-0.61	0
						-49.5	0	1.59	1.86	0.13	1.79	0.12			-49.5	0	2.64	1.3	2.24	0.91	-0.56			-49.5	0	3.33	1.32	2.12	-0.41	-0.57			-64.8	1.84	0.33	1.11	1.23	0.93	0
						-48.6	0	-0.13	1.23	0.8	1.98	1.01			-48.6	0	-0.41	1.19	1.05	1.7	0.67			-48.6	0	-1.2	0.37	0.08	-1.22	-0.19			-63.9	1.53	0.06	2.36	0.4	1.38	0
						-47.7	0	-0.77	-0.85	-0.83	-1.54	-0.59			-47.7	0	-0.07	-0.15	0.49	-1.41	-0.95			-47.7	0	-1.55	-1.81	-0.73	-1.37	-2.76			-63	1.24	0.5	2.43	0.01	0.04	0
						-46.8	0	-1.38	0.68	2.07	0.01	-1.42			-46.8	0	-0.94	0.15	1.61	-0.24	-2.23			-46.8	0	-1.3	-0.04	-1.11	-2.39	-1.9			-62.1	2.84	0.99	3.33	-0.33	-0.1	0
						-45.9	0	-0.15	0.15	0.9	-0.3	2			-45.9	0	3.22	2.86	2.7	0.44	2.41			-45.9	0	0.93	0.79	1.2	-1.12	1.85			-61.2	2.15	1.6	2.7	2.4	3.44	0
						-45	0	0.67	2.65	1.45	-0.22	1.37			-45	0	1.85	2.12	2.78	-0.08	-0.26			-45	0	0.52	0.84	1.37	-0.45	-0.98			-60.3	2.62	-0.26	2.84	1.34	1.11	0
						-44.1	0	0.33	4.09	2.63	2.36	0.57			-44.1	0	-0.84	0.3	1.8	1.23	-0.2			-44.1	0	0.03	0.47	1.86	-0.57	-0.17			-59.4	4.41	4.23	4.7	4.21	4.29	0
						-43.2	0	-0.38	1.12	-0.47	1.42	0.49			-43.2	0	-0.46	0.67	2.09	2.02	0.21			-43.2	0	-0.93	-0.49	-0.36	-0.7	-1.61			-58.5	2.74	0.46	1.27	1.75	1.28	0
						-42.3	0	-1.66	0.55	-1.09	0.03	-0.75			-42.3	0	-0.53	1.68	1.69	0.27	-1.26			-42.3	0	0.77	0.83	0.69	0.2	-0.99			-57.6	1.43	2.57	1.99	1.04	1.15	0
						-41.4	0	-1.55	1.34	-2.29	0.5	0.66			-41.4	0	-1.25	-0.56	-0.01	0.78	-0.18			-41.4	0	-0.48	0.71	1.57	-0.88	-0.26			-56.7	2.8	-1.01	3.73	4.01	2.17	0
						-40.5	0	0.41	3.01	1.38	2.14	1.96			-40.5	0	0.65	2.73	1.72	2.41	1.93			-40.5	0	-0.07	0.79	-0.56	1.82	-1.29			-55.8	1.96	-0.52	-0.49	0.56	0.54	0
						-39.6	0	-0.83	0.74	-0.71	-0.38	-1.89			-39.6	0	0.01	0.53	-0.13	-0.57	-1.35			-39.6	0	-0.49	-0.11	0.38	-2.74	-2.9			-54.9	2.94	2.2	1.49	0.44	3.32	0
						-38.7	0	-0.06	-0.13	1.18	0.19	0.82			-38.7	0	-0.53	-1.36	0.46	-0.41	-0.33			-38.7	0	0.39	-0.87	-0.44	-1.73	-1.48			-54	-0.35	-0.04	2.82	-0.18	1.8	0
						-37.8	0	-2.45	-1.07	0.01	-0.79	-0.5			-37.8	0	1.16	-1.15	1.33	1.2	0.36			-37.8	0	0.84	-0.01	0.56	-0.55	-2.18			-53.1	3.05	1.76	5.57	1.1	1.97	0
						-36.9	0	0.76	1.24	1.19	1.41	0.59			-36.9	0	-0.05	1.96	1.27	0.5	-0.5			-36.9	0	-0.81	-0.22	0.32	-1.85	-3.11			-52.2	1.79	-1.25	0.81	-1.43	0.54	0
						-36	0	-1.16	0.96	0.92	-0.07	0.41			-36	0	-0.14	0.15	1.87	0.04	1.08			-36	0	-0.4	0.61	0.84	-0.5	0.32			-51.3	2.21	-0.06	3.84	0.49	1.2	0
						-35.1	0	0.9	0.99	-0.54	-0.44	-0.4			-35.1	0	0.48	0.59	-0.43	0.23	-2.54			-35.1	0	-0.3	-1.5	-2.22	-1.7	-2.28			-50.4	1.72	1.4	2.67	1.28	0.73	0
						-34.2	0	-0.94	-0.53	-0.91	0.24	-0.79			-34.2	0	0.5	-0.53	-0.48	-0.23	-0.94			-34.2	0	-0.27	1.01	1.11	0.58	-0.59			-49.5	1.84	-0.05	-0.39	-0.46	-1.02	0
						-33.3	0	-1.52	1.57	-0.19	1.69	1.65			-33.3	0	-0.51	1.08	0.25	0.51	1.05			-33.3	0	-0.84	0.73	0.98	0.81	-1.24			-48.6	3.99	3.43	3.25	2.92	4.14	0
						-32.4	0	-1.93	-0.54	0.52	-1.55	-2.77			-32.4	0	-0.99	0.74	0.96	0.36	-1.65			-32.4	0	-0.41	-1.1	1.56	-2.89	-2.25			-47.7	2.81	0	3.6	1.35	3.63	0
						-31.5	0	-1.35	0.03	1.26	-0.97	-0.12			-31.5	0	0.11	0.6	0.5	-0.17	1.81			-31.5	0	-0.76	1.54	0.67	-0.85	0.42			-46.8	3.75	2.23	0.93	2.89	-0.02	0
						-30.6	0	-2.65	0.97	0	1.12	-2.04			-30.6	0	-0.72	1.39	0.05	0.12	-0.66			-30.6	0	-0.15	0	-0.9	-1.45	-2.48			-45.9	3.35	3.3	4.55	2.94	1.6	0
						-29.7	0	-2.22	0.13	-0.79	-0.06	0.09			-29.7	0	-1.56	-0.04	0.19	-0.41	-1.05			-29.7	0	-2.09	-0.12	-0.43	-0.08	-1.31			-45	4.44	2.27	3.08	1.87	4.08	0
						-28.8	0	1.86	3.29	0.19	1.35	1.92			-28.8	0	1.83	1.35	-0.69	0.44	0.72			-28.8	0	0.36	0.74	0.23	-1.32	1.68			-44.1	4.48	0.45	3.64	2.9	1.97	0
						-27.9	0	-2.99	1.37	-0.47	-2.05	1.83			-27.9	0	-0.21	0.74	-0.61	-1.13	0.24			-27.9	0	-1.51	-0.72	-1.77	-3.23	0			-43.2	0.8	1.13	0.47	-1.44	0.2	0
						-27	0	-1.97	1.1	-1.49	0.67	0.38			-27	0	-1.92	-0.44	-1.27	-1.76	-0.46			-27	0	-0.8	-0.4	-0.14	-1.81	-0.71			-42.3	2.26	-0.28	1.32	0.09	0.45	0
						-26.1	0	-1.15	2	0.97	1.44	1			-26.1	0	0.59	1.46	1.72	3.2	1.35			-26.1	0	1.31	2.38	1.06	1.66	2.51			-41.4	1.49	1.36	1.8	1.65	1.29	0
						-25.2	0	-1.34	0.96	0.18	-0.16	-1.25			-25.2	0	-2.52	-1.37	-0.98	0.24	-2.29			-25.2	0	-2.7	-1.43	0.54	-0.09	-0.62			-40.5	0.78	1.18	2.25	-1.66	0.34	0
						-24.3	0	0.39	1.24	0.36	0.08	-0.4			-24.3	0	-0.66	-0.15	-2	-0.24	-2.73			-24.3	0	2.19	-0.6	-1.44	-0.73	0.22			-39.6	2.87	0.5	0.44	-0.3	-0.35	0
						-23.4	0	-0.33	2.26	0.75	0.48	1.14			-23.4	0	0.36	1.43	-0.02	-0.03	0.03			-23.4	0	0.77	2.34	0.81	-1.14	-1.2			-38.7	1.83	1	1.85	3.11	2.08	0
						-22.5	0	-0.95	-0.63	0.13	0.31	-0.39			-22.5	0	0.42	1.25	1.14	-0.16	-0.68			-22.5	0	-0.76	-2.08	-0.24	-1.83	0.02			-37.8	4.8	2	4.58	3.84	6.35	0
						-21.6	0	-0.78	1.77	-0.62	0.8	-1.49			-21.6	0	-0.35	1.85	2.03	0.34	-0.07			-21.6	0	-1.35	0.75	-0.49	-2.31	-2.1			-36.9	1.11	-0.32	0.76	-1.41	0.68	0
						-20.7	0	0.53	2.25	-0.94	0.75	0.02			-20.7	0	-0.45	-0.22	-0.31	-1.38	-2.26			-20.7	0	1.58	1.3	2.01	-0.25	0.08			-36	2.61	1.45	2.84	0.76	1.44	0
						-19.8	0	-1.88	0.46	-1.09	-0.93	-0.9			-19.8	0	-0.49	-0.25	1.69	0.78	-1.05			-19.8	0	0.01	0.78	2.07	-0.77	-1.09			-35.1	1.91	0.61	0.64	1.13	0.9	0
						-18.9	0	-0.77	2	-0.69	-0.56	1.24			-18.9	0	-0.1	1.36	-0.57	0.49	0.73			-18.9	0	-0.98	-0.66	-1.68	-1.52	-1.59			-34.2	4.55	2.6	5.05	2.24	4.87	0
						-18	0	-4.6	0.11	-1.56	-1.58	-0.98			-18	0	-2.81	0.29	-2.14	-0.66	-0.13			-18	0	-3.54	-0.41	-2.48	-1.86	-2.42			-33.3	2.93	2.32	3.31	2.76	2.35	0
						-17.1	0	-1.28	1.2	-0.71	1.3	-0.84			-17.1	0	0.76	0.33	0.17	2.36	-0.74			-17.1	0	-0.9	2.15	0.49	0.24	0.46			-32.4	2.89	2.62	3.28	2.16	2.46	0
						-16.2	0	0.37	2.25	1.34	0.07	0.31			-16.2	0	0.83	1.17	1.55	1.28	-1.12			-16.2	0	2.47	1.52	1.92	1.38	-1.16			-31.5	2.28	-0.26	0.52	0.73	2.86	0
						-15.3	0	-1.98	0.03	-0.56	0.22	1.5			-15.3	0	-2.23	-1.64	-0.49	-0.68	-1.27			-15.3	0	0.2	-0.55	-0.39	-1.74	-0.27			-30.6	0.86	0.8	-0.24	-0.21	-0.02	0
						-14.4	0	-0.36	-0.17	-1.66	0.2	-0.99			-14.4	0	0.37	-0.26	-1.72	-1.15	-2.94			-14.4	0	-1.48	-1.14	-1.76	-0.62	-2.05			-29.7	4.11	2.42	4.24	0.86	0.77	0
						-13.5	0	0.74	3.04	-0.24	2	2.27			-13.5	0	-0.55	0.16	-1.14	-0.81	-0.49			-13.5	0	1.49	1.88	0.77	0.44	1.44			-28.8	5.01	3.69	1.53	2.44	3.61	0
						-12.6	0	0.14	3.38	0.96	2.25	0.93			-12.6	0	-2.62	-0.11	-1.83	0.68	-0.29			-12.6	0	-1.99	1.19	-1.53	-1.3	-3.13			-27.9	0.46	-1.69	0.84	-0.79	-1.42	0
						-11.7	0	-1.65	0.3	0.43	-0.78	-0.22			-11.7	0	-1.4	1.66	1.26	-0.62	0.34			-11.7	0	-1.22	-0.72	1.95	-0.2	-1.48			-27	2.7	1.73	2.42	2.12	2.54	0
						-10.8	0	-0.4	1.34	0.27	1.42	-0.33			-10.8	0	-0.17	0.66	0.89	2.16	-0.8			-10.8	0	-1.23	-1.01	-0.68	-1.28	-2.02			-26.1	1.41	1.63	0.83	0.35	-0.62	0
						-9.9	0	0	-0.23	-0.72	-0.6	-1.95			-9.9	0	-0.66	-0.37	-0.77	-1.7	-3.15			-9.9	0	0.62	-0.69	-1.48	-0.59	-3.22			-25.2	1.27	1.26	0.74	0.9	-0.03	0
						-9	0	-3.24	-0.69	-2.13	0	-0.88			-9	0	-2.37	-0.44	-1.16	0.71	-0.58			-9	0	-0.68	-1	-1.84	-1.85	-1.24			-24.3	2.03	1.81	1.12	-0.22	1.45	0
						-8.1	0	0.07	0.26	0	1.07	0			-8.1	0	0	0	0.31	-0.88	-0.9			-8.1	0	1.84	0	2.36	2.28	0.74			-23.4	3	0.66	4.64	3.13	2.38	0
						-7.2	0	0	1.2	-0.47	0.37	-0.79			-7.2	0	0.62	1.34	2.01	1.87	0.18			-7.2	0	0.58	1.54	0.87	0.05	0.84			-22.5	1.07	-2.53	1.61	-0.95	0.22	0
						-6.3	0	-1.47	-0.46	0.94	0.28	0.71			-6.3	0	-0.8	0.92	-0.43	0	0.27			-6.3	0	1.02	1.2	1.99	0	1.61			-21.6	0.13	0.65	-2.36	0.76	-1.38	0
						-5.4	0	1.03	2.79	0.91	1.16	1.24			-5.4	0	0.59	1.06	-0.57	2.23	0.41			-5.4	0	-0.28	0.72	-0.32	0.4	0			-20.7	0.92	-0.87	3.29	0.57	0.71	0
						-4.5	0	0.8	1.81			1.02			-4.5	0	2.28	3.48	2.23		0.74			-4.5	0	-0.54	1.16			-1.57			-19.8	2.04	1.79	3.1	2.51	3.95	0
						-3.6	0		0		-1.08	0.48			-3.6	0	1.48	-0.33		0.57	0			-3.6	0	0	-0.08			0.02			-18.9	2.77	2.62	1.83	4.86	1	0
						-2.7	0		1.75							0		2.55	0.82					-2.7	0		3.35						-18	-0.5	0.02	-0.68	1.78	-1.04	0
						-1.8	0	-0.09	-0.55	-1.01	-1.05	-0.33			-1.8	0	-1.9	-0.94	-1.04	-1.73				-1.8	0	-1.63	-1.46	-0.42	-1.95				-17.1	4.33	2.57	3.04	2.85	1.96	0
						-0.9	0	-1.05	-0.1	1.09	-1.79	-2.37			-0.9	0	-0.42	-1.76	0	-2.03				-0.9	0	-2.08	-1.73	0	-2.92	-3.7			-16.2	3.38	3.27	5.53	0.99	3.47	0
						0	0	-0.33	0.1	-0.44	0.07	0.05			0	0	-0.31	0.07	-0.12	-0.71				0	0	-2.72	-0.6	-0.42	-0.81	-2.24			-15.3	2.7	0.47	1.12	1.07	3	0
																								0.9	0	-4.31	4.41	6.24	9.09				-14.4	1.85	1.73	-1.09	-0.78	2.33	0
																								1.8	0		9.3	9.12	19.82				-13.5	4.26	1.7	3.88	1.98	2.64	0
						2.7	0	4.98	9.61	1.77	9.76				2.7	0	3.15	5.65	0.58	2.97				2.7	0	5.07	10	8.68					-12.6	2.32	1.05	2.15	0.76	0.96	0
						3.6	0	1.59	7.14	4.31	14.16				3.6	0	-1.8	5.1	2.48	6.76				3.6	0	2.01	8.44	8.96	14.73				-11.7	1.27	0.63	0.71	1.54	0.04	0
						4.5	0	-1.11	6.68	3.51	11.1				4.5	0	-2.58	5.86	0.01	5.63				4.5	0	-0.09	11.15	8.3	15.28				-10.8	0.89	0.17	-0.14	0.14	0.54	0
						5.4	0	1.66	9.7	5.36	13.82				5.4	0	1.15	8.33	3.32	8.49				5.4	0	4.9	12.29	12.16	21.51				-9.9	2.98	1.33	2.56	1.56	3.06	0
						6.3	0	2.43	11.22	4	14.36				6.3	0	-0.49	10.03	1.54	6.34				6.3	0	4.72	14.95	11.9	21.88				-9	3.18	1.24	-0.2	1.11	0.08	0
						7.2	0	2.1	10.66	6.52	17.38				7.2	0	0.87	9.21	3.48	9.58				7.2	0	4.27	14.32	14.42	25.62				-8.1	2	0.66	-0.68	1.06	1.32	0
						8.1	0	1.47	12.66	8.03	15.71				8.1	0	1.44	10.08	5.71	7.87				8.1	0	4.2	14.55	16.01	25				-7.2	2.1	2.71	3.66	1.79	3	0
						9	0	2.08	13.48	6.72	18.17				9	0	0.53	11.41	3.42	9.34				9	0	4.07	16.38	15.78	27.84				-6.3	1.75	1.74	2	0.79	2.34	0
						9.9	0	1.24	12.67	6.84	17.13	25.71			9.9	0	0.41	9.06	2.6	7.14				9.9	0	3.03	15.81	14.87	28.58	34.81			-5.4	0.3	1.02	0.84	0.59	-0.51	0
						10.8	0	3.05	13.59	7.86	20.12	26.49			10.8	0	0.31	9.87	2.69	8.04				10.8	0	5.32	16.63	15.98	31.57	35.69			-4.5	0.72	0.58	2.01	2.07	0.91	0
						11.7	0	4.44	15.65	7.41	22.52	25.28			11.7	0	4.01	11.21	5.48	12.47				11.7	0	7.42	16.95	17.8	34.82	33.51			-3.6	-1.89	-2.13	-2.1	-1.03	-2.05	0
						12.6	0	2.7	15.66	10.28	21.52	26.5			12.6	0	0.98	11.45	5.25	10.55	10.51			12.6	0	6.46	18.9	20.9	35.45	38.43			-2.7	1.07	-1.45	1.17		-0.59	0
						13.5	0	5.58	12.95	9.82	23.02	28.37			13.5	0	2.71	9.51	4.27	12.87	14.79			13.5	0	9.55	19.97	20.43	39.36	42.32			-1.8	-1.4		-2.32	-1.92	-1.55	0
						14.4	0	4.26	14.11	10.47	24.76	29.3			14.4	0	1.16	9.85	6.82	9.91	12.77			14.4	0	8.5	19.47	20.86	38.36	40.68			-0.9	0.14	-1.04	1.78	0.25	0.46	0
						15.3	0	3.08	16.13	8.52	26.32	28.71			15.3	0	1.33	8.12	2.34	12.81	11.92			15.3	0	5.32	17.34	17.83	40.78	41.62			0	0.3	-0.6	-1.51	1.32	-0.44	0
						16.2	0	5.87	16.62	11.36	27.98	32.84			16.2	0	2.33	12.09	5.83	13.41	14.11			16.2	0	10.06	22.35	24.25	45.44	48.74			0.9	23.72	8	8.11	5.19	3.72	0
						17.1	0	5.75	18.23	11.37	30.21	34.87			17.1	0	0.25	10.07	5.47	12.07	13.22			17.1	0	8.1	19.81	22.51	44.35	48.09			1.8	62.69	33.37	18.9	11.2	6.19	0
						18	0	5.6	17.98	13.33	30.11	35.48			18	0	1.67	9.94	5.29	12.12	14.28			18	0	7.25	19.93	22.82	45.68	50.3			2.7	51.73	30.49	16.54	7.56	4.26	0
						18.9	0	4.53	16.99	12.49	29.06	35.93			18.9	0	3.57	12.39	6.92	13.87	16.23			18.9	0	8.3	22.73	23.79	47.69	54.74			3.6	49.98	32.93	18.02	10.36	7.92	0
						19.8	0	4.81	16.29	12.6	30.49	35.29			19.8	0	-0.25	9.51	4.02	13.2	14.77			19.8	0	6.6	21.65	24.89	50.76	56.34			4.5	50.53	34.18	17.86	10.57	5.23	0
						20.7	0	5.76	19.47	13.7	33.45	40.32			20.7	0	2.42	13.22	5.57	15.19	19.35			20.7	0	10.91	25.62	29	54.56	61.54			5.4	56.22	37.7	20.17		8.44	0
						21.6	0	4.11	17.33	14.9	33.44	40.86			21.6	0	0.79	12.58	8.13	17.42	18.36			21.6	0	9.02	23.31	28.21	55.39	62.82			6.3	59.79	37.14	21.51	10.17	7.03	0
						22.5	0	3.68	15.73	16.02	32.47	41.38			22.5	0	2.62	11.29	7.58	15.74	19.88			22.5	0	7.47	22.66	26.1	54.56	65.22			7.2	64.87	43.32	24.36	14.19	8.52	0
						23.4	0	2.21	17.81	14.99	34.65	42.01			23.4	0	1.11	12.16	8.26	17.74	18.31			23.4	0	8.19	23.3	28.38	56.67	67.3			8.1	67.48	43.24	24.25	13.14	8.74	0
						24.3	0	4.91	18.83	14.17	34.17	42.75			24.3	0	-0.04	10.76	3.93	14.86	18.69			24.3	0	10.69	24.43	29.03	56.93	68.15			9	70.17	44.67	25.56	16.63	10.2	0
						25.2	0	5.39	18.97	15.8	38.16	47.53			25.2	0	2.77	11.76	7.86	16.46	20.96			25.2	0	10.41	25.51	29.82	61.77	72.97			9.9	73.44	44.87	23.55	16.12	9.02	0
						26.1	0	6.36	18.52	16.58	36.8	49.53			26.1	0	4.56	15.01	8.91	18.09	23.3			26.1	0	11.02	26.22	30.72	60.68	76.01			10.8	73.14	46	25.99	14.45	8.42	0
						27	0	5.99	17.49	16.48	36.83	46.58			27	0	4.12	12.21	8.5	17.58	21.68			27	0	13.13	25.94	32.37	62	77.96			11.7	77.47	48.63	24.6	15.02	8.92	0
						27.9	0	5.92	21.51	18.38	38.31	49.18			27.9	0	0.15	13.67	6.62	16.89	19.77			27.9	0	8.67	26	32.69	62.91	77.95			12.6	80.28	48.33	26.37	15.71	10.43	0
						28.8	0	7.78	20.54	17.6	40.62	53.77			28.8	0	4.41	13.42	7.4	20.46	24.4			28.8	0	12.31	28.54	33.88	67.69	83.9			13.5	79.29	47.6	25.09	13.53	6.73	0
						29.7	0	10.72	22.89	20.54	45.42	56.84			29.7	0	5.98	13.79	9.6	19.87	25.93			29.7	0	15.33	29.1	35.99	70.39	87.99			14.4	85.5	51.7	28.98	17.36	10.3	0
						30.6	0	6.44	20.54	17.38	39.53	55.65			30.6	0	3.11	14.31	7.74	19.23	24.49			30.6	0	11.62	29.31	34.57	68.21	89.08			15.3	86.38	52.2	26.94	16.55	9.03	0
						31.5	0	7.92	21.98	21.13	44.71	57.94			31.5	0	3.77	14.42	9.85	19.23	24.68			31.5	0	12.29	27.99	36.11	70.15	90.09			16.2	87.83	51.96	29.17	17.23	8.11	0
						32.4	0	7.88	23.19	19.96	44.62	60.77			32.4	0	4.08	15.16	9.43	20.49	27.89			32.4	0	13.35	29.64	36.76	72.33	95			17.1	91.16	52.3	29.64	17.79	9.15	0
						33.3	0	5.14	20.5	19.14	44.44	56.87			33.3	0	1.21	12.54	8.49	19.73	25.19			33.3	0	10.86	28.3	36.72	72.01	94.7			18	92.54	53.16	27.38	15.28	7.92	0
						34.2	0	5.97	20.09	17.98	45.02	58.79			34.2	0	3.53	14.4	8.93	20.58	25.63			34.2	0	10.98	27.33	36.25	72.65	95.86			18.9	92.89	56.29	29.21	17.73	9.92	0
						35.1	0	4.84	23.18	19.92	44.66	63.02			35.1	0	3.11	15.88	11.06	22.77	29.65			35.1	0	11.9	30.08	39.07	76.57	99.64			19.8	96.34	55.09	29.45	17.46	9.35	0
						36	0	7.11	23.3	19.38	48.98	65.79			36	0	2.77	15.1	9.82	20.21	28.77			36	0	12.38	29.25	37.3	78.16	103.1			20.7	97.79	58.78	33	19.31	8.77	0
						36.9	0	8.8	24.13	19.39	47.23	64.91			36.9	0	4.77	16.15	10.75	22.75	29.31			36.9	0	14.74	32.48	40.16	80.25	105.09			21.6	100.06	58.99	31.39	17.97	9.36	0
						37.8	0	7.06	20.45	20	46.66	65.44			37.8	0	3.42	12.94	7.79	21.06	28.84			37.8	0	14.18	29.93	39.62	80.19	105.3			22.5	102.76	60.39	29.76	19.61	10.99	0
						38.7	0	6.97	21.45	22.72	49.18	65.92			38.7	0	2.72	14.26	10.34	23.45	28.92			38.7	0	14.64	31.25	40.98	83.11	107.94			23.4	102.1	57.29	30.66	16.33	7.85	0
						39.6	0	6.59	21.94	21.74	48.21	66.83			39.6	0	2.09	16.84	8.91	22.55	29.28			39.6	0	14.19	31.96	41.09	83.83	110.21			24.3	105.03	59.71	31.03	18.27	8.64	0
						40.5	0	10.67	24.49	24.09	53.65	70.1			40.5	0	4.23	16.34	11.24	25.55	30.56			40.5	0	16.58	33.77	43.84	86.39	114.78			25.2	109.15	66.84	35.88	20.38	13.83	0
						41.4	0	5.85	22.66	20.27	50.23	70.49			41.4	0	2.15	14.12	7.76	24.72	31.08			41.4	0	12.67	31.12	39.7	85.89	114.42			26.1	108.3	63.08	33.8	19.89	8.47	0
						42.3	0	7.1	24.21	23.68	53.05	70.58			42.3	0	1.43	14.2	9.6	22.64	30.88			42.3	0	13.63	31.91	42.58	85.66	117.35			27	113.02	65.08	35.27	21.56	11.05	0
						43.2	0	7.83	23.39	24.81	51.47	70.32			43.2	0	3.09	14.59	11.59	23.24	33.43			43.2	0	13.57	33.13	45.28	86.57	118.59			27.9	111.53	67.11	35.37	20.62	13.12	0
						44.1	0	10.47	23.21	23.93	53.36	71.36			44.1	0	2.78	14.04	9.36	22.83	29.43			44.1	0	14.86	32.68	44.28	88.53	118.27			28.8	114.3	65.54	35.6	20.17	10.19	0
						45	0	9.84	24.9	26.61	56.56	76.9			45	0	4.92	15.86	11.13	25.46	34.88			45	0	15.54	33.78	46.56	90.9	124.28			29.7	115.83	68.61	36.49	21.18	12.4	0
						45.9	0	8	23.13	22.82	54.33	74.52			45.9	0	2.69	16.3	10.61	24.76	31.84			45.9	0	14.87	34.93	45.03	92.21	124.03			30.6	118.72	67.63	36.16	23.33	10.83	0
						46.8	0	8.69	23.53	23.3	55.01	75.74			46.8	0	2.43	13.48	11.29	23.43	32.55			46.8	0	15.25	32.51	44.84	91.41	124.88			31.5	118.38	67.09	35.68	18.52	9.2	0
						47.7	0	7.84	23.45	23.65	55.79	73.23			47.7	0	1.38	13.33	9.42	23.63	31.64			47.7	0	15.37	34.08	46.75	94.68	126.94			32.4	124.14	72.18	39.79	24.16	12.91	0
						48.6	0	7.64	22.81	23.5	56.97	76.77			48.6	0	0.86	13.43	11.38	25.47	35.12			48.6	0	14.84	33	46.22	94.87	130.59			33.3	123.24	71.2	39.79	21.65	12.02	0
						49.5	0	11.46	25.09	25.2	56.12	77.61			49.5	0	4.55	15.75	11.19	26.55	34.5			49.5	0	15.66	34.7	46.42	96.1	131.5			34.2	126.6	74.01	39.48	22.11	11.72	0
						50.4	0	11.77	27.57	27.36	59.26	80.18			50.4	0	4.09	16.04	11.77	25.85	34.52			50.4	0	18.02	38.28	48.88	99.98	133.49			35.1	126.88	74.22	39.97	22.97	12.26	0
						51.3	0	8.67	26.16	27	57.24	79.38			51.3	0	3.89	18.27	14.39	26.7	38.02			51.3	0	17.15	38.57	50.84	98.92	137.23			36	127.73	73.04	41.13	22.77	12.25	0
						52.2	0	10.51	26.56	27.4	60.4	82.99			52.2	0	3.56	16.36	13.29	26.8	36.38			52.2	0	16.27	37.01	50.48	100.65	137.3			36.9	131.54	76.05	39.56	22.17	13.74	0
						53.1	0	10.65	24.54	24.81	59.31	81.84			53.1	0	2.43	13.72	9.61	27.7	34.86			53.1	0	19.76	36.33	50.14	102.15	138.86			37.8	131.7	75.87	39.77	23.39	10.19	0
						54	0	9.7	24.36	26.69	59.89	82.97			54	0	5.68	14.84	12.88	27.35	36.5			54	0	19.22	36.54	51.76	103.86	140.12			38.7	134.92	76.78	42.14	24.3	12.27	0
						54.9	0	9.13	25.22	27.35	62.53	81.96			54.9	0	2.01	13.65	12.9	28.5	34.6			54.9	0	16.78	37.21	51.77	105.5	141.08			39.6	132.84	76.73	41.34	23.58	11.67	0
						55.8	0	10.41	27.39	29.5	63.83	87.57			55.8	0	2.98	14.99	12.93	28.58	38.11			55.8	0	18.07	40.12	54.82	107.57	144.94			40.5	136.05	77.08	43.14	22.1	11.03	0
						56.7	0	13.75	27.72	29.42	62.2	85.39			56.7	0	5.49	16.77	12.86	26.28	38.57			56.7	0	21.64	38.77	54.32	106.12	145.91			41.4	139.39	79.84	41.62	23.43	13.15	0
						57.6	0	9.42	24.17	27.73	60.54	85.09			57.6	0	3.38	13.25	10.95	27.78	37.53			57.6	0	18.55	36.24	51.92	107.05	147.25			42.3	138.37	80.83	42.85	23.81	12.73	0
						58.5	0	9.75	25.32	29.36	65.19	88.59			58.5	0	4.71	16.73	14.17	30.16	39.69			58.5	0	20.29	38.62	56.98	111.7	150.73			43.2	142.54	84.84	44.3	27.99	14.57	0
						59.4	0	7.84	26.12	27.61	62.8	86			59.4	0	1.95	15.5	11.3	28.38	36.9			59.4	0	19.02	39.59	54.51	109.74	150.09			44.1	144.53	83.32	45.67	26.13	14.23	0
						60.3	0	8.68	23.46	29	63.26	85.11			60.3	0	2.54	13.71	12.41	27.58	36.94			60.3	0	18.8	38.48	55.33	110.85	152.86			45	140.38	80.73	40.96	22.88	10.04	0
						61.2	0	9.23	27.73	28.67	62.74	86.19			61.2	0	3.1	15.56	10.22	27.12	36.87			61.2	0	18.89	38.88	55.98	110.72	153.12			45.9	146.34	82.79	44.28	25.45	14.15	0
						62.1	0	10.38	28.19	29.9	65.89	90.79			62.1	0	3.65	16.57	13.81	29.77	38.94			62.1	0	17.76	40.4	55.5	114.84	155.02			46.8	147.75	82.9	42.53	25.3	12.07	0
						63	0	11.62	27.3	32.02	67.84	92.51			63	0	2.27	14.76	13.41	29.96	37.82			63	0	18.63	38.6	57.14	113.7	155.87			47.7	147.1	85.2	42.77	24.8	12.87	0
						63.9	0	10.38	27.39	31.78	66.72	90.53			63.9	0	3.6	15.5	13.67	29.55	39.1			63.9	0	19.63	39.52	58.11	116.34	158.02			48.6	151.3	86.55	43.76	25.44	14.84	0
						64.8	0	10.81	24.13	29.37	65.53	89.74			64.8	0	4.9	14.82	14.53	29.05	37.28			64.8	0	19.83	39.33	58.45	114.62	158.02			49.5	150.11	84.93	45.87	24.75	12.18	0
						65.7	0	10.9	27.59	30.52	66.89	93.3			65.7	0	4.26	15.78	13.16	29.13	40.78			65.7	0	20.56	41.35	57.91	117.07	161.83			50.4	152.07	87.23	46.96	27.52	12.45	0
						66.6	0	10.85	26.98	32.44	65.83	94.93			66.6	0	3.13	14.5	15.83	29.58	42.44			66.6	0	19.89	39.13	59.9	117.9	164.11			51.3	155.55	89.36	45.68	25.65	12.49	0
						67.5	0	9.93	25.81	28.52	68.66	93.77			67.5	0	4.46	15.58	12.59	31.44	41.04			67.5	0	20.11	40.64	58.36	119.43	165.82			52.2	155.7	89.55	46.7	26.13	11.7	0
						68.4	0	11.64	27.12	29.66	67.92	94.68			68.4	0	4.17	16.45	15.27	29.63	41.02			68.4	0	22.46	43.04	61.23	121.04	167.04			53.1	156.54	90.08	48.11	26.13	14.79	0
						69.3	0	14.59	29.15	33.83	72.54	100.26			69.3	0	7.16	15.6	15.05	33.86	43.89			69.3	0	25.14	42.32	63.1	124.38	171.16			54	157.44	89.75	46.96	23.74	11.91	0
						70.2	0	11.42	29.75	31.94	71.45	97.66			70.2	0	3.73	15.3	13.01	30.6	41.26			70.2	0	20.96	43.2	62.32	124.73	169.79			54.9	160	93.17	49.56	27.82	16.41	0
						71.1	0	12.12	28.37	34.62	72.53	98.74			71.1	0	5.45	15.86	15.44	33.79	43.31			71.1	0	21.91	43.47	64.58	126.27	170.71			55.8	161.21	92.47	47.83	27.46	14.17	0
						72	0	10.24	26.39	34.29	72.14	100.57			72	0	1.39	14.94	13.33	31.61	43.13			72	0	18.65	42.33	62.42	122.79	171.4			56.7	162.48	93.76	50.01	26.52	14.31	0
						72.9	0	12.81	27.4	33.4	73.33	99.77			72.9	0	4.85	16.66	15.55	32.18	44.19			72.9	0	22.85	42.99	63.91	126.56	174.35			57.6	163.1	93.43	49.31	28.11	13.25	0
						73.8	0	14.05	27.42	33.6	74.31	101.12			73.8	0	7.05	18.72	16.03	34.51	46.09			73.8	0	24.24	42.74	65.47	128.74	175.93			58.5	163.98	94.17	48.84	28.09	14.83	0
						74.7	0	13.17	30.01	36	76.5	101.92			74.7	0	6.02	17.48	16.82	33.85	44.66			74.7	0	23.17	44.39	65.21	129.7	177.8			59.4	167.13	93.08	49.02	26.98	12.56	0
						75.6	0	13.73	30.72	33.76	75.11	104.47			75.6	0	7.69	18.54	16.9	34.84	46.12			75.6	0	23.05	44.34	65.12	130.18	181.47			60.3	171.09	96.52	51.72	28.21	15.7	0
						76.5	0	9.87	30.21	34.48	74.51	103.49			76.5	0	2.26	16.08	14.61	33.59	44.01			76.5	0	22.12	45.11	65.64	129.69	179.92			61.2	169.46	96.72	51.37	27.99	12.56	0
						77.4	0	11.94	28.69	35.4	75.44	104.9			77.4	0	3.16	15.76	14.54	32.85	45.44			77.4	0	23.5	44.07	67.44	132.77	183.62			62.1	171.43	98.93	52.28	28.89	14.51	0
						78.3	0	10.86	29.77	33.89	74.67	104.68			78.3	0	4.99	17.03	13.99	34.04	44.76			78.3	0	24.5	46.37	67.28	133.82	184.24			63	168.18	96.06	50	25.88	12.91	0
						79.2	0	11.34	29.58	35.73	76.33	106.53			79.2	0	4.94	17.47	15.66	35.2	46.36			79.2	0	22.36	46.13	66.11	134.37	184.15			63.9	173.33	98.23	49.17	26.88	13.18	0
						80.1	0	12.44	31.09	35.7	76.96	104.81			80.1	0	5.44	16.68	15.69	34.02	47.07			80.1	0	22.62	46.86	69.08	134.61	185.57			64.8	173.96	98.95	52.12	27.08	12.04	0
						81	0	10.96	28.97	34.79	76.49	105.98			81	0	0.86	15.95	14.6	33.69	44.89			81	0	22.69	44.87	67.27	136.42	186.94			65.7	177.55	100.02	51.66	29.84	13.22	0
						81.9	0	12.74	30.44	38.82	80.1	109.6			81.9	0	4.75	16.51	17.38	35.82	46.75			81.9	0	24.96	47.1	70.4	139	191.68			66.6	177.18	102.75	52.14	31.08	12.92	0
						82.8	0	12.94	30.55	36.02	78.32	108.04			82.8	0	4.51	17.64	16.01	35.26	46.09			82.8	0	24.21	48.57	69.59	138.45	188.55			67.5	179.04	101.49	53.3	30.51	14.16	0
						83.7	0	11.96	30.11	36.94	77.08	108.83			83.7	0	3.71	16.82	16.44	34.51	47.3			83.7	0	25.74	47.69	71.34	138.01	191.32			68.4	181.4	106.19	56.76	32.76	16.21	0
						84.6	0	15.75	31.94	36.86	79.95	108.8			84.6	0	6.71	17.05	16.91	36.77	47.05			84.6	0	26.09	48.69	71.74	141.03	193.81			69.3	181.21	103.58	54.69	30.9	14.68	0
						85.5	0	11.62	31.64	37.98	79.78	109.38			85.5	0	5.49	17.7	19.34	37.95	49.95			85.5	0	25.7	49.03	74.01	142.14	196.53			70.2	181.75	104.04	56.39	29.9	14.87	0
						86.4	0	11.69	29.99	36.75	80.78	110.08			86.4	0	5.41	16.48	15.61	34.54	48.73			86.4	0	25.46	49.56	73.91	143.47	197.05			71.1	183.47	106.89	56.16	29.94	14.75	0
						87.3	0	12.66	31.09	37.1	80.3	110.63			87.3	0	6.01	19.77	16.94	39.15	50.81			87.3	0	25.99	51.26	75.26	144.71	199.39			72	186.49	107.43	55.79	30.38	14.33	0
						88.2	0	13.81	29.71	38.35	80.4	113.58			88.2	0	5.39	16.8	16.87	35.26	51.15			88.2	0	24.4	47.67	72.93	143.13	200.06			72.9	185.92	105.49	54.83	29.15	14.24	0
						89.1	0	11.26	29.92	36.29	79.34	114.06			89.1	0	2.32	16.32	16.5	36.2	50.66			89.1	0	24.67	50.22	72.53	143.61	201.82			73.8	189.23	106.16	56.07	32.18	13.5	0
						90	0	11.83	32.12	39.19	80.05	113.75			90	0	4.34	19.12	18.02	34.16	50.68			90	0	23.69	50.26	74.46	142.9	202.35			74.7	190.94	107.52	55.27	29.41	15.21	0
						90.9	0	9.65	30.71	35.68	80.02	113.23			90.9	0	3.43	15.28	14.02	34.69	47.67			90.9	0	24.83	49.91	73.47	147.69	201.75			75.6	189.65	106.96	57.42	31.26	14.67	0
						91.8	0	13.79	34.35	40.31	82.79	115.71			91.8	0	3.5	17.07	17.19	35.92	50.21			91.8	0	24.87	49.81	74.31	144.75	202.31			76.5	196.5	114.8	62.98	34.33	19.31	0
						92.7	0	12.55	30.45	40.51	85.12	116.14			92.7	0	4.76	16.43	18.61	38	51.68			92.7	0	28	50.89	78.23	149.3	207.12			77.4	193.74	112.35	58.66	30.88	13.8	0
						93.6	0	12.31	31.78	41.82	83.34	117.26			93.6	0	5.38	17.34	18.72	38.38	52.53			93.6	0	27.06	50.4	78.5	149.72	207.64			78.3	193.33	110.84	56.81	31.7	14.22	0
						94.5	0	14.83	32.58	42.39	86.25	119.13			94.5	0	7.48	17.63	19.44	38.76	53.97			94.5	0	28.17	53.4	80.59	149.94	211.16			79.2	198.89	115.91	62.41	36.46	18.42	0
						95.4	0	12.83	30.11	38.01	82.23	115.31			95.4	0	3.76	16.86	15.63	36.57	48.96			95.4	0	25.92	51.52	75.77	150.61	208.43			80.1	196.53	112.55	59.27	32.08	15.89	0
						96.3	0	12.4	31.54	42.14	84.96	120.01			96.3	0	4.76	18.27	18.91	39.22	53.5			96.3	0	25.58	53.08	80.19	152.32	212.46			81	199.64	115.02	59.64	33.81	16.06	0
						97.2	0	12.89	33.24	41.41	84.89	119.13			97.2	0	4.2	18.24	17.9	36.81	52.53			97.2	0	25.34	52.89	78.66	149.77	210.74			81.9	199.88	114.47	61.65	34.57	14.68	0
						98.1	0	14.64	33.64	41.95	85.88	124.09			98.1	0	5.48	18.68	17.85	37.7	55.02			98.1	0	26.9	52.57	79.49	152.63	215.8			82.8	199.33	116.78	61.42	34.41	15.71	0
						99	0	14.93	32.05	39.92	85.3	119.86			99	0	5.94	16.82	18.29	38.86	54.27			99	0	29.37	54.15	80.23	155.65	215.59			83.7	200.8	115.8	58.94	33.61	14.3	0
						99.9	0	13.53	33.52	42.52	86.62	121.49			99.9	0	5.06	18.23	18.22	39.79	52.96			99.9	0	27.43	53.2	80.32	156.65	216.52			84.6	200.57	116.3	60.79	31.44	13.6	0
						100.8	0	14.61	34.64	43.72	86.81	122.93			100.8	0	5.9	17.85	18.4	39.05	55.89			100.8	0	28.97	54.8	82.41	157.58	218.79			85.5	203.64	118.13	63.11	33.49	16.26	0
						101.7	0	17.65	33.58	44.72	90.19	124.82			101.7	0	7.6	16.58	20.74	40.1	53.9			101.7	0	29.53	53.85	82.03	159.57	218.6			86.4	204.02	117.84	60.84	32.04	14.24	0
						102.6	0	14.75	32.86	44.28	89.41	126.1			102.6	0	4.83	16.04	18.13	40.43	56.07			102.6	0	29.45	55.18	84.23	158.73	221.38			87.3	203.77	117.76	63.08	32.28	13.14	0
						103.5	0	13.35	35.86	43.31	88.09	125.6			103.5	0	4.41	18.72	17.51	39.34	54.93			103.5	0	28.6	55.57	82.92	159.62	221.14			88.2	208.48	119.58	63.72	34.36	18.44	0
						104.4	0	13.26	32.65	43.09	88.55	125.08			104.4	0	3.07	16.66	18.42	37.82	54.51			104.4	0	27.6	56.03	82.91	159.51	222.18			89.1	208.58	118.82	61.85	35.26	15.11	0
						105.3	0	15.22	34.53	43.29	91.04	127.24			105.3	0	4.09	16.13	16.24	38.55	54.95			105.3	0	29.25	55.3	84.28	162.07	225.68			90	208.07	120.75	62.03	34.88	14.79	0
						106.2	0	13.82	32.16	42.71	89.15	124.78			106.2	0	3.5	16.24	17.48	38.73	55.05			106.2	0	27.52	54.86	83.24	160.16	223.44			90.9	210.96	121.72	66.39	36.21	18.17	0
						107.1	0	15.98	33.47	43.44	89.97	128.3			107.1	0	6.58	16.84	17.83	38.61	55.79			107.1	0	29.68	56.26	84.14	161.64	227.58			91.8	213.94	123.7	67.06	37.51	16.46	0
						108	0	15.27	34.05	46.07	90.42	127.7			108	0	5.66	18.67	19.67	41.17	56.91			108	0	29.28	54.79	86.14	163.75	227.93			92.7	213.17	124.08	66.35	34.82	19.96	0
						108.9	0	15.1	33.94	42.77	89.55	125.66			108.9	0	8.34	18.98	20.65	40.4	55.88			108.9	0	31.79	57.68	86.86	164.59	228.83			93.6	214.67	122.27	65.72	34.2	14.15	0
						109.8	0	14.58	35.61	44.58	92.94	128.97			109.8	0	4.62	18.7	19.35	41.47	55.9			109.8	0	31.62	58.99	86.44	166.5	228.69			94.5	215.4	125.05	65.55	34.6	16.07	0
						110.7	0	12.65	32.78	43.99	91.28	127.24			110.7	0	4.88	17.72	19.82	41.1	57.47			110.7	0	28.78	54.5	87.41	166.19	230.08			95.4	216.63	125.11	66.9	37.98	16.65	0
						111.6	0	14.62	34.47	45.57	92.59	130.01			111.6	0	3.53	18.16	18.36	40.44	55.94			111.6	0	29	56.03	87.1	165.34	231.6			96.3	218.35	125.9	66.33	36.95	16.87	0
						112.5	0	14.82	35.92	46.54	93.4	129.98			112.5	0	4.82	17.31	18.93	40.44	57.14			112.5	0	28.65	57.4	88.59	166.47	231.11			97.2	217.5	125.22	64.33	36.48	13.94	0
						113.4	0	15.46	33.68	43.67	92.27	130.59			113.4	0	6.09	19.53	18	41.81	56.48			113.4	0	32.08	58.76	89.31	169.34	235.23			98.1	219.95	129.13	69.13	38.2	17.2	0
						114.3	0	15.71	35.49	46.42	97.13	131.61			114.3	0	6.3	19.77	20.49	44.6	59.14			114.3	0	31.87	59.58	89.49	171.46	234.39			99	220.81	128.82	67.58	37.2	17.38	0
						115.2	0	16.19	36.93	48.25	93.87	131.94			115.2	0	6.7	19.73	22.29	42.15	60.21			115.2	0	31.35	59.75	91.2	171.5	235.88			99.9	220.4	127.07	66.6	33.81	15.74	0
						116.1	0	15	36.14	45.58	94.6	132.22			116.1	0	5.69	17.89	21.75	42.78	59.68			116.1	0	29.56	58.3	90.12	170.85	235.91			100.8	224.76	130.39	69.58	38.45	19.09	0
						117	0	15.15	36.28	47.65	94.65	131.15			117	0	5.86	19	20.23	42.98	58.41			117	0	30.52	59.13	90.74	172.16	236.58			101.7	222.4	128.77	66.93	35.31	13.02	0
						117.9	0	15.7	35.68	46.65	95.76	132.46			117.9	0	6.53	18.73	20.79	44.46	58.71			117.9	0	30.81	59.32	92.27	171.6	237.13			102.6	226.46	131.58	69.4	38.08	15.63	0
						118.8	0	15.29	33.89	47.93	94.7	131.85			118.8	0	5.98	17.54	20.59	42.15	59.51			118.8	0	30.98	59.91	92.25	172.79	239.52			103.5	224.49	131.71	68.12	36.21	14.4	0
						119.7	0	15.17	36.55	48.03	94.57	132.86			119.7	0	5.82	18.14	21.36	40.98	61.35			119.7	0	32.08	61.82	94.63	175.54	242.37			104.4	228.1	132.09	70.14	37.79	15.86	0
						120.6	0	16.28	37.55	49.7	99.07	137			120.6	0	4.25	18.45	20.77	44.93	60.62			120.6	0	29.95	58.6	92.8	174.23	240.97			105.3	231.27	133.24	69.51	39.58	18.07	0
						121.5	0	15.43	36.8	49.61	97.25	135.45			121.5	0	5.22	17.41	22.38	42.11	61.36			121.5	0	30.79	59.48	92.93	175.71	242.99			106.2	230.9	134.79	70.57	38.35	18.43	0
						122.4	0	15.4	36.17	47.93	99.03	136.22			122.4	0	4.06	19.89	19.59	43.48	58.91			122.4	0	31.06	62.39	92.57	177.64	243.71			107.1	230.85	135.61	70.62	38.1	16.97	0
						123.3	0	15.89	37.63	50.63	99.5	138.44			123.3	0	4.71	19.95	23.11	43.89	60.25			123.3	0	31.24	62.45	95	178.24	245.17			108	231.86	134.31	70.52	37.74	16.63	0
						124.2	0	16.16	37.31	47.64	99.88	138.29			124.2	0	4.72	19.17	19.75	44.97	62.02			124.2	0	30.89	61.84	94.52	178.67	247.87			108.9	232.77	136.02	70.54	38.78	19.37	0
						125.1	0	17.31	37.74	50.75	99.49	140.38			125.1	0	4.09	18.56	20.42	43.96	62.56			125.1	0	30.91	63.28	95.17	180.69	248.18			109.8	234.65	137.18	72.72	36.02	17.16	0
						126	0	17.82	38.59	50.12	99.03	138.74			126	0	6.94	17.05	20.63	44.47	62.99			126	0	34.26	62.85	95.81	178.85	248.59			110.7	235.08	135.23	69.68	38.28	16.66	0
						126.9	0	18.85	36.78	49.82	101.34	138.83			126.9	0	7.7	19.54	22.78	45.39	63.05			126.9	0	33.11	64.29	97.04	182.67	249.83			111.6	238.76	139.18	76.31	40.24	19.03	0
						127.8	0	17.3	36.45	48.39	98.77	136.29			127.8	0	5.27	17.03	20.51	41.54	59.89			127.8	0	34.21	63.1	97.4	181.38	248.89			112.5	235.12	136.69	72.37	40.88	14.43	0
						128.7	0	17.02	37.61	50.73	99.57	141.19			128.7	0	6.93	21.15	24.97	47.07	63.47			128.7	0	33.84	62.81	99.15	182.06	250.92			113.4	239.46	138.77	73.33	38.85	16.82	0
						129.6	0	16.38	35.51	50.79	101.81	139.86			129.6	0	4.89	16.48	21.53	46.06	60.29			129.6	0	33.81	64.64	98.03	184.76	252.06			114.3	238.91	137.88	71.52	39.24	16.67	0
						130.5	0	16.32	38.02	51.92	104.96	141.35			130.5	0	4.65	20.8	22.35	47.94	63.89			130.5	0	32.59	62.35	97.76	187.42	252.81			115.2	240.31	138.52	71.88	40.4	17.24	0
						131.4	0	17.6	38.44	52.86	101.09	139.96			131.4	0	4.8	20.26	24.46	45.16	61.97			131.4	0	33.74	64.02	100.05	184.47	253.87			116.1	242.19	140.5	75.49	42.06	20.58	0
						132.3	0	16.39	36.27	48.79	104.94	141.78			132.3	0	5.25	18.51	18.87	46.22	61.87			132.3	0	33.23	64.8	97.56	184.94	253.97			117	245.17	143.15	77.43	41.82	19.53	0
						133.2	0	17.6	39.94	52.83	102.73	143.96			133.2	0	5.64	20.22	21.27	47.03	63.57			133.2	0	33.05	66.61	99.9	186.73	256.96			117.9	243.38	144.71	77.38	41.89	21.22	0
						134.1	0	17.63	37.67	51.18	104.52	143.37			134.1	0	6.48	18.53	22.73	46.41	62.84			134.1	0	33.77	65.07	100.61	188.04	256.75			118.8	245.32	145.4	77.23	42.84	19.08	0
						135	0	15.56	35.52	51.01	102.72	144.39			135	0	3.89	17.43	21.27	44.72	65.07			135	0	34.53	65.75	101	190.24	259.96			119.7	247.04	143.15	75.85	44.18	18.31	0
						135.9	0	17.13	39.25	54.47	105.71	145.11			135.9	0	5.29	19.99	23.83	47.11	64.41			135.9	0	35.2	66.61	102.61	190.03	260.3			120.6	248.18	144.95	77.08	42.2	20.68	0
						136.8	0	18.31	38.39	52.99	105.92	145.74			136.8	0	6.12	18.12	21.38	47.74	62.68			136.8	0	35.12	65.26	102.63	191.27	259.71			121.5	247.68	142.71	74.93	39.56	16.58	0
						137.7	0	18.76	37.92	51.84	105.21	143.88			137.7	0	5.17	19.48	22.31	46.52	63.12			137.7	0	36.26	67.73	103.75	193.01	259.14			122.4	250.96	147.48	77.08	42.98	19.67	0
						138.6	0	16.27	36.98	52.16	103.47	144.91			138.6	0	4.54	19.54	22.04	44.66	63.89			138.6	0	35.28	67.27	101.8	191.65	260.53			123.3	252.17	145.47	76.05	42.02	18.38	0
						139.5	0	17.09	38.99	55.39	106.75	147.22			139.5	0	5.3	19.41	26.08	47.45	65.99			139.5	0	35.29	68.2	105.27	192.34	263.44			124.2	250.75	146.99	77.72	41.14	17.34	0
						140.4	0	20.21	39.58	53.95	107.68	146.43			140.4	0	9.7	21.77	25.4	49.29	66.73			140.4	0	37.16	66.23	102.89	193.51	262.93			125.1	251.81	147.02	76.95	42.04	18.89	0
						141.3	0	18.21	39.62	55.81	108.83	147.62			141.3	0	5.29	18.54	22.96	48.65	64.28			141.3	0	36.48	68.01	105.92	195.36	263.45			126	253.2	150.63	78.14	43.61	19.85	0
						142.2	0	17.91	40.88	56.01	107.55	149.53			142.2	0	7.59	19.82	24.67	46.36	67.39			142.2	0	36.57	67.23	105.89	195.06	265.52			126.9	254.93	147.75	79.04	41.12	17.68	0
						143.1	0	17.75	38.31	52.96	109.36	148			143.1	0	5.47	19.79	22.54	50.04	67.03			143.1	0	36.06	66.57	102.63	197.29	265.54			127.8	254.11	150.47	78.46	42.11	19.37	0
						144	0	16.4	39.84	56.46	107.53	148.11			144	0	5.57	20.17	25.68	48.43	65.87			144	0	35.36	68.05	107.61	196.83	266.19			128.7	257.4	149.8	78.82	42.72	17.94	0
						144.9	0	18.84	40.83	54.92	109.33	150.45			144.9	0	6.38	20.06	22.67	49.33	66.95			144.9	0	37.51	68.84	107.76	198.94	269.88			129.6	257.06	149.87	80.15	42.84	20.08	0
						145.8	0	16.27	39.5	54.04	107.49	149.09			145.8	0	5.56	18.84	23	46.16	66.27			145.8	0	36.19	68.52	106.02	197.21	268.94			130.5	259.62	151.48	79.33	44.47	20.69	0
						146.7	0	18.08	40.37	54.81	111.13	150.76			146.7	0	4.74	19.63	22.21	49.07	67.32			146.7	0	38.32	70.04	109.45	202.67	271.14			131.4	259.69	153.62	80.08	43.99	18.05	0
						147.6	0	21.25	38.62	56.9	109.21	150.58			147.6	0	7.03	19	24.96	48.4	67.37			147.6	0	39.05	69.77	107.35	198.76	271.32			132.3	259.61	149.92	80.02	43.27	18.92	0
						148.5	0	19.52	41.61	57.28	111.88	150.86			148.5	0	7.05	22.4	25.48	50.04	68.67			148.5	0	37.93	72.63	109.6	200.52	272.44			133.2	262.19	151.2	78.32	41.62	18.54	0
						149.4	0	17.95	39.57	57.02	111.03	150.32			149.4	0	5.53	20.76	23.69	49.06	67.46			149.4	0	37.32	69.98	108.6	200.77	271.54			134.1	260.86	151.61	79.13	43.32	15.85	0
						150.3	0	19.54	40.39	57.85	111.07	152.87			150.3	0	6.65	20.76	24.2	48.61	68.17			150.3	0	38.41	70.51	110.61	201.58	274.64			135	263.21	152.58	82.04	44.97	17.28	0
						151.2	0	18.94	40.14	56.88	111.41	154			151.2	0	6.6	19.81	24.73	50.41	69.34			151.2	0	37.81	70.69	110.28	201.8	274.8			135.9	265.27	155.74	84.03	46.91	22.25	0
						152.1	0	17.44	40.37	56.2	112.16	151.54			152.1	0	6.93	19.5	25.19	50.54	68.81			152.1	0	37.81	70.44	111.77	205.19	273.87			136.8	266.46	155.39	81.32	43.92	19.03	0
						153	0	16.64	39.32	57.7	113.1	152.73			153	0	5.14	19.11	25.53	49.56	67.64			153	0	37.25	69.8	112.34	203.87	276.35			137.7	263.77	155.96	82.29	42.97	18.81	0
						153.9	0	17.56	38.29	57.4	113.05	153.86			153.9	0	6.16	17.51	25.38	50.45	68.08			153.9	0	40.75	69.5	113.66	205.54	276.92			138.6	265.49	155.58	81.89	45.18	19.77	0
						154.8	0	19.26	41.02	60.11	114.61	154.98			154.8	0	9.61	20.93	27.26	50.93	70.33			154.8	0	39.32	72.25	114.62	207.56	278.56			139.5	268.25	160.91	86.74	46.59	20.11	0
						155.7	0	19.95	39.97	59.99	117.13	156.21			155.7	0	7	19.89	26.25	51.2	70.71			155.7	0	39.11	71.2	113.39	207.61	280.77			140.4	269	155.36	82.03	43.73	18.17	0
						156.6	0	18.19	38.57	57.05	112.71	156.01			156.6	0	5.51	20.06	23.81	50.38	70.84			156.6	0	37.14	70.9	111.66	204.88	278.57			141.3	271.08	161.22	85.57	47.33	20.48	0
						157.5	0	18.53	41.07	59	115.35	156.78			157.5	0	5.45	20.8	25.4	50.51	70.23			157.5	0	39.15	71.32	114.66	208.07	280.08			142.2	271.02	159.5	85.3	45.89	22.18	0
						158.4	0	20.04	41.9	59.22	117.52	158.02			158.4	0	7.42	20.96	25.78	54.69	71.89			158.4	0	38.62	74.05	116.08	212.23	281.05			143.1	272.59	162.7	85.14	46.55	22.19	0
						159.3	0	21.02	41.27	59	117.4	158.91			159.3	0	6.91	20.29	26.15	53.9	72.02			159.3	0	38.32	72.71	113.92	209.83	279.95			144	273.57	159.63	86.25	47.22	21.82	0
						160.2	0	18.16	41.27	58.62	114.76	156.6			160.2	0	4.54	18.22	24.3	50.21	68.08			160.2	0	40.01	72.36	113.48	210.8	281.15			144.9	275.05	159.79	85.01	45.9	19.93	0
						161.1	0	17.66	41.01	59.07	115.35	157.35			161.1	0	8.07	21.65	26.1	53.61	71.98			161.1	0	38.88	73.06	115.41	210.46	282.09			145.8	272.17	159.45	83.16	44.98	18.12	0
						162	0	20.96	40.81	59.36	117.95	159.57			162	0	8.02	18.53	26.09	53.63	72.12			162	0	40.38	73.25	116.52	213.17	283.82			146.7	277.41	163.26	87.67	47.76	20.65	0
						162.9	0	20.46	41.62	61.8	117.24	159.26			162.9	0	7.93	21.38	28.16	53.86	72.52			162.9	0	41.54	72.85	117.95	213.59	284.38			147.6	276.74	161.91	87.16	47.59	20.56	0
						163.8	0	20.98	42.4	61.05	118.46	160.5			163.8	0	8.13	20.3	25.6	54.74	71.77			163.8	0	41.35	73.95	117.54	213.12	284.87			148.5	275.73	161.69	85.42	44.2	18.52	0
						164.7	0	21.2	43.21	61.84	119.39	158.87			164.7	0	4.73	19.69	25.59	52.3	70.64			164.7	0	40.94	74.16	118.02	214.44	286.76			149.4	279.4	163.32	87.66	47.21	18.55	0
						165.6	0	20.08	40.37	61.84	119.56	158.15			165.6	0	8.56	19.51	27.62	53.69	71.15			165.6	0	39.49	73.18	118.05	215.46	285.17			150.3	280.65	164.96	89.53	45.66	20.64	0
						166.5	0	20.51	43.92	61.91	119.43	161.86			166.5	0	7.61	20.95	27.12	54.29	73.26			166.5	0	42.65	74.71	118.47	217.19	288.95			151.2	281.58	165.24	87.98	48.04	19.94	0
						167.4	0	19.99	43.25	60.07	119.74	160.9			167.4	0	5.45	20.21	24.69	52.24	70.69			167.4	0	40.57	77.28	118.65	216.92	287.34			152.1	280.97	164.89	86.3	48.08	20.66	0
						168.3	0	18.45	40.54	61.46	119.94	161.64			168.3	0	4.79	19.63	25.83	53.74	71.68			168.3	0	40.64	74.95	119.21	218.36	289.03			153	281.87	163.64	85.85	46.79	19.77	0
						169.2	0	20.76	42.45	63.1	122.95	163.27			169.2	0	8.23	19.99	27.3	55.5	74.42			169.2	0	42.6	76.1	119.88	220.25	291.2			153.9	282.39	164.3	85.96	46.93	17.83	0
						170.1	0	22.51	43.57	65.03	121.96	165.7			170.1	0	8.35	21.94	28.27	55.68	74.2			170.1	0	43.86	77.74	122	220.74	294.04			154.8	286.39	166.87	90.3	47.87	20.38	0
						171	0	20.67	43.55	63.3	121.05	162.43			171	0	6.31	20.32	26.86	53.25	73.18			171	0	40.4	75.75	121.63	219.02	290.74			155.7	284.27	168.51	89.82	49.18	20.75	0
						171.9	0	20.04	42.86	62.47	121.21	161.65			171.9	0	6.74	21.3	28.06	55.49	72.78			171.9	0	40.55	75.65	121.18	218.91	292.71			156.6	286.22	169.57	89.5	50.04	20.54	0
						172.8	0	22.38	43.25	63.27	122.88	167.04			172.8	0	10.59	21.23	29.95	57.25	76.18			172.8	0	43.62	77.45	123.95	221.48	295.66			157.5	287.74	168.94	90.69	46.95	19.34	0
						173.7	0	19.32	43.1	64.22	123.17	165.36			173.7	0	5.32	19.54	27.92	53.26	73.8			173.7	0	42.05	77.28	124.23	220.61	294.48			158.4	286.93	166.69	89.48	45.81	18.62	0
						174.6	0	19.21	43.18	63.01	123.44	165.43			174.6	0	5.99	18.28	26.38	54.71	72.68			174.6	0	40.85	75.82	122.08	222.38	294.9			159.3	288.53	171.33	91.41	50.48	21.6	0
						175.5	0	20.6	43.18	63.42	124.19	165.84			175.5	0	5.67	20.07	27.78	55.77	73.86			175.5	0	42.57	77.61	123.96	224.06	296.74			160.2	290.48	170.91	89.67	50.31	21.41	0
						176.4	0	21.13	44.15	66.08	124.46	164.81			176.4	0	6.8	18.55	26.51	55.83	73.61			176.4	0	44.74	78.27	124.03	225.08	297.39			161.1	293.03	173.31	93.19	50.97	22.96	0
						177.3	0	19.76	42.5	64.75	124.59	166.5			177.3	0	5.72	20.33	27.95	55.67	74.51			177.3	0	44.9	79.21	127.63	226.93	299.54			162	289.9	170.78	90.65	50.38	20.53	0
						178.2	0	21.25	44.31	65.42	124.43	167.1			178.2	0	6.89	20.73	27.84	56.03	75.13			178.2	0	42.82	80.12	126.05	224.59	297.78			162.9	290.37	170.2	90.55	47.86	20.73	0
						179.1	0	19.27	41.82	62.46	124.23	166.42			179.1	0	6.57	20.09	27.53	55.92	74.93			179.1	0	43.01	79.16	125.19	226.69	299.67			163.8	291.85	173.44	90.67	48.18	19.07	0
						180	0	22.35	45.44	65.89	127.14	169.41			180	0	7.96	23.68	29.46	57.32	76.45			180	0	44.47	81.76	127.63	227.3	298.91			164.7	291.14	172.5	91.64	49.93	18.32	0
						180.9	0	20.25	43.02	63.5	124.12	165.65			180.9	0	5.81	19.24	26.17	55.27	74.35			180.9	0	43.18	78.12	126.06	227.22	299.62			165.6	294.62	173.34	92.71	49.93	21.7	0
						181.8	0	20.62	42.1	66.59	127.98	167.5			181.8	0	5.8	19.16	28.67	56.36	73.94			181.8	0	43.73	79.44	127.61	229.68	301.3			166.5	294.05	174.59	93.05	52.16	19.88	0
						182.7	0	17.82	42.27	65.48	125.65	168.17			182.7	0	7.17	21.16	28.89	58.02	76.32			182.7	0	45.13	81.15	130.02	229.35	304.59			167.4	297.29	175.64	93.99	50.64	22.57	0
						183.6	0	21.09	43.9	67.16	128.41	168.95			183.6	0	7.56	20.4	28.94	58.53	76.33			183.6	0	45.63	80.45	129.68	232.16	301.88			168.3	295.23	174.86	93.86	50.16	19.14	0
						184.5	0	20.95	43.9	67.34	129.67	170.53			184.5	0	6.95	20.78	29	58.95	76.21			184.5	0	43.29	79.4	129.83	229.48	302.75			169.2	297.55	175.08	94.05	51.1	20.88	0
						185.4	0	20.64	44.89	66.15	127.39	169.79			185.4	0	6.66	21.27	28.79	57.77	77.58			185.4	0	43.59	79.21	128.95	232.08	303.17			170.1	301.54	177.17	95.81	53.3	23.78	0
						186.3	0	22.32	41.9	67.04	127.29	170.48			186.3	0	7.96	20.26	27.31	57.56	76.64			186.3	0	46.37	79.26	129.82	229.99	303.33			171	300.53	179.43	95.82	50.34	22.47	0
						187.2	0	23.41	45.68	69.04	130.94	172.54			187.2	0	8.22	21.47	29.41	59.08	77.68			187.2	0	47.91	83.11	132.44	233.7	308.1			171.9	301.88	177.61	96.85	52.17	22.75	0
						188.1	0	23.01	44.04	67.41	130.51	173.03			188.1	0	6.52	18.73	28.27	56.73	77.5			188.1	0	46.1	80.75	132.53	235.06	309.11			172.8	300.84	179.13	96.45	51.72	21.06	0
						189	0	21.57	44.12	67.75	130.04	171.99			189	0	5.88	20.12	27.62	57.83	78.89			189	0	45.01	81.69	130.87	234.81	305.77			173.7	302.49	178.08	95.6	51.62	20.21	0
						189.9	0	22.99	45.77	67.54	129.39	172.64			189.9	0	8.78	21.1	29.98	59.69	79			189.9	0	46.61	83.77	130.47	234	308.78			174.6	303.42	181.32	97.37	52.14	23.79	0
						190.8	0	21.08	44.55	67.08	131.66	171.49			190.8	0	5.28	19.36	26.81	57.76	77.48			190.8	0	45.16	82.61	131.62	235.97	307.54			175.5	302.63	179.99	93.61	53.47	21.23	0
						191.7	0	23.35	45.27	70.21	133.64	173.38			191.7	0	8.82	19.7	29.65	59.68	76.92			191.7	0	46.71	82.6	133.82	239.03	308.99			176.4	305.64	182.25	98.07	51.7	22.08	0
						192.6	0	20.45	43.84	67.73	130.1	173.7			192.6	0	6.42	20.04	27.75	60.31	78.2			192.6	0	45.51	81.71	132.72	237.16	307.95			177.3	305.19	180.24	95.29	51.69	21.04	0
						193.5	0	23.53	45.48	70.65	131.07	175.09			193.5	0	8.43	22.58	30.37	57.65	80.55			193.5	0	47.88	83.53	134.7	238.45	311.12			178.2	305.94	182.88	95.6	52.7	22.67	0
						194.4	0	23.35	45.24	69.53	133.03	174.63			194.4	0	9.01	20.87	31.16	60.75	79.59			194.4	0	48.42	82.43	134.75	239.16	311.81			179.1	308.92	184.55	98.79	52.12	22.59	0
						195.3	0	23.09	47.8	72.69	132.98	175.53			195.3	0	6.4	21.42	29.7	59.19	78.53			195.3	0	46.01	85.88	135.02	239.48	312.74			180	307.92	182.02	96.96	52.7	21.7	0
						196.2	0	22.02	43.98	69.81	132.51	176.21			196.2	0	6.29	19.1	29.63	57.9	79.94			196.2	0	46.67	81.47	135.01	236.3	312.37			180.9	310.55	185.34	100.76	54.99	23.27	0
						197.1	0	20.8	46.95	71.03	132.98	175.76			197.1	0	4.08	20.29	28.54	60.96	77.45			197.1	0	45.29	84.86	135.52	241.59	314.05			181.8	312.66	186.94	101.79	54.08	26.26	0
						198	0	20.23	42.55	68.57	132.06	175.04			198	0	5.68	18.87	28.87	58.96	77.97			198	0	45.62	83.37	134.9	238.33	311.34			182.7	310.16	185.83	99.18	54.96	22.4	0
						198.9	0	23.24	46.34	70.6	133.42	176.52			198.9	0	8.15	22.37	30.1	60.16	80.25			198.9	0	47	85.18	136.41	240.87	314.87			183.6	312.14	185.1	99.15	53.04	23.58	0
						199.8	0	25.82	46.53	71.76	135.97	178.78			199.8	0	7.77	21.35	30	62.43	82.04			199.8	0	49.83	85.59	138.39	243.1	317.01			184.5	316.7	187.52	102.39	55.88	23.75	0
						200.7	0	23.35	46.32	69.17	133.49	176.85			200.7	0	8.56	20.87	29.6	59.83	81			200.7	0	50.25	86.56	137.49	242.62	316.12			185.4	312.91	186.53	101.22	55	21.14	0
						201.6	0	22.77	44.63	69.14	136	176.17			201.6	0	8.05	21.68	30.24	61.75	81.16			201.6	0	47.65	83.28	136.6	242.9	313.69			186.3	314.26	186.07	99.65	54.07	22.86	0
						202.5	0	22.6	45.68	70.4	135.42	178.37			202.5	0	4.87	20.84	29.46	60.67	79			202.5	0	44.06	83.61	135.93	243.57	316.05			187.2	314.26	186.76	100.17	53.79	21.66	0
						203.4	0	24.33	47.76	74.25	137.66	181.52			203.4	0	9.48	22.73	32.92	63.16	85.56			203.4	0	48.83	86.95	141.88	246.65	320.82			188.1	315.74	186.41	101.29	53.26	24.26	0
						204.3	0	23.32	45.99	71.3	136.81	178.71			204.3	0	7.52	20.19	29.08	61.03	80.21			204.3	0	47.04	83.97	136.45	244.08	316.47			189	317.86	189.04	102.73	53.5	22.89	0
						205.2	0	24.48	47.3	73.88	137.57	180.87			205.2	0	8.86	21.42	31.67	63.31	82.54			205.2	0	50.1	85.73	141.58	247.72	319.93			189.9	318.85	188.66	102.93	54.39	24.06	0
						206.1	0	22.36	44.78	69.38	136.34	180.62			206.1	0	8.39	20.66	27.59	62.52	80.82			206.1	0	48.63	85.88	138.39	246.83	321.83			190.8	319.11	189.2	103.86	57.01	24.32	0
						207	0	22.92	47.39	73.47	135.92	179.52			207	0	7.39	22	32.91	61.81	82.71			207	0	48.6	88.2	140.26	247.03	320.3			191.7	320.95	193.89	104	58.06	24.69	0
						207.9	0	24.45	47.22	75.66	138.52	181.53			207.9	0	6.75	20.82	30.16	59.89	80.47			207.9	0	48.35	87.79	142.95	248.07	321.96			192.6	319.67	191.76	102.17	55.19	24.56	0
						208.8	0	22.73	46.78	72.91	137.08	181.28			208.8	0	8.22	19.72	30.74	62.25	82.19			208.8	0	48.72	86.53	140.65	249.16	321.11			193.5	319.8	188.6	101.82	55.09	20.82	0
						209.7	0	25.9	48.24	75.05	138.44	183.17			209.7	0	10.96	22.22	33.74	64.53	84.32			209.7	0	51.01	90.12	144.78	250.66	324.85			194.4	323.13	194.77	104.9	56.26	23.59	0
						210.6	0	25.26	47.26	74.93	141.06	182.51			210.6	0	8.55	22.12	33.11	64.21	84.65			210.6	0	48.32	87.1	143.5	250.83	324.01			195.3	325.35	193.7	106.62	56.88	24.18	0
						211.5	0	23.96	45.71	73.62	138.26	181.85			211.5	0	8.6	21.82	33.54	60.78	82.41			211.5	0	51.62	88.18	142.68	249.33	323.71			196.2	321.76	191.26	101.74	53.9	21.04	0
						212.4	0	24.22	46.58	73.65	138.83	182.76			212.4	0	7.21	22.21	29.71	62.59	82.58			212.4	0	48.55	86.69	140.57	249.31	322.95			197.1	324.06	194.2	104.35	57.01	23.83	0
						213.3	0	24.18	46.02	73.35	141.1	184.56			213.3	0	7.03	22.35	30.33	63.68	83.66			213.3	0	49.78	88.72	142.51	252.92	325.68			198	321.73	193.33	102.53	55.47	21.85	0
						214.2	0	25.01	48.47	76.22	141.12	183.37			214.2	0	9.19	21.74	32.65	63.88	81.71			214.2	0	51.82	88.9	144.02	252.34	324.28			198.9	326.22	197.1	105.67	59.56	25.72	0
						215.1	0	26.1	47.31	76.73	143.17	185.46			215.1	0	8.59	21.65	32.19	65.54	83.2			215.1	0	51.72	88.46	144.63	252.32	326.28			199.8	326.84	196.86	104.95	58.38	22.91	0
						216	0	24.38	47.16	74.1	140.57	184.12			216	0	8.54	23	31.52	64.09	83.86			216	0	51.25	89.67	146.36	254.8	329.77			200.7	326.95	196.29	107.23	57.46	24.67	0
						216.9	0	25.58	48.19	75.94	143.53	185.3			216.9	0	9.16	22.72	33.35	65.25	84.29			216.9	0	51.66	91.09	146.24	256.33	328.36			201.6	328.19	197.32	106.57	58.69	23.71	0
						217.8	0	24.73	48.08	75.24	141.64	184.82			217.8	0	8.09	22.04	32.08	63.52	85.73			217.8	0	50.14	88.82	143.66	253.12	326.9			202.5	326.8	195.42	105.65	56.66	20.88	0
						218.7	0	24.22	48.92	77.22	142.31	186.5			218.7	0	8.36	21.3	31.66	64.86	85.87			218.7	0	51.39	90.08	145.84	255.81	328.78			203.4	330.8	199.44	107.47	58.18	22.14	0
						219.6	0	23.22	46.81	74.87	141.09	184.83			219.6	0	6.1	20.39	31.85	60.7	84			219.6	0	48.31	88.15	145	252.92	328.44			204.3	329.23	197.23	106.42	56.7	22.83	0
						220.5	0	23.49	46.34	75.04	139.66	184.62			220.5	0	9.4	21.21	31.7	62.45	86.16			220.5	0	51.04	88.57	146.72	254.27	329.77			205.2	331.08	201.02	109.84	60.36	26.55	0
						221.4	0	22.98	47.73	75.7	142.61	185.88			221.4	0	8.82	23.18	33.56	65.28	85.77			221.4	0	52.05	92.39	146.37	257.58	330.47			206.1	331.47	200.99	108.48	59.49	27.05	0
						222.3	0	24.73	48.58	76.85	144.6	187.66			222.3	0	8.89	22.74	34.85	65.8	86.27			222.3	0	52.65	91.22	149.38	258.82	333.41			207	332.41	197.89	107.04	57.07	23.91	0
						223.2	0	24.84	48.34	76.8	145.54	185.82			223.2	0	8.02	21.8	32.1	65.01	82.99			223.2	0	51.33	91.04	147.49	256.55	331			207.9	332.02	199.85	108.56	59.39	24.25	0
						224.1	0	25.34	49.74	77.94	142.56	187.29			224.1	0	8.82	23.25	34.19	64.18	85.57			224.1	0	52.55	91.04	148.39	256.24	332.41			208.8	333.69	200.17	107.56	57.21	23.06	0
						225	0	24.29	48.3	78.95	144.6	188.51			225	0	5.21	19	32.72	61.57	83.54			225	0	49.98	89.55	148.33	256.69	331.45			209.7	334.29	200.62	109.54	60.48	25.42	0
						225.9	0	24.07	46.64	75.85	144.51	189.47			225.9	0	8.83	20.35	33.26	65.01	85.49			225.9	0	51.73	90.89	148.57	259.66	334.07			210.6	337.46	204.99	113	61.63	25.06	0
						226.8	0	24.55	47.14	76.75	144.6	186.63			226.8	0	8.11	21.04	32.36	64.55	83.74			226.8	0	52.9	91.58	148.96	260.08	332.36			211.5	335.63	204.04	111.74	59.05	24.66	0
						227.7	0	25.78	48.82	77.65	145.89	188.59			227.7	0	8.4	21.39	31.39	64.27	85.15			227.7	0	54.28	92.76	150.49	261.25	334.78			212.4	338.8	201.95	110.72	59.09	24.8	0
						228.6	0	24.45	48.6	75.65	144.35	187.83			228.6	0	8.77	22.25	34.79	65.24	87.58			228.6	0	53.21	91.92	151.05	260.98	336.09			213.3	340.57	204.4	110.68	59.75	25.17	0
						229.5	0	23.71	48.68	78.07	145.74	189.18			229.5	0	8.15	21.62	33.66	66.82	86.8			229.5	0	51.71	93.15	151.29	260.89	335.24			214.2	337.63	203.55	109.53	59.79	25.02	0
						230.4	0	24.82	47.99	77.75	144.19	189.95			230.4	0	9.23	21.93	33.4	64	86.67			230.4	0	52.5	93.3	152.56	261.92	336.63			215.1	342	206.76	112.49	62.8	25.5	0
						231.3	0	27.97	52.72	82.37	149.2	193.11			231.3	0	10.08	24.4	37.84	68.66	88.83			231.3	0	55.1	94.1	155.58	264.96	338.46			216	337.94	203.9	109.99	59.72	24.75	0
						232.2	0	23.59	49.73	77.93	145.7	189.19			232.2	0	7.74	21.8	33.23	64.25	84.72			232.2	0	51.51	93.72	151.27	262.23	335.6			216.9	339.82	204.18	112.49	58.62	22.97	0
						233.1	0	27.38	48.9	79.59	146.06	190.99			233.1	0	9.17	21.45	33.66	66.58	86.29			233.1	0	53.66	92.47	152.66	262.19	337.08			217.8	339.28	204.21	108.5	58.35	22.72	0
						234	0	25.67	49.37	80.35	146.84	192.35			234	0	8.84	20.79	32.26	66.11	87.21			234	0	53.22	91.97	152.71	263.77	337.89			218.7	342.16	206.16	113.57	62.37	25.15	0
						234.9	0	24.97	48.8	79.24	149.65	194.5			234.9	0	8.21	22.56	34.61	68.2	88.66			234.9	0	53.98	95.76	154.72	265.75	341.7			219.6	342.33	207.03	111	58.41	21.16	0
						235.8	0	23.97	47.04	77.71	146.29	190.39			235.8	0	7.41	19.56	32.48	65.5	87.12			235.8	0	53.87	92.82	153.09	265.3	340.92			220.5	343.58	205.65	112.1	59.77	24.21	0
						236.7	0	25.97	49.56	81.11	149.4	192.35			236.7	0	7.77	22.59	37.51	68.95	89.01			236.7	0	54.85	95.27	155.77	267.66	340.27			221.4	342.43	206.33	112.71	61.08	25.58	0
						237.6	0	29.67	51.98	81.62	150.87	194.48			237.6	0	10.41	23.95	35.32	67.53	89.12			237.6	0	54.53	95.47	153.57	267.96	342.47			222.3	343.42	208.81	111.96	60.32	23.59	0
						238.5	0	25.4	49.25	79.4	148.3	195.14			238.5	0	7.81	19.69	33.41	65.91	86.93			238.5	0	54.58	94.84	153.38	266.96	342.21			223.2	342.62	207.23	111.18	60.17	22.19	0
						239.4	0	26.86	49.14	81.01	149.65	194.09			239.4	0	8.09	19.17	33.69	66.87	89.05			239.4	0	53.94	95.24	155.57	268.4	342.85			224.1	344.96	207.12	111.47	58.35	24.78	0
						240.3	0	24.75	51.18	80.33	147.75	192.87			240.3	0	10.46	24.8	35.81	67.83	89.89			240.3	0	54.91	95.54	154.26	267.72	342.2			225	347.4	209.96	114.85	62.38	24.6	0
						241.2	0	27.17	50.84	81.08	149.69	194.63			241.2	0	7.45	21.88	33.31	66.09	87.88			241.2	0	55.57	97.45	156.92	269.45	342.6			225.9	346.53	210.36	113.12	59.73	21.48	0
						242.1	0	27.87	50.37	81.73	152.36	197.51			242.1	0	8.89	22.17	34.56	70.14	90.46			242.1	0	55.25	94.56	156.07	270.81	345.65			226.8	348.53	212.09	116.66	62.47	24.22	0
						243	0	26.95	53.11	80.22	151.96	196.06			243	0	8.36	21.99	33.15	67.65	89.91			243	0	53.1	97.91	156.25	271.4	343.81			227.7	348.02	213.24	113.29	60.69	23.17	0
						243.9	0	26.02	49.68	77.99	150.8	194.16			243.9	0	7.87	21.17	33.29	67.63	88.5			243.9	0	54.48	94.06	155.27	269.36	344.14			228.6	349.95	213.01	114.8	63.1	26.83	0
						244.8	0	25.74	50.25	81.21	152.23	194.54			244.8	0	11.52	23.26	35.42	70.55	91.67			244.8	0	55.06	95.47	158.3	271.08	344.84			229.5	351.72	212.56	116.01	63.28	25.37	0
						245.7	0	25.39	51.86	81.91	150.47	197.15			245.7	0	7.82	24.73	36.14	67.57	89.93			245.7	0	56.83	98.12	157.41	270.67	346.84			230.4	349.38	211.81	113.85	62.33	26.9	0
						246.6	0	26.17	51.79	83.08	151.47	196.76			246.6	0	9.06	22.97	34.59	69.22	90.53			246.6	0	57.32	97.59	158.66	271.83	346.62			231.3	352.51	214.84	118.3	62.82	24.17	0
						247.5	0	25.47	50.34	82.36	153.04	197.14			247.5	0	8.57	20.66	33.96	67.98	89.15			247.5	0	53.68	96.52	156.08	271.28	345.99			232.2	352.7	213.93	114.83	62.44	24.71	0
						248.4	0	26.75	51.09	82.99	152.68	199.65			248.4	0	7.28	21.26	33.39	67.5	88.49			248.4	0	55.24	97.14	157.69	272.1	347.48			233.1	352.65	214.15	117.54	63.54	25.45	0
						249.3	0	25.35	50.98	83.33	152.23	195.36			249.3	0	7.56	22.29	35.23	68.33	89.24			249.3	0	55.23	96.8	159.97	271.36	346.38			234	353.09	215.01	115.76	60.4	24.16	0
						250.2	0	26.22	50.34	83.56	154.69	198.56			250.2	0	9.85	22.64	36.09	69.06	89.68			250.2	0	54.6	96.62	158.63	272.92	347.48			234.9	355.02	218.16	116.6	62.3	23.67	0
						251.1	0	26.03	51.83	83.59	153.31	198.26			251.1	0	9.16	23.85	35.4	69.66	91.29			251.1	0	56.39	99.09	161.22	275.33	350.37			235.8	354.54	215.58	117.87	64.65	24.49	0
						252	0	26.91	50.48	82.76	155.38	198.83			252	0	9.74	23.19	35.96	71.08	90.91			252	0	58.07	98.47	160.59	276.02	351.15			236.7	356.45	217.66	118.4	63	24.42	0
						252.9	0	27.02	53.38	84.35	155.16	200.48			252.9	0	11	23.75	37.07	70.96	91.84			252.9	0	56.97	98.36	161.45	275.96	350.43			237.6	356.39	214.06	117.59	61.14	25.83	0
						253.8	0	30.36	52.22	84.36	154.36	199.99			253.8	0	10.25	24.25	35.54	70.1	91.77			253.8	0	57.74	100.65	160.1	276.43	351.09			238.5	358.42	217.03	119.26	64.5	26.38	0
						254.7	0	27.58	54.62	85.35	155.45	201.13			254.7	0	10.67	24.18	37.86	69.93	91.89			254.7	0	57.65	100.37	162.68	275.93	352.29			239.4	357.8	219.78	120.3	64.6	25.71	0
						255.6	0	27.55	52.47	83.65	157.31	200.93			255.6	0	8.95	22.37	33.09	70.83	91.94			255.6	0	57.46	98.75	161.18	278.57	352.24			240.3	358.3	218.91	117.09	65.56	26.57	0
						256.5	0	26.89	52.62	83.1	155.21	201.91			256.5	0	9.25	22.6	34.76	69.31	90.74			256.5	0	56.62	100.16	161.64	277.51	352.49			241.2	361.1	220.58	120.39	64.81	26.15	0
						257.4	0	28	51.7	85.3	156.55	202.63			257.4	0	8.3	22.45	35.69	70.29	91.43			257.4	0	56	99.82	161.87	277.4	352.87			242.1	361.55	223.54	122.4	65.18	27.56	0
						258.3	0	28.19	52.53	85.56	157.7	202.15			258.3	0	9.7	22.53	36.85	71.22	93.44			258.3	0	57.59	100.26	165.52	280.02	355.32			243	362.49	222.71	120.81	65.29	24	0
						259.2	0	29.07	53.87	84.87	157.71	204.84			259.2	0	9.78	22.99	36.48	71.38	93.7			259.2	0	56.15	101.09	163.67	280.11	356.04			243.9	361.28	220.07	119.3	63.62	25.97	0
						260.1	0	30.01	53.84	87.13	160.39	204.99			260.1	0	7.54	21.54	37.28	71.54	92.54			260.1	0	57.71	101.13	166.2	280.34	357			244.8	363.19	221.92	121.67	65.47	27.04	0
						261	0	27.18	52.03	84.88	157.13	202.42			261	0	9.73	23.97	38	72.17	93.32			261	0	58.2	99.46	165.03	280.86	355.46			245.7	365.02	223.54	123.39	65.8	28.83	0
						261.9	0	28.99	54.42	87.9	159.36	205.86			261.9	0	9.16	23.57	37.08	73.29	96.63			261.9	0	57.01	100.83	164.61	281.8	357.48			246.6	363.38	223.87	119.22	64.89	25.22	0
						262.8	0	26.15	52.72	83.51	158.92	202.31			262.8	0	7.34	22.17	34.07	70.14	90.63			262.8	0	55.26	100.58	162.33	281.68	354.59			247.5	363.27	222.98	119.64	64.9	24.97	0
						263.7	0	27.56	52.04	86.85	158.97	202.58			263.7	0	9.17	23.47	37.77	73.02	93.54			263.7	0	61.36	101.8	166.91	282.52	357.86			248.4	364.99	223.16	121.63	64.6	25.22	0
						264.6	0	27.77	56.06	86.71	159.98	204.16			264.6	0	9.54	24.63	36.92	73.58	93.51			264.6	0	59.59	103.86	168.95	284.74	358.35			249.3	364.85	223.93	121.66	62.86	24.36	0
						265.5	0	24.11	50.72	85.05	158.92	202.89			265.5	0	5.86	20.9	34.4	72.28	91.48			265.5	0	56.51	100.49	166.11	284.66	356.92			250.2	366.68	224.95	123.17	67.62	26	0
						266.4	0	25.75	51.43	85.21	159.34	203.65			266.4	0	7.54	23.1	36.86	72.85	93.06			266.4	0	56.54	101.47	165.77	282.59	357.47			251.1	369.27	225.53	124.3	67.86	26.53	0
						267.3	0	27.49	53.03	87.81	159.05	204.39			267.3	0	6.54	20.85	36.53	70.97	92.66			267.3	0	57.84	100.86	168.24	284.82	358.93			252	369.2	223.29	124.44	64.31	26.42	0
						268.2	0	29.28	55.74	88.02	163.16	208.03			268.2	0	7.85	23.91	37.27	73.8	94.42			268.2	0	58.38	103.47	167.67	286.69	360.18			252.9	370.29	226.61	121.83	67.05	27.43	0
						269.1	0	28.27	53.2	87.55	161.48	206.4			269.1	0	10.71	23.48	39.53	73.3	95.87			269.1	0	59.71	102.53	168.69	284.89	360.8			253.8	369.96	227.73	121.85	65.34	26.72	0
						270	0	28.08	52.01	84.88	160.56	205.86			270	0	10.72	21.71	35.59	71.87	93.04			270	0	60.06	100.85	167.34	285.6	359.74			254.7	370.21	227.46	121.29	66.67	24.84	0
						270.9	0	28.01	53.8	89.06	161.86	206.79			270.9	0	10.79	23.53	38.6	73.79	94.9			270.9	0	59.16	103.61	168.45	285.5	362.84			255.6	369.98	228.96	121.57	66.14	26.29	0
						271.8	0	25.81	54.96	89.35	160.99	207.04			271.8	0	8.86	24.46	38.41	71.74	95.82			271.8	0	58.11	104.2	170.98	285.59	362.55			256.5	373.37	229.33	127.25	66.58	27.4	0
						272.7	0	28.97	54.48	89.17	164.02	210.22			272.7	0	9.63	25.37	38.56	76.42	99.27			272.7	0	59.83	105.02	170.09	289.43	365.28			257.4	371.76	227.7	121.78	66.35	23.87	0
						273.6	0	29.43	53.43	89.22	162.85	207.4			273.6	0	10.99	24.9	37.21	73.27	95.64			273.6	0	61.02	104.65	170.34	288.91	365.03			258.3	374.02	228.73	123.95	67.7	26.75	0
						274.5	0	28.54	51.74	87.92	161.65	207.1			274.5	0	10.42	22.29	37.68	73.61	95.38			274.5	0	60.04	102.98	169.43	288.76	363.94			259.2	375.43	231.72	124.33	66.7	25.61	0
						275.4	0	28.39	55	90.41	164.29	208.1			275.4	0	7.62	23.4	38.46	73.26	95.97			275.4	0	57.44	103.89	170.86	289.21	362.35			260.1	375.32	229.7	126.64	65.83	27.18	0
						276.3	0	27	54.64	87.92	162.81	209.22			276.3	0	8.81	24.41	38	73.6	96.96			276.3	0	61.22	105.87	171.86	289.17	365.49			261	375.4	230.42	124.81	67.89	26.54	0
						277.2	0	28.5	53.12	88.48	162.19	208.85			277.2	0	9.9	22.01	37.96	73.2	96.57			277.2	0	58.62	103.06	169.21	288.29	364.4			261.9	376.97	231.22	127.84	68.58	27.08	0
						278.1	0	27.08	53.44	87.41	163.43	210.26			278.1	0	6.65	22.55	35.64	73.59	94.74			278.1	0	58.69	104.35	170.4	290.33	365.14			262.8	376.43	231.09	124.16	67.82	27.42	0
						279	0	27.56	54.87	90.33	164.33	212.1			279	0	8.33	24.44	36.95	75.95	97.91			279	0	60.78	106.04	171.26	291.38	366.99			263.7	376.4	229.53	124.36	67.77	23.45	0
						279.9	0	28.71	53.79	90.17	166.08	210.98			279.9	0	10.12	24.93	39.68	77.27	98.92			279.9	0	61.92	105.92	174.18	293.96	368.92			264.6	379.43	233.2	126.01	67.21	22.98	0
						280.8	0	28.1	54.11	88.27	165.72	208.85			280.8	0	10.04	24.72	38.35	76.41	97.27			280.8	0	59.41	104.5	171.44	292.3	366.6			265.5	378.26	233.56	126.54	67.26	26.54	0
						281.7	0	26.92	53.75	88.72	163.18	210.7			281.7	0	9.13	24.13	37.41	73.29	96.77			281.7	0	61.18	104.61	171.3	289.69	367.25			266.4	377.98	231.82	125.7	64.45	24.88	0
						282.6	0	27.02	54.55	88.29	164.1	211.21			282.6	0	9.25	21.83	38.38	75.28	97.3			282.6	0	60.81	105.9	171.68	292.8	368.26			267.3	379.81	233.92	128	69.16	25.52	0
						283.5	0	30.43	54.69	90.31	164.01	211.09			283.5	0	9.14	23.08	38.64	74.91	96.8			283.5	0	61.5	106.26	172.47	292.6	368.62			268.2	380.36	234.72	126.94	67.2	26.64	0
						284.4	0	29.45	55.14	92.13	164.64	210.78			284.4	0	11.58	24.89	40.9	75.76	97.37			284.4	0	62.59	107.08	174.19	291.11	367.85			269.1	384.22	236.7	129.73	70.09	29.35	0
						285.3	0	27.48	54.41	89.45	166.22	212.81			285.3	0	8.64	23.7	38.93	75.77	98.36			285.3	0	60.18	104.76	173.69	291.68	368.86			270	385.15	236.81	128.58	70.01	29.94	0
						286.2	0	30.4	56.35	89.87	167.48	212.93			286.2	0	11.48	24.97	40.97	77.42	98.34			286.2	0	61.46	106.36	173.49	293.74	370.28			270.9	384.08	235.47	127.57	69.35	27.91	0
						287.1	0	30.05	56.44	91.3	166.62	214.2			287.1	0	8.76	23.83	37.25	75.86	97.43			287.1	0	62.11	106.4	174.2	294.09	369.3			271.8	384.16	236.86	130.16	69.44	26.96	0
						288	0	30.32	55.93	94	168.92	215.48			288	0	11.38	23.72	39	78.07	98.53			288	0	62.5	107.58	174.68	295.75	372.03			272.7	386.95	239.14	132.07	72.83	30.65	0
						288.9	0	32.1	57.82	93.66	170.09	215.79			288.9	0	11.55	24.28	39.5	76.47	99.45			288.9	0	62.54	107.15	174.62	295.74	371.22			273.6	384.88	236.26	129.1	69.6	24.89	0
						289.8	0	29.46	55.27	90.39	167.9	213.26			289.8	0	8.85	24.55	38.28	76.67	98.72			289.8	0	62.93	109.2	174.73	296.48	372.14			274.5	385.67	237.94	130.99	70.97	28.39	0
						290.7	0	32.91	56.24	93.85	168.49	214.31			290.7	0	12.19	22.05	39.57	75.46	96.71			290.7	0	65.38	108.84	177.85	295.83	374.08			275.4	387.75	239.82	131.59	71.65	31.12	0
						291.6	0	30.95	56.34	90.57	166.34	216.08			291.6	0	10.14	24.87	39.83	74.99	100.02			291.6	0	62.45	109.3	176.27	296.22	374.32			276.3	387.13	238.66	128.98	70.09	25.25	0
						292.5	0	29.06	54.35	90.04	168.44	216.24			292.5	0	9.51	23.95	38.28	77.26	100.83			292.5	0	63.82	108.97	176.83	297.64	376.01			277.2	388.67	240.4	131.69	71.9	29.45	0
						293.4	0	30	54.77	89.31	167.12	215.28			293.4	0	9.56	21.92	36.55	75.61	99.4			293.4	0	62.87	106.46	176.01	295.75	374.07			278.1	387.74	241.23	131.18	71.55	28.83	0
						294.3	0	30.59	55.85	90.91	166.37	217.12			294.3	0	8.79	24.71	37.81	73.73	99.94			294.3	0	63.11	109.51	177.21	296.23	375.45			279	388.08	238.05	131.1	69.55	26.08	0
						295.2	0	28.47	55.26	91.6	167.95	217.13			295.2	0	7.69	22.07	37.81	73.83	98.4			295.2	0	62.02	108.56	177.07	296.89	374.61			279.9	389.04	240.85	131.06	71.23	27.21	0
						296.1	0	27.8	54.32	89.44	167.01	214.6			296.1	0	9.81	25.45	39.27	76.91	100.69			296.1	0	63.96	109.26	176.87	296.79	375.21			280.8	391.36	242.15	131.61	71.16	26.2	0
						297	0	31.42	55.93	94.18	169.9	215.68			297	0	11.23	24.84	40.09	77.51	99.74			297	0	64.16	109.46	178.69	299.75	376.98			281.7	391.6	242.22	132	71.92	27.05	0
						297.9	0	31.24	57.67	92.77	169.28	216.33			297.9	0	10.85	27.31	40.2	77.11	101.43			297.9	0	63.62	108.98	177.85	295.81	375.53			282.6	394.44	242.53	132.16	72.99	28.56	0
						298.8	0	27.36	54.53	91.45	166.38	214.59			298.8	0	9.34	22.28	39.04	75.93	97.26			298.8	0	63.09	107.82	177.69	298.24	375.18			283.5	395.89	243.86	133.89	73.24	28.53	0
						299.7	0	30.01	55.74	92.81	168.55	219.05			299.7	0	8.97	23.18	37.04	74.3	100.75			299.7	0	62.27	108.02	177.43	296.56	375.29			284.4	391.81	242.91	132.83	70.73	27.44	0
						300.6	0	28.98	57.36	94.39	169.82	218.49			300.6	0	10.08	23.85	39.87	77.13	100.91			300.6	0	62.67	109.03	179.15	301.19	377.2			285.3	393.59	244.75	132.61	70.57	25.97	0
						301.5	0	30.02	56.34	92.43	170.35	219.52			301.5	0	8.93	24.69	39.44	77.65	101.63			301.5	0	64.53	110.17	179.52	301.66	379.92			286.2	393.32	242.21	129.27	69.73	25.36	0
						302.4	0	30.09	56.51	93.48	169.22	218.83			302.4	0	9.7	22.74	39.63	75.67	99.57			302.4	0	65.83	110.8	181.16	300.64	381.51			287.1	397	246.7	135.87	73.76	29.88	0
						303.3	0	29.78	55.44	92.67	170.5	218.9			303.3	0	9.75	24.38	41.86	76.62	102.41			303.3	0	63.37	108.85	180.71	300.73	380.05			288	398.08	245.88	135.77	73.19	27.71	0
						304.2	0	31.14	58.12	94.05	172.43	220.45			304.2	0	11.98	26.78	39.92	78.66	101.78			304.2	0	66.44	112.42	181.65	301.61	380.93			288.9	397.89	248.27	136.74	72.17	28.69	0
						305.1	0	29.28	53.32	93.53	167.06	217.53			305.1	0	9.41	21.29	40.34	74.78	99.89			305.1	0	62.7	107.92	181.64	297.76	378.19			289.8	399.08	247.66	136.91	72.77	30.04	0
						306	0	28.52	54.24	93.05	168.83	218.75			306	0	9.93	24.19	40.83	78.29	100.03			306	0	62.89	108.17	181.48	300.56	378.02			290.7	402.43	249.01	136.05	74.94	30.61	0
						306.9	0	27.23	56.5	94.11	169.68	219.69			306.9	0	8.54	24.52	40.64	75.73	102.44			306.9	0	62.51	109.91	180.57	301.21	381.52			291.6	400.76	246.75	134.25	72.35	27.53	0
						307.8	0	27.8	55.26	93.25	168.06	218.11			307.8	0	7.67	21.54	38.07	75.06	101			307.8	0	63.47	111.5	181.49	301.24	382.05			292.5	400.17	246.92	133.87	70.99	25.69	0
						308.7	0	29.4	57.64	93.74	171.42	222.64			308.7	0	9.1	24.15	40.43	78.2	101.82			308.7	0	63.83	111.71	181.26	302.61	381			293.4	402.22	250.34	136.73	75.1	29.03	0
						309.6	0	29.69	57.09	93.59	171.01	219.41			309.6	0	8.99	25.36	38.89	77.76	101.8			309.6	0	64.56	112.49	182.67	303.55	382.15			294.3	400.27	249.56	135.44	71.47	27.81	0
						310.5	0	30.29	56.64	96.32	170.93	221.85			310.5	0	8.93	24.28	41.11	77.25	102.41			310.5	0	65.61	113.66	184.88	303.63	383.28			295.2	403.92	251.11	138.17	74.89	27.67	0
						311.4	0	30.29	56.15	93.02	170.46	220.48			311.4	0	8.26	21.55	38.95	76.58	100.22			311.4	0	64.64	110.23	180.61	302.71	381.6			296.1	404.94	251.3	139.56	76.65	30.2	0
						312.3	0	30.68	59.43	94.4	172.19	224.13			312.3	0	12.21	25.72	40.94	78.72	104.23			312.3	0	67.53	115.12	184.83	304.81	385.22			297	403.53	249.27	136.35	74.01	27.62	0
						313.2	0	30.33	55.87	96.17	172.23	223.66			313.2	0	10.3	23.96	40.88	76.76	102.91			313.2	0	66	112.56	184.3	304.95	384.47			297.9	402.63	249.06	135.67	73.51	28.96	0
						314.1	0	29.05	57.46	95.77	170.42	222.59			314.1	0	10.47	23.98	42.64	75.09	101.77			314.1	0	64.96	111.53	185.07	301.22	383.54			298.8	403.05	251.51	138.63	74.85	29.56	0
						315	0	31.98	56.58	93.77	170.82	224.2			315	0	10.15	24.12	40.7	76.45	104.03			315	0	64.51	112.11	183.79	303.69	386.19			299.7	405.13	251.78	136.74	72.43	29.23	0
						315.9	0	31.06	57.87	95.57	172.41	223.81			315.9	0	11.07	25.73	41.58	78.11	104.68			315.9	0	65.81	113.1	185.09	305.54	387.59			300.6	404.16	250.54	137.2	73.37	27.42	0
						316.8	0	29.62	57.85	92.66	171.77	222.46			316.8	0	9.1	23.92	39.65	77.18	104.44			316.8	0	64.48	112.49	181.59	303.38	385.29			301.5	408.72	255.34	138.64	75.72	30.28	0
						317.7	0	29.46	56.65	94.48	171.37	224.02			317.7	0	8.09	22.42	39.1	77.23	102.78			317.7	0	65.77	112.83	184.19	304.39	387.31			302.4	407.65	255.27	137.63	75.52	29.52	0
						318.6	0	30.63	57.57	95.21	172.13	225.13			318.6	0	9.37	22.78	39.49	75.58	103.32			318.6	0	65.74	111.72	184.22	306	386.38			303.3	407.61	254.57	139.25	76.13	29.52	0
						319.5	0	29.52	58.15	95.98	174.74	224.41			319.5	0	10.67	25.44	39.96	79.58	104.56			319.5	0	65.36	113.98	184.65	306.43	385.91			304.2	408.48	255.42	141.27	75.16	30.68	0
						320.4	0	30.53	57	98	173.25	224.4			320.4	0	10.96	24.97	44.23	78.09	104.91			320.4	0	65.63	114.16	187.59	307.29	387.86			305.1	408.24	254.99	140.99	74.59	27.94	0
						321.3	0	32.64	58.02	96.33	172.83	224.96			321.3	0	10.59	24.56	40.78	77.15	104.26			321.3	0	65.88	112.21	184.03	304.75	386.84			306	411.82	254.56	141.7	75.34	28.25	0
						322.2	0	32.2	57.78	98.06	174.28	229.8			322.2	0	11.85	24.1	41.85	78.62	107.53			322.2	0	69.5	114.97	187.94	307.11	392.1			306.9	412.45	256.26	143	77.98	30.11	0
						323.1	0	28.86	59.65	94.39	173.24	223.67			323.1	0	9.16	26.58	41.2	78.7	104.47			323.1	0	66.25	115.2	183.87	306.62	387.27			307.8	411.07	255.22	140.69	75.21	28.68	0
						324	0	29.53	55.8	94.37	170.6	225.51			324	0	8.63	22.63	38.85	75.12	104.76			324	0	63.89	111.52	183.9	303.23	388.74			308.7	410.04	256.97	140.03	75.72	28.44	0
						324.9	0	29.65	57.48	95.47	172.59	226.16			324.9	0	9.06	24.92	39.2	75.95	105.29			324.9	0	67.19	114.18	184.81	305.57	389.46			309.6	412.06	257.32	141.53	75.43	29.84	0
						325.8	0	33.09	58.12	96.92	173.21	226.29			325.8	0	9.37	23.59	41.78	76.96	104.81			325.8	0	65.8	112.61	184.85	305.07	390.35			310.5	413.12	257.61	141.93	76.35	29.35	0
						326.7	0	32.58	59.1	97.89	174.7	226.49			326.7	0	10.94	25.33	41.33	79.86	104.73			326.7	0	67.73	116.7	188.5	308.57	389.65			311.4	412.22	257.66	141.48	74.35	26.5	0
						327.6	0	29.74	59.68	97.13	174.12	228.25			327.6	0	9.14	24.76	41.54	78.76	107.05			327.6	0	66	115.14	186.56	305.99	389.16			312.3	414.62	256.39	138.9	76.13	28.31	0
						328.5	0	30.13	59.67	97.39	174.41	229.09			328.5	0	9.61	25.87	40.52	80.07	105.73			328.5	0	66.67	116.01	186.53	307.4	392.16			313.2	413.22	258.36	142.19	75.84	29.26	0
						329.4	0	30.17	58.17	96.67	171.46	224.92			329.4	0	10.69	24.9	41.99	76.76	103.66			329.4	0	67.93	113.78	187.05	304.57	388.82			314.1	415.21	261	144.21	79.61	31.81	0
						330.3	0	29.64	57.92	96.87	172.67	228.24			330.3	0	8.33	23.8	40.64	77.16	104.58			330.3	0	66.19	115.68	187.41	307.37	391.72			315	418.7	262.89	143.77	79.25	30.95	0
						331.2	0	30.42	57.44	96.9	173.19	228			331.2	0	9.01	25.74	40.01	79.44	103.97			331.2	0	68.43	117.59	188.3	309.98	393.32			315.9	416.79	259.08	143.14	77.32	29.5	0
						332.1	0	31.81	57.81	96.92	172.54	228.63			332.1	0	11.76	23.34	41.94	76.36	104.67			332.1	0	68.41	115.24	187.77	307.47	391.77			316.8	418.7	260.81	145.79	78.77	30.52	0
						333	0	31.11	59.12	97.06	173.74	228.53			333	0	10.95	25.93	40.06	76.44	104.73			333	0	67.01	113.79	186.74	305.23	391.26			317.7	418.99	259.33	144.12	76.76	29.27	0
						333.9	0	30.67	58.12	99.08	174.96	228.24			333.9	0	9.27	25.68	43.66	78.86	106.24			333.9	0	65.45	115.11	191.54	307.99	393.69			318.6	417.35	262.06	142.67	76.21	28.39	0
						334.8	0	32.15	58.64	98.19	174.24	230.15			334.8	0	11.9	25.5	42.79	79.09	107.02			334.8	0	70.53	118.13	191.02	310.55	396.61			319.5	419.52	261.34	142.37	76.76	30.16	0
						335.7	0	29.17	55.9	96.43	173.4	228.49			335.7	0	7.64	23.02	39.96	76.89	104.8			335.7	0	67.65	115.04	187.55	306.76	393.67			320.4	419.94	262.55	145.55	76.34	28.27	0
						336.6	0	31.05	60.13	99.16	173.7	228.56			336.6	0	11.92	26.29	42.15	79.31	107.19			336.6	0	68.98	118.77	190.11	309.01	394.19			321.3	421.72	263.01	146.42	78.77	31.08	0
						337.5	0	28.56	58.26	94.89	171.34	228.25			337.5	0	8.41	25.67	40.06	76.15	103.62			337.5	0	66.32	118.46	189.46	309.05	393.96			322.2	421.6	264.84	146.23	79.86	29.99	0
						338.4	0	30.66	56.96	96.94	173.92	230.99			338.4	0	10.13	23.31	39.85	78.27	108.1			338.4	0	68.82	117.41	189.75	309.33	397.62			323.1	422.54	264.9	145.5	78.8	32.6	0
						339.3	0	31.79	58.49	99.31	174.27	232.32			339.3	0	11.6	23.72	41.12	78.33	107.42			339.3	0	68.96	116.31	189.79	309.14	396.3			324	422.67	265.14	144.89	78.68	31.25	0
						340.2	0	32.2	60.05	97.59	174.27	229.1			340.2	0	10.34	25.79	40.71	76.33	105.42			340.2	0	66.71	116.19	189.31	307.47	394.38			324.9	424.73	264.96	147.83	80.1	32.48	0
						341.1	0	31.11	57.97	97.85	174.75	230.57			341.1	0	9.53	23	41.32	78.42	107.74			341.1	0	66.93	116.25	190.78	309.48	397.19			325.8	421.65	262.98	144.07	75.82	26.67	0
						342	0	33.2	61.61	102.63	176.15	233.81			342	0	12.59	27.5	44.05	78.88	108.84			342	0	69.27	117.23	192.61	311.55	398.29			326.7	426.29	268.07	147.61	83.29	32.09	0
						342.9	0	31.34	57.25	99.98	172.73	230.08			342.9	0	10.99	23.51	41.63	77.65	104.39			342.9	0	69.44	116.68	192.16	308.94	396.35			327.6	423.81	266.62	146.84	78.4	31.85	0
						343.8	0	29.84	57.73	97.97	173.91	229.25			343.8	0	10.44	25.03	39.78	79.28	105.49			343.8	0	69.07	115.35	189.87	310.11	394.75			328.5	426.01	266.58	149.42	77.81	31.84	0
						344.7	0	31.01	59.59	98.6	174.28	230.81			344.7	0	9.96	27	40.76	77.46	108.27			344.7	0	68.76	118.02	191.83	311.83	397.29			329.4	426.91	267.14	147.28	80.09	30.12	0
						345.6	0	32.92	59.88	99.2	175.18	233.94			345.6	0	10.24	24.77	41.37	77.76	108.48			345.6	0	68.84	117.29	190.32	309.6	398.8			330.3	428.8	269.57	150.41	80.43	31.14	0
						346.5	0	32.16	59.31	100.23	174.98	232.37			346.5	0	10.56	24.39	43.37	78.93	108.17			346.5	0	71.25	119.05	194.57	313.15	399.08			331.2	428.44	269.44	147.96	81.05	32.13	0
						347.4	0	32.98	63.29	101.07	177.55	234.08			347.4	0	11.11	26.32	43.63	79.76	110.76			347.4	0	70.13	120.55	195.13	311.48	401.85			332.1	427.18	266.92	144.23	78.61	28.41	0
						348.3	0	31.81	57.56	99.98	172.93	231.89			348.3	0	10.1	23.87	41.87	76.82	108.49			348.3	0	68.17	116.07	193.41	308.22	398.1			333	429.09	268.06	148.06	78.41	29.66	0
						349.2	0	30.74	57.52	97.63	173	231.7			349.2	0	10.46	23.73	38.12	75.31	106.45			349.2	0	70.55	117.59	192.63	310.79	398.93			333.9	428.74	267.42	145.27	78.69	27.52	0
						350.1	0	30.47	59.84	100.47	176.02	232.14			350.1	0	10.22	24.1	44.39	77.66	106.27			350.1	0	67.94	116.64	193.65	311.06	399.83			334.8	431.11	270.93	149.27	80.25	33.09	0
						351	0	30.84	59.54	98.76	173.86	234.26			351	0	10.68	25.95	43.58	79.07	110.19			351	0	68.7	118.7	193.43	311.57	402.19			335.7	428.76	269.54	147.85	78.51	29.09	0
						351.9	0	33.67	58.63	100.09	176.5	236.16			351.9	0	10.35	23.06	41.7	78.88	109.71			351.9	0	69.87	118.03	194.36	313.7	401.9			336.6	433.79	272.64	151.43	80.89	32.87	0
						352.8	0	29.65	58.93	99.57	174.43	235.13			352.8	0	8.86	24.16	42.55	76.09	108.07			352.8	0	69.43	119.84	194.32	311.33	401.2			337.5	433.39	273.67	152.26	82.62	32.75	0
						353.7	0	31.2	59.17	99.76	176.49	235.8			353.7	0	10.99	24.34	41.57	80.22	109.43			353.7	0	68.91	118.04	192.63	313.32	400.51			338.4	434.07	273.07	150.7	82.9	32.75	0
						354.6	0	31.6	59.99	99.75	175.37	234.23			354.6	0	12.71	25.32	42.79	78.74	109.64			354.6	0	70.58	119.87	192.96	311.39	400.91			339.3	433.68	270.83	152.08	82.01	32.98	0
						355.5	0	31.39	59.01	100.97	174.75	233.53			355.5	0	11.06	25.13	42.93	79.07	109.23			355.5	0	70.12	117.77	194.19	312.36	402.23			340.2	434.54	273.9	152.34	81.01	32.34	0
						356.4	0	32.8	60.27	101.5	175.87	236.15			356.4	0	11.68	27.06	44.04	78.95	109.96			356.4	0	70.82	120.16	195.74	311.68	401.52			341.1	434.59	273.69	149.43	80.34	31.79	0
						357.3	0	32.07	58.69	99.86	172.9	233.85			357.3	0	10.86	25.44	42.85	76.58	109.32			357.3	0	70.41	118.82	194.78	310.45	402			342	435.6	274.76	150.82	81.99	30.69	0
						358.2	0	32.32	58.01	100.89	177.58	235.95			358.2	0	11.38	25.39	43.03	79.15	109.45			358.2	0	72.1	120.17	196.48	315.26	403.69			342.9	436.49	275.7	150.21	81.7	30.93	0
						359.1	0	31.31	58.14	100.21	175.95	235.61			359.1	0	10.84	24.08	40.97	77.9	108.47			359.1	0	70.42	118.18	194.55	311.92	401.26			343.8	439.28	277.53	153.41	85.2	34.16	0
						360	0	32.6	59.67	100.05	174.46	236.28			360	0	11.95	26.4	43.94	79.49	111.4			360	0	71.88	121.03	195.28	314.23	404.4			344.7	436.25	273.01	150.11	80.36	31.35	0
						360.9	0	32.07	58.88	100.69	174.26	234.73			360.9	0	11.33	27.48	44.04	78.89	109.8			360.9	0	70.86	120.62	196.33	312.56	404.01			345.6	439.7	276.88	152.61	82.85	33.4	0
						361.8	0	32.71	59.68	101.14	177.03	237.94			361.8	0	10.22	24.91	41.5	79.52	109.24			361.8	0	71.45	120.21	196.44	314.62	402.7			346.5	441.21	278.01	154.18	83.26	32.44	0
						362.7	0	32.14	58.24	100.06	175.78	235.7			362.7	0	11.91	24.7	43.5	80.74	110.39			362.7	0	69.76	119.28	195.33	313.96	403.55			347.4	438.94	277.36	155.29	82.79	31.54	0
						363.6	0	30.97	59.19	102.95	176.84	236.71			363.6	0	10.48	24.37	42.53	79.61	108.56			363.6	0	70.54	119.89	195.12	312.13	402.16			348.3	438.26	275.79	150.38	81.61	29.67	0
						364.5	0	31.21	57.8	99.84	173.44	235.63			364.5	0	9.53	24.4	42.44	77.64	109.62			364.5	0	69.34	118.73	195.82	312.37	405.1			349.2	440.12	277.11	152.13	83.79	31.24	0
						365.4	0	30.64	59.53	101.62	175.56	235.96			365.4	0	9.52	23.83	42.12	77.82	106.2			365.4	0	71.35	120.92	196.44	313.05	403.63			350.1	438.81	277.77	153.83	80.76	30.51	0
						366.3	0	31.92	59.41	101.7	175.94	237.26			366.3	0	11.33	25.45	42.55	78.5	110.35			366.3	0	70.75	119.86	196.9	313.46	405.63			351	440.46	278.23	152.98	83.68	31.67	0
						367.2	0	34.93	60.82	103.12	178.73	238.21			367.2	0	10.87	25.94	43.97	79.04	109.89			367.2	0	72.56	122.67	198.8	315.8	405.98			351.9	440.83	276.41	153.22	81.09	32.04	0
						368.1	0	31.87	59.52	103.06	177.29	240.71			368.1	0	8.08	21.94	42.04	77.92	112.27			368.1	0	69.91	118.23	196.54	313.3	407.98			352.8	442.1	278.89	154.34	87.51	34.24	0
						369	0	31.02	59.05	99.92	176.64	238.7			369	0	11.27	26.37	44.66	78.08	111.26			369	0	71.33	123.21	198.04	315.9	408.36			353.7	443.17	280.14	153.89	82.32	33.01	0
						369.9	0	32.02	59.99	104.14	175.6	239.35			369.9	0	10.65	24.34	44.38	77.65	110.22			369.9	0	73.18	119.99	199.63	314.41	408.16			354.6	443.32	279.65	154.45	82.85	33.06	0
						370.8	0	32.25	59.09	100.87	175.82	237.73			370.8	0	12.66	24.18	43.82	77.88	112.73			370.8	0	72.27	121.24	197.44	314.02	406.59			355.5	447.13	282.45	156.73	84.42	33.15	0
						371.7	0	30.2	56.63	100.65	173.92	237.19			371.7	0	8.81	22.78	41.04	76.82	108.86			371.7	0	70.18	118.98	195.91	313.62	406.78			356.4	444.54	282.31	152.42	83.53	33.7	0
						372.6	0	30.65	57.91	100.25	174.74	238.37			372.6	0	10.74	24.71	40.44	77.23	111.28			372.6	0	70.13	119.04	195.89	311.58	407.91			357.3	444.82	281.71	155.17	82.51	31.02	0
						373.5	0	31.14	58.22	99.23	175.44	240.18			373.5	0	12.6	26.68	41.96	80.87	113.89			373.5	0	71.91	120.67	197.39	313.21	409.35			358.2	443.59	279.48	152.81	81.61	29.59	0
						374.4	0	30.4	58.78	99.65	174.13	239.93			374.4	0	10.04	24.49	43.07	77.66	112.19			374.4	0	71.92	121.89	199.05	314.28	406.98			359.1	445.94	280.67	154.8	83.77	29.04	0
						375.3	0	26.89	57.25	99.86	172.79	236.49			375.3	0	8.58	24.04	42.05	76.94	109.84			375.3	0	68.85	119.7	197.95	312.53	406.98			360	445.73	283.38	158.17	85.44	33.55	0
						376.2	0	32.71	61.59	102.51	175.48	239.03			376.2	0	10.48	26.88	41.95	77.94	110.93			376.2	0	70.14	122.31	197.19	312.98	407.82			360.9	445.53	283.28	155.62	82.47	30.57	0
						377.1	0	32.2	60.65	101.34	176.02	240.77			377.1	0	12.53	27.51	43.08	80.12	112.44			377.1	0	72.98	123.57	199.13	315.81	409.02			361.8	448.51	283.24	157.04	85.02	32.1	0
						378	0	29.89	58.8	97.9	174.41	237.58			378	0	12.28	23.73	42.13	78.32	111.09			378	0	71.88	120.48	197.32	314.39	409.05			362.7	449.68	285.62	158.18	85.77	34.21	0
						378.9	0	32.19	60.89	100.89	174.84	240.46			378.9	0	10.08	22.76	42.9	77.38	111.85			378.9	0	73.1	122.02	199.94	316.46	411.14			363.6	449.63	284.23	159.22	83.99	32.25	0
						379.8	0	30.66	59.08	101.14	174.83	239.93			379.8	0	9.87	26.15	42.74	79.27	113.85			379.8	0	70.16	122.24	198.8	314.31	410.44			364.5	448.44	282.19	154.38	84.92	30.61	0
						380.7	0	31.36	60.81	102.24	174.51	239.46			380.7	0	11.13	25.4	43.4	78.98	112.02			380.7	0	70.78	120.81	198.89	314.85	409.72			365.4	448.69	283.58	156.62	83.37	28.57	0
						381.6	0	31.69	59.28	100.7	173.8	241.48			381.6	0	11.49	25.55	43.12	77.53	112.55			381.6	0	72.96	123.56	198.97	315.33	412.53			366.3	449.62	284.59	156.36	84.06	29.96	0
						382.5	0	30.38	59.06	102.8	174.98	237.14			382.5	0	10.16	24.65	43.55	77.45	107.85			382.5	0	71.24	121.51	199.96	314.23	409.41			367.2	452.87	286.69	158.91	87.18	32.14	0
						383.4	0	31.28	59.17	103.33	175.12	241.21			383.4	0	11.93	25.08	42.93	78.06	112.15			383.4	0	71.47	122.66	200.08	314.32	409.7			368.1	453.82	288.42	160.12	88.1	34.87	0
						384.3	0	31.57	59.68	99.85	173.71	239.83			384.3	0	9.78	23.24	41.97	75.36	111.38			384.3	0	69.21	121.93	198.49	312.55	410			369	451.23	285.12	157.3	85.28	29.63	0
						385.2	0	33.08	62.43	102.22	175.94	243.17			385.2	0	11.85	26.21	42.63	79.22	112.91			385.2	0	74	123.35	199.29	316.6	413.66			369.9	452.45	285.46	157.67	85.12	33.98	0
						386.1	0	32.97	60.53	101.41	176.23	242.84			386.1	0	11.64	24.58	42.39	78.23	114.33			386.1	0	75.16	124.71	201.98	317.48	414.01			370.8	453.16	286.58	158.84	84.01	31.42	0
						387	0	33.03	59.48	102.36	176.94	243.17			387	0	11.16	23.44	43.76	78.92	111.77			387	0	71.76	122.72	199.8	317.88	411.57			371.7	455.61	288	159.68	85.83	34.37	0
						387.9	0	30.8	61.04	103.63	176.85	243.12			387.9	0	9.59	24.85	43.87	77.94	112.96			387.9	0	69.97	119.94	200.1	314.02	411.5			372.6	455.3	287.01	157.27	86.99	31.34	0
						388.8	0	30.29	59.14	100.77	173.72	241.19			388.8	0	8.06	23.04	41.05	76.58	110.58			388.8	0	70.22	121.46	198.98	315.13	410.69			373.5	456.02	289.72	159.18	86.61	33.74	0
						389.7	0	32.61	61.09	104.37	177.42	241.67			389.7	0	10.13	24.54	42.32	77.61	113.88			389.7	0	70.73	122.52	201.14	314.33	411.6			374.4	454.28	289.31	158.67	85.79	31.89	0
						390.6	0	33.5	62.44	102.44	177.01	244.7			390.6	0	11.69	25.43	41.39	77.55	113.6			390.6	0	73.84	125.04	199.09	315.64	415			375.3	455.77	287.14	160.59	85.81	31.46	0
						391.5	0	32.42	61.2	100.77	175.7	241.75			391.5	0	9.4	24.69	41.54	77.17	112.03			391.5	0	73.4	123.85	199.46	315.67	413.09			376.2	457.99	290.86	162.14	87.47	32.06	0
						392.4	0	31.59	61.1	103.38	174.94	244.13			392.4	0	10.42	24.31	43.23	76.23	113.19			392.4	0	71.67	123.11	199.24	314.35	411.94			377.1	458.25	291.36	161.31	89.29	32.49	0
						393.3	0	31.66	61.27	103.18	174.99	244.19			393.3	0	9.82	25.6	42.18	77.98	113.87			393.3	0	72.68	124.31	201.07	314.97	414.65			378	459.63	291.11	162.94	87.53	33.15	0
						394.2	0	34.58	60.95	104.1	176.51	243.78			394.2	0	11.31	25.57	44.76	80.03	114.41			394.2	0	71.48	121.49	200.06	316.21	413.48			378.9	460.53	293.95	163.86	87.42	34.12	0
						395.1	0	31.01	59.25	102.68	175.98	243.01			395.1	0	10.24	24.37	43.4	78.76	113.93			395.1	0	73.34	122.89	201.61	316.65	414.52			379.8	460.9	292.94	162.25	86.98	34.62	0
						396	0	32.15	60.34	102.76	176.7	244.83			396	0	11.36	24.6	43.82	78.78	114.97			396	0	72.71	123.45	201.56	316.49	415.5			380.7	458.66	290.12	160.44	86.03	33.08	0
						396.9	0	31.98	61.59	103.56	175.96	244.02			396.9	0	12.35	26.77	44.13	79.21	114.56			396.9	0	72.87	125.02	201.96	316.62	413.54			381.6	462.07	293.31	164.17	89.15	34.51	0
						397.8	0	31.9	61.94	102	177.92	245.01			397.8	0	9.32	24.46	41.42	78.01	114.12			397.8	0	71.65	122.56	199.93	317.65	414.18			382.5	461.06	292.45	161.98	89	32.98	0
						398.7	0	33.22	61.69	102.99	176.51	243.8			398.7	0	11.54	25.62	43.56	79.47	114.91			398.7	0	73.7	124.71	203.03	316.94	414.61			383.4	465.43	295.08	164.59	89.74	37.13	0
						399.6	0	32.69	62.58	103.98	177.06	245.2			399.6	0	11.4	25.57	43.89	77.78	114.4			399.6	0	74.24	125.82	201.72	317.71	415.1			384.3	460.99	292.63	161.21	85.42	31.58	0
						400.5	0	31.32	62.23	103.21	172.78	243.09			400.5	0	9.25	26.59	41.74	75.68	113.3			400.5	0	73.21	126.64	203.46	315.02	414.61			385.2	464.53	294.58	164.22	91.62	35.01	0
						401.4	0	32.11	61.13	103.59	177.73	244.6			401.4	0	11.21	26.12	45.64	80.78	115.36			401.4	0	73.27	125.03	203.32	317.81	415.19			386.1	465.81	298.03	165.81	89.28	35.21	0
						402.3	0	31.99	60.46	102.91	175.16	245.76			402.3	0	9.99	26.4	44.27	77.06	115.01			402.3	0	73.2	125.73	203.08	315.46	416.52			387	464.5	295.24	163.24	90.97	33.4	0
						403.2	0	31.4	59.09	100.97	174.29	241.66			403.2	0	9.71	23.4	41.53	75.5	111.08			403.2	0	74.95	124.43	201.18	315.65	414.86			387.9	465.54	294.28	165.26	90.33	33.39	0
						404.1	0	31.87	61.15	102.57	175.81	243.96			404.1	0	8.52	24.17	43.65	77.3	112.37			404.1	0	72.02	124.91	203.77	318.06	414.8			388.8	465.01	295.51	165.27	88.2	33.38	0
						405	0	31.55	61.06	102.69	176.65	243.99			405	0	10.81	23.61	43.76	77.14	112.84			405	0	73.14	125.22	202.47	316.98	416.47			389.7	465.48	297.26	166.18	89.3	34.98	0
						405.9	0	32.92	61.96	104.67	176	246.41			405.9	0	10.93	25.4	43.47	78.45	113.98			405.9	0	74.74	126.35	205.07	317.58	417.95			390.6	465.67	295.62	164.55	88.02	33.03	0
						406.8	0	35.02	63.02	104.75	176.84	247.24			406.8	0	11.21	25.96	45.84	80.11	117.53			406.8	0	74.87	126.26	205.14	319.35	419.42			391.5	466.51	296.08	164.67	91.46	34.58	0
						407.7	0	30.47	59.36	101.41	175.12	244.09			407.7	0	8.87	23.71	40.72	75.45	112.9			407.7	0	71.93	126.17	203.05	316.9	418.05			392.4	463.77	297.84	164.59	88.21	33.76	0
						408.6	0	34.83	64.83	105.79	177.91	248.07			408.6	0	12.31	28.42	45.64	78.39	115.86			408.6	0	75.42	128.61	205.51	318.4	418.24			393.3	468.49	297.14	164.83	91.06	33.14	0
						409.5	0	31.21	61.2	102.15	174.67	246.15			409.5	0	7.76	22.91	41.94	74.93	113.03			409.5	0	71.34	124.75	200.51	313.98	417.19			394.2	466.32	296.34	164.66	87.95	33.15	0
						410.4	0	30.53	61.67	103.16	175.9	244.53			410.4	0	9.87	25.08	43.01	78.2	112.71			410.4	0	72.86	126.03	204.25	317.93	417.11			395.1	469.1	299.4	163.74	88.69	34.89	0
						411.3	0	34.27	62.35	104.1	178.23	248.11			411.3	0	9.66	25.36	42.78	78.09	113.27			411.3	0	74.17	127.9	204.28	318.09	419.58			396	471.85	299.31	165.42	91.37	34.36	0
						412.2	0	32.45	61.38	104.12	177.64	248.98			412.2	0	10.07	23.27	44.11	78	114.51			412.2	0	74	124.77	205.1	317.51	418.38			396.9	468.6	301.42	168.76	92.24	34.51	0
						413.1	0	31.61	60.23	104.02	176.3	244.66			413.1	0	11.43	24.36	44.09	77.13	113.22			413.1	0	76.4	128	205.54	320.25	418.76			397.8	470.14	299.67	166.33	92.3	31.96	0
						414	0	32.22	62.18	101.5	175.74	244.29			414	0	11.83	26.16	40.78	75.74	112.48			414	0	74.82	126.82	203.27	316.79	416.45			398.7	472.28	300.09	167.72	91.34	32.04	0
						414.9	0	33.46	61.39	103.09	176.97	248.53			414.9	0	10.7	24.64	41.76	77.83	114.89			414.9	0	76.03	126.77	205.49	318.9	421.11			399.6	470.76	299.73	165.59	90.58	33.12	0
						415.8	0	34	64.16	105.03	179.98	246.57			415.8	0	10.73	28.42	45	79.21	114.72			415.8	0	73.23	127.62	203.6	320.38	418.63			400.5	474.15	303.07	167.86	91.96	34.56	0
						416.7	0	33.16	65.52	104.54	178.21	248.94			416.7	0	12.33	28.47	43.35	79.6	117.56			416.7	0	75.69	128.8	207.02	318.83	420.12			401.4	471.24	298.33	167.62	90.8	32.51	0
						417.6	0	31.6	62.38	101.69	176.91	246.17			417.6	0	11.76	26	43.79	79.03	115.32			417.6	0	74.59	127.03	203.51	318.04	417.26			402.3	474.23	301.25	169.12	90.28	32.46	0
						418.5	0	32.64	63.72	103.74	175.33	247.04			418.5	0	10.51	24.65	44.28	76.91	114.18			418.5	0	74.67	129.09	205.12	318.27	420.17			403.2	476.8	304.47	169.52	92.67	36.41	0
						419.4	0	33.57	61.97	106	176.31	245.91			419.4	0	12.9	26.93	45.06	79.14	114.99			419.4	0	76.68	128.63	205.26	320.37	419.08			404.1	472.85	300.82	167.82	90.76	34.83	0
						420.3	0	33.29	62.56	106.76	177.41	250.96			420.3	0	10.03	26.1	44.93	76.73	116.58			420.3	0	75.5	127.85	206.73	318.86	422.53			405	472.86	303.44	166.66	89.1	32.6	0
						421.2	0	33.36	64.49	106.78	179.39	248.58			421.2	0	11.42	28.75	45.36	79.03	114.03			421.2	0	73.75	129.57	206.41	319.12	421.66			405.9	475.21	303.12	166.34	91.06	34.07	0
						422.1	0	32.58	63.28	105.44	176.09	249.76			422.1	0	10.92	26.61	44.23	77.63	115.32			422.1	0	73.95	129.83	205.75	319.19	421.58			406.8	475.91	303.52	169.23	92.92	33.14	0
						423	0	32.05	62.37	102.54	175.08	247.89			423	0	9.71	25.31	42.02	77.34	115.26			423	0	73.9	128.88	205.08	317.03	422.14			407.7	477.1	305.78	169.39	92.43	36.97	0
						423.9	0	33.87	62.55	106.77	178.11	248.9			423.9	0	9.65	24.96	45.46	78.6	114.97			423.9	0	76.2	128.89	208.69	321.37	422.97			408.6	477.2	304.84	170.14	91.53	32.86	0
						424.8	0	29.75	62.02	101.72	176.47	245.11			424.8	0	9.06	26.67	41.92	79.58	115.18			424.8	0	73.09	128.37	203.69	319.17	419.75			409.5	476.72	304.12	169.73	91.36	35.38	0
						425.7	0	34.4	63.63	104.05	178.99	248.85			425.7	0	10.68	27.09	44.29	79.41	115.19			425.7	0	75.7	129.01	206.65	322.19	422.83			410.4	473.65	302.54	166.2	90.75	33.95	0
						426.6	0	33.12	64.6	104.75	178.21	249.65			426.6	0	8.8	26.09	42.77	77.8	116			426.6	0	75.29	129.7	206.77	319.33	423.67			411.3	476.19	305.06	167.43	89.4	30.59	0
						427.5	0	34.92	67.16	105.47	181.56	250.49			427.5	0	12.07	27.93	44.56	80.12	117.72			427.5	0	75.56	131.43	208.55	322.24	421.95			412.2	479.12	307.73	170.7	93.85	35.29	0
						428.4	0	32.67	63.79	103.97	177.19	248.12			428.4	0	11.04	26.03	43.29	77.98	116.37			428.4	0	74.99	128.56	205.41	320.44	420.72			413.1	477.21	304.09	170.03	90.85	32.57	0
						429.3	0	35.63	65.61	106.52	178.56	249.8			429.3	0	10.56	28.97	43.58	76.75	116.11			429.3	0	77.87	134.23	207.88	320.47	425.04			414	481.6	309.52	174.52	96	35.15	0
						430.2	0	34.78	64.44	105.72	178.31	249.57			430.2	0	11.41	27.11	44.65	78.89	115.35			430.2	0	77.21	130.53	207.51	321.88	423.31			414.9	479.11	307.75	170.35	93.48	34.59	0
						431.1	0	31.73	63.12	104.41	177.05	250.15			431.1	0	10.92	26.99	44.8	78.49	115.65			431.1	0	74.45	130.83	207.48	320	423.88			415.8	481.59	308.93	171.83	92.75	35.8	0
						432	0	33.18	62.5	103.01	177.9	249.14			432	0	9.86	25.68	41.89	78.88	115.67			432	0	76.06	129.55	206.05	321.66	422.04			416.7	479.57	306.41	170.63	91.89	35.1	0
						432.9	0	33.72	62.4	105	178.86	248.08			432.9	0	11.52	26.73	43.82	78.97	115.68			432.9	0	76.58	131.96	208.64	323.15	423.68			417.6	482.09	308.41	170.25	92.91	35.05	0
						433.8	0	34.7	66.26	106.35	179.84	250.4			433.8	0	11.95	28.12	45.52	79.51	117.25			433.8	0	76.57	130.33	205.02	320.52	423.09			418.5	480.4	308.34	170.92	90.46	34.78	0
						434.7	0	31.93	61.69	104.47	177.3	247.87			434.7	0	11.1	24.29	45.01	77.62	115.34			434.7	0	77.23	131.11	206.43	322.87	423.93			419.4	482.67	310.54	173.94	94.71	35.73	0
						435.6	0	35.12	65.63	106.14	182.84	252.29			435.6	0	10.88	29.65	43.71	80.9	118.4			435.6	0	75.97	132.48	207.49	324.09	424.57			420.3	482.66	308.81	172.52	93.13	34.5	0
						436.5	0	34.33	64.7	104.19	180.81	249.78			436.5	0	12.7	26.54	43.88	80.12	115.19			436.5	0	76.44	130.97	208.57	324.18	423.63			421.2	485.6	310.76	171.94	93.93	35.61	0
						437.4	0	32.35	64.45	105.8	180.71	247.63			437.4	0	10.28	25.77	44	79.3	112.98			437.4	0	75.8	131.36	209.08	323.14	422.22			422.1	482.05	308.59	170.99	89.41	32.95	0
						438.3	0	33.85	65.8	105.95	179.6	248.57			438.3	0	11.58	26.35	43.74	77.47	114.11			438.3	0	76.66	131.81	206.64	321.92	423.09			423	485.2	310.84	174.09	94.61	36.25	0
						439.2	0	31.52	64.3	104.87	178.41	249.33			439.2	0	10.27	28.91	45.01	79.81	117.74			439.2	0	76	132.31	208.49	323.64	423.54			423.9	484.22	310.44	173.02	94.6	32.95	0
						440.1	0	31.33	63.99	103.19	179.11	249.25			440.1	0	10.26	26.59	43.34	79.05	114.48			440.1	0	75.4	130.71	206.03	321.76	423.74			424.8	484.75	309.9	173.18	91.92	34.4	0
						441	0	32.27	62.95	104.62	177.47	251.07			441	0	10.78	26.16	43.05	78.83	118.17			441	0	74.35	130.13	205.69	321.51	423.56			425.7	488.45	313.89	173.96	95.93	36.6	0
						441.9	0	32.93	63.15	104.95	180.11	249.57			441.9	0	11.35	26.5	43.89	79.52	116.73			441.9	0	76.73	131.94	207.69	323.43	424.23			426.6	488.14	312.49	175.2	94.14	34.56	0
						442.8	0	33.25	62.44	107.38	180.49	249.66			442.8	0	10.01	25.21	45.22	79.18	116.62			442.8	0	75.7	130.79	209.73	323.67	424.95			427.5	488.57	315.44	175.29	98.1	37.21	0
					Equilibrium	443.7	0	33.31	62.13	105.06	179.74	250.95			443.7	0	10.33	26.39	45.02	80.09	117.17			443.7	0	77.03	130.51	209.39	324.93	425.93			428.4	488.46	312.54	175.01	92.93	37	0
						444.6	0	33.7	62.37	104.24	179.98	249.3			444.6	0	9.71	24.8	44.04	79.15	117.72			444.6	0	75.53	129.29	207.26	323.24	424.25			429.3	492.59	315.25	176.44	99.01	39.11	0
						445.5	0	32.88	62.6	104.05	180.19	251.56			445.5	0	10.34	27.03	41.33	79.99	116.91			445.5	0	75.73	130.92	207.41	325.13	425.31			430.2	489.52	312.07	173.86	96.9	35.16	0
						446.4	0	31.98	64.5	107.44	182.44	250.06			446.4	0	9.03	25.27	45.22	81.23	113.75			446.4	0	74.69	130.72	208.57	325.24	422.46			431.1	490.08	314.88	175.22	95.8	36.08	0
						447.3	0	32.44	63.11	104.86	179.78	251.98			447.3	0	8.79	26.1	42.92	78.69	115.46			447.3	0	74.54	131.05	210.56	324.59	426			432	492.14	314.58	177.62	97.06	36.67	0
						448.2	0	35.63	65.01	107.49	181.63	252.09			448.2	0	11.61	26.71	44.56	81.5	117.07			448.2	0	77.23	130.96	207.89	324.19	424.02			432.9	491.92	315.66	175.8	92.65	33.06	0
						449.1	0	31.02	63.09	104.36	178.92	250.78			449.1	0	9.93	25.43	42.63	79.26	116.52			449.1	0	74.91	131.45	208.13	324.7	425.85			433.8	490.97	314.5	175.78	94.94	36.29	0
						450	0	33.89	63.6	106.06	180.56	250.57			450	0	11.31	24.96	43.69	79.69	115.63			450	0	78.99	131.99	210.05	325.5	424.47			434.7	492.45	317.06	177.01	96.9	36.86	0
						450.9	0	35.5	63.52	107.36	181.75	250.15			450.9	0	11.9	25.9	44.25	79.42	115.32			450.9	0	78.19	132.91	210.54	326.21	426			435.6	494.1	315.72	175.9	96.68	36.87	0
						451.8	0	30.79	62.94	105.82	180.59	250.9			451.8	0	9.22	25.61	43.28	80.23	116.82			451.8	0	74.62	131.24	208.54	326.09	424.91			436.5	497.58	319.73	179.65	99.12	39.95	0
						452.7	0	32.77	61.43	107.18	180.34	248.6			452.7	0	10.84	25.33	45.28	80.04	117.12			452.7	0	77.4	132.76	210.71	326.16	425.21			437.4	493.11	316.67	176.03	95.56	35.05	0
						453.6	0	33.53	63.56	104.49	181.48	249.58			453.6	0	11.04	25.29	42.54	79.09	114.77			453.6	0	78.1	131.08	207.69	325.9	423.85			438.3	495.56	315.79	176.35	97.06	34.48	0
						454.5	0	34.19	66.22	108.19	184.83	253.38			454.5	0	12.19	29.3	46.06	83.29	119.92			454.5	0	77.25	133.01	211.08	326.5	425.68			439.2	494.23	317.02	177.21	94.91	37.23	0
						455.4	0	31.81	60.57	104.78	180.41	249.83			455.4	0	11.45	24.65	44.96	80.97	117.53			455.4	0	76.54	130.81	208.35	327.21	425.87			440.1	493.88	319.03	176.63	94.54	35.29	0
						456.3	0	33.63	61.8	103.35	183	249.8			456.3	0	10.78	25.91	43.89	80.39	116.89			456.3	0	78.24	131.9	208.85	329	427.31			441	496.7	319.82	178.73	97.61	36.12	0
						457.2	0	33.91	64.77	107.41	183.05	251.68			457.2	0	8.85	25.56	44.05	80.22	116.23			457.2	0	77.41	132.62	210.74	327.43	426.04			441.9	496.35	320.3	180.31	97.65	36.29	0
						458.1	0	35.32	63.27	107.09	183.02	254.36			458.1	0	10.53	26.14	45.03	82.94	118.82			458.1	0	77.17	131.17	209.82	327.52	427.83			442.8	498.03	323.18	181.43	99.11	38.83	0
						459	0	32.02	63.11	107.03	182.3	253.06			459	0	11.79	25.43	45.09	82.71	119.81			459	0	76.95	130.92	211	328.25	428.83			443.7	495.41	320.13	178.12	96.41	36.34	0
						459.9	0	34.17	64.12	106.82	183.89	253.02			459.9	0	10.78	26	44.18	80.55	117.69			459.9	0	78.82	132.48	212.21	328.56	429.14			444.6	498.8	320.55	179.37	97.56	36.78	0
						460.8	0	32.39	62.09	107.02	182.24	250.55			460.8	0	9.39	24.76	44.2	80.67	116.48			460.8	0	77.39	131.26	212.96	327.74	428.64			445.5	497.17	319.59	177.41	95.96	33.99	0
						461.7	0	30.8	61.19	103.9	181.4	252.12			461.7	0	9.89	25.68	43.97	82.01	118.2			461.7	0	75.93	132.06	209.99	327.6	428.38			446.4	499.63	320.28	179.1	97.9	35.92	0
						462.6	0	32.87	63.1	104.69	182.41	252.97			462.6	0	11.34	25.56	44.03	80.57	118.57			462.6	0	78.21	132.33	210.45	327.81	429.04			447.3	499.37	321.81	180.49	98.08	35.07	0
						463.5	0	33.36	63.36	106.88	182.98	252.1			463.5	0	10.59	23.67	43.36	80.96	117.37			463.5	0	78.58	134.55	212.13	330.07	428.1			448.2	498.13	322.01	180.19	96.83	34.39	0
						464.4	0	32.31	63.39	105.95	183.85	251.85			464.4	0	12.61	26.11	43.89	83.31	118.27			464.4	0	76.87	131.51	210.64	328.42	427.12			449.1	500.62	321.92	179.55	98.35	33.66	0
						465.3	0	33.76	62.96	105.7	184.84	253.46			465.3	0	10.54	27.23	43.45	83.29	118.83			465.3	0	79.33	132.39	209.8	331.44	429.32			450	500.72	322.75	180.62	97.46	37.36	0
						466.2	0	35.14	64.95	106.73	187.98	256.28			466.2	0	12.66	28.83	45.16	83.33	118.75			466.2	0	78.67	134.23	210.79	330.78	430.12			450.9	501.46	323.37	181.86	98.34	38.3	0
						467.1	0	32.36	63.92	106.26	184.91	251.76			467.1	0	9.99	25.62	44.29	80.76	117.22			467.1	0	79.17	135.28	213.57	332.26	430.2			451.8	500.11	322.37	181.21	99.8	38.2	0
						468	0	35.42	65.13	109.42	186.27	256.11			468	0	11.17	27.09	44.48	81.55	119.14			468	0	77.2	131.96	210.32	327.99	428.83			452.7	501.21	321	180.95	97.57	34.51	0
						468.9	0	34.18	65.76	110.11	185.09	253.99			468.9	0	11.83	27.55	46.98	84.41	119.58			468.9	0	78.54	135	212.7	330.74	429.57			453.6	501.8	324.52	182.98	99.19	38.76	0
						469.8	0	32.81	63.44	105.66	185.92	254.43			469.8	0	9.89	25.5	44.26	83.95	117.97			469.8	0	78.44	134.96	211.97	333.17	431.18			454.5	503.31	322.44	180.99	98.8	36.44	0
						470.7	0	32.06	64.3	104.45	185.43	254.99			470.7	0	10.97	25.85	42.32	81.12	118.68			470.7	0	76.5	131.5	210	331.24	430.01			455.4	501.96	322.83	182.5	96.42	36.56	0
						471.6	0	33.83	64.18	107.23	184.4	255.88			471.6	0	10.46	25.29	45.07	79.03	118.27			471.6	0	77.2	133.48	212.01	330.47	430.99			456.3	505.93	326.77	181.68	102.51	39.02	0
						472.5	0	33.88	64.47	108.23	185.07	255.24			472.5	0	9.55	27.97	44.08	82.1	118.25			472.5	0	77.82	136.2	212.63	331.79	431.82			457.2	504.59	324.64	182.2	99.7	37.57	0
						473.4	0	32.48	64.92	105.74	186.4	254.81			473.4	0	9.94	26.57	45.2	83.44	119.93			473.4	0	79	135.2	213.56	332.7	430.41			458.1	505.95	326.47	183.9	101.71	36.42	0
						474.3	0	33.07	65.26	108.21	187.35	255.3			474.3	0	10.83	26.76	44.91	83.97	119.35			474.3	0	76.21	134.43	211.75	333.19	431.53			459	505.38	325.31	181.99	100.82	36.01	0
						475.2	0	31.81	64.06	106.3	185.02	254.57			475.2	0	8	25.86	42.31	82.2	115.73			475.2	0	76.27	135.41	210.49	331.52	429.47			459.9	507.5	327.57	182.86	101.41	36.64	0
						476.1	0	31.83	64.45	108.6	187.95	256.36			476.1	0	10.06	26.85	44.13	82.72	118.12			476.1	0	77.67	133.87	214.08	332.69	430.19			460.8	505.94	326.42	180.87	99.39	37.5	0
						477	0	31.98	64.51	106.69	186.63	255.89			477	0	9.01	26.65	43.31	82.24	118.66			477	0	76.59	133.5	211.04	332.32	430			461.7	504.95	326.37	183.71	98.37	35.83	0
						477.9	0	34.48	64.39	106.65	187.51	255.85			477.9	0	10.73	25.47	44.07	83.91	119.37			477.9	0	77.89	133.71	213.61	334.1	431.56			462.6	505.71	326.85	183.1	98.4	35.45	0
						478.8	0	33.98	67.24	107.74	187.51	256.19			478.8	0	9.48	28.98	44.48	84.93	120.55			478.8	0	77.55	136.5	214.12	336.25	433.41			463.5	506.02	326.94	182.74	99.3	33.26	0
						479.7	0	34.7	64.3	109.52	187.27	257.29			479.7	0	11.74	26.89	43.93	82.01	120.42			479.7	0	79.66	134.8	215.23	333.33	433.4			464.4	509.2	330.25	184.74	102.45	38.7	0
						480.6	0	32.49	65.72	105.79	187.75	256.16			480.6	0	8.25	24.9	42.69	81.05	116.74			480.6	0	76.91	135.57	213.48	334.09	432.03			465.3	508.33	329.98	184.84	101.33	35.06	0
						481.5	0	35.08	65.94	109.5	188.87	255.55			481.5	0	12.11	27.75	46.92	85.52	118.44			481.5	0	81	137.66	215.9	336.39	434.47			466.2	512.45	331.06	185.93	100.35	39.61	0
						482.4	0	32.13	66.34	107.55	189.1	257.35			482.4	0	8.33	27.54	41.6	83.4	118.31			482.4	0	77.68	136.29	211.52	333.47	432.49			467.1	508.15	326.94	184.01	99.66	34.78	0
						483.3	0	34.27	67.26	109.36	186.84	256.61			483.3	0	10.64	27.83	43.56	81.77	120.54			483.3	0	79.44	137.21	216.22	334.29	435.29			468	510.58	331.13	185.48	101.65	39.24	0
						484.2	0	36.69	67.51	109.57	188.76	258.37			484.2	0	12.13	28.32	45.99	84.25	118.88			484.2	0	80.72	137.36	215.44	335.18	434.24			468.9	511.02	331.14	187.41	103.26	38.04	0
						485.1	0	35.56	65.95	109.98	189.54	257.33			485.1	0	11.95	28.68	46.9	84.14	121.07			485.1	0	79.82	137.92	217	336.01	434.45			469.8	510.86	329.74	185.78	101.21	34.74	0
						486	0	32.82	64.89	107.31	187.39	258.65			486	0	8.92	26.23	43.37	83.34	118.91			486	0	79.63	136.37	213.68	335.53	435.16			470.7	512.86	333.11	189.15	103.23	41.2	0
						486.9	0	36.41	68.06	110.55	189.51	261.16			486.9	0	11.12	28.78	45.77	83.4	121.07			486.9	0	81.88	139.8	215.49	336.37	437.33			471.6	513.59	331.1	186.25	100.02	36.99	0
						487.8	0	31.79	65.56	107.17	187.48	257.9			487.8	0	11.58	29.69	45.31	85.64	120.95			487.8	0	79.88	138.93	215.33	337.28	434.92			472.5	513.83	332.85	187.93	101.28	38.21	0
						488.7	0	32.95	66.01	107.85	188.07	258.71			488.7	0	12.65	28.04	43.05	83.66	122.05			488.7	0	80.49	138.29	214.47	336.79	436.66			473.4	513.9	331.38	185.7	101.73	38.33	0
																								489.6	0		138.33	219.57					474.3	512.54	333.15	187.91	101.98	36.9	0
						490.5	0	33.88	62.96	107.98	187.18	257.33			490.5	0	14.4	24.76	44.34	83.38	124.35			490.5	0	82.61	136.24	217.62	335.77	440.87			475.2	512.98	330.88	184.14	101.15	34.92	0
						491.4	0	35.6	63.36	111.32	191.26	257.55			491.4	0	15.49	27.35	48.35	88	126.05			491.4	0	82.69	134.4	217.78	338.17	438.68			476.1	515.57	332.87	186.45	101.22	38.78	0
						492.3	0	34.68	63.3	109.38	190.24	257.65			492.3	0	13.41	24.6	46.26	86.38	122.48			492.3	0	79.9	132.53	215.73	335.35	436.77			477	515.55	333.52	187.61	103.06	39.3	0
						493.2	0	32.97	62.13	108.31	187.19	254.98			493.2	0	13.64	26.6	46.1	86.53	122.73			493.2	0	79.83	132.72	214.85	335.46	434.67			477.9	513.92	332.51	184.76	101.24	38.71	0
						494.1	0	34.29	64.16	108.17	187.61	256.03			494.1	0	11.87	27.93	44.32	82.51	119.9			494.1	0	79.97	134.37	214.4	334	433.03			478.8	515.26	332.84	187.44	102.29	38.65	0
						495	0	36.41	65.03	108.99	188.77	253.88			495	0	12.51	24.87	43.91	83.04	121.33			495	0	79.37	132.2	210.84	332.43	431.54			479.7	517.07	335.95	187.26	102.6	39.19	0
						495.9	0	33.15	62.92	107.98	186.4	251.88			495.9	0	9.57	24.16	43.84	83.6	119.06			495.9	0	80.65	134.14	212.63	333.89	433.51			480.6	518.28	335	188.24	102.37	35.94	0
						496.8	0	37.59	65.36	109.4	186.46	253.67			496.8	0	14.59	27.97	45.68	84.8	121.68			496.8	0	79.94	135.52	212.51	331.61	432.34			481.5	518.61	335.22	188.89	102.23	37.61	0
						497.7	0	32.84	61.76	106.6	184.57	250.62			497.7	0	9.94	25.08	44.22	82.19	118.63			497.7	0	77.35	134.41	212.97	330.6	430.39			482.4	519.33	334.69	189.37	103.83	39.43	0
						498.6	0	33.9	63.2	107.68	188.45	251.21			498.6	0	14.15	26.27	45.33	86.24	120.43			498.6	0	80.36	131.78	212.44	331.98	430.9			483.3	517.86	336.2	190.29	104.7	38.68	0
						499.5	0	32.8	60.96	104.96	183.95	249.39			499.5	0	11.58	26	42.63	82.61	119.08			499.5	0	80.58	133.21	212.17	331.19	429.03			484.2	518.92	336.07	188.58	103.71	37.82	0
						500.4	0	35.65	63.26	107.5	185.72	251.26			500.4	0	13.25	25.05	43.78	82.71	118.23			500.4	0	80.15	131.92	211.93	330.29	429.41			485.1	517.53	335.58	187.1	101.11	37.64	0
						501.3	0	32.72	61.86	104.87	183.71	249.39			501.3	0	13.63	25.86	44.08	82.55	118.13			501.3	0	80.01	133.7	211.77	330.68	429.1			486	517.91	334.36	188.24	100.79	36.75	0
						502.2	0	34.08	62.62	106.89	184.52	250.76			502.2	0	14.24	26.01	46.41	83.9	119.9			502.2	0	80.92	133.81	211.38	330.5	429.78			486.9	519.3	335.32	185.69	100.37	35.19	0
						503.1	0	30.2	62.3	104.38	183.35	247.27			503.1	0	9.61	23.99	43.49	82.8	117.85			503.1	0	74.39	129.98	210.2	327.23	425.23			487.8	520.43	335.93	187.93	104.09	38.76	0
						504	0	32.91	62.19	106.89	183.69	246.95			504	0	12.22	24.08	43.47	81.43	117.04			504	0	77.86	131.08	210.54	328.76	425.82			488.7	521.05	338.14	189.05	102.64	36.06	0
						504.9	0	33.32	61.68	104.47	182.73	246.59			504.9	0	12.16	24.32	42.9	82.79	117.25			504.9	0	78.01	130.03	210.59	328.78	425.93			489.6	520.69	336.1	188.68	101.97	36.98	0
						505.8	0	33.1	62.4	105.41	184.08	248.15			505.8	0	12.24	24.94	43.41	83.84	117.56			505.8	0	78.27	130.83	211.31	330.09	425.83			490.5	523.02	340.58	193.2	104.03	40.44	0
						506.7	0	33.08	63.19	106.45	182.78	247.41			506.7	0	12.03	26.38	43.81	81	116.7			506.7	0	79.9	133.81	210.94	326.68	425.61			491.4	523.07	337.3	192.2	105.5	38.45	0
						507.6	0	33.22	63.92	105.65	182.52	247.54			507.6	0	11.82	28.07	44.92	83.21	117.88			507.6	0	78.94	133.1	211.56	327.02	426.28			492.3	522.23	337.97	189.15	100.84	38.02	0
						508.5	0	32.02	58.81	104.12	181.3	244.11			508.5	0	12.9	24.69	42.96	83.4	116.35			508.5	0	78.12	130.94	208.72	329.93	422.03			493.2	524.43	341.85	191.83	105.53	40.44	0
						509.4	0	32.19	62.25	105.78	181.12	244.5			509.4	0	12.48	27.07	44.39	80.41	117.26			509.4	0	78.3	132.53	209.58	325.16	423.62			494.1	523.26	340.29	191.37	103.6	38.78	0
						510.3	0	34.27	63.63	105.7	182.83	245.86			510.3	0	10.92	25.75	42.72	81.18	118.14			510.3	0	78.68	131.66	208.58	325.89	424.14			495	522.9	339.55	192.08	103.71	37.8	0
						511.2	0	33.49	62.11	104.14	182.1	243.86			511.2	0	12.24	23.91	42.01	83.05	115.27			511.2	0	78.81	131.51	210.04	328.14	422.45			495.9	526.99	341.96	193.63	104.82	38.24	0
						512.1	0	33.08	60.52	101.96	179.71	243.2			512.1	0	13.05	25.69	43.59	83.59	117.41			512.1	0	82.55	132.75	210.11	328.65	423.65			496.8	522.68	339.08	192.53	103.26	35.41	0
						513	0	32.83	63.47	103.27	181.25	245.86			513	0	13.35	26.81	43.66	82.62	117.61			513	0	79.5	130.81	208.88	325.82	421.45			497.7	526.41	339.86	189.85	104.27	38.51	0
						513.9	0	31.89	61.52	103.38	181.53	242.93			513.9	0	11.28	25.42	43.78	83.23	114.97			513.9	0	76	129.71	206.17	325.33	420.12			498.6	526.3	342.13	191.71	106.13	36.99	0
						514.8	0	32.98	61.97	104.48	179.15	243.39			514.8	0	12.79	26.74	42.61	82.71	116.01			514.8	0	79.18	132.37	209.81	325.79	421.51			499.5	525.89	340.95	191.99	105.4	38.04	0
						515.7	0	33.7	61.68	103.29	181.75	242.24			515.7	0	13.94	25.6	42.56	81.04	116.17			515.7	0	77.81	130.51	208.99	324.6	419.68			500.4	527.39	342.57	193.88	107.03	39.74	0
						516.6	0	33.23	63	103.8	179.5	241.83			516.6	0	14.71	28.1	43.13	81.25	116.48			516.6	0	78.33	132.52	208.88	325.69	419.94			501.3	527.99	342.38	192.41	103.99	37.83	0
						517.5	0	32.77	61.28	103.57	180.26	243.89			517.5	0	12.2	25.59	42.86	79.96	117.3			517.5	0	78.72	132.97	209.29	326.07	421.09			502.2	527.37	343.25	194.87	106.89	39.34	0
						518.4	0	32.36	62.72	104.78	180.04	242.53			518.4	0	12.76	25.79	45.42	80.62	116.61			518.4	0	78.38	132.58	211.46	326.1	420.23			503.1	527.75	341.85	193.54	104.51	37.1	0
						519.3	0	33.92	63.72	104.21	180.81	240.77			519.3	0	13.54	26.7	43.09	81.75	114.41			519.3	0	79.56	132.09	208.19	324.44	419			504	528.17	344.98	193.45	103.54	39.17	0
						520.2	0	33.99	60.59	103.38	177.69	241.08			520.2	0	11.7	24.06	42.68	79.9	115.58			520.2	0	77.02	129.77	207.54	323.43	418.11			504.9	528.31	343.42	194.66	104.78	38.28	0
						521.1	0	31.8	62.07	102.47	177.73	240.08			521.1	0	11.78	23.2	41.28	79.02	113.88			521.1	0	78.73	132.1	207.23	322.36	418.83			505.8	531.23	344.03	195.22	106.61	38.76	0
						522	0	32.67	59.53	103.43	178.36	241.1			522	0	12.51	24.43	41.75	79.29	115.46			522	0	77.71	130	207.79	323.12	418.28			506.7	530.68	344.84	194.54	105.97	40.35	0
						522.9	0	31.57	60.36	103.34	179.09	239			522.9	0	13.21	26.71	44.29	82.46	115.93			522.9	0	78.65	131.35	209.54	325.03	417.94			507.6	529.57	346.06	195.11	107.46	39.45	0
						523.8	0	33.72	62.18	104.69	179.83	242.3			523.8	0	12.97	25.55	43.8	80.28	114.67			523.8	0	77.53	130.41	207.04	322.5	417.43			508.5	529.07	344.38	193.8	105.32	38.25	0
						524.7	0	32.4	60.42	103.59	178.45	238.75			524.7	0	11.73	23.59	42.36	77.67	111.62			524.7	0	76.34	129.75	206.72	321.17	414.42			509.4	532.45	348.91	197.83	107.74	41.51	0
						525.6	0	31.94	60.18	102.57	177.25	236.99			525.6	0	11.2	24.79	41.7	79.49	111.69			525.6	0	77.47	130.46	206.65	322.11	414.36			510.3	529.74	345.33	193.3	106.59	38.5	0
						526.5	0	31.39	61.47	103.72	176.68	239.28			526.5	0	11.77	26.19	44.19	80.26	114.99			526.5	0	77.57	130.49	207.83	320.78	416.88			511.2	533.29	347.62	196.69	107.99	38.95	0
						527.4	0	32.75	61.38	103.86	177.5	240.49			527.4	0	12.14	24.33	43.15	79.12	112.87			527.4	0	75.68	129.42	205.98	320.84	415.38			512.1	531.4	345.95	193.24	106.76	37.3	0
						528.3	0	31.14	59.28	99.74	176.86	239.72			528.3	0	12.55	24.58	42.55	81.24	115.55			528.3	0	76.82	131.62	205.91	322	416			513	533.43	348.47	195.36	106.12	38.06	0
						529.2	0	31.96	59.63	100.83	177.96	237.57			529.2	0	12.41	24.55	41.41	80.94	114.98			529.2	0	77.12	127.75	205.66	321.97	414.47			513.9	536.38	348.31	197.57	108.79	40.38	0
						530.1	0	32.66	62.9	104.05	177.74	238.82			530.1	0	11.93	25.75	41.82	78.33	112.85			530.1	0	77.46	129.68	206.65	320.81	414.91			514.8	537.22	348.96	197.79	108.55	42.34	0
						531	0	32.33	59.77	101.96	176.18	237.94			531	0	12.73	23.9	42.46	79.71	113.88			531	0	77.3	128.68	204.46	321.47	414.42			515.7	532.08	346.96	193.64	103.43	37.68	0
						531.9	0	31.69	59.16	103.62	175.42	238.61			531.9	0	13.4	23.67	42.1	78.44	115.13			531.9	0	78.51	129.57	206.36	320.24	414.87			516.6	537.15	352.27	199.21	108.49	41.2	0
						532.8	0	32.04	64.34	104.29	178.44	240.72			532.8	0	11.78	28.68	44.45	81.56	115.11			532.8	0	78.18	132.11	206.43	321.77	414.87			517.5	533.06	346.45	194.1	108.46	39.42	0
						533.7	0	32.98	61.06	102.72	177.4	237.44			533.7	0	10.8	23.78	41.96	78.62	113.21			533.7	0	77.54	129.86	208.52	322.8	414.49			518.4	534.65	345.53	195.6	104.82	37.19	0
						534.6	0	33.29	60.91	101.01	175.48	236.8			534.6	0	13.34	25.95	42.11	78.78	113.26			534.6	0	76.79	129.45	205.06	319.26	413.47			519.3	534.85	349.19	197.1	106.54	37.56	0
						535.5	0	33.67	58.99	102.55	176.33	236.58			535.5	0	13.53	24.2	42.28	78.22	113.04			535.5	0	77.66	129.23	204.82	319.92	412.81			520.2	535.09	347.7	195.51	105.6	39.84	0
						536.4	0	31.41	59.03	100.82	178.14	233.8			536.4	0	10.86	25.03	41.27	81.64	111.78			536.4	0	77.64	129.04	203.65	320.07	411.01			521.1	536.31	349.57	196.54	109.23	40.29	0
						537.3	0	33.81	60.08	100.83	176.25	235.14			537.3	0	12.59	23.5	42.36	78.69	111.83			537.3	0	77.78	128.23	203.88	319.41	411.31			522	537.46	351.73	197.6	107.8	40.22	0
						538.2	0	32.37	60.95	103.32	175.54	236.28			538.2	0	11.14	28.27	44.63	78.34	113.17			538.2	0	75.32	131.67	208.68	319.25	412.01			522.9	536.31	350	198.1	108.44	38.4	0
						539.1	0	30.27	57.97	101.13	175.66	234.5			539.1	0	11.95	22.89	42.22	78.3	111.55			539.1	0	76.8	125.74	204.57	317.57	410.87			523.8	538.07	351.33	198.06	107.97	39.55	0
						540	0	30.97	61	102.16	177.7	235.67			540	0	10.3	25	43	81.48	111.27			540	0	76.14	128.89	205.88	318.24	410.51			524.7	539.32	352.13	200.07	109.16	40.74	0
						540.9	0	31.47	58.75	98.94	174.83	234.16			540.9	0	12.94	24.85	42.03	80.19	112.3			540.9	0	76.59	127.24	202.67	317.45	410.3			525.6	538.68	350.79	197.88	108.25	39.96	0
						541.8	0	29.91	59.25	101.72	174.4	233.31			541.8	0	10.42	24.91	42.11	78.15	111.57			541.8	0	75.21	128.27	205.08	317.36	410.46			526.5	540.77	352.99	197.37	106.35	37.03	0
						542.7	0	32.03	57.97	100.22	172.71	232.92			542.7	0	13.06	24.74	40.44	77.54	110.38			542.7	0	76.14	128.25	202.85	316.53	407.45			527.4	540.6	352.54	198	109.66	40.4	0
						543.6	0	30.35	59.22	99.65	175.21	234.06			543.6	0	9.81	23.25	40.45	79.23	112.25			543.6	0	75.52	128.43	202.46	316.82	409.84			528.3	539.46	352.89	199.04	107.91	39.25	0
						544.5	0	29.86	59.08	99.48	172.33	232.09			544.5	0	12.63	24.78	42.3	78.56	113.43			544.5	0	75.48	128.45	203.8	315.54	408.17			529.2	542.73	354.48	199.11	109.4	39.27	0
						545.4	0	34.87	61.87	103.26	176.54	235.82			545.4	0	13.56	27.11	43.04	79.57	113.24			545.4	0	76.96	130	204.57	318.44	409.26			530.1	541.62	353.26	199.19	109.47	40.18	0
						546.3	0	32.44	60.53	101.05	175.5	232.15			546.3	0	12.46	25.33	41.46	81.27	111.92			546.3	0	76.48	128.11	203.31	319.76	407.83			531	541.47	354.79	200.43	108.67	40.15	0
						547.2	0	33.97	61.33	102.64	174.02	233.61			547.2	0	14.12	23.98	43.69	78.45	112.58			547.2	0	76.75	127.55	204.83	315.2	408.83			531.9	541.58	353.59	200.13	108.35	39.76	0
						548.1	0	33.37	60.99	101.18	174.29	233.71			548.1	0	12.9	25.3	42.5	78.61	113.28			548.1	0	77.78	129.15	203.07	316.16	407.47			532.8	545.29	356.37	200.96	110.84	38.71	0
						549	0	31.59	58.26	99.86	173.11	231.38			549	0	12.7	24.86	43.05	78.04	112.17			549	0	76.8	126.96	204.92	316.96	408.06			533.7	540.8	353.86	200.89	109.73	38.96	0
						549.9	0	30.34	57.55	99.25	171.69	231.82			549.9	0	12.65	24.28	40.32	78.1	110.26			549.9	0	77.16	126.35	202.68	314.44	407.35			534.6	541.77	352.75	199.6	108.23	39.5	0
						550.8	0	32.22	59.51	99.82	173.38	232.6			550.8	0	13.73	27	43.29	78.49	111.41			550.8	0	76.85	128	203.92	315.48	407.74			535.5	542.87	353.89	199.81	110.38	37	0
						551.7	0	30.75	58.79	100.75	174.59	232.04			551.7	0	11.15	23.61	41.4	79.57	111.68			551.7	0	74.13	126.46	201.99	316.41	408.11			536.4	542.23	353.84	198.41	109.36	37.64	0
						552.6	0	33.12	61.37	101.09	176.31	234.52			552.6	0	14.05	27.14	43.09	78.45	110.96			552.6	0	77.66	129.36	203.39	315.02	406.68			537.3	544.12	356.31	201.29	109.63	40.45	0
						553.5	0	32.69	60.06	98.69	175.18	231.73			553.5	0	15.06	25.35	42.3	80.69	111.06			553.5	0	76.85	127.21	202.99	316.28	407.09			538.2	543.97	356.9	200.45	111.67	39.82	0
						554.4	0	31.79	61.45	100.99	171.82	233.69			554.4	0	11.47	24.43	40.32	76.95	109.75			554.4	0	75.48	128.73	203.42	314.09	406.67			539.1	544.21	355.42	198.08	108.2	40.06	0
						555.3	0	31.41	57.39	98.57	171.95	229.55			555.3	0	11.03	22.8	38.67	77.96	108.23			555.3	0	75.88	126.42	200.01	314.55	404.8			540	544.07	355.34	200.57	108.81	39.98	0
						556.2	0	31.33	60.65	98.95	172.36	230.29			556.2	0	13.45	24.68	41.28	79.69	108.83			556.2	0	77.04	129.63	203.2	315.39	404.23			540.9	546.15	356.55	201.53	110.53	40.86	0
						557.1	0	30.83	59.48	98.12	172.57	231.46			557.1	0	12.78	27.61	39.57	79.79	111.65			557.1	0	74.51	129.42	201.31	315.43	405.9			541.8	546.31	357.78	202.04	111.91	39.94	0
						558	0	31.94	60.32	99.07	171.93	230.14			558	0	13.63	26.88	42.34	78.98	111.45			558	0	78.49	130.86	202.8	315.63	406			542.7	548.22	359.11	201.47	109.65	40.78	0
						558.9	0	32.48	61.96	100.82	174.05	231.47			558.9	0	11.85	25.78	42.82	78.19	111.35			558.9	0	75.65	129.83	204.62	316.08	406.83			543.6	545.65	356.13	200.27	108.67	37.6	0
						559.8	0	31.51	58.03	99.67	173.17	230.85			559.8	0	11.54	24.08	41.46	78.8	111.24			559.8	0	77.59	128.65	203.79	315.9	405.12			544.5	547.08	361.04	202.08	110.81	40.36	0
						560.7	0	29.79	58.04	98.05	170.9	227.52			560.7	0	11.61	24.79	40.28	77.21	109.16			560.7	0	75.37	127.61	202.22	313.42	403.09			545.4	547.38	357.44	202.3	110.93	43.35	0
						561.6	0	29.08	57.63	97.61	172.31	230.2			561.6	0	11.47	24.24	41	78	112.39			561.6	0	75.09	126.43	201.45	315.21	404.04			546.3	546.46	357	200.76	109.69	39.44	0
						562.5	0	31.02	58.66	98.12	171.35	230.4			562.5	0	11.45	25.48	40.88	77.69	111.85			562.5	0	74.98	127	198.95	313.31	404.13			547.2	548.56	358.15	203.07	111.87	41.33	0
						563.4	0	30.5	57.59	98.53	170.42	228.33			563.4	0	11.59	24.59	41.92	78.37	111.06			563.4	0	74.89	125.87	200.81	312.76	403.89			548.1	547.97	356.69	200.43	110.01	39.3	0
						564.3	0	31.84	58	99.97	172.2	228.16			564.3	0	10.97	25.5	41.98	78.99	109.25			564.3	0	73.8	125.88	202.21	312.26	401.41			549	547.58	358.02	203.87	113.58	41.17	0
						565.2	0	31.11	57.81	98.72	168.73	227.94			565.2	0	12.47	24.28	40.73	76.04	108.02			565.2	0	75.42	124.88	201.64	310.84	401.35			549.9	547.01	356.71	201.64	110.81	37.92	0
						566.1	0	28.52	56.97	97.82	169.8	229.03			566.1	0	11.23	25.25	42.09	77.73	110.75			566.1	0	73.29	125.39	199.56	309.93	401.52			550.8	550.58	360.58	205.64	112.86	42.7	0
						567	0	32.39	61.27	99.78	171.76	230.82			567	0	13.62	26.83	41.45	78.22	109.81			567	0	78.07	129.24	202.79	314.31	402.25			551.7	552.57	365.02	206.84	116.03	44.75	0
						567.9	0	28.72	56.3	97.56	171.25	226.24			567.9	0	9.22	24.76	41.69	78.8	109.28			567.9	0	73.37	126.55	201.05	312.73	401.6			552.6	552.37	362.9	203.92	113.22	42.48	0
						568.8	0	32.01	57.92	98.9	169.81	226.59			568.8	0	13.93	23.67	43.68	78.24	110.23			568.8	0	74.77	125.07	201.66	311.12	402.03			553.5	551.17	362.41	205.35	111.03	41.74	0
						569.7	0	31.52	58.38	99.59	169.32	230.08			569.7	0	13.8	25.04	42.61	76.86	110.6			569.7	0	75.41	126.52	200.46	312.38	402.88			554.4	550.44	358.82	202.68	112.5	38.36	0
						570.6	0	29.41	57.87	97.29	170.98	228.24			570.6	0	11.74	23.81	42.88	79.65	109.45			570.6	0	74.17	126.85	199.16	310.99	401.54			555.3	550.06	360.07	203.32	112.99	39.76	0
						571.5	0	30.69	59.84	100.21	170.19	230.57			571.5	0	11.56	25.11	40.7	77	110.06			571.5	0	73.91	127.16	201.12	310.89	401.69			556.2	552.45	363.07	204.67	113.21	39.53	0
						572.4	0	31.46	57.89	97.06	171.48	229.11			572.4	0	14.17	25.78	39.8	78.54	110.21			572.4	0	76.32	127.21	200.55	312.51	402.1			557.1	550.33	362.63	203.3	114.77	39.73	0
						573.3	0	32.43	58.85	98.24	172.78	228.35			573.3	0	13.07	24.44	42.36	79.1	109.75			573.3	0	76.1	127.1	200.02	313.94	400.37			558	553.85	363.54	206.01	113.31	41.51	0
						574.2	0	31.05	59.02	96.18	171.43	226.21			574.2	0	10.74	25.08	41.92	77.96	109.15			574.2	0	74.83	126.38	200.14	313.25	400.47			558.9	553.13	362.95	205.94	115.31	42.81	0
						575.1	0	31.78	57.82	98.86	169.78	227.7			575.1	0	12.69	22.76	41.57	76.26	110.34			575.1	0	75.71	127.12	200.99	311.03	399.49			559.8	553.11	362.41	207.2	112.69	40.2	0
						576	0	30.04	59.74	98.67	170.42	226.74			576	0	10.94	24.22	41.55	76.33	110.38			576	0	75.35	128.77	200.53	312.02	401.18			560.7	554.82	361.63	204.53	113.93	40.71	0
						576.9	0	31.38	59.31	98.84	169.73	229.41			576.9	0	12.76	24.56	42.18	78.53	111.89			576.9	0	76.03	127.72	201.37	311.97	402.08			561.6	554	363.42	205.96	115.59	40.77	0
						577.8	0	32.19	57	97.37	170.95	226.56			577.8	0	12.91	23.82	42.05	78.48	108.29			577.8	0	75.23	125	199.03	311.73	398.61			562.5	553	362.71	203.43	114.05	39.31	0
						578.7	0	32.04	60.47	98.57	169.51	226.44			578.7	0	11.8	25.79	40.72	76.55	108.09			578.7	0	76.03	127.61	201.71	310.51	399.4			563.4	556.79	364.66	205.53	114.8	43.88	0
						579.6	0	29	57.44	98.36	167.62	223.31			579.6	0	11.42	23.61	43.15	76.67	106.59			579.6	0	73.62	124.59	199.84	308.58	396.96			564.3	554.91	363.63	207.02	115.4	42.05	0
						580.5	0	31.65	58.92	98.76	169.79	227.16			580.5	0	13.02	25.96	44.15	76.95	111.26			580.5	0	75.67	126.84	201.61	309.63	399.68			565.2	555.56	364.13	206.48	114.86	41.73	0
						581.4	0	30.48	57.05	98.83	168.98	225.99			581.4	0	12.04	25.42	42.35	78.16	109.26			581.4	0	75.9	125.44	199.4	308.78	399.29			566.1	555.74	365.31	207.42	114.98	42.83	0
						582.3	0	28.78	57.65	95.31	169.16	225.92			582.3	0	12.78	23.27	41.55	78.49	110.32			582.3	0	73.67	125.58	199.05	312.43	397.1			567	554.64	364.37	206.46	113.41	41.14	0
						583.2	0	30.61	58.6	97.66	168.48	226.39			583.2	0	12.56	25.68	42.51	77.77	110.96			583.2	0	74.61	124.78	198.19	309.62	397.83			567.9	555.96	366.02	209.46	115.85	43.78	0
						584.1	0	30.38	56.61	95.89	167.75	224.5			584.1	0	12.51	25.89	40.6	78.15	109.58			584.1	0	74.98	125.36	197.65	309.78	397.72			568.8	557.09	365.75	207.72	118.64	41.35	0
						585	0	31.13	58.42	97.5	168.89	225.96			585	0	12.72	22.48	40.42	76.43	108.6			585	0	75.92	124.44	199.28	308.59	397.11			569.7	556.18	364.67	205.78	115.29	41.28	0
						585.9	0	33	59.76	97.74	172.05	226.07			585.9	0	12.84	25.63	42.51	77.9	109.27			585.9	0	76.56	127.29	200.34	312.05	397.44			570.6	556.63	365.36	207.46	115.35	42.39	0
						586.8	0	31.23	58.39	97.85	169.21	226.04			586.8	0	10.61	23.25	39.62	75.57	105.57			586.8	0	73.29	125.4	197.26	307.38	394.96			571.5	554.18	363.3	205.97	112.93	39.44	0
						587.7	0	31.01	56.35	98.75	167.44	226.42			587.7	0	12.57	22.96	40.93	76	108.24			587.7	0	74.29	124.97	197.82	307.16	394.82			572.4	558.57	365.54	208.49	115.78	42.9	0
						588.6	0	31.8	59.11	98.5	170.12	228			588.6	0	13.99	26.21	42.58	78.72	110.95			588.6	0	76.62	126.82	199.67	310.45	399.27			573.3	555.12	364.45	206.63	113.03	38.82	0
						589.5	0	29.83	57.96	96	169.63	224.56			589.5	0	13.15	22.97	40.61	77.15	107.84			589.5	0	74.42	124.19	196.99	308.95	395.88			574.2	556.97	366.02	208.46	115.67	42.93	0
						590.4	0	29.91	57.72	98.68	169.05	226.04			590.4	0	11.86	24.64	41.89	76.2	109.56			590.4	0	72.67	126.04	199.62	309.69	397.29			575.1	558.58	367.15	207.96	114.74	42.2	0
						591.3	0	29.7	56.2	95.97	168.54	224.16			591.3	0	10.03	23.5	40.21	77.72	107.08			591.3	0	74.49	125.67	199.34	309.43	395.46			576	558.22	365.37	206.94	115.4	40.69	0
						592.2	0	31.32	58.52	98.18	170.03	226.53			592.2	0	12.76	25.33	41.17	77.32	108.46			592.2	0	75.62	126.69	198.68	308.71	396.15			576.9	560.78	368.24	206.99	117.38	42.17	0
						593.1	0	30.68	56.99	97.52	170.17	224.24			593.1	0	12.14	23.29	39.76	77.76	106.34			593.1	0	75.11	124.92	198.27	309.68	394.6			577.8	559.96	368.05	208.64	116.46	41.2	0
						594	0	29.83	56.2	95.96	168.68	222.66			594	0	11.62	23.97	40.41	75.38	106.57			594	0	75.35	125.41	198.72	308.42	396.69			578.7	558.51	366.69	207.71	112.74	40.26	0
						594.9	0	29.58	56.08	96.05	166.12	223.66			594.9	0	10.03	24.22	39.76	75.05	104.43			594.9	0	73.81	125.64	198.52	306.49	393.42			579.6	559.24	369.03	210.13	116.76	40.49	0
						595.8	0	29.94	58.16	96.24	166.53	222.99			595.8	0	11.92	25.93	41.2	77.67	108.56			595.8	0	74.32	124.54	198	307.83	393.11			580.5	559.27	368.37	208.44	115.13	38.92	0
						596.7	0	30.71	57.88	97.18	168.33	222.68			596.7	0	10.51	24.61	38.2	74.12	105.85			596.7	0	74.77	125.66	197.61	307.54	394.13			581.4	558.85	368.95	208.59	115.84	40.62	0
						597.6	0	31.16	58.7	98.19	168.67	225.09			597.6	0	12.93	26.14	41.32	76.78	108.24			597.6	0	74.08	125.88	197.22	306.41	395.3			582.3	561.29	369.09	208.88	115.3	41.07	0
						598.5	0	30.79	57.26	99.18	166.72	224			598.5	0	12.24	25.27	42.19	76.76	108.7			598.5	0	73.81	124.48	200.49	307.98	394.49			583.2	561.11	370.68	210.69	118.9	41.54	0
						599.4	0	29.79	57.27	98.09	167.59	222.49			599.4	0	12.35	26.21	42.11	76.85	108.42			599.4	0	74.68	124.47	197.61	308.25	394.49			584.1	561.87	369.05	208.95	116.71	41.4	0
						600.3	0	32.04	59.54	96.76	166.28	223.61			600.3	0	12.7	23.69	39.71	76.49	107.94			600.3	0	76.24	125.98	199.38	309.25	395.63			585	560.99	369.29	208.61	115.77	41.52	0
						601.2	0	30.1	56.02	97.99	167.3	222.24			601.2	0	13.92	26.23	42.87	79.64	108.49			601.2	0	75.91	128.56	199.52	309.44	394.46			585.9	560.66	367.52	209.75	115.72	38.64	0
						602.1	0	29.94	55.26	95.34	166.99	220.62			602.1	0	10.98	22.27	40.17	76.22	103.42			602.1	0	73.66	124.69	196.91	308.03	392.98			586.8	561.39	368.78	209.9	117.3	39.71	0
						603	0	29.83	59.77	96.6	168.98	223.52			603	0	10.98	25.12	39.56	78.23	106.48			603	0	72.94	125.5	195.6	307.26	393.56			587.7	559.43	366.55	205.63	113.24	39.92	0
						603.9	0	28.17	57.25	95.44	167.88	223.78			603.9	0	10.3	23.45	38.77	76.61	106.63			603.9	0	72.06	125.07	196.74	306.71	392.69			588.6	563	371.01	209.77	118.33	43.61	0
						604.8	0	32.71	56.61	98.03	168.21	222			604.8	0	12.08	22.93	40.6	76.55	105.96			604.8	0	73.34	122.81	196.87	305.8	391.71			589.5	561.6	369.22	210.72	116.1	41.73	0
						605.7	0	29.65	56.31	96.09	166.09	221.53			605.7	0	11.6	24.44	41.01	76.45	108.28			605.7	0	76.41	125.23	198.34	305.71	393.61			590.4	562.89	369.79	210.4	118.17	42.87	0
						606.6	0	28.74	57.74	94.25	166.94	221.93			606.6	0	9.61	24.05	39.64	75.43	106.35			606.6	0	73.81	125.73	196.49	306.67	393.62			591.3	561.87	370.01	209.72	115.11	40.86	0
						607.5	0	29.19	56.56	95.78	165.76	220.31			607.5	0	12.38	26.33	41.17	76.49	106.16			607.5	0	77.2	127.32	199.77	308.44	393.3			592.2	563.21	368.16	208.49	115.24	39.87	0
						608.4	0	28.25	56.03	93.25	165.54	222.05			608.4	0	11.68	23.77	40.97	77.02	108.02			608.4	0	74.24	124.04	196.11	305.44	392.1			593.1	562.56	371.59	211.32	116.25	40.94	0
						609.3	0	31.46	57.52	97.47	165.41	220.08			609.3	0	13.39	25.56	42.32	76.23	105.47			609.3	0	75.03	124.01	198.8	303.71	391.35			594	563.04	371.14	210.66	117.2	43.35	0
						610.2	0	30.06	57.34	96.47	166.37	221.29			610.2	0	10.04	22.33	39.56	76.1	103.93			610.2	0	73.7	122.5	196.18	306.03	389.24			594.9	562.99	369.75	209.59	116.1	38.81	0
						611.1	0	29.04	56.66	94.75	164.39	219.55			611.1	0	9.66	24.71	39.24	74.46	105.58			611.1	0	71.1	124.07	196.15	304.56	389.81			595.8	565.03	370.43	211.61	116.29	41.35	0
						612	0	29.54	56.46	96.91	166.6	220.35			612	0	10.65	24.76	41.1	74.6	106.38			612	0	74.2	124.24	197.64	305.43	391.26			596.7	564.42	374.25	211.1	117.45	42.14	0
						612.9	0	28.67	55.43	94.72	165.77	221.94			612.9	0	11.17	23.36	41.45	77.28	107.96			612.9	0	74.64	124.47	196.49	305.16	392.46			597.6	564.32	371.34	210.92	117.83	43.1	0
						613.8	0	29.98	58.29	97.67	167.35	222.5			613.8	0	11.81	24.92	39.73	76.12	106.8			613.8	0	74.32	122.12	194.48	304.52	390.37			598.5	565.87	373.77	212.98	119.39	42.37	0
						614.7	0	31.16	56.7	94.29	167.01	220.99			614.7	0	10.76	22.09	38.53	75.33	106.16			614.7	0	74.05	123.4	195.11	304.83	390.18			599.4	566.95	371.2	210.25	118.49	39.98	0
						615.6	0	29.11	57.76	95.43	165.84	221.84			615.6	0	11.79	25.54	41.13	76.54	106.12			615.6	0	73.19	124.62	195.55	305.9	389.38			600.3	565.66	373.98	212.3	118.13	43.08	0
						616.5	0	28.65	58.26	96.35	165.58	221.07			616.5	0	12.1	26.11	41.72	75.85	107.25			616.5	0	75.32	126.63	196.75	302.51	390.99			601.2	565.31	373.84	211.75	119.24	43.19	0
						617.4	0	29.68	56.07	95.34	164.22	219.85			617.4	0	12.33	25.52	41.24	75.15	106.4			617.4	0	74.2	124.52	196.23	303.59	390.92			602.1	564.2	372.93	210.83	116.23	40.72	0
						618.3	0	30.03	58.3	95.47	164.21	219.72			618.3	0	10.46	25.16	39.95	74.69	105.12			618.3	0	73.35	124.45	197.36	304.14	389.97			603	564.22	368.82	210.62	116.66	40.89	0
						619.2	0	29.73	55.45	95.02	165.45	220.34			619.2	0	11.23	21.7	40.08	76.18	106.27			619.2	0	75.04	124.74	196	305.21	390.3			603.9	566.83	374.48	212.84	117.45	40.67	0
						620.1	0	28.42	56.62	96.54	165.29	220.43			620.1	0	11.72	23.66	41.46	74.22	106.14			620.1	0	73.78	124.48	196.93	302.91	390.11			604.8	567.39	372.97	212.45	120.85	44.55	0
						621	0	28.68	54.42	92.69	165.72	216.37			621	0	9.71	23.18	39.09	75.08	103.19			621	0	70.41	122.72	193.38	303.55	383.97			605.7	566.36	372.67	213.17	118.33	42.08	0
						621.9	0	27.93	53.38	93.61	163.82	217.68			621.9	0	10.43	21.83	39.15	73.28	103.99			621.9	0	74.5	123.31	195.79	305.13	390.13			606.6	569.18	375.38	213	118.94	43.57	0
						622.8	0	29.53	56.99	95.2	165.55	218.36			622.8	0	11.21	23.18	38.83	72.8	104.2			622.8	0	73.79	123.33	194.08	301.57	386.75			607.5	569.39	374.64	213.88	120.36	45.02	0
						623.7	0	31.63	55.67	94.98	163.75	222.05			623.7	0	12.02	23.23	39.6	74.97	106.03			623.7	0	74.16	122.68	193.82	301.22	388.92			608.4	566.86	375.13	212.3	117.02	42.61	0
						624.6	0	31.75	55.95	97.19	164.88	220.79			624.6	0	11.08	21.91	38.8	72.99	105.53			624.6	0	73.94	122.01	195.78	302.05	389.57			609.3	570.01	374.79	213.08	120.01	43.14	0
						625.5	0	30.46	55.99	94.55	163.98	218.08			625.5	0	11.49	23.73	39	74.56	103.91			625.5	0	72.96	122.59	194.18	301.93	386.88			610.2	569.07	374.14	213.47	118.42	44.97	0
						626.4	0	29.13	56.38	93.09	165.29	218.46			626.4	0	10.19	22.93	40.29	76.4	105.14			626.4	0	74.11	123.71	194.89	303.96	387.12			611.1	566.83	373.76	212.95	118.63	42.99	0
						627.3	0	29.22	57.07	93.33	162.87	218.25			627.3	0	12.74	24.73	40.09	74.05	105.53			627.3	0	75.28	123.94	195.05	300.9	387.6			612	564.94	372.57	210.58	116.38	41.8	0
						628.2	0	26.52	54.62	93.38	162.6	216.93			628.2	0	9.55	22.77	39.59	75.38	103.98			628.2	0	71.44	122.25	194.28	302.89	386.63			612.9	567.38	374.36	212.94	117.3	40.57	0
						629.1	0	31.19	58.73	95.2	163.6	219.34			629.1	0	14.33	26.61	41.04	76.29	107.27			629.1	0	73.23	124.02	193.38	300.98	386.31			613.8	569.45	377.31	214.99	120.53	45.24	0
						630	0	28.44	56.71	93.2	164.49	218.59			630	0	11.61	25.71	39.67	75.99	105.76			630	0	73.92	124.14	194.56	302.1	388.73			614.7	569.46	374.76	213.91	120.01	43.16	0
						630.9	0	28.02	52.77	90.84	162.72	216.16			630.9	0	11.1	22.19	38.52	74.2	105.11			630.9	0	72.56	121.76	191.38	299.74	385.19			615.6	569	372.37	212.87	117.18	41.42	0
						631.8	0	28.88	56.18	93.26	164.01	218.28			631.8	0	11.21	24.66	40.24	74.42	104.12			631.8	0	72.56	123.52	193.9	301.86	386.33			616.5	569.06	376.65	214.98	118.73	42.61	0
						632.7	0	29.36	57.12	93.37	164.21	220.15			632.7	0	11.61	23.21	39.04	74.53	104.24			632.7	0	74.9	124.22	193.21	302.59	385.77			617.4	566.75	373.74	212.55	118.95	42.26	0
						633.6	0	29.47	55.34	93.38	162.06	218.4			633.6	0	11.13	23.25	40.38	72.86	104.7			633.6	0	74.22	122.5	195.79	301.11	388.3			618.3	570.17	375.76	213.9	118.55	42.78	0
						634.5	0	30.15	56.45	93.04	163.22	216.31			634.5	0	12.74	23.69	38.38	74.06	104.62			634.5	0	72.61	123.27	192.74	301.59	384.67			619.2	570.25	376.82	213.82	120.75	42.02	0
						635.4	0	29.51	56.76	94.92	163.69	218.42			635.4	0	11.91	24.59	40.25	74.94	104.1			635.4	0	72.8	123.34	193.63	301.72	386.96			620.1	570.57	374.68	214.66	120.28	41.84	0
						636.3	0	28.85	57.65	94.33	162.08	216.28			636.3	0	11.18	24.65	38.22	73.82	101.73			636.3	0	72.29	122.29	194.36	301.7	384.98			621	571.04	379.89	216.41	121.56	43.01	0
						637.2	0	28.76	55.53	93.3	164.86	216.15			637.2	0	11.25	22.69	39.23	75.84	104.01			637.2	0	73.65	122.68	194.03	302.73	385.27			621.9	570.96	378.2	213.48		42.34	0
						638.1	0	30.72	55.62	94.37	161.89	217.19			638.1	0	12.84	23.52	40.29	73.5	103.86			638.1	0	74.39	124.05	194.17	301.68	382.88			622.8	569.59	375.55	214.79	118.94	41.93	0
						639	0	28.94	57.48	94.92	162.28	215.33			639	0	13.54	25.65	41.84	76	106.75			639	0	73.61	123.56	194.59	301.25	383.76			623.7	568.04	374.79	212.38	117.79	42.5	0
						639.9	0	27.83	55.81	93.24	163.39	217.05			639.9	0	10.13	22.73	38.68	75	105.26			639.9	0	70.18	121.55	191.49	300.15	384.89			624.6	568.83	376.52	214.93	117.96	41.68	0
						640.8	0	30.45	57.24	96.37	164.51	217.6			640.8	0	13.22	26.47	41.04	75.93	105.32			640.8	0	74.22	125.94	195.17	302.15	386.59			625.5	567.39	376.36	213.11	117.88	41.94	0
						641.7	0	28.2	56.29	90.64	162.49	217.43			641.7	0	9.79	24.41	37.04	74.64	104.38			641.7	0	72.43	124.15	193.26	301.74	385.72			626.4	569.18	374.59	213.83	117.58	39.47	0
						642.6	0	29.47	55.17	92.78	162.08	217.53			642.6	0	11.23	23.77	38.5	74.94	105.28			642.6	0	72.13	122.63	192.8	298.88	385.42			627.3	570.71	377.68	216.51	120.86	42.72	0
						643.5	0	29	57.01	94.4	165.39	217.53			643.5	0	11.85	24.92	39.9	75.53	103.57			643.5	0	71.97	123.42	194.17	301.58	383.3			628.2	568.89	375.98	212.44	119.24	41.34	0
						644.4	0	29.9	57.06	95.32	163.79	218.76			644.4	0	12.2	25.79	40.44	75.18	105.39			644.4	0	72.6	123.42	193.85	300.9	383.11			629.1	570.16	379.31	216.75	121.44	42.71	0
						645.3	0	27.68	54.9	91.38	159.93	214.99			645.3	0	11.57	23.64	38.61	71.95	102.58			645.3	0	72.63	121.39	192.97	298.63	381.9			630	572.58	379.14	215.59	120.23	43.38	0
						646.2	0	29.59	55.93	96.42	163.69	217.3			646.2	0	10.8	24.91	42.09	76.43	103.72			646.2	0	72.66	121.39	194.82	300.75	384.89			630.9	573.69	378.26	216.92	121.26	44.6	0
						647.1	0	30.59	56.28	92.46	162.89	216.74			647.1	0	11.71	24.61	37.83	73.9	105.04			647.1	0	72.65	121.42	191.07	299.45	383.71			631.8	570.8	376.79	214.4	119.29	42.14	0
						648	0	28.59	56.77	93.62	163.5	217.82			648	0	11.26	23.15	39.29	74.05	105.73			648	0	70.95	120.61	192.48	298.85	383.7			632.7	572.17	377.33	214.34	121.19	42.04	0
						648.9	0	29.06	54.87	92.14	161.97	215.41			648.9	0	11.44	23.97	38.17	74.08	105.54			648.9	0	70.5	120.1	188.95	298.19	382.15			633.6	573.16	381.65	218.61	121.53	45.42	0
						649.8	0	29.93	53.49	92.23	161.08	214.99			649.8	0	10.63	22.39	38.91	74.08	104.15			649.8	0	71.85	121.24	193.05	299.43	384.62			634.5	573.97	377.75	216.65	119.85	42.3	0
						650.7	0	29	56.02	94.87	165.56	216.04			650.7	0	9.18	22.83	41.06	74.82	103.16			650.7	0	71.61	120.97	191.4	299.18	382.27			635.4	571.52	378.41	215.32	121.29	45.24	0
						651.6	0	28.31	54.43	93.8	163.75	215.72			651.6	0	11.29	23.21	41.18	75.24	104.72			651.6	0	71.93	120.71	193.6	298.78	381.71			636.3	574.46	381.75	216.41	122.5	45.06	0
						652.5	0	30.42	52.95	93.89	164.02	215.24			652.5	0	11.68	23.13	40.45	75.33	104.46			652.5	0	72.39	121.27	191.94	299.61	381.76			637.2	575.1	380.04	216.54	123.23	42.27	0
						653.4	0	27.55	56.43	90.91	161.55	214.43			653.4	0	12.32	24.14	40.15	76.81	104.49			653.4	0	70.29	121.87	191.47	298.94	381.42			638.1	572.91	380.27	219.37	121.49	46.88	0
						654.3	0	27.56	55.06	91.18	160.41	214.11			654.3	0	11.09	23.62	39.89	73.15	103.46			654.3	0	71.1	122.94	192.54	297.63	381.82			639	571.63	379.27	214.37	121.02	43.01	0
						655.2	0	28.21	54.67	91.86	161	213.41			655.2	0	9.03	21.03	37.76	71.19	101.72			655.2	0	71.54	118.99	190.91	297.92	379.73			639.9	571.89	377.42	215.29	120.43	43.28	0
						656.1	0	28.52	55.89	92.8	161.23	214.35			656.1	0	11.96	23.54	37.7	74.35	102.37			656.1	0	71.02	120.94	189.51	298.07	379.09			640.8	571.45	380.5	218.42	120.14	44.81	0
						657	0	31.18	56.47	94.85	163.53	217.58			657	0	10.65	23.8	39.7	75.43	103.61			657	0	73.21	123.24	193.39	298.61	382.57			641.7	573.57	380.13	217.37	122.42	43.25	0
						657.9	0	27.96	54.12	91.93	162.66	213.56			657.9	0	10.9	23.75	38.06	75.33	103.67			657.9	0	72.74	121.57	190.92	300.45	379.62			642.6	577.19	382.04	219.21	124.25	46.16	0
						658.8	0	29.78	55.44	93.39	162.07	215.4			658.8	0	10.88	22.96	39.37	73.53	104.36			658.8	0	73.23	122.52	192.39	298.68	381.63			643.5	575.19	382.43	219.5	121.9	43.7	0
						659.7	0	31.36	57.18	95.42	164.83	218.24			659.7	0	12.97	23.9	40.08	75.85	106.38			659.7	0	73.05	123.54	192.66	298.16	382.64			644.4	576.36	382.99	219.38	123.92	45.71	0
						660.6	0	29.8	54.46	93.85	160.76	211.96			660.6	0	12.75	23.82	40.66	74.17	103.89			660.6	0	72.12	120.96	192.28	297.44	379.62			645.3	576.65	384.44	219.87	124.32	45.52	0
						661.5	0	29.47	58.04	92.93	162.67	215.01			661.5	0	10.53	25.45	39.68	74.17	103.01			661.5	0	73.33	121.03	191.63	298.52	379.83			646.2	575.22	380.75	216.94	123.03	42.51	0
						662.4	0	30.06	56.65	93.67	161.04	214.05			662.4	0	11.46	23.3	38.93	71.78	102.73			662.4	0	72.63	120.86	192.67	297.43	381.14			647.1	575.29	381.93	218.18	122.25	46.27	0
						663.3	0	30.14	53.74	93.21	161.38	213.43			663.3	0	11.03	22.94	39.57	73.75	104.35			663.3	0	73.77	121.4	191.97	299.32	380.14			648	578.43	384.74	219.57	125.68	47.07	0
						664.2	0	29.48	56.27	92.93	161.28	215.68			664.2	0	12.13	24	39.47	74.64	103.89			664.2	0	73.13	121.23	191.78	296.9	381.27			648.9	577.87	383.26	218.99	123.22	44.53	0
						665.1	0	30.28	55.75	92.53	162.11	213.62			665.1	0	11.39	24.01	37.42	72.13	104.42			665.1	0	72.66	122.27	190.72	297.67	380.48			649.8	574.51	381.84	219.56	122.95	44.26	0
						666	0	28.15	54.88	91.69	160.51	214.15			666	0	11.03	23.68	39.82	75.09	105.62			666	0	71.64	121.3	191.24	296.99	380.97			650.7	574.74	381.05	216.44	122.02	41.15	0
						666.9	0	30.02	55.35	92.64	160.67	212.83			666.9	0	11.41	22.41	39.64	71.96	101.89			666.9	0	72.3	120.96	192.1	296.18	379.07			651.6	577.39	383.71	219.53	126.27	45.36	0
						667.8	0	28.31	55.46	91.54	159.09	213.22			667.8	0	12.56	23.42	38.35	73.48	103.11			667.8	0	70.5	120.91	189.5	295.65	378.21			652.5	577.67	383.31	220.83	123.49	45.46	0
						668.7	0	29.41	55.13	91.18	161.24	213.95			668.7	0	11.07	23.92	36.8	74.61	102.92			668.7	0	71.13	121.05	189.81	296.77	378.85			653.4	576.99	383.28	218.08	123.53	46.18	0
						669.6	0	28.19	54.25	91.17	160.34	212.33			669.6	0	10.4	23.46	37.92	72.03	103.04			669.6	0	73.52	121.16	189.7	296.03	379.97			654.3	578.79	384.04	218.98	124.99	45.03	0
						670.5	0	27.6	54.26	89.92	157.59	212.47			670.5	0	9.03	20.94	36.39	70	101.34			670.5	0	69.05	117.84	189.06	292.84	377.76			655.2	577.81	384.52	220.31	124.23	45.27	0
						671.4	0	30.81	55.25	93.01	160.89	213.78			671.4	0	11.29	23.6	39.51	74.48	104.01			671.4	0	72.54	120.5	191.17	295.43	378.05			656.1	575.91	382.69	219.68	123.61	44.7	0
						672.3	0	29.68	54.98	90.94	160.69	212.31			672.3	0	12.39	23.13	35.65	73.87	101.26			672.3	0	72.3	121.36	189.64	297.18	379.28			657	577.66	382.07	219.37	125.6	45.76	0
						673.2	0	29.86	54.64	92.02	160.46	212.34			673.2	0	13.64	25.55	40.66	75.81	105.28			673.2	0	73.84	122.92	191.22	297.66	378.36			657.9	577.71	386.1	220.51	125.1	46.66	0
						674.1	0	30.43	56.68	92.92	163.41	213.36			674.1	0	13.14	25.31	40.05	75.88	104.32			674.1	0	72.39	121.24	191.61	297.02	380.16			658.8	579.32	383.46	219.56	125.99	44.75	0
						675	0	28.01	55.58	92.09	159.98	213.18			675	0	9.97	23.19	38.87	73.54	102.71			675	0	71.43	120.6	190.5	296.61	378.06			659.7	579.2	384.33	219.02	123.94	43.53	0
						675.9	0	26.83	53.76	88.78	157.03	210.74			675.9	0	10.4	23.51	37.34	73.12	103.52			675.9	0	69.22	120.6	187.96	293.23	376.11			660.6	577.94	380.72	219.17	124.85	46.01	0
						676.8	0	27.6	55.41	91.38	159.02	212.16			676.8	0	11.58	23.57	38.16	71.92	101.27			676.8	0	68.91	119.66	186.66	293.59	374.86			661.5	578.23	383.26	218.2	124.41	43.51	0
						677.7	0	31.06	56.89	93.21	160.84	212.44			677.7	0	13.31	24.45	39.48	75.41	104.55			677.7	0	72.58	123.1	191.09	295.57	377.93			662.4	579.29	384.63	220.83	123.03	44.31	0
						678.6	0	27.61	53.28	92.19	157.52	211.31			678.6	0	10.26	23.47	40.58	73.41	102.66			678.6	0	71.44	120.05	190.14	293.78	376.46			663.3	579.57	384.51	219.03	125.29	45.86	0
						679.5	0	29.08	55.56	91.91	159.57	214.49			679.5	0	12.59	24.86	39.45	73.51	104.29			679.5	0	69.59	120.1	189.6	294.76	377.49			664.2	575.17	384.25	219.98	123.94	42.58	0
						680.4	0	28.39	52.9	91.43	162.36	212.12			680.4	0	10.97	21.35	37.97	74.33	102.02			680.4	0	72.18	118.59	188.17	296.42	376.35			665.1	577.98	381.57	217.9	123.36	41.27	0
						681.3	0	27.7	56.02	92.57	158.2	212.84			681.3	0	11.31	24.65	39.62	72.11	102.2			681.3	0	71.23	122.18	190.31	296.13	377.61			666	578.68	385.14	222.17	126.03	46.02	0
						682.2	0	27.31	52.99	90.01	157.89	210.85			682.2	0	8.41	22.07	35.66	71.02	102.25			682.2	0	69.29	118.1	187.39	293.46	376			666.9	581.17	387.15	221.47	124.44	45.13	0
						683.1	0	30.38	55.09	92.15	161.2	212.37			683.1	0	14.13	26.01	40.64	76.68	105.46			683.1	0	72.27	120.82	189.61	294.57	378.25			667.8	579.68	383.16	219.68	125.03	45.98	0
						684	0	28.46	54.42	92.16	160.75	211.92			684	0	12.6	23.68	39.28	75.1	102.84			684	0	71.02	119.92	188.95	294.54	376.21			668.7	578.46	386.12	219.97	123.4	44.87	0
						684.9	0	28.67	55.19	90.76	158.78	210.68			684.9	0	10.78	24.48	37.75	72.06	101.09			684.9	0	70.49	119.26	187.16	292.36	373.36			669.6	579.73	383.15	219.48	124.03	43.31	0
						685.8	0	27.39	52.48	91.35	160.02	209.6			685.8	0	10.34	21.76	37.61	73.47	100.58			685.8	0	70.44	119.52	188.1	292.63	373.39			670.5	578.69	384.71	221.49	124.03	46.07	0
						686.7	0	28.97	54.18	90.84	159.17	207.73			686.7	0	12.24	23.34	39	72.9	102.26			686.7	0	71.54	120.46	189.8	294.48	374.34			671.4	579.15	383.76	219.92	123.96	45.39	0
						687.6	0	28.01	53.53	90.19	157.62	209.8			687.6	0	12.25	23.99	40.34	73.72	101.76			687.6	0	72.77	119.26	188.38	292.09	374.93			672.3	579.96	385.28	221.75	124.68	44.43	0
						688.5	0	27.78	53.1	92.65	159.62	211.64			688.5	0	11.57	23.87	39.51	73.73	101.5			688.5	0	71.9	120.72	192.13	296.46	376.12			673.2	579.47	385.97	220.45	125.87	45.77	0
						689.4	0	27.58	54.9	90.82	158.57	211.49			689.4	0	8.51	21.29	37.66	71.71	102.45			689.4	0	70.68	120.35	189.48	295.34	377.48			674.1	579.3	383.69	220.05	125.39	43.41	0
						690.3	0	31.64	56.81	91.58	159.99	212.6			690.3	0	13.41	24.93	39.15	75.22	101.58			690.3	0	73.61	121.54	189.88	295.38	376.12			675	583.61	388.5	222.65	128.19	45.79	0
						691.2	0	27.93	54.35	89.5	156.87	209.94			691.2	0	9.91	21.21	37.45	71	99.13			691.2	0	71.68	118.93	187.06	292.52	374.07			675.9	579.71	387.2	221.09	125.69	45.74	0
						692.1	0	28.81	53.44	90.58	157.71	208.85			692.1	0	11.31	20.92	37.35	70.39	99.77			692.1	0	71.06	118.31	188.42	292.87	372.63			676.8	579.32	385.61	219.22	124.33	44.99	0
						693	0	26.58	55.79	91.36	157.58	210.08			693	0	9.63	24.05	38.84	71.9	102.17			693	0	70.07	120.04	188.98	292.25	373.73			677.7	579.05	383.6	219.81	124.98	42.76	0
						693.9	0	30.18	53.84	90.73	160.02	211.59			693.9	0	12.79	22.85	37.79	73.56	102.42			693.9	0	73.37	119.59	189.78	294.6	374.8			678.6	582.38	385.68	222.85	125.47	46.42	0
						694.8	0	31.05	54.47	91.24	159.19	210.22			694.8	0	10.99	21.18	38.06	71.55	99.5			694.8	0	72.03	120.87	190.18	294.27	373.23			679.5	581.55	388.35	221.77	127.2	45.62	0
						695.7	0	29.36	55.21	90.45	160.39	209.56			695.7	0	13.14	24.98	38.85	74.89	102.64			695.7	0	72.36	120.99	189.85	295.62	374.28			680.4	580	387.67	222.77	125.3	43.71	0
						696.6	0	26.23	51.78	89.67	155.68	207.19			696.6	0	10.92	22.88	38.8	73.66	100.8			696.6	0	71.13	118.72	189.18	292.81	373.97			681.3	578.2	384.17	218.89	122.25	43.39	0
						697.5	0	27.17	53.33	91.06	158.36	211.64			697.5	0	11.91	23.03	38.42	74.44	102.58			697.5	0	70.96	118.72	187.85	293.29	374.32			682.2	582.68	387.65	223.35	126.26	47.49	0
						698.4	0	27.34	53.07	89.47	157.47	209.13			698.4	0	9.6	21.78	37.53	71.81	99.25			698.4	0	68.78	117.58	186.35	291.13	372.08			683.1	579.13	385.57	221.58	125.31	44.86	0
						699.3	0	27.67	53.78	90.71	157.16	209.44			699.3	0	10.13	22.61	38.27	73.72	102.71			699.3	0	72.73	122.02	189.39	293.55	375.81			684	580.71	385.08	219.89	125.66	45.98	0
						700.2	0	27.51	54.28	90.61	156.1	210.44			700.2	0	11.3	23.1	38.97	70.97	101.95			700.2	0	70.42	116.57	187.31	290.26	372.45			684.9	581.47	387.36	220.59	126.11	46.02	0
						701.1	0	27.36	52.82	90.87	155.95	208.53			701.1	0	9.85	22.68	38.26	71.12	99.64			701.1	0	68.51	116.67	187.65	289.13	370.74			685.8	582.2	386.84	221.64	125.18	47.01	0
						702	0	27.94	52.86	88.54	160.23	210.68			702	0	12.68	23.3	40.46	75.75	104.77			702	0	72.93	120.11	189.34	295.3	376.27			686.7	581.08	387.31	222.2	125.83	45.06	0
						702.9	0	28.69	54.44	91.95	156.58	208.94			702.9	0	9.77	22.07	39.87	72.95	101.77			702.9	0	71.68	118.27	190.37	292.84	374.01			687.6	583.78	388.08	222.57	124.99	45.96	0
						703.8	0	27.23	51.5	90.85	158.77	208.15			703.8	0	11.88	21.64	39.01	72.68	100.26			703.8	0	71.19	119.77	187.63	293.95	372.89			688.5	578.96	383.43	217.8	123.66	39.48	0
						704.7	0	28.69	56.18	91.29	160.64	210.68			704.7	0	12.04	24.63	38.82	74.22	102.66			704.7	0	70.44	119.97	187.36	294.33	371.92			689.4	583.23	389.96	222.97	126.71	45.9	0
						705.6	0	27.61	54.03	92.04	159.18	207.85			705.6	0	12.4	22.71	38.31	73.9	100.53			705.6	0	70.44	118.24	188.15	291.39	372.36			690.3	582.25	388.82	222.69	129.2	46.79	0
						706.5	0	28.79	55.23	90.94	159.06	209.98			706.5	0	10.08	23.66	38.49	73.46	101.59			706.5	0	69.75	118.04	185.95	290.98	371.88			691.2	582.78	387.16	220.77	126.79	45.03	0
						707.4	0	28.15	53.89	89.62	157.5	208.9			707.4	0	11.02	22.86	39.43	71.96	101.58			707.4	0	70.18	119.18	187.19	291.66	372.46			692.1	583.1	389.34	223.63	127.61	47.71	0
						708.3	0	25.47	52.11	91.67	155.31	206.26			708.3	0	9.87	23.57	38.81	71.12	100.25			708.3	0	70.56	118.61	189.08	291.84	371.43			693	583.86	388.71	222.91	126.64	44.71	0
						709.2	0	28.89	54.08	91.73	159.81	208.98			709.2	0	10.91	22.92	39.1	73.52	101.04			709.2	0	71.1	121.29	190.43	291.59	371.34			693.9	582.57	386.22	222.99	127.01	45.47	0
						710.1	0	27.49	53.7	90.98	158.11	210.04			710.1	0	10.8	24.29	37.91	72.85	103.16			710.1	0	70.9	120.72	187.14	292.36	374.15			694.8	581.08	386.5	220.53	125.36	42.59	0
						711	0	28.51	54.44	91.3	159.42	210.05			711	0	11.17	22.8	39.11	73.76	101.56			711	0	69.94	117.61	187.12	292.92	373.35			695.7	583.38	387.62	221.74	123.84	43.45	0
						711.9	0	26.89	53.81	90.58	156.98	208.88			711.9	0	11.6	24.08	38.32	71.42	101.01			711.9	0	70.8	120.64	187.98	290.69	370.71			696.6	581.89	385.79	221.14	126.12	44.59	0
						712.8	0	28.47	54.8	90.38	158.12	208.25			712.8	0	11.98	23.16	38.64	73.71	101.34			712.8	0	71.47	120.28	188.97	291.89	371.85			697.5	583.31	387.74	223.01	125.72	44.43	0
						713.7	0	28.96	53.02	89.26	156.98	209.46			713.7	0	12.63	23.19	39.76	72.74	100.31			713.7	0	71.7	117.7	188	291.34	369.89			698.4	582.44	386.15	221.72	125.59	45.73	0
						714.6	0	26.92	51.21	88.91	157.77	207.09			714.6	0	9.85	23.4	37.71	73.83	102.05			714.6	0	70.94	118	186.95	291.97	371.91			699.3	585.98	390.75	224.58	129.43	47.7	0
						715.5	0	28.34	52.14	91.47	159.63	208.13			715.5	0	12.05	21.02	39.1	74	100.83			715.5	0	68.61	116.46	186.62	291.25	369.54			700.2	581.29	386.56	220.73	125	43.05	0
						716.4	0	28.64	52.86	89.62	158.21	209.9			716.4	0	11.76	24.09	37.77	72.46	101.34			716.4	0	70.4	117.99	187.2	291.56	372.54			701.1	582.29	388.26	221.95	127.56	44.34	0
						717.3	0	29.8	54.29	89.65	158.46	208.4			717.3	0	10.84	23.1	36.39	72.06	99.99			717.3	0	70.07	119.84	185.06	289.27	369.37			702	582.4	387.02	222.86	126	45.26	0
						718.2	0	29.41	54.47	91.18	157.35	207.08			718.2	0	10.4	22.32	38.91	71.96	99.51			718.2	0	69.86	117.24	187.88	290.43	370			702.9	583.56	387.71	221.7	125.59	43.99	0
						719.1	0	28.79	55.18	91.43	155.77	209.16			719.1	0	10.81	22.64	37.63	71.09	101.81			719.1	0	70.11	119	187.1	290.69	370.45			703.8	583.44	389.37	221.9	127.27	46.72	0
						720	0	28.79	54.08	90.04	157.97	209.86			720	0	11.88	23.7	39.28	73.45	102.99			720	0	71.14	118.25	186.56	293.61	372.14			704.7	582.93	387.77	223.67	127.36	43	0
						720.9	0	28.94	52.71	88.5	156.29	206.82			720.9	0	11.89	22.37	36.97	71.67	98.85			720.9	0	72.31	116.33	185.84	289.79	367.39			705.6	583.07	389.46	222.63	128.53	46.75	0
						721.8	0	27.2	52.27	88.43	155.8	208.78			721.8	0	12.62	22.77	40.11	72.68	103.83			721.8	0	71.12	119.11	186.73	290.25	371.91			706.5	585.33	389.31	225.05	128.07	45.82	0
						722.7	0	27.21	53.5	89.53	156.22	208.18			722.7	0	12.42	24.86	40.3	72.88	103.11			722.7	0	70.64	118.45	187.73	289.9	371.51			707.4	580.89	385.53	220.64	126.48	42.69	0
						723.6	0	29.78	54.21	90.09	157.4	208.72			723.6	0	11.06	23.86	36.27	72.48	100.16			723.6	0	71.09	117.89	186.6	289.85	370.16			708.3	583.08	386.96	222.92	127.54	46.22	0
						724.5	0	25.77	51.96	88.1	153.38	205.93			724.5	0	8.57	22.02	37.09	68.52	99.68			724.5	0	68.67	117.36	184.04	284.5	368.36			709.2	581.82	388.12	222.91	125.34	43.11	0
						725.4	0	28.12	54.61	90.98	155.12	207.6			725.4	0	10.77	23.56	38.94	71.17	99.86			725.4	0	70.52	118.46	187.42	288.2	369.83			710.1	584.21	390.48	223.77	130.26	47.91	0
						726.3	0	28.67	54.79	91.62	155.82	206.84			726.3	0	11.11	22.96	38.7	73.3	101.62			726.3	0	69.33	118.83	186.61	286.87	367.95			711	583.26	386.2	221.92	124.43	43.47	0
						727.2	0	29.65	54.35	91.74	158.06	209.58			727.2	0	11.23	24.47	39.68	71.84	101.23			727.2	0	70.25	119.2	187.81	289.23	370.85			711.9	584.09	388.67	222.83	126.14	45.21	0
						728.1	0	27.39	50.81	88.14	156.08	207.79			728.1	0	11.54	22.12	37.49	73.19	102.18			728.1	0	69.29	115.24	184.95	288.72	368.41			712.8	583.32	388.16	224.64	128.48	44.92	0
						729	0	28.41	53.94	89.73	156.26	207.82			729	0	9.6	21.82	36.09	71.56	99.4			729	0	69.48	118.54	185.79	289.34	368.29			713.7	586.57	391.29	225.71	129.81	46.37	0
						729.9	0	25.86	51.45	89.7	153.98	206.83			729.9	0	9.81	20.18	38.23	70.69	100.67			729.9	0	69.67	116.75	184.73	287.87	367.76			714.6	587.65	392.22	225.09	129.62	48.42	0
						730.8	0	26.26	53.97	88.35	156.03	203.66			730.8	0	11.17	23.34	38.43	71.54	100.72			730.8	0	70.06	117.3	184.36	288.6	366.4			715.5	586.48	391.31	226.28	128.83	46.23	0
						731.7	0	28.12	53.82	90.27	156.07	207.42			731.7	0	10.31	24.39	38.34	70.13	99.96			731.7	0	71.19	119.67	187.83	290.34	369.93			716.4	583.09	388.33	223.1	126.88	46.06	0
						732.6	0	28.34	52.23	91.11	158.74	207.19			732.6	0	11.75	22.61	38.6	72.8	101.99			732.6	0	70.75	116.35	185.79	288.93	367.13			717.3	584.31	390.62	224.18	126.91	45.38	0
						733.5	0	29.82	55.48	90.91	158.92	210.56			733.5	0	12	22.41	38.86	72.4	102.26			733.5	0	72.39	119.19	188.44	290.49	371.07			718.2	584.36	389.04	222.67	127.93	44.69	0
						734.4	0	27.03	53.11	89.45	156.96	206.22			734.4	0	10.76	21.25	36.34	71.99	99.59			734.4	0	68.87	118.08	186.75	288.85	367.62			719.1	584.14	390.93	223.83	128.06	45.1	0
						735.3	0	28.62	52.88	88.58	156.5	206.03			735.3	0	12.09	21.66	37.17	72.04	99.22			735.3	0	70.95	119.2	186.66	290.39	368.47			720	582.76	388.09	223.47	126.08	44.61	0
						736.2	0	27.7	53.37	91.07	156.21	207.55			736.2	0	10.38	22.78	38.36	71.53	100.09			736.2	0	68.18	117.33	185.91	288.52	366.71			720.9	585.15	390.3	224.45	127.48	45.74	0
						737.1	0	29.32	51.15	89.29	156.42	206.4			737.1	0	12.3	22.46	38.22	74.25	101.3			737.1	0	69.44	117.71	185.63	289.06	368.41			721.8	585.52	389.54	224.06	128.67	46.64	0
						738	0	28.31	52.57	89.67	155.82	206.42			738	0	11.62	23.69	38.41	72.44	100.12			738	0	69.95	116.22	186.24	288.56	368.73			722.7	585.29	388.12	224.19	128.02	45.81	0
						738.9	0	29.9	54.66	91.14	156.64	208.41			738.9	0	10.68	21.85	39.07	71.97	101.13			738.9	0	71.93	116.38	185	287.28	368			723.6	582.89	390.58	223.3	126.58	46.39	0
						739.8	0	26.7	53.48	89.31	156.96	206.38			739.8	0	11.31	24.52	40.2	72.64	101.54			739.8	0	71.57	119.39	187.47	290.33	370.56			724.5	582.8	389.66	224.05	128	47.63	0
						740.7	0	28.06	53.46	88.87	153.78	204.67			740.7	0	11.17	23.66	38.05	71.87	99.3			740.7	0	70.09	117.39	185.07	288.41	366.06			725.4	583.6	387.87	221.76	127.6	41.82	0
						741.6	0	28.72	52.89	89.61	155.53	207.24			741.6	0	13.05	23.29	39.07	71.82	100.07			741.6	0	70.31	116.89	185.59	286.09	367.3			726.3	582.85	389	224.24	127.91	45.79	0
						742.5	0	28.96	53.24	89.48	155.74	207.09			742.5	0	10.99	22.5	36.67	69.99	100.73			742.5	0	69.36	117.14	184.59	286.42	367.91			727.2	584.3	391.1	224.01	128.65	44.85	0
						743.4	0	27.56	52.8	86.68	154.56	205.37			743.4	0	10.41	22.36	35.98	72.3	100.61			743.4	0	68.46	117.47	185.06	287.47	368.1			728.1	582.02	388.71	222.73	128.9	44.32	0
						744.3	0	26.76	53.52	87.81	153.8	206.69			744.3	0	11.56	24.31	37.9	70.47	99.48			744.3	0	68.3	118.4	182.91	285.31	365.1			729	587.53	393.09	226.89	130.64	48.92	0
						745.2	0	27.38	54.7	87.94	155.22	207.97			745.2	0	10.72	23.27	37.2	71.18	101.82			745.2	0	68.44	116.84	184.14	287.62	368.69			729.9	585.08	391.54	223.12	128.77	45.36	0
						746.1	0	26.02	52.73	88.89	154.48	204.53			746.1	0	11.86	23.42	37.4	71.93	99.58			746.1	0	68.95	117.34	185.19	287.8	366.28			730.8	585.6	390.61	225.35	128.67	45.69	0
						747	0	28.71	54.61	88.69	156.93	206.15			747	0	11.07	23.74	37.49	72.23	98.67			747	0	68.43	118.08	184.06	287.76	365.89			731.7	583.8	390.78	225.35	127.97	46.78	0
						747.9	0	26.54	52.73	89.83	154.24	203.39			747.9	0	10.03	22.98	38.01	71.11	98.95			747.9	0	70.35	118.55	186.15	287.56	365.71			732.6	585.52	392.3	225.05	130.2	45.22	0
						748.8	0	28.22	53.1	88.9	156.32	206.01			748.8	0	12	23.52	37.64	70.79	99.47			748.8	0	70.32	117.84	184.03	286.69	365.81			733.5	585.84	390.71	225.94	128.59	45.52	0
						749.7	0	28.83	54.32	88.08	155.37	203.52			749.7	0	11.65	23.82	38.03	71.64	99.13			749.7	0	72.06	119.25	185.64	287.96	365.31			734.4	587.33	391.04	226.96	130.78	45.97	0
						750.6	0	26.15	50.66	88.9	155.9	204.67			750.6	0	9.85	21.14	38.29	72.18	100.52			750.6	0	70.97	117.59	187.18	290.69	368.9			735.3	582.76	390.24	225.16	129.38	47.92	0
						751.5	0	25.81	52.47	87.39	154.2	204.28			751.5	0	10.45	22.93	38.24	71.46	101.52			751.5	0	67.86	116.47	183.3	284.74	364.73			736.2	589.14	391.39	227.29	132.68	49.07	0
						752.4	0	28.46	53.93	87.7	154.66	204.82			752.4	0	10.25	22.76	37.57	71.54	98.67			752.4	0	69.48	117.28	184.63	287	366.7			737.1	585.32	390.35	224.83	128.92	45.77	0
						753.3	0	27	53.83	86.69	154.74	204.78			753.3	0	9.49	23.14	36.26	72.05	98.38			753.3	0	67.88	118.15	184.47	286.23	365.7			738	586.08	393.07	225.41	129.6	47	0
						754.2	0	24.85	51.19	86.39	152.08	202.54			754.2	0	9.34	22.43	37.41	69.99	97.66			754.2	0	69.46	118.43	185.23	286.51	364.37			738.9	586.71	391.67	227.06	130.36	47.31	0
						755.1	0	27.55	51.17	87.39	153.6	204.23			755.1	0	9.2	21.26	37.75	69.12	98.36			755.1	0	68.95	115.63	184.38	284.26	363.61			739.8	586.67	393.44	226.47	132.58	48.61	0
						756	0	26.77	51.67	88.14	154.56	203.56			756	0	9.96	20.83	36.55	69.64	98.66			756	0	68.27	114.4	183.61	286.22	365.96			740.7	586.58	391.73	222.85	129.94	45.6	0
						756.9	0	27.75	52.1	89.85	154.45	203.32			756.9	0	12.4	25.11	40.72	71.74	99.34			756.9	0	70.73	117.75	184.95	287.71	363.14			741.6	585.94	391.91	224.62	130.65	44.94	0
						757.8	0	25.43	51.06	87.2	154.08	201.37			757.8	0	9.29	21.03	36.23	70.19	97.98			757.8	0	67.55	115.08	183.57	285.07	362.98			742.5	587.42	392.64	224.72	130.03	46.39	0
						758.7	0	27.95	52.28	89.63	154.6	202.98			758.7	0	12.5	23.14	37.15	72.44	100.36			758.7	0	70.57	117.97	185.01	284.89	364.32			743.4	586.93	394.23	226.91	132.07	47.49	0
						759.6	0	25.38	53.03	86.05	152.54	204.57			759.6	0	11.07	24.1	38.68	70.05	99.09			759.6	0	69.66	117.68	183.97	285.08	365.11			744.3	583.82	387.81	221.07	127.28	44.02	0
						760.5	0	27.24	51.5	89.06	153.78	203.92			760.5	0	10.63	22.09	39.88	72.72	99.96			760.5	0	68.67	115.64	184.27	283.81	364.15			745.2	588.71	390.76	227.91	131.78	46.18	0
						761.4	0	26.83	54.21	88.32	156.75	204.78			761.4	0	11.65	24.53	38.12	73.34	100.82			761.4	0	72.11	121.27	186.38	290.22	369.3			746.1	587.02	392.79	225.96	132.22	48	0
						762.3	0	26.74	53.25	88.42	155.56	205.42			762.3	0	10.38	22.78	37.7	72.02	99.23			762.3	0	67.48	116.27	183.42	286.61	363.39			747	586.3	391.12	226.46	129.78	45.7	0
						763.2	0	29.97	53.43	90.39	156.2	207.21			763.2	0	13.86	22.32	39.26	74.01	99.97			763.2	0	70.03	115.26	183.4	288.41	365.76			747.9	588.75	393.6	226.59	132.63	45.35	0
						764.1	0	27.47	53.45	89.05	153.76	203.67			764.1	0	12.39	23.03	37.15	69.48	99.46			764.1	0	68.08	116.48	183.46	282.26	362.01			748.8	586.7	391.71	227.46	130.19	46.8	0
						765	0	28.45	52.92	88.86	154.25	204.29			765	0	12.15	21.45	37.97	70.41	98.13			765	0	69.64	115.83	183.18	284.77	362.92			749.7	584.03	390.21	224.92	129.01	44.14	0
						765.9	0	27.26	52.84	88.68	154.9	204.86			765.9	0	9.71	24.19	38.43	71.97	97.48			765.9	0	68.67	117.04	183.42	285.92	361.92			750.6	588.77	393	224.82	129.94	47.14	0
						766.8	0	28.42	50.55	88.34	155.01	205.07			766.8	0	11.99	22.43	37.74	70.57	100.72			766.8	0	70.21	116.12	185.31	285.63	366.37			751.5	586.63	391.18	225.04	129.69	43.47	0
						767.7	0	28.35	53.9	89.73	154.86	204.94			767.7	0	11.51	22.24	37.6	72.87	102.1			767.7	0	69.59	115.95	184.25	285.28	364.55			752.4	586.26	392.82	224.74	130.13	44.44	0
						768.6	0	27.45	51.75	88.73	152.46	204.41			768.6	0	8.52	21.38	36.29	69.65	98.31			768.6	0	67.73	114.4	184.03	282.8	363.65			753.3	585.13	391.87	223.74	127.72	41.97	0
						769.5	0	26.13	50.97	88.23	153.55	203.8			769.5	0	11.33	21.44	37.9	72.57	100.19			769.5	0	69.29	116.81	183.16	285.84	363.42			754.2	584.94	390.36	222.91	127.9	42.7	0
						770.4	0	29.89	54.37	88.88	155.45	204.7			770.4	0	11.36	21.99	37.6	70.8	100.49			770.4	0	71.22	117.91	185.29	286.6	365.84			755.1	585.98	392.4	225.71	132.36	45.54	0
						771.3	0	27.03	52.36	86.84	152.74	202.62			771.3	0	11.23	24.32	37.8	70.24	99.63			771.3	0	70.13	117.36	183.26	285.98	363.63			756	586.7	393.66	226.3	128.19	45.87	0
						772.2	0	26.48	51.27	88.64	153.95	204.68			772.2	0	9.35	23.1	38.46	70.48	101.71			772.2	0	68.14	117.19	182.52	285.14	364.31			756.9	589.29	393.95	226.09	130.39	46.21	0
						773.1	0	27.86	52.3	88.49	155.67	205.09			773.1	0	11.9	21.8	37.04	71.57	98.67			773.1	0	70.76	115.65	183.81	286.92	364.07			757.8	587.56	393.41	227.71	131.28	46.41	0
						774	0	26.93	52.62	88.96	153.45	204.9			774	0	8.33	22.28	36.11	70.4	98.12			774	0	68.56	119.56	185.12	285.3	364.52			758.7	587.95	393.63	225.12	131.69	45.46	0
						774.9	0	26.52	52.21	87.5	152.74	202.63			774.9	0	10.84	23.17	37.21	71.79	98.61			774.9	0	68.88	117.85	183.91	284.04	363.02			759.6	588.23	392.93	226.5	131.31	45.18	0
						775.8	0	25.71	51.16	87.24	153.84	201.42			775.8	0	10.72	21.67	37.65	69.53	99.32			775.8	0	68.3	114.06	181.27	283.04	361.98			760.5	588.86	393.93	226.65	131.25	45.95	0
						776.7	0	23.85	48.56	85.6	149.87	199.46			776.7	0	9.15	19.61	36.14	69.81	96.43			776.7	0	67.36	112.59	181.03	281.29	359.81			761.4	589.24	394.72	227.36	131.78	47.57	0
						777.6	0	28.32	52.7	87.85	152.79	203.49			777.6	0	11.55	21.75	36.66	70.88	98.51			777.6	0	67.91	115.2	180.12	283.44	361.3			762.3	587.96	393.49	227.32	133.23	49.53	0
						778.5	0	28.63	52.96	89.37	153.91	202.38			778.5	0	10.01	23.31	36.42	71.02	96.49			778.5	0	68.33	116.35	182.74	285.99	360.29			763.2	588.56	392.88	227.4	133.11	47.31	0
						779.4	0	27.34	52.53	87.79	153.95	204.56			779.4	0	11.66	24.36	37.42	72.38	101.24			779.4	0	67.09	116.71	180.91	283.88	360.92			764.1	590.96	394.36	228.43	133.39	46.7	0
						780.3	0	27.02	51.46	86.12	152.33	203.52			780.3	0	11.43	21.37	37.25	71.68	99.44			780.3	0	68.28	114.24	182.25	283.03	360.96			765	587	392.44	225.9	130.24	43.28	0
						781.2	0	29.19	51.65	90.2	153.7	204.13			781.2	0	11.86	22.77	38.92	72.75	99.08			781.2	0	68.84	115.44	182.45	284.98	359.94			765.9	587.85	393.6	226.6	131.91	43.88	0
						782.1	0	25.74	52.94	86.71	154.02	201.68			782.1	0	8.14	21.64	36.94	71.25	96.39			782.1	0	67.71	115.47	182.65	285.24	360.96			766.8	588.47	397.24	227.63	134.09	48.79	0
						783	0	25.92	52.34	88.3	151.26	202.3			783	0	10.5	24.22	38.15	69.62	97.44			783	0	69.18	116.71	184.1	284.98	361.39			767.7	588.7	398.49	227.83	132.07	47.91	0
						783.9	0	25.67	51.34	88.35	154.38	200.59			783.9	0	8.66	21.74	36.77	70.5	97.5			783.9	0	68.16	115.8	182.71	284.03	359.46			768.6	589.82	394.8	228.38	132.91	46.67	0
						784.8	0	27.99	53.34	85.73	153.53	201.19			784.8	0	12.16	24.9	37.93	73.59	99.27			784.8	0	70.01	117.12	182.47	286.17	361.38			769.5	589.84	394.54	227.08	133.05	45.7	0
						785.7	0	26.42	51.43	86.55	151.77	202.68			785.7	0	9.44	22.39	37.25	71.38	99.54			785.7	0	67.36	114.94	181.15	282.15	361.31			770.4	590.23	394.63	227.49	131.67	48.92	0
						786.6	0	27.17	52.05	87.35	152.88	202.07			786.6	0	9.38	21.08	36.51	68.91	98.92			786.6	0	69.22	115.6	183.68	282.61	361.16			771.3	589.67	395.84	225.14	132.53	46.85	0
						787.5	0	26.45	52.26	89.39	153.94	203.15			787.5	0	9.76	22.5	37.33	69.69	98.4			787.5	0	70.09	116.28	183.86	283.33	361.47			772.2	589.9	394.05	227.75	131.69	47.44	0
						788.4	0	25.1	51.31	87.22	151.3	199.94			788.4	0	11.44	24.82	39.13	70.83	98.88			788.4	0	67.43	116.19	181.66	281.65	359.88			773.1	585.37	392.1	224.2	129.65	45.26	0
						789.3	0	26.47	50.64	87.26	152.66	202.09			789.3	0	11.13	21.18	37.92	72.28	98.74			789.3	0	67.8	114.28	182.17	282.65	359.93			774	588.82	392.79	225.78	130.34	45.42	0
						790.2	0	24.92	51.05	86.95	151.11	201.5			790.2	0	10.67	23.11	38.41	69.44	98.78			790.2	0	67.47	115.62	182.1	282.89	359.67			774.9	589.96	395.64	227.54	134.59	46.93	0
						791.1	0	25.36	51.56	86.74	153.25	201.22			791.1	0	10.54	21.65	38.57	71.71	97.59			791.1	0	68.16	115.95	182.39	282.98	359.91			775.8	591.57	395.82	230.85	133.16	49.59	0
						792	0	26.78	52.66	86.37	153.83	204.22			792	0	10.01	21.01	35.98	71.16	98.51			792	0	67.53	115.4	180.97	281.75	359.94			776.7	589.53	395.33	228.46	133	47.25	0
						792.9	0	25.97	48.86	84.89	152.12	199.87			792.9	0	11.02	22.11	36.44	70.84	99.01			792.9	0	68.86	117.18	180.53	282.64	360.23			777.6	588.91	393.64	227.2	131.94	44.77	0
						793.8	0	28.27	52.03	87.44	154.31	203.12			793.8	0	11.77	21.89	37.09	70.62	98.36			793.8	0	69.71	114.72	181.24	284.65	359.93			778.5	590.86	398.2	228.18	134.94	49.6	0
						794.7	0	26.04	53.08	87.64	153.3	201.32			794.7	0	11.17	24.61	38.84	71.93	98.96			794.7	0	68.54	115.94	183.11	282.65	359.59			779.4	590.16	392.47	228.1	131.04	45.32	0
						795.6	0	27.01	52.54	86.94	150.66	201.42			795.6	0	10.36	23.67	37.31	69.95	97.92			795.6	0	67.94	114.26	181.65	280.19	359			780.3	588.49	393.87	227.29	132.84	46.53	0
						796.5	0	26.07	50.55	88.28	150.15	201.36			796.5	0	11.43	24.51	40.08	70.43	99.2			796.5	0	67.78	114.84	182.99	281.24	359.42			781.2	591.18	394.4	227.86	132.16	45.01	0
						797.4	0	28.46	52.94	87	153.51	201.98			797.4	0	10.74	23.6	37.34	71.04	97.3			797.4	0	69.65	116.16	182.12	284.22	360.96			782.1	588.76	393.9	228.3	131.46	44.82	0
						798.3	0	27.61	52.3	87.08	153.13	202.03			798.3	0	11.07	22.26	35.61	70.05	97.63			798.3	0	69.31	115.33	180.73	281.67	357.89			783	588.51	393.74	224.21	130.65	45.38	0
						799.2	0	24.34	51.08	86.11	150.64	199.28			799.2	0	9.55	24.25	37.78	70.93	97.32			799.2	0	66.31	114.12	180.93	280.4	357.32			783.9	585.66	391.4	225.45	130.03	45.15	0
						800.1	0	24.94	51.32	85.96	151.26	199.04			800.1	0	10.14	24.68	40.15	71.61	99.44			800.1	0	69.64	118.39	184.38	284.66	361.68			784.8	590.43	394.14	227.04	131.4	46.29	0
						801	0	25.8	50.8	85.4	150.56	199.64			801	0	8.73	21.93	36.11	70.53	96.79			801	0	66.99	115.9	182.16	282.68	359.87			785.7	589.84	394.65	230.05	133.49	47.08	0
						801.9	0	28.09	53.33	89.45	153.49	202.3			801.9	0	13.03	24.61	37.87	72.57	99.76			801.9	0	68.51	115.78	182.23	280.91	359.33			786.6	590.18	395.69	229.81	132.27	45.63	0
						802.8	0	27.75	53.15	88.2	151.47	201.47			802.8	0	10.26	21.98	36.01	70.86	97.24			802.8	0	68.21	114.48	179.33	280.85	358.18			787.5	589.8	396.5	227.4	132.67	48.75	0
						803.7	0	25.95	50.07	84.74	151.95	201.41			803.7	0	10.03	21.35	36.26	71	96.68			803.7	0	66.14	114.16	180.25	281.44	357.59			788.4	591.14	395.86	229.63	134.36	46.83	0
						804.6	0	28.14	52.22	87.25	153.1	201.41			804.6	0	11.35	21.96	38.37	70.77	98.36			804.6	0	69.93	114.54	180.31	282.12	358.89			789.3	587.81	396.03	227.19	131.07	45.79	0
						805.5	0	24.95	50.63	84.18	149.82	200.1			805.5	0	10.39	21.91	36.87	70.04	96.71			805.5	0	67.55	115.11	181.16	279.91	358.64			790.2	589.94	394.08	226.78	133.73	45.81	0
						806.4	0	25.74	51.8	86.58	151.51	200.4			806.4	0	10.82	22.91	37.98	69.13	98.06			806.4	0	67.69	114.07	182.34	280.77	357.73			791.1	590.42	396.96	227.96	134.33	49.11	0
						807.3	0	26.52	50.22	84.53	150.89	197.72			807.3	0	9.08	22.03	36.77	70.35	98.02			807.3	0	66.19	115.17	181.88	280.34	357.85			792	588.06	395.21	228.02	133.3	49.43	0
						808.2	0	26.36	53.37	88.95	152.77	201.01			808.2	0	11.89	25.5	40.45	75.02	101.5			808.2	0	69.27	117.28	182.95	282.97	360.18			792.9	592.75	398.07	229.08	135.73	50.32	0
						809.1	0	27.42	51.48	85.37	149.17	199.63			809.1	0	11.47	23.74	36.46	69.37	97.74			809.1	0	68.34	115.8	181.56	281.05	358.28			793.8	590.92	398.27	230.03	136.39	47.97	0
						810	0	25.53	50.94	84.77	149.41	201.09			810	0	8.89	22.61	35.34	69.21	96.28			810	0	67.32	115.42	179.27	279.53	357.58			794.7	589.88	396.11	226.66	133.64	47.61	0
						810.9	0	26.76	50.83	86	151.43	200.59			810.9	0	10.71	22.64	37.67	70.47	98.66			810.9	0	68.15	114.59	180.89	279.26	357.87			795.6	587.94	393.97	227.71	131.91	47.24	0
						811.8	0	25.86	51.89	87.23	153.1	198.66			811.8	0	9.91	21.55	36.86	70.5	96.19			811.8	0	68.72	114.82	181.64	281.74	358.02			796.5	589.18	393.96	227.14	134.27	46.93	0
						812.7	0	25.93	49.31	86.94	151.76	199.95			812.7	0	10.97	21.29	37.19	70.54	97.97			812.7	0	67.04	113.42	180.08	281.98	357.02			797.4	592.61	399.05	229.2	135.72	48.46	0
						813.6	0	25.09	52.95	86.42	151.28	199.33			813.6	0	9.36	22.65	36.67	69.58	96.86			813.6	0	66.93	114.98	179.64	279.09	355.25			798.3	589.49	393.15	230.03	132.28	47.21	0
						814.5	0	27.1	50.99	87.32	152.37	199.98			814.5	0	11.25	22.17	36.97	69.28	96.21			814.5	0	68.35	113.99	180.85	279.97	355.33			799.2	591.22	396.77	228.55	134.44	47.43	0
						815.4	0	25.83	50.88	87.04	151.06	200.89			815.4	0	10.73	21.69	37.17	68.75	97.11			815.4	0	69.08	114.95	181.69	281.56	357.92			800.1	591.63	397.45	228.42	135.14	47.36	0
						816.3	0	23.56	49.34	83.57	149.47	199.53			816.3	0	9.26	19.82	36.21	67.96	98.47			816.3	0	65.88	112.86	180.15	279.85	355.49			801	589.84	395.24	228.15	132.33	48.58	0
						817.2	0	28.06	53.66	87.91	152.62	200.96			817.2	0	12.35	23.76	39.59	71.51	98.05			817.2	0	68.58	115.82	181.51	282.64	357.48			801.9	588.19	393.99	225.99	133.98	48.23	0
						818.1	0	24.86	51.05	84.76	151.43	198.01			818.1	0	9.4	19.76	35.53	69.64	95.57			818.1	0	65.75	115.31	180.42	279.32	355.17			802.8	591.34	396.37	230.91	134.63	47.76	0
						819	0	24.33	51.12	86.69	151.74	200.6			819	0	10.1	22.31	38.22	71.37	98.56			819	0	67.11	114	179.98	280.47	357.78			803.7	590.19	395.77	228.61	134.54	46.92	0
						819.9	0	25.76	51.89	85.44	149.28	198.08			819.9	0	11.4	24.75	39.45	68.19	96.7			819.9	0	68.36	116.43	182.22	278	355.96			804.6	588.71	394.68	226.92	131.75	44.31	0
						820.8	0	25.23	51.23	86.25	151.84	200.18			820.8	0	10.83	22.46	36.4	71.57	99.94			820.8	0	66.05	113.93	181.39	280.28	357.22			805.5	591.61	395.78	228.08	135.59	46.26	0
						821.7	0	27.67	49.77	87.29	151.85	199.26			821.7	0	9.87	21.29	39.22	70.27	99.39			821.7	0	67.99	114.78	181.37	280.94	356.88			806.4	588.44	395.37	228.38	133.22	47.12	0
						822.6	0	27.09	52.02	87.96	151.5	199.72			822.6	0	10.04	20.99	36.45	69.06	95.77			822.6	0	69.12	115.22	182.35	279.92	356.5			807.3	586.94	393.64	224.6	130.26	44.09	0
						823.5	0	23.73	47.41	83.6	147.78	196.28			823.5	0	10.28	20.69	36.71	69.72	95.3			823.5	0	66.01	113.92	177.13	279.16	354.38			808.2	591.15	395.99	228.03	132.17	45.9	0
						824.4	0	26.97	51.2	86.47	151.95	200.09			824.4	0	11.68	20.66	36.41	70.03	97.18			824.4	0	69.62	113.92	180.78	280.06	355.95			809.1	589.76	394.68	226.78	133.62	47.83	0
						825.3	0	26.23	51.19	86.37	151.25	200.87			825.3	0	9.87	22.2	36.11	69.68	98.15			825.3	0	66.86	113.24	179.84	280.25	355.18			810	587.82	395.82	227.54	133.18	43.16	0
						826.2	0	25.69	50.53	85.45	150.46	198.94			826.2	0	10.12	22.33	36.57	69.12	97.73			826.2	0	66.65	114.66	179.82	279.85	357.34			810.9	591.68	396.71	229.15	134.83	48.11	0
						827.1	0	26.18	50.87	85.35	152.14	200.9			827.1	0	11.14	22.03	37.17	71.78	98.6			827.1	0	67.29	114.85	179.59	280.64	356.9			811.8	591.07	396.2	229.73	133.9	45.87	0
						828	0	26.85	51.55	87.07	149.5	202.01			828	0	12.03	22.38	36.56	70.72	98.39			828	0	69.44	114.23	181.53	281.18	357.22			812.7	591.19	397.05	231.1	135.06	47.31	0
						828.9	0	26.82	50.26	85.44	151.57	198.75			828.9	0	11.7	22.77	38.15	72.5	99.01			828.9	0	69.03	114.51	180.85	281.38	356.35			813.6	591.53	399.46	231.7	137.29	49.65	0
						829.8	0	25.38	49.66	83.01	147.32	197.64			829.8	0	9.81	20.86	35.93	67.26	95.22			829.8	0	67.65	113.49	179.96	278.13	355.31			814.5	592.71	396.97	230.32	134.14	49.07	0
						830.7	0	29.48	53.09	87.33	151.09	199.31			830.7	0	13.18	23.89	39	71.74	97.97			830.7	0	69.6	116.79	181.15	281.15	354.94			815.4	591.34	396.33	229.44	135.17	47.64	0
						831.6	0	24.25	52.37	85.79	149.89	197.59			831.6	0	9.4	22.99	36.07	70.78	96.35			831.6	0	66.19	116.08	178.52	279.68	354.14			816.3	587.99	398.48	228.25	132.77	46.27	0
						832.5	0	26.68	50.63	85.03	149.23	197.03			832.5	0	11.1	21.88	36.51	70.58	95.26			832.5	0	67.4	112.51	177.25	277.86	352.71			817.2	589.53	394.28	227.88	132.59	47.1	0
						833.4	0	27.34	52.57	87.47	152.84	200.87			833.4	0	11.07	22.61	37.94	72.76	97.92			833.4	0	67.32	115.32	181.35	282.5	356.44			818.1	588.71	395.73	228.82	133.61	48.65	0
						834.3	0	25.15	50.38	86.04	150.39	198.28			834.3	0	12.01	22.33	38.41	70.68	98.88			834.3	0	70.05	115.43	182.5	281.15	358.25			819	590.75	398.5	228.82	134.79	46.3	0
						835.2	0	27.42	52.05	86.36	150.29	199.56			835.2	0	9.92	23.08	36.95	70.68	98.85			835.2	0	66.15	114.37	178.64	277.6	354.78			819.9	589.85	395.42	227.21	132.41	45.24	0
						836.1	0	25.96	52.09	85.7	150.05	198.94			836.1	0	9.87	22.8	36.91	69.27	95.92			836.1	0	68.8	114.24	180.11	278.83	353.15			820.8	590.43	396.21	229.31	137.07	48.29	0
						837	0	27.3	50.18	88.98	150.91	201.8			837	0	9.71	21.56	38.53	67.67	98.37			837	0	68.12	111.2	181.35	276.98	355.01			821.7	592.15	397.05	230.5	135.65	48.99	0
						837.9	0	26.7	50.19	84.13	149.48	198.41			837.9	0	8.98	21.54	35.19	69.87	95.54			837.9	0	67.07	113.41	178.75	277.78	354.83			822.6	588.66	398.25	229.2	133.28	47.4	0
						838.8	0	27.62	52.64	87.74	151.15	197.59			838.8	0	10.38	22.18	36.33	69.61	95.89			838.8	0	68.58	114.07	179.43	278.88	354.93			823.5	589	396.17	229.73	134.45	46.48	0
						839.7	0	26.88	51.11	84.13	147.77	199.78			839.7	0	10.72	21.31	35.29	67.52	96.77			839.7	0	67.34	111.6	177.95	276.71	355.6			824.4	590.58	397.07	229.61	135.63	46.33	0
						840.6	0	26.34	51.31	85.16	149.9	198.09			840.6	0	12.03	22.24	38.71	70.78	97.9			840.6	0	67.2	113.3	179.52	278.41	354.73			825.3	590.48	398.45	232.29	136.89	50.02	0
						841.5	0	24.87	51	84.05	150.01	196.96			841.5	0	11.17	22.88	35.08	68.68	95.73			841.5	0	69.12	115.23	180.16	280.08	355.08			826.2	589.23	395.82	228.77	133.23	45.5	0
						842.4	0	26.35	50.44	86.2	149.42	197.25			842.4	0	11.38	22.32	37.87	71.75	98.69			842.4	0	68.82	114.74	181.03	280.35	353.54			827.1	588.32	397.63	228.87	132.54	47.95	0
						843.3	0	24.49	47.67	83.52	148.17	194.55			843.3	0	10.05	22.09	36.97	70.42	97.17			843.3	0	67.24	112.89	178.65	278.58	351.79			828	589.32	396.64	229.78	134.91	47.56	0
						844.2	0	25.16	49.05	82.89	146.46	195.5			844.2	0	9.22	19.55	36.69	68.31	95.28			844.2	0	66.77	111.88	178.66	276.51	352.13			828.9	590.95	400.35	229.71	136.44	48.81	0
						845.1	0	22.61	47.61	81.89	147.34	196.42			845.1	0	8.08	22.82	36.2	67.1	97.38			845.1	0	65.25	113.48	178.2	277.64	353.51			829.8	591.08	395.78	230.22	135.72	48.7	0
						846	0	26.2	51.95	86.06	149.95	197.56			846	0	10.94	22.58	37.83	69.3	96.33			846	0	66.77	112.92	179.24	277.78	352.93			830.7	586.11	395.39	226.05	132.99	45.42	0
						846.9	0	26.24	51.46	85.26	150.18	196.55			846.9	0	11.17	23.4	36.46	70.07	96.48			846.9	0	67.75	113.08	176.49	276.82	351.04			831.6	590.61	397.99	229.35	134.86	50.03	0
						847.8	0	27.5	51.11	86.14	149.12	198.22			847.8	0	10.98	23.5	38.45	69.89	96.73			847.8	0	67.65	115.96	180.75	279.25	355.79			832.5	586.62	395.66	229.18	133.29	46.05	0
						848.7	0	26.58	51.88	86.01	150.66	195.65			848.7	0	9.69	21.82	38.44	70.39	95.69			848.7	0	66.39	113.74	178.41	277.6	350.27			833.4	589.61	395.86	228.64	133.92	46.29	0
						849.6	0	27.56	50.15	85.71	151	198.02			849.6	0	10.79	20.42	37.25	69.82	97.6			849.6	0	66.47	113.54	178.27	278.87	351.91			834.3	593.74	398.74	231.2	135.74	49.85	0
						850.5	0	25.01	49.59	84.7	148.97	195.61			850.5	0	10.18	20.23	34.71	68.88	95.91			850.5	0	66.39	112	175.18	276.23	352.43			835.2	591	395.69	230.14	136.38	45.53	0
						851.4	0	26.03	49.69	85.53	147.34	196.39			851.4	0	11.47	20.85	37.05	68.47	96.35			851.4	0	68.38	113.67	178.78	276.83	353.8			836.1	589.34	397.42	228.48	134.07	46.87	0
						852.3	0	25.75	53.53	85.54	150.22	198.03			852.3	0	10.6	23.99	37.75	72.68	98.72			852.3	0	69.06	115.67	180.62	280.85	352.79			837	593.46	401.4	232.56	139.22	51.01	0
						853.2	0	26.45	49.58	85.76	148.61	197.05			853.2	0	8.95	20.54	36.99	69.45	97.03			853.2	0	66.87	111.95	177.48	277	351.85			837.9	591.86	398.23	230.15	135.33	48.46	0
						854.1	0	25.26	51.61	84	146.98	196.42			854.1	0	8.69	22.41	36.06	68.41	96.98			854.1	0	64.87	113.47	177.75	274.89	350.39			838.8	589.2	396.69	227.66	132.13	46.41	0
						855	0	25.37	49.32	84.12	147.81	198.14			855	0	12.58	22.43	38.23	68.17	98.28			855	0	67.58	113.88	179	276.04	353.23			839.7	592.87	400.17	230.65	136.15	49.41	0
						855.9	0	27.72	51.34	85.16	149.81	197.31			855.9	0	10.8	22.1	35.42	69.37	96.04			855.9	0	66.54	113.61	179.17	276.76	353.21			840.6	591.12	396.48	227.72	134.32	45.7	0
						856.8	0	27.72	50.66	86.3	151.96	198.35			856.8	0	11.68	23.06	37.32	69.58	95.2			856.8	0	68	115.09	179.12	279.3	351.58			841.5	592.04	399.23	230.91	136.32	49.41	0
						857.7	0	25.6	51.75	85.46	151.19	199.51			857.7	0	10.73	22.23	35.26	71.24	98.33			857.7	0	66.89	112.49	176.3	277.06	353.44			842.4	591.45	400.25	229.88	134.95	48.87	0
						858.6	0	25.14	51.33	85.77	149.92	195.5			858.6	0	11.34	22.68	37.49	68.56	95.58			858.6	0	67.25	114.62	179.21	277.71	350.77			843.3	591.2	397.56	230.31	134.7	47.26	0
						859.5	0	28.35	51.82	86.14	150.33	198.31			859.5	0	13.2	20.95	38.38	69.91	96.36			859.5	0	68.11	113.82	179.32	277.37	352.22			844.2	592.37	398.75	229.36	136.88	47.48	0
						860.4	0	25.38	50.69	84.21	148.66	195.86			860.4	0	9.46	21.35	36.28	68.74	96.5			860.4	0	65.9	112.19	176.3	276.27	349.8			845.1	593.6	401.59	232.16	137.97	48.75	0
						861.3	0	27.39	52.71	86.08	150.28	196.48			861.3	0	10.37	23.01	35.78	68.38	97.85			861.3	0	66.25	114.64	177.82	274.38	351.45			846	590.69	398.8	230.73	136.48	49.28	0
						862.2	0	28.05	51.78	85.98	149.26	198.53			862.2	0	12.61	22.86	37.43	69.25	96.49			862.2	0	69.16	112.88	179.41	275.55	352.95			846.9	592.53	398.92	231.42	135.59	47.81	0
						863.1	0	26.01	49.66	84.94	149.02	197.11			863.1	0	11.67	22.29	37.85	69.26	97.61			863.1	0	67.51	112.52	178.35	276.68	352.17			847.8	590.81	397.26	229.03	134.6	49.09	0
						864	0	25.49	50.64	86.16	147.88	196.67			864	0	8.76	21.38	37.06	68.93	96.71			864	0	63.21	110.44	177.63	275.19	351.98			848.7	591.33	399.28	231.17	135.07	47.38	0
						864.9	0	28.27	51.06	85.39	150.35	198.49			864.9	0	12.1	23.65	38.03	70.78	96.86			864.9	0	67.44	113.35	180.03	276.56	353.14			849.6	590.31	397.01	229.35	133.38	46.59	0
						865.8	0	26.25	50.76	85.01	150.05	194.51			865.8	0	10.28	23.02	36.63	71.07	93.93			865.8	0	67.43	114.54	178.91	277.03	350.14			850.5	591.16	397.79	228.79	135.17	46.56	0
						866.7	0	25.87	50.05	83.85	148.8	195.83			866.7	0	10.1	22.02	34.86	68.25	94.93			866.7	0	66.65	112.18	177.11	275.79	351.6			851.4	593.07	399.05	231.8	133.62	48.3	0
						867.6	0	26.16	48.93	84.09	148.21	196.03			867.6	0	9.01	21.41	33.72	69.56	96.54			867.6	0	65.5	113.94	178.07	277.77	353.26			852.3	593.06	400.46	230.57	136.74	46.11	0
						868.5	0	25.48	51.42	83.58	148.4	195.54			868.5	0	10.77	24.57	37.79	67.94	96.48			868.5	0	66.88	113.54	177.76	276.12	350.64			853.2	591.21	396.68	230.53	135.8	48.28	0
						869.4	0	25.68	50.85	85.6	147.4	193.77			869.4	0	11.85	21.77	37.38	69.87	94.96			869.4	0	66.68	114.61	178.07	275.23	349.54			854.1	593.07	400.49	232.17	136.91	51.04	0
						870.3	0	28.18	52.91	87.43	149.17	197.3			870.3	0	12.07	23.6	39.42	68.95	97.7			870.3	0	67.5	114.71	179.21	274.81	351.68			855	593.77	401.41	232.86	138.04	51.37	0
						871.2	0	26.65	51.14	86.5	149.02	196.37			871.2	0	10	21.59	38.1	69.1	96.64			871.2	0	65.85	112.03	178.08	276.24	350.58			855.9	592.48	399.76	230.25	135.58	46.67	0
						872.1	0	24.09	49.43	83.4	147.84	195.54			872.1	0	9.01	21.07	36.51	68.12	95.9			872.1	0	64.46	111.75	176.68	275.39	349.59			856.8	591.93	398.62	229.37	133.76	44.25	0
						873	0	25.46	50.47	84.28	147.29	196.35			873	0	11.02	23.28	37.6	69.47	98.01			873	0	66.5	113.48	177.69	275.12	352.41			857.7	593.78	401.69	230.2	136.24	49.81	0
						873.9	0	26.17	49.14	83.93	146.35	196.05			873.9	0	12.42	21.96	38.59	68.8	96.59			873.9	0	69.13	111.19	176.7	273.36	352.04			858.6	593.06	401.99	233.46	138.89	49.58	0
						874.8	0	25.98	48.01	86.11	148.97	192.93			874.8	0	8.94	20.29	37.35	68.56	95.03			874.8	0	67.55	112.87	179.74	276.02	349.56			859.5	593.59	400.11	232.5	136.53	48.97	0
						875.7	0	26.54	48.82	83.66	149.49	195.42			875.7	0	10.32	19.89	33.59	69.61	97.8			875.7	0	67.22	111.16	175.88	276.41	349.74			860.4	591.51	400.7	233.46	136.41	50.28	0
						876.6	0	25.12	51.87	84.59	149.34	194.23			876.6	0	9.31	20.71	37.56	67.05	94.22			876.6	0	66.14	111.93	176.18	274.63	349.13			861.3	592.93	399.33	232.18	135.69	48.31	0
						877.5	0	27.08	49.85	83.39	150.27	196.22			877.5	0	10.75	21.11	36.86	70.9	96.51			877.5	0	67.69	112.83	177.09	276.68	350.73			862.2	591.78	399.98	230.74	134.57	49.9	0
						878.4	0	25.68	47.66	85.89	150.97	196.46			878.4	0	12.25	20.82	37.66	68.34	98.29			878.4	0	67.65	113.62	181.08	276.74	353.48			863.1	592.06	400.34	230.65	135.28	46.42	0
						879.3	0	24.54	49.98	85.02	148	197.28			879.3	0	9.46	20.93	37.9	67.49	93.98			879.3	0	65.86	112.72	177.44	275.54	350.31			864	591.64	399.14	229.63	137.71	48.34	0
						880.2	0	27.04	51.03	87.5	150.14	198.35			880.2	0	12.43	24.61	39.92	71.2	98.92			880.2	0	66.12	112.18	177.59	273.48	351.23			864.9	592.46	402.04	232.55	137.6	50.32	0
						881.1	0	24.49	50.59	84.17	146.8	195.69			881.1	0	9.57	22.64	35.59	68.28	95.91			881.1	0	66.66	114.02	176.48	275.05	350.71			865.8	593.2	401.77	230.96	136.55	48.35	0
						882	0	26.73	50.77	83.53	147.51	193.89			882	0	12.59	21.75	36.79	69.73	95.21			882	0	66.23	112.89	176.28	274.85	349.89			866.7	592.15	401.76	231.75	136.78	47.7	0
						882.9	0	27.13	52.05	84.93	150.62	195.17			882.9	0	10.15	21.76	34.91	67.76	93.8			882.9	0	67.95	114.01	178.1	274.67	348.37			867.6	592.34	401.63	230.92	137.01	47.63	0
						883.8	0	26.93	49.7	84.46	148.41	194.59			883.8	0	11.4	23.87	37.3	70.78	95.8			883.8	0	67.52	113.01	177.35	273.97	347.87			868.5	593.47	402.11	232.57	137.87	48.58	0
						884.7	0	27.24	50.9	83.62	150.24	193.44			884.7	0	11.55	22.01	36.27	68.68	95.38			884.7	0	66.68	112.19	175.81	273.79	348.72			869.4	593.82	401.51	229.28	134.97	46.51	0
						885.6	0	26.44	51.72	83.98	149.49	194.47			885.6	0	9.98	23.39	35.92	68.81	96.53			885.6	0	65.04	113.26	177.45	275.28	350.62			870.3	593.84	403.97	232.49	140.14	49.51	0
						886.5	0	27.08	53.31	86.76	147.48	197.18			886.5	0	10.45	22.26	38.22	68.97	97.82			886.5	0	67.4	115.13	176.18	274.89	351.11			871.2	593.62	400.59	231.41	136.98	50.09	0
						887.4	0	27.35	50.5	83.26	148.08	194.37			887.4	0	11.11	21.35	34.55	67.64	94.83			887.4	0	67.03	113.6	175.85	274.45	348.22			872.1	592.61	401.99	231.8	135.66	48.05	0
						888.3	0	25.62	51.65	84.31	148.35	195.93			888.3	0	10.7	23.87	36.33	70.28	96.46			888.3	0	65.6	113.49	176.61	274.68	350.39			873	593.08	400.27	233.24	137.11	47.56	0
						889.2	0	27.31	51.46	85.33	149.97	196.12			889.2	0	12.13	23.47	38.73	72.27	96.38			889.2	0	66.68	113.82	178.7	276.42	350.87			873.9	594.52	401.76	232.89	137.12	51.06	0
						890.1	0	26.99	50.76	85.1	148.36	195.59			890.1	0	11.68	22.58	36.9	67.39	96.26			890.1	0	68.3	111.7	176.4	272.85	349.95			874.8	596.23	403.6	234.28	139.75	51.4	0
						891	0	25.62	49.29	81.48	147.98	191.81			891	0	9.51	20.33	35.25	68.04	91.44			891	0	66.09	111.36	176.33	274.09	346.53			875.7	596.25	404.1	232.75	139.56	52.59	0
						891.9	0	23.57	47.33	82.71	146.63	191.67			891.9	0	11.27	22.8	37.98	70.64	97.51			891.9	0	64.04	109.71	175.43	272.79	347.41			876.6	594.5	405.76	234.79	139.1	49.74	0
						892.8	0	26.44	52.37	85.76	149.79	195.43			892.8	0	11.12	23.6	36.01	70.86	96.1			892.8	0	66.78	112.75	175.49	274.26	348.73			877.5	592.27	401.33	234.12	137.09	48.85	0
						893.7	0	24.89	50.91	84.51	147.27	193.14			893.7	0	9.86	20.44	36.79	66.24	94.97			893.7	0	66.59	111.85	176.39	273.18	347.67			878.4	593.31	401.04	230.84	137.64	46.68	0
						894.6	0	26.99	51.19	84.59	147.84	194.81			894.6	0	10.71	20.52	34.85	67.54	93.74			894.6	0	66.64	110.43	175.43	273.44	347.58			879.3	594.94	404.02	230.9	137.4	47.21	0
						895.5	0	26.38	51.68	84.15	147.51	193.53			895.5	0	10.98	22	37.97	68.96	96.37			895.5	0	66.68	113.69	179.1	274.71	349.34			880.2	591.76	401.03	231.75	135.16	45.59	0
						896.4	0	25.06	50.88	84.89	147.98	195.75			896.4	0	11.77	21.83	39.01	71.05	96.16			896.4	0	67.86	112.02	178.58	275.06	349.83			881.1	594.69	405.15	236.81	139.3	50.36	0
						897.3	0	27.5	52.39	85.62	149.07	197.03			897.3	0	11.68	23.62	36.71	70.77	95.7			897.3	0	67.46	113.1	177.53	275.21	348.78			882	594.37	402.97	233.63	137.31	48.49	0
						898.2	0	25.14	50.57	84.44	150.84	194.92			898.2	0	10.25	22.05	37.38	71.04	97.02			898.2	0	66.58	112.59	177.85	275.24	350.34			882.9	593.48	402.03	232.57	138.35	47.06	0
						899.1	0	26.43	50.95	85.41	148.68	195.54			899.1	0	11.74	22.79	36.87	69.82	96.91			899.1	0	66.32	110.81	175.34	272.92	347.48			883.8	594.26	402.05	231.39	138.16	50.07	0
						900	0	26.58	48.94	83.62	148.95	194.4			900	0	9.38	20.24	35.03	68.39	94.2			900	0	66.75	111.29	176.54	274.82	346.48			884.7	594.7	403.28	234.36	139.1	47.39	0
						900.9	0	25.76	50.32	84.65	145.52	193.92			900.9	0	8.86	21.59	36.99	67.38	93.5			900.9	0	66.73	111.61	177.44	273	346.6			885.6	593.72	403.34	233.22	139.31	50.41	0
						901.8	0	25.11	49.69	85.36	149.15	193.54			901.8	0	10.77	21.96	37.16	71.05	96.65			901.8	0	66.64	110.9	176.62	273.18	348.89			886.5	593.66	403.02	232.84	136.29	49.29	0
						902.7	0	25.38	50.83	87.04	147.79	193.88			902.7	0	10.73	21.23	37.14	67.47	95.68			902.7	0	66.79	112.37	177.98	274.09	347.89			887.4	594.93	403.39	233.42	136.5	48.13	0
						903.6	0	26.41	52.66	85.57	147.61	195.25			903.6	0	10.3	21.81	36.28	65.65	95.23			903.6	0	67.59	115.5	176.17	272.47	348.01			888.3	594.23	401.41	231.17	135.73	46.91	0
						904.5	0	24.59	49.58	84.13	147.27	191.69			904.5	0	7.99	21.51	34.14	66.25	92.48			904.5	0	64.23	111.23	175.63	272.91	345.44			889.2	595.59	406.66	234.13	140.56	51.66	0
						905.4	0	24.89	49.76	83.32	148.39	191.78			905.4	0	10.11	21.22	35.57	69.74	94.49			905.4	0	67.14	112.29	176.66	276.54	346.83			890.1	597.59	406.25	234.13	140.83	50.28	0
						906.3	0	24.46	50.07	83.01	148.09	193.1			906.3	0	9.25	21.08	36.75	68.71	95.82			906.3	0	65.42	112.06	175.15	274.72	346.29			891	596.32	406.53	234.75	139.95	52.15	0
						907.2	0	24.08	48.25	83.24	145.97	192.66			907.2	0	9.09	20.86	36.49	66.33	94.35			907.2	0	65.1	110.77	175.56	272.79	346.04			891.9	594.04	405.38	234.42	140.01	50.48	0
						908.1	0	25.31	51.01	85.89	146.66	193.38			908.1	0	10.98	24.36	36.98	67.17	93.35			908.1	0	65.99	112.83	176.95	272	346.56			892.8	594.83	404	232.63	137.35	47.94	0
						909	0	24.53	47.46	82.62	146.73	191.71			909	0	9.41	21.35	37.17	68.78	93.7			909	0	64.45	109.21	173.38	272	345.23			893.7	596.14	406.52	236.96	140.58	50.84	0
						909.9	0	28.89	50.82	85.59	148.96	193.71			909.9	0	14.13	21.64	35.9	69.88	94.6			909.9	0	68.61	112.96	176.64	274.61	348.53			894.6	595.44	405.92	233.14	138.37	47.01	0
						910.8	0	25.55	49.47	84.65	148.01	194.41			910.8	0	10.95	21.57	38.04	69.14	95.93			910.8	0	64.76	111.37	175.31	271.74	345.26			895.5	594.48	404.77	233.13	139.89	49.85	0
						911.7	0	27.37	48.93	85.9	146.92	194.14			911.7	0	11.36	21.91	36.82	68.92	95.34			911.7	0	66.36	111.02	178	271.31	346.8			896.4	596.11	404.87	232.77	139.73	49.07	0
						912.6	0	24.77	47.92	82.79	145.64	191.99			912.6	0	10.7	20.99	34.24	66.93	94.36			912.6	0	65.32	108.5	172.4	272.06	346.06			897.3	597.3	405.92	235.83	140.46	49.64	0
						913.5	0	24.59	49.03	82.63	145.76	194.15			913.5	0	12.57	23.01	37.13	70.89	96.28			913.5	0	66.98	112.03	176.06	272.19	347.96			898.2	593.75	404.25	233.17	136.56	48.41	0
						914.4	0	25.15	49.52	83.95	148.03	193.93			914.4	0	9.89	21.78	35.96	69.79	94.71			914.4	0	66	110.78	175.49	272.66	346.43			899.1	592.99	403.86	230.27	136.71	47.86	0
						915.3	0	27.35	52.29	84.97	147.61	192.96			915.3	0	11.69	22.43	34.89	66.92	93.56			915.3	0	68.16	112.72	174.71	272.35	345.98			900	596.18	404.74	234.38	138.58	47.81	0
						916.2	0	26.3	49.71	85.37	147.14	193.64			916.2	0	9.36	20.92	36.72	67.61	94.19			916.2	0	66.39	113.5	177.35	272.4	347.46			900.9	596.95	407.23	236.41	141.67	49.98	0
						917.1	0	22.52	48.39	84.86	145.83	191.8			917.1	0	9.61	21.41	36.95	67.76	95.39			917.1	0	64.02	111.43	177.3	272.26	346.69			901.8	594.59	404.26	232.86	138.14	49.58	0
						918	0	26.33	52.03	87.17	149.61	196.1			918	0	11.53	24.49	38.08	70.01	96.57			918	0	67.05	112.85	176.29	273.37	346.61			902.7	595.81	402.05	235.34	137.09	46.57	0
						918.9	0	26.3	52.01	85.26	148.54	194.09			918.9	0	11.72	23.15	39.08	70.48	95.05			918.9	0	66.3	113.39	176.48	273.46	346.69			903.6	595.06	405.82	233.36	137.79	47.4	0
						919.8	0	26.67	49.14	83.78	146.05	194.02			919.8	0	11.18	22.26	35.68	67.73	93.26			919.8	0	66.23	112.8	174.83	273.04	344.97			904.5	596.4	404.5	232.85	136.73	46.79	0
						920.7	0	25.89	48.99	85.32	146.56	194.65			920.7	0	10.13	20.22	37.41	67.66	94.81			920.7	0	65.65	110.63	175.51	272.08	345.26			905.4	595.1	404.2	234.34	138.02	48.13	0
						921.6	0	27.31	51.02	84.18	147.64	194.52			921.6	0	11.7	24.12	35.87	68.74	97			921.6	0	65.9	112.62	174.49	272.59	345.3			906.3	596.02	406.15	232.61	137.94	48.69	0
						922.5	0	26.37	49.53	85.75	148.58	195.08			922.5	0	10.56	21.31	36.29	68.25	94.06			922.5	0	65.12	110.18	175.21	270.73	345.22			907.2	595.62	405.59	234.71	136.17	49	0
						923.4	0	22.24	50.69	83.96	146.48	192.13			923.4	0	10.47	24.56	36.74	69.29	95.78			923.4	0	62.84	110.77	174.84	272.25	345.69			908.1	597.12	407.8	235.78	138.57	50.97	0
						924.3	0	26.98	50.39	85.04	146.29	194.69			924.3	0	11.69	21.8	37.6	67.76	96.51			924.3	0	66.31	111.77	176.16	271.07	347.29			909	597.51	406.77	234.66	138.2	50.12	0
						925.2	0	27.19	49.75	84.14	147.55	194.83			925.2	0	12.14	20.98	36.08	69.02	96.98			925.2	0	65.49	108.68	174.1	269.65	345.24			909.9	596.63	406.36	233.44	138.25	46.56	0
						926.1	0	27.17	50.67	85.53	147.18	193.87			926.1	0	10.15	22.4	37.86	67.96	96.97			926.1	0	66.48	111.37	176.02	271.4	346.32			910.8	597.07	404.01	234.91	136.76	48.47	0
						927	0	25.96	50.66	82.69	148.75	194.57			927	0	11.31	22.04	35.68	69.99	94.97			927	0	64.95	112.98	174.43	273.5	345.52			911.7	597.64	408.74	234.64	140.56	50.9	0
						927.9	0	25.02	48.83	84.74	146.23	192.01			927.9	0	9.38	20.19	35.94	68.68	93.75			927.9	0	64.54	109.51	173.9	270.71	344.77			912.6	596.25	406.45	234.75	137.72	48.79	0
						928.8	0	25.37	49.87	84.51	146.78	190.71			928.8	0	11.83	22.48	38.07	69.5	93.26			928.8	0	65.61	110.5	174.67	271.78	342.86			913.5	595.95	405.25	234.47	138.82	48.2	0
						929.7	0	24.8	49.17	83.21	144.85	190.14			929.7	0	10.6	23.25	36.26	67.92	94.98			929.7	0	65.06	111.06	174.85	270.52	343.97			914.4	598.24	408.93	234.88	139.88	50.26	0
						930.6	0	24.19	47.76	84.32	149.09	195.2			930.6	0	8.96	20.27	37.08	67.76	96.31			930.6	0	65.53	110.37	176.82	271.97	345.84			915.3	598.01	408.12	234.66	138.56	51.9	0
						931.5	0	24.88	49.71	84.1	146.8	195.29			931.5	0	9.36	20.61	34.5	67.75	94.72			931.5	0	64.06	109.86	171.8	270.54	344.53			916.2	597.57	408.63	236.08	140.35	50.09	0
						932.4	0	25.78	49.87	82.24	147	194.23			932.4	0	9.37	23.08	35.93	69.53	96.99			932.4	0	65.24	110.34	175.14	272.79	347.63			917.1	598.56	407.55	234.15	138.48	48.32	0
						933.3	0	24.31	46.63	81.74	143.45	190.89			933.3	0	9.84	18.84	36.49	68.34	94			933.3	0	64.46	107.08	172.75	270.83	343.53			918	597.05	407.09	234.65	137.35	48.65	0
						934.2	0	25.03	48.43	84.37	144.25	193.14			934.2	0	10.49	22.51	37.9	65.94	95.04			934.2	0	66.68	110.46	174.73	269.07	345.42			918.9	598.64	408.28	235.47	138.73	50.63	0
						935.1	0	24	48.29	83.36	147.31	192.16			935.1	0	10.49	21.07	38.11	68.95	94.83			935.1	0	64.66	109.24	173.72	270.57	344.14			919.8	598.38	408.5	236.5	140.63	50.73	0
						936	0	25.05	49.91	83.52	145.54	192.36			936	0	9.59	21.89	34.94	68.2	93.57			936	0	64.17	111.28	175.85	271.47	343.4			920.7	599.43	409.54	235.19	140.11	48.05	0
						936.9	0	25.65	50.38	82.5	146.74	191.58			936.9	0	10.21	23.9	36.54	69.59	95.43			936.9	0	65.53	112.37	174.99	270.77	344.05			921.6	596.98	408.68	235.43	139.59	50.89	0
						937.8	0	26.79	51.95	83.79	146.09	195.3			937.8	0	9.43	22.32	34.69	67.65	94.54			937.8	0	64.68	112.21	172.83	269.05	344.2			922.5	597.25	407.93	234.14	135.76	47.63	0
						938.7	0	25.11	48.47	82.99	144.28	191.87			938.7	0	11.23	22.69	36.54	67.75	95.67			938.7	0	66.06	111.49	174	270.24	343.62			923.4	600.65	411.24	239.11	141.28	52.09	0
						939.6	0	23.82	48.49	82.78	145.08	190.84			939.6	0	9.98	20.2	35.74	69	93.97			939.6	0	64.97	110.78	173.8	271.67	344.16			924.3	599.25	408.76	237.89	138.31	49.57	0
						940.5	0	27.51	48.66	84.46	147.87	192.95			940.5	0	11.42	20.54	37.92	70.38	95.18			940.5	0	68.01	112.63	177.26	274.84	344.17			925.2	600.49	412.16	238.53	140.98	50.85	0
						941.4	0	26.63	51.27	84.3	147.15	193.93			941.4	0	12.94	22.46	38.19	69.35	96.88			941.4	0	65.82	109.92	174.53	270.61	345.87			926.1	600.31	410.35	237.06	140.48	49.99	0
						942.3	0	26.69	50.19	82.98	144.22	192.99			942.3	0	10.7	21.98	35.99	67.02	93.44			942.3	0	65.06	109.42	173.88	269.36	343.5			927	597	407.43	235.26	137.78	47.65	0
						943.2	0	24.83	49.43	82.03	145.24	191.01			943.2	0	10.61	20.96	36.03	68.25	93.35			943.2	0	65.36	110.8	173.07	270.92	343.85			927.9	598.33	410.88	237.93	140.42	50.41	0
						944.1	0	24.64	49.02	81.88	145.94	192.5			944.1	0	8.87	22.09	34.36	67.4	95.21			944.1	0	63.54	112.24	171.73	269.51	343.07			928.8	601.62	411.66	239.88	142.47	51.21	0
						945	0	24.42	48.34	83.09	145.73	189.5			945	0	10	21.01	35.25	68.73	92.4			945	0	63.44	108.1	172.57	269.18	341.58			929.7	599.81	411	235.86	140.21	48.92	0
						945.9	0	24.64	46.87	83.51	145.62	190.12			945.9	0	10.69	21.63	37.24	67.47	94.07			945.9	0	65.51	110.42	174.89	270.17	343.38			930.6	601.54	410.25	236.66	142.1	49.7	0
						946.8	0	24.12	49.55	81.2	145.38	190.32			946.8	0	9.93	21.15	34.07	70.57	91.35			946.8	0	63.88	108.54	172.6	270.97	342.25			931.5	597.1	406.53	233.47	138.94	46.98	0
						947.7	0	23.3	48.83	81.87	142.85	191.76			947.7	0	10.14	21.96	34.91	67.44	94.16			947.7	0	64.35	111.01	173.6	268.85	342.54			932.4	598.1	409.97	236.37	139.27	48.1	0
						948.6	0	26.32	52.06	83.84	146.09	193.11			948.6	0	10.65	23.88	36.87	68.26	95.67			948.6	0	65.51	111.83	174.93	269.8	344.65			933.3	596.9	407.76	236.92	138.48	47.6	0
						949.5	0	26.05	48.98	81.99	145.66	192.61			949.5	0	9.31	21.81	36.05	67.69	95.58			949.5	0	63.89	111.1	171.6	270.29	344.55			934.2	601.24	410.79	236.91	141.7	49.67	0
						950.4	0	24.65	47.64	82.47	144.89	190.56			950.4	0	8.5	19.46	34.82	66.36	93.24			950.4	0	62.51	108.34	171.49	268.53	340.19			935.1	600.12	410.34	236.07	139.15	47.75	0
						951.3	0	24	50.54	83.61	147.52	189.59			951.3	0	11	23.29	35.07	69.79	94.53			951.3	0	64.91	111.42	172	270.23	342.09			936	598.27	412.24	236.52	141.45	49.56	0
						952.2	0	25.31	47.98	82.93	146.06	188.08			952.2	0	11.72	22.49	36.97	69.1	92.07			952.2	0	65.18	109.8	173.62	269.03	341.51			936.9	600.31	410.97	236.14	138.54	48.73	0
						953.1	0	25.39	47.12	81.75	144.73	189.1			953.1	0	9.24	19.5	35.98	68.27	93.2			953.1	0	65.37	109.73	174.81	270.04	341.13			937.8	601.09	410.77	238.67	142.07	50.41	0
						954	0	25.02	49.83	82.13	146.26	189.81			954	0	12.04	23.55	35.41	68.3	93.42			954	0	64.16	110.87	172.77	269.09	341.7			938.7	598.26	409.57	236.28	139.06	49.98	0
						954.9	0	24.75	49.84	81.51	144.09	191.22			954.9	0	10.58	21.79	34.78	67.38	95.22			954.9	0	64.15	109.3	171.29	267.84	342.41			939.6	596.68	409.62	234.52	137.35	46.67	0
						955.8	0	25.97	50.58	84.4	146.58	193.1			955.8	0	10.79	22.94	38.38	70.01	96.85			955.8	0	65.95	111.34	174.24	269.45	344.95			940.5	599.65	411.5	237.91	140.52	49.91	0
						956.7	0	26.85	49.7	84.49	145.49	190.87			956.7	0	10.14	22.7	38.11	66.1	93.94			956.7	0	64.66	108.63	174.55	267.92	342.23			941.4	601.42	411.51	239.39	141.27	49.23	0
						957.6	0	26.11	51.58	81.66	145.47	193.54			957.6	0	11.79	24.26	35.73	67.93	97.02			957.6	0	63.64	111.84	171.74	268.6	343.35			942.3	600.87	412.73	237.64	140.46	49.85	0
						958.5	0	24.98	49.33	82.47	145.85	189.25			958.5	0	10.66	21.96	36.89	68.12	93.7			958.5	0	65.63	110.57	173.62	271.27	342.85			943.2	598.8	410.57	235.13	138.41	48.85	0
						959.4	0	25.2	49.24	83.32	144.98	190.56			959.4	0	11.44	21.57	37.98	68.46	96.4			959.4	0	65.09	109.37	173.6	269.64	342.99			944.1	598.62	410	236.26	138.35	47.94	0
						960.3	0	24.21	46.99	82.44	142.09	188.84			960.3	0	8.61	20.28	36.39	65.76	93.57			960.3	0	63.01	108.07	174.65	267.89	339.84			945	601.51	411.48	239.2	140.41	50.44	0
						961.2	0	23.67	46.4	82.04	144.58	190.18			961.2	0	10.93	19.87	35.45	67.54	93.65			961.2	0	63.97	106.77	171.91	269.9	341.39			945.9	599.54	412.57	235.35	139.14	49.42	0
						962.1	0	24.82	50.36	82.4	146.34	189.87			962.1	0	9.93	20.49	35.76	67.19	93.05			962.1	0	63.5	109.38	172.32	269.58	338.96			946.8	600.99	410.08	236.91	141.25	48.81	0
						963	0	23.45	47.53	81.49	142.96	190.12			963	0	10.08	19.65	34.28	67.19	93.63			963	0	64.5	108.91	171.86	268.47	342.12			947.7	603.62	414.2	242.02	144.39	52.41	0
						963.9	0	24.27	47.93	82.43	146.22	190.74			963.9	0	10.9	19.99	35.61	68.72	94.16			963.9	0	63.64	108.52	172.56	269.3	340.95			948.6	600.24	411.6	236.68	139.96	48.65	0
						964.8	0	24.35	49.05	83.47	146.13	189.84			964.8	0	9.23	22.2	36.2	68.12	92.03			964.8	0	64.19	108.43	173.42	268.44	339.94			949.5	601.14	412.31	238.35	141.2	47.54	0
						965.7	0	23.47	48.9	81.99	142.4	189.78			965.7	0	10.77	21.12	37.54	66.81	95.29			965.7	0	64.95	110.59	174.34	267.92	341.31			950.4	602.19	414.27	238.44	142.47	52.15	0
						966.6	0	23.2	49.04	81.96	145.19	189.06			966.6	0	7.44	20.67	36.07	67.11	93.79			966.6	0	63.99	111.51	174.41	269.04	341.18			951.3	600.13	410.64	235.25	139.19	50.02	0
						967.5	0	24.14	49.64	80.31	145.55	191.48			967.5	0	9.13	19.96	32.63	68.39	94.24			967.5	0	62.61	107.3	170.18	267.8	340.89			952.2	602.96	412.61	237.16	141.82	51.29	0
						968.4	0	26.09	49.47	82.02	147.35	191.01			968.4	0	12.93	23.31	35.71	69.5	94.96			968.4	0	65.23	110.82	172.48	269.34	342.29			953.1	605.72	417.68	239.98	143.53	52.52	0
						969.3	0	24.6	49.17	80.96	144.6	190.49			969.3	0	10.12	19.95	34.25	65.92	94.13			969.3	0	64.99	109.28	172.04	266.86	341.22			954	604.62	415.38	237.51	142.57	50.96	0
						970.2	0	24.5	49.39	81.87	145.23	190.87			970.2	0	8.68	21.28	35.65	67.35	93.77			970.2	0	64.49	109.08	173.62	270.14	342.54			954.9	602.03	414.9	239.18	142.42	50.34	0
						971.1	0	25.66	48.07	82.44	144.85	191.09			971.1	0	10.62	19.93	35.56	66.55	93.8			971.1	0	65.18	109.14	171.53	267.71	340.95			955.8	602.28	414.6	238.28	140.68	49.93	0
						972	0	25.65	51.62	82.72	145.46	191.85			972	0	9.93	21.32	36.19	66.71	92.93			972	0	65.67	111.85	172.64	268.85	342.31			956.7	600.81	414.23	238.43	140.86	49.6	0
						972.9	0	25.41	47.68	83.29	143.87	190.85			972.9	0	10.28	21.49	37.45	64.93	94.25			972.9	0	66.3	111.2	173.82	266.73	340.69			957.6	604.53	415.46	240.56	141.63	50.78	0
						973.8	0	24.48	48.75	82.37	147.19	190.08			973.8	0	9.39	20.63	34.08	67.31	93.23			973.8	0	63.32	108.07	172.9	269	341.09			958.5	601.16	415.87	240.47	142.03	51.13	0
						974.7	0	26.07	46.83	83.16	144.25	189.07			974.7	0	10.96	18.78	34.42	65.49	90.66			974.7	0	63.91	108.99	172.73	267.56	340.93			959.4	601.01	412.4	237.91	141.83	48.5	0
						975.6	0	25.91	49.41	83.56	145.3	193.02			975.6	0	10.25	21.8	36.48	67.58	95.75			975.6	0	64.9	108.59	172.56	266.1	340.37			960.3	603.59	416.6	240.55	143.27	50.67	0
						976.5	0	25.06	47.43	82.48	145.02	191.94			976.5	0	10.93	19.29	34.35	67.42	94.34			976.5	0	65.02	109.27	171.09	269.41	342.32			961.2	602.15	411.89	239.1	140.07	49.51	0
						977.4	0	25.6	49.9	82.94	144.05	189.32			977.4	0	10.82	21.94	36.24	67.93	94.38			977.4	0	65.65	110.12	172.57	268.58	339.55			962.1	603.68	415.29	240.41	142.06	51.72	0
						978.3	0	26.08	49.33	82.94	144.29	188.97			978.3	0	8.72	20.35	36.01	66.11	93.13			978.3	0	63.92	109.43	172.6	267.61	339.08			963	602.54	415.58	239.9	142.01	48.59	0
						979.2	0	22.62	47.26	80.92	142.1	187.24			979.2	0	8.09	19.44	33.35	63.78	90.86			979.2	0	64.63	107.89	172.06	266.51	340.49			963.9	604.6	416.44	239.78	143.29	50.25	0
						980.1	0	25.28	50.2	83.73	147.26	192.79			980.1	0	10.49	22.59	35.82	70.73	94.11			980.1	0	64.98	111.4	174.52	269.13	343.11			964.8	602.99	417.79	239.06	141.96	52.54	0
						981	0	25.84	48.44	83.37	143.57	190.2			981	0	11.18	22.55	35.65	66.27	94.69			981	0	64.83	107.92	171.49	265.62	339.14			965.7	605.32	418.89	242.38	145.63	51.56	0
						981.9	0	26.1	49.6	81.31	143.74	187.27			981.9	0	9.53	21.37	34.7	65.23	91.01			981.9	0	65.7	110.17	171.57	267.13	338.38			966.6	603.6	415.33	240.65	141.43	49.09	0
						982.8	0	25.92	49.95	83.83	144.64	190.85			982.8	0	10.89	21.75	37.3	67.4	94.15			982.8	0	63.24	109.51	170.42	266.36	338.27			967.5	605.33	417.72	243.95	142.85	52.01	0
						983.7	0	25.73	50.56	84.54	146.8	189.87			983.7	0	9.5	21.17	36.07	68.23	91.01			983.7	0	63.56	107.35	173.05	267.53	338.08			968.4	604.86	415.64	240.86	141.95	49.82	0
						984.6	0	25.18	48.78	81.9	145.7	189.4			984.6	0	11.56	21.84	35.97	67.55	93.97			984.6	0	63.44	110.04	172.53	268.11	340.15			969.3	605.35	416.96	240.5	143.25	50.5	0
						985.5	0	26.89	49.49	82.62	145.06	190.44			985.5	0	10.9	20.55	35.06	66.22	93.55			985.5	0	65.3	109.46	171.41	267.88	339.13			970.2	606.46	417.27	240.45	142.35	49.08	0
						986.4	0	25.41	47.53	82.03	144.75	187.6			986.4	0	11.3	22.02	36.32	69.05	92.26			986.4	0	66.21	108.95	174.52	269.76	339.83			971.1	606.19	417.17	241.06	139.14	50.5	0
						987.3	0	25.14	48.56	81	144.26	188.97			987.3	0	9.42	23.19	35.14	68.51	91.72			987.3	0	63.91	109.39	170.11	266.75	336.84			972	602.37	414.85	239.59	140.46	50.23	0
						988.2	0	25.18	48.71	83.12	146.43	188.82			988.2	0	8.75	19.92	33.76	67.06	91.95			988.2	0	63.61	109.24	172.79	267.48	338.92			972.9	608.25	417.65	242.53	141.27	50.15	0
						989.1	0	21.61	46.25	79.33	142.56	188.03			989.1	0	8.62	20.6	34.54	65.49	93.93			989.1	0	63.77	108.55	171.76	267.82	340.24			973.8	601.92	413.9	238.29	142.03	48.7	0
						990	0	24.45	47.62	80.81	144.24	188.72			990	0	10.42	19.44	35.62	67.92	94.15			990	0	65.24	107.72	171.78	267.81	340.88			974.7	604.3	418.69	240.43	141.1	48.11	0
						990.9	0	24.41	48.97	82.66	145.97	190.5			990.9	0	8.89	22.71	37.6	69.13	95.05			990.9	0	64.73	110.74	172.27	269.21	342.3			975.6	608.08	419.32	243.85	144.83	53.29	0
						991.8	0	24.72	48.63	81.91	143.47	188.88			991.8	0	9.82	21.17	34.97	66.81	91.35			991.8	0	65.08	111.37	172.34	267	340.3			976.5	606.5	421.26	243.54	144.22	53.69	0
						992.7	0	26.33	49.93	82.74	143.71	191.18			992.7	0	10.18	21.1	35.99	65.53	92.78			992.7	0	65.71	110.39	174.27	267.77	342.48			977.4	604.28	418.88	241.71	144.34	52.75	0
						993.6	0	25.5	48.86	81.5	146.83	189.48			993.6	0	8.33	20.59	34.59	65.74	92.52			993.6	0	63.49	108.09	170.71	265.25	337.2			978.3	609.03	421.92	245.73	145.52	52.96	0
						994.5	0	23.93	46.7	79.17	142.12	186.57			994.5	0	8.63	19.43	33.02	65.87	91.54			994.5	0	62.05	107.8	169.52	264.79	337.52			979.2	609.95	423.13	243	145.23	55.08	0
						995.4	0	25.05	49.2	82.23	142.92	187.71			995.4	0	11.11	25	37.21	67.47	93.52			995.4	0	63.69	110.65	171.31	265.85	339.17			980.1	593.17	408.9	235.81	140.13	46.78	0
						996.3	0	27.32	48.99	82.11	144.36	190.53			996.3	0	12.63	22.5	37.21	69.33	95.53			996.3	0	66.26	108.52	171.15	267.96	338.5			981	586.11	405.55	231.3	136.66	44.97	0
						997.2	0	25.52	46.81	82.34	143.88	189.29			997.2	0	9.58	20.69	35.15	66.73	92.49			997.2	0	65.4	108.57	170.39	266.77	339.64			981.9	596.67	406.3	234.49	138.08	46.72	0
						998.1	0	25.75	48.23	82.68	145.88	188.67			998.1	0	12.67	20.35	36.06	69.49	94			998.1	0	65.68	110.4	172.98	268.9	340.33			982.8	589.76	404.98	229.39	134.85	44.83	0
						999	0	24.1	46.72	80.6	143.28	189.42			999	0	8.68	20.62	34.39	66.59	93.98			999	0	66.14	108.77	170.7	266.79	339.69			983.7	589.89	407.46	229.75	137.42	47.46	0
						999.9	0	25.75	48.04	82.9	144.94	190.21			999.9	0	8.51	21.09	35.25	67.04	93.48			999.9	0	63.7	110.05	171.95	267	338.43			984.6	587.63	402.81	229.19	132.86	45.3	0
						1000.8	0	26.49	48.94	82.73	144.56	190.76			1000.8	0	12.79	22.8	36.31	68.27	94.32			1000.8	0	65.71	108.62	171.98	267.46	341.01			985.5	584.98	401.69	226.85	132.17	46.26	0
						1001.7	0	24.09	47.27	82.14	143.36	187.83			1001.7	0	10.36	20.49	35.15	67.54	91.67			1001.7	0	63.08	107.17	170.55	265.89	337.74			986.4	584.29	401.24	227.28	131.85	43.16	0
						1002.6	0	23.9	50.28	80.5	143.68	189.96			1002.6	0	8.65	21.55	35.5	66.5	92.75			1002.6	0	62.28	109.36	170.42	266.36	338.42			987.3	585.66	400.51	228.95	133.02	45.62	0
						1003.5	0	25.76	48.16	82.94	144.85	192.15			1003.5	0	10.21	19.9	36.4	67.24	95.24			1003.5	0	63.97	108.66	172.98	266.33	340.79			988.2	583.74	403.13	231.31	133.58	49.48	0
						1004.4	0	25.65	50.1	80.76	146.46	188.04			1004.4	0	11.21	23.55	36.37	69.68	94.35			1004.4	0	63.93	107.78	171.24	268.22	337.21			989.1	583.1	401.09	230.28	134.36	46.09	0
						1005.3	0	23.72	48.88	82.94	143.44	187.98			1005.3	0	10.43	22.16	34.67	67.21	92.22			1005.3	0	62.75	106.69	170.99	265.7	336.3			990	584.35	401.55	228.29	133	47.37	0
						1006.2	0	24.91	48.76	82.85	142.91	189.89			1006.2	0	11.56	20.44	36.03	66.05	92.6			1006.2	0	65.34	107.97	171.75	265.59	338.63			990.9	580.82	399.52	227.55	131.74	46.55	0
						1007.1	0	25.1	47.31	81.23	141.62	188.43			1007.1	0	11.39	23.21	36.53	67.55	94.06			1007.1	0	65.11	110.46	172.81	266.49	337.86			991.8	581.72	398.63	226.75	130.75	45.43	0
						1008	0	26.05	49.35	82.79	142.46	188.29			1008	0	8.61	19.71	35.43	67.33	92.79			1008	0	63.72	108.27	173.3	266.74	339.36			992.7	581.43	397.9	227.95	128.59	45.09	0
						1008.9	0	25.15	47.6	82.39	144.58	187.26			1008.9	0	10.66	20.7	35.21	67.9	91.57			1008.9	0	61.8	108.31	171.19	267.06	335.16			993.6	582.1	397.91	226.58	133.84	45.87	0
						1009.8	0	25.02	46.94	79.31	141.75	186.2			1009.8	0	10.05	20.68	34.86	66.62	90.91			1009.8	0	64.49	107.95	170.37	263.92	337.43			994.5	578.47	397.38	226.3	135.47	47.13	0
						1010.7	0	25.94	47.8	83.09	143.13	188.48			1010.7	0	10.46	22.54	36.22	66.87	93.46			1010.7	0	63.68	107.99	171.82	263.76	337.98			995.4	578.5	397.52	224.83	130.95	45.84	0
						1011.6	0	24.33	47.72	81.94	142.87	187.17			1011.6	0	7.86	20.06	35.71	67.69	91.12			1011.6	0	62.25	108.2	171.3	264.77	334.53			996.3	579.31	396.69	224.32	130.7	44.33	0
						1012.5	0	24.81	48.82	83.12	146.53	188.88			1012.5	0	9.8	23.08	38.8	70.6	94.28			1012.5	0	64.11	108.01	172.34	267.36	338.51			997.2	577.55	395.37	224.99	133.26	45.69	0
						1013.4	0	24.24	49.19	82.15	143.46	187.31			1013.4	0	10.14	20.97	36.38	67.12	92.91			1013.4	0	62.44	108.31	170.07	264.98	337.08			998.1	578.68	396.81	227.39	132.49	47.99	0
						1014.3	0	25.77	49.78	81.47	142.91	187.89			1014.3	0	10.75	21.8	34.35	66.9	93.34			1014.3	0	64.83	108.86	171.25	265.45	336.56			999	578.31	394.98	226.57	131.44	45.67	0
						1015.2	0	24.17	47.71	80.89	142.35	187.04			1015.2	0	9.06	19.22	31.99	67.88	90.86			1015.2	0	63.92	109.76	171.18	265.83	337.56			999.9	579.67	398.35	230.38	133.86	50.49	0
						1016.1	0	25.32	48.71	82.63	144.33	189.36			1016.1	0	10.69	20.92	35.36	67.17	91.48			1016.1	0	64.31	109.95	171.15	266.04	337.4			1000.8	577.81	396.87	224.77	131.27	47.16	0
						1017	0	23.51	49.28	82.29	144.85	187.8			1017	0	8.82	21.36	34.99	67.15	89.66			1017	0	63.81	108.54	170.09	265.45	335.95			1001.7	578.63	397.53	226.69	132.67	46.49	0
						1017.9	0	26.02	47.79	81.11	141.42	187.38			1017.9	0	9.28	18.59	33.57	65.36	90.11			1017.9	0	65.15	107.67	171.42	265.22	336.16			1002.6	579.06	396.54	225.25	131.47	45	0
						1018.8	0	26.03	50.41	80.66	143.86	190.35			1018.8	0	11.71	21.61	33.9	69.81	94.72			1018.8	0	65.24	107.86	168.86	265.89	337.62			1003.5	578.43	394.91	222.52	133.18	46.03	0
						1019.7	0	23.87	48.91	81.59	142.93	188.03			1019.7	0	8.33	21.93	35.02	66.83	91.73			1019.7	0	63.54	110.29	172.88	266.32	338.84			1004.4	575.18	394.73	223.24	129.88	44.63	0
						1020.6	0	27.15	49.39	82.37	145.09	190.79			1020.6	0	11.62	21.83	35.76	67.98	93.08			1020.6	0	64.66	109.33	171.33	267	336.87			1005.3	575.48	393.14	223.54	130.1	41.36	0
						1021.5	0	21.52	46.31	81.83	144.38	186.33			1021.5	0	9.55	20.58	36.72	67.23	90.36			1021.5	0	61.3	106.03	169.94	263.8	332.97			1006.2	572.39	392.69	220.85	128.73	44.86	0
						1022.4	0	20.66	44.55	78.81	141.18	186.62			1022.4	0	9.15	20.98	33.05	66.06	92.21			1022.4	0	61.74	105.21	169.4	264.09	335.15			1007.1	576.31	394.55	227.43	132.62	46.45	0
						1023.3	0	24.34	48.14	79.15	141.39	186.41			1023.3	0	9.69	21.75	35.53	66.84	92.14			1023.3	0	64.92	109.22	170.32	264	337.23			1008	573.07	392.35	222.02	129.7	45.19	0
						1024.2	0	23.95	48.2	79.72	142.07	185.36			1024.2	0	9.64	20.22	34.14	64.98	91.13			1024.2	0	62.49	107.07	168.38	263.72	334.18			1008.9	572.29	392.12	222.41	127.18	43.8	0
						1025.1	0	23.24	47.79	82.1	143.65	187.53			1025.1	0	8.82	21.51	35.83	66.82	93.74			1025.1	0	63.05	108.26	169.87	264.44	336.17			1009.8	573.87	392.48	225.43	131.24	46.35	0
						1026	0	25.69	48	83.2	143.78	189.48			1026	0	12.31	21.94	36.96	68.11	94.8			1026	0	66.48	108.19	173.19	267.06	337.24			1010.7	576.16	395.79	225.86	131.92	47.3	0
						1026.9	0	25.32	47.43	81.18	144.12	187.17			1026.9	0	9.83	21.81	35.22	68.72	92.62			1026.9	0	63.97	108.12	169.42	265.23	335.25			1011.6	571.81	390.98	223.15	131	43.83	0
						1027.8	0	25.85	46.67	81.23	142.84	188.59			1027.8	0	11.32	21.16	35.62	65.7	92.51			1027.8	0	65.05	106.58	169.83	264.78	336.39			1012.5	574.01	393.05	224.83	130.07	44.56	0
						1028.7	0	23.78	46.41	80.43	141.65	186.32			1028.7	0	10.83	21.46	34.62	65.41	91.14			1028.7	0	65.08	109.91	170.88	264.98	337.36			1013.4	570.4	391.33	222.72	129.66	44.45	0
						1029.6	0	23.15	48.59	82.97	142.53	185.45			1029.6	0	9.79	22.15	34.81	67.19	91.48			1029.6	0	64.53	109.97	171.99	266.74	338.3			1014.3	571.61	391.99	222.44	129.88	44.6	0
						1030.5	0	25.72	47.78	82.25	143.93	188.07			1030.5	0	12.08	21.99	36.22	67.02	93.73			1030.5	0	63.86	106.36	167.91	264.5	335.13			1015.2	571.58	391.41	223.43	130.73	45.17	0
						1031.4	0	24.72	49.41	81.81	143.72	188.51			1031.4	0	8.78	20.77	35.65	67.54	93.33			1031.4	0	63.13	109.34	171.11	265.25	335.37			1016.1	572.25	392.39	224.43	131.41	46.95	0
						1032.3	0	24.27	47.14	82.09	143.11	188.73			1032.3	0	9.3	21.43	34.08	67.63	91.9			1032.3	0	63.84	108.35	169.85	263.69	335.96			1017	571.08	392.19	224.55	131.66	47.31	0
						1033.2	0	24.4	46.66	81.11	142.9	187.99			1033.2	0	13.16	22.5	36.93	67.71	93.91			1033.2	0	65.68	111.16	171.27	266.36	336.73			1017.9	568.75	391.55	222.9	128.11	44.17	0
						1034.1	0	27.34	49.03	81.57	143.63	188.07			1034.1	0	11.36	20.24	37.06	66.61	92.98			1034.1	0	65.34	107.52	169.5	265.01	335.79			1018.8	568.68	389.41	221.97	128.64	43.19	0
						1035	0	23.81	47.73	80.76	140.35	186.56			1035	0	9.33	19.63	33.66	64.57	91.24			1035	0	61.93	106.65	167.4	264.49	335.94			1019.7	569.08	390.93	221.22	129.96	44.92	0
						1035.9	0	25.76	50.21	83.07	144.19	189.03			1035.9	0	8.53	22.41	34.54	65.62	90.49			1035.9	0	62.77	108.05	170.76	264.02	335.89			1020.6	567.85	387.57	221.06	129.49	43.85	0
						1036.8	0	22.27	47.98	80.04	142.52	186.32			1036.8	0	7.67	21.57	35.53	66.71	89.42			1036.8	0	62.37	107.54	168.04	264.56	333.92			1021.5	570.22	391.44	224.1	129.88	45.58	0
						1037.7	0	26.71	50.8	82.44	144.21	188.54			1037.7	0	11.27	21.21	35.69	67.37	92.12			1037.7	0	64.27	109.05	170.62	264.72	335.26			1022.4	569.85	389.12	221.45	128.76	45.39	0
						1038.6	0	24.31	48.96	80.7	141.5	186.89			1038.6	0	11.86	23.21	35.69	68.07	95.13			1038.6	0	62.37	108.8	169.04	263.74	334.52			1023.3	567.79	389.68	220.58	129.51	43.84	0
						1039.5	0	24.65	48.24	79.43	144.72	188.5			1039.5	0	10.02	20.53	34.3	69.53	92.22			1039.5	0	62.58	107.45	168.69	266.16	335.98			1024.2	567.31	388.02	219.6	128.69	43.12	0
						1040.4	0	26.17	51.06	85.59	145.72	189.51			1040.4	0	10.43	22.52	38.88	69.15	93.69			1040.4	0	62.42	108.9	173.07	265.66	335.57			1025.1	564.85	384.95	216.37	125.32	39.96	0
						1041.3	0	23.68	48.19	81.43	144.8	186.67			1041.3	0	10.44	22.13	35.13	66.32	90.87			1041.3	0	61.19	105.86	167.02	262.36	332.05			1026	568.05	392.15	222	132.06	45.35	0
						1042.2	0	24.57	48.87	81.78	144.62	189.38			1042.2	0	10.6	21.52	36.16	68.84	93.87			1042.2	0	63.91	109.36	171.1	266.34	336.36			1026.9	565.14	389.17	218.97	126.51	43.35	0
						1043.1	0	25.21	50.64	80.88	142.87	188.02			1043.1	0	11.87	23.14	38.27	68.09	94.15			1043.1	0	63.95	110.12	171.33	263.5	335.51			1027.8	564.9	388.15	222.84	127.83	42.23	0
						1044	0	23.8	45.95	79.96	141.22	185.83			1044	0	8.05	17.24	33.19	64.03	91.01			1044	0	62.4	104.77	168.67	262.22	334.77			1028.7	568.9	391.03	222.97	131.58	44.7	0
						1044.9	0	25.02	48.41	81.36	143.64	188.08			1044.9	0	11	23.4	35.13	68.55	93.57			1044.9	0	63.44	109.18	169.74	263.35	335.28			1029.6	567.46	388.77	222.37	131.51	47.46	0
						1045.8	0	24.65	47.34	81.21	141.66	187.14			1045.8	0	10.86	20.77	35.09	65.43	92.73			1045.8	0	63.17	106.98	167.93	263.11	334.9			1030.5	563.24	385.64	219.68	127.57	42.39	0
						1046.7	0	25.02	47.73	80.74	143.46	187.75			1046.7	0	10.39	21.13	34.03	66.03	92.89			1046.7	0	64.93	108.74	169.11	263.71	335.53			1031.4	565.04	387.08	219.15	129.25	43.16	0
						1047.6	0	25.22	47.15	81.28	141.03	185.61			1047.6	0	10.97	20.68	34.4	65.64	92.09			1047.6	0	65.87	107.68	170.08	263.63	336.15			1032.3	563.5	385.26	219.9	129.05	43.36	0
						1048.5	0	22.75	45.42	78.09	140.08	184.33			1048.5	0	11	21.56	34.16	65.67	92.36			1048.5	0	65.41	108.33	168.13	264.42	334.92			1033.2	566.81	389.09	220.72	129.81	44.68	0
						1049.4	0	22.98	45.7	80.13	140.49	184.12			1049.4	0	7.65	19.19	34.47	64.33	92.02			1049.4	0	62.82	105.95	168.64	261.51	333.54			1034.1	563.94	387.3	221.21	125.85	41.31	0
						1050.3	0	23.97	47.81	78.23	142.27	185.21			1050.3	0	8.69	19.09	33.29	64.98	90.62			1050.3	0	63.24	107.3	168.47	264.43	333.41			1035	563.58	386.82	220.34	128.29	44.32	0
						1051.2	0	26.33	47.5	81.82	142.08	187.09			1051.2	0	12.89	21.99	37.48	68.6	93.47			1051.2	0	63.76	106.26	169.56	262.81	333.74			1035.9	566.21	385.45	219.99	129.11	43.25	0
						1052.1	0	25.83	48.54	82.59	143.47	185.47			1052.1	0	11.54	21.77	35.79	68.46	90.77			1052.1	0	63.6	106.81	169.13	265.03	333.38			1036.8	565.15	387.85	219.89	129.19	45.33	0
						1053	0	25.22	48.21	81.63	143.57	186.93			1053	0	10.42	21.53	34.98	66.37	92.63			1053	0	63.1	107.08	169.75	261.59	333.65			1037.7	565.75	388.03	219.96	131.23	45.25	0
						1053.9	0	22.73	46.48	78.2	142.2	185.79			1053.9	0	7.87	20.06	32.44	64.99	90.29			1053.9	0	61.26	105.79	166.06	261.33	331.3			1038.6	562.73	385.96	219.4	126.98	42.53	0
						1054.8	0	24.93	47.95	81.96	143.09	184.89			1054.8	0	10.74	20.5	33.88	66.32	91.05			1054.8	0	63.79	106.74	169.2	262.41	333.31			1039.5	563.03	384.73	218.25	127.63	43.43	0
						1055.7	0	23.11	46.45	79.65	140.7	185.76			1055.7	0	9.17	20.23	36.31	64.75	89.82			1055.7	0	62.41	105.91	168.67	261.97	333.83			1040.4	559.65	384.12	215.8	124.59	42.88	0
						1056.6	0	24.36	46.79	81.93	140.78	183.72			1056.6	0	8.73	19.3	35.47	63.48	90.36			1056.6	0	62.43	107.95	170.12	260.03	332.46			1041.3	562.41	386.3	219.4	127.98	43.7	0
						1057.5	0	24.81	48	79.83	142.16	185.83			1057.5	0	11.48	21.8	35.13	66.83	91.14			1057.5	0	65.67	108.05	168.78	264.22	333.16			1042.2	559.01	382.54	217.18	126.87	39.72	0
						1058.4	0	23.18	45.12	79.45	140.66	185.27			1058.4	0	9.77	20.32	34.9	67.1	89.75			1058.4	0	63.64	108.64	169.42	263.44	332.72			1043.1	563.41	385.72	218.95	127.02	45.02	0
						1059.3	0	23.79	46.74	80.31	142.16	186.68			1059.3	0	9.92	20.39	35.65	67.13	92.06			1059.3	0	64.84	106.86	168.89	262.29	333.24			1044	561.24	384.37	218.03	128.29	43.77	0
						1060.2	0	22.1	46.37	81.15	141.36	184.46			1060.2	0	10.27	20.49	35.1	66.34	90.97			1060.2	0	63.15	107.34	169.7	264.21	333			1044.9	562.13	385.69	218.89	129.19	44.92	0
						1061.1	0	24.73	47.8	81.42	141.36	186.57			1061.1	0	10.13	21.1	36.79	68.4	93.93			1061.1	0	63.83	106.3	171.32	262.48	333.93			1045.8	560.05	386.98	220.33	127.05	41.59	0
						1062	0	24.92	49.62	81.78	143.77	187.23			1062	0	9.35	20.39	35.11	66.18	91.44			1062	0	63.98	107.68	169.33	263.68	332.46			1046.7	561.18	384.39	217.1	128.57	44.81	0
						1062.9	0	24.7	48	82.13	140.18	187.17			1062.9	0	8.79	21.75	35.89	65.94	91.89			1062.9	0	63.47	107.52	171.17	263.17	335.08			1047.6	560.87	383.56	218.67	130.04	43.99	0
						1063.8	0	22.83	47.13	79.46	141.16	182.96			1063.8	0	9.23	20.98	34.66	66.36	89.66			1063.8	0	61.55	105.07	168.35	262.32	331.07			1048.5	561.3	384.35	218.76	129.37	43.84	0
						1064.7	0	23.88	45.56	81.51	142.21	184.64			1064.7	0	9.68	19.48	35.87	67.01	91.56			1064.7	0	61.07	105.69	169.08	263.26	333.88			1049.4	558.52	382.72	216.81	125.8	41.5	0
						1065.6	0	27.49	48.68	82.65	143.18	188.05			1065.6	0	11.46	20.04	35.73	66.68	93.96			1065.6	0	63.44	106.36	168.39	262.1	334.76			1050.3	561.78	385.15	218.26	127.27	43.9	0
						1066.5	0	27.13	49.63	82.28	146.03	187.94			1066.5	0	11.21	23.11	36.92	71.58	94.06			1066.5	0	64.07	108.1	168.85	265.03	333.96			1051.2	561.62	385.24	220.46	128.7	46.54	0
						1067.4	0	23.57	47.74	78.73	138.49	184.95			1067.4	0	10.24	20.02	35.6	64.78	93.47			1067.4	0	63.73	106.45	167.72	261.51	332.35			1052.1	558.64	383.46	218.94	129.34	45.53	0
						1068.3	0	24.93	49.56	82.9	143.22	187.17			1068.3	0	9.88	20.86	36.16	65.6	90.83			1068.3	0	64.6	108.75	171.33	262.91	334.47			1053	556.92	382.11	217.14	125.77	41.59	0
						1069.2	0	24.71	46.31	80.72	142.75	185.68			1069.2	0	10.76	22.31	34.44	66.85	92.22			1069.2	0	63.22	106.72	168.76	262.26	333.48			1053.9	558.98	383.58	217.21	129.16	44.61	0
						1070.1	0	23.67	47.32	82.5	141.02	187.51			1070.1	0	10.65	20.16	35.88	66.87	90.89			1070.1	0	61.9	106.37	168.48	262.49	332.01			1054.8	560.28	383.37	218.23	127.24	44.34	0
						1071	0	24.41	45.34	78.9	140.4	183.44			1071	0	11.48	19.01	34.62	67.07	90.37			1071	0	61.99	106.81	167.15	260.39	329.53			1055.7	559.29	383.26	218.05	126.47	42.99	0
						1071.9	0	22.43	45.91	78.55	140.11	182.95			1071.9	0	11.32	22.13	34.45	68.01	91.13			1071.9	0	61.81	106.86	166.58	262.16	332.04			1056.6	558.78	382.21	218.52	128.09	41.9	0
						1072.8	0	24.85	47.49	82.5	140.48	185.99			1072.8	0	10.09	20.36	35.9	65.59	90.16			1072.8	0	63.8	109.96	172.51	263.34	334.76			1057.5	557.5	383.17	216.12	127.35	42.13	0
						1073.7	0	25.02	50.83	82.61	146.04	186.64			1073.7	0	10.31	21.97	37.2	69.27	92.77			1073.7	0	62.36	107.86	169.51	263.82	333.04			1058.4	560.52	385.73	219.33	127.99	44.93	0
						1074.6	0	24.06	47.52	81.27	142.09	186.6			1074.6	0	10.83	22.45	36.8	68.19	92.77			1074.6	0	64.22	107.18	169.39	262.24	333.5			1059.3	557.26	380.6	217.4	127.08	43.4	0
						1075.5	0	23.43	46.64	79.26	143.76	183.67			1075.5	0	10.54	20.13	33.52	68.57	91.66			1075.5	0	64.24	107.01	166.59	265.38	332.11			1060.2	558.93	383.37	218.12	129.22	43.01	0
						1076.4	0	23.41	48	80.13	139.67	184.19			1076.4	0	10.1	21.51	35	64.32	91.8			1076.4	0	62.67	107.87	168.63	261.4	334.25			1061.1	556.94	382.57	216.11	127.2	44.43	0
						1077.3	0	23.94	49.01	80.14	140.63	186.2			1077.3	0	10.68	23.74	36.3	67.91	93.21			1077.3	0	61.93	109.93	168.29	261.83	333.67			1062	554.63	380.92	216.22	123.91	41.74	0
						1078.2	0	24.68	48.78	80.37	140.5	185.67			1078.2	0	11.28	22.36	34.21	64.91	90.43			1078.2	0	62.17	108.01	167.63	260.33	331.64			1062.9	556.43	380.69	217.25	126.25	43.4	0
						1079.1	0	22.55	45.99	78.32	140.45	185.17			1079.1	0	8.82	20.49	34.17	66.89	91.29			1079.1	0	61.85	106.41	168.18	262.58	333.54			1063.8	557.75	382.87	216.94	126.93	43.86	0
						1080	0	21.84	46.25	79.13	138.82	184.12			1080	0	9.28	20.63	36.32	64.92	90.8			1080	0	62.03	105.99	168.86	261.21	331.65			1064.7	557.49	384.65	216.56	127.65	43.45	0
						1080.9	0	25.25	50.29	79.57	140.84	184.74			1080.9	0	10.28	22.01	35.47	66.21	91.51			1080.9	0	63.41	108.09	168.12	260.18	332.43			1065.6	557.32	382.58	217.01	129.18	45.62	0
						1081.8	0	22.16	47.08	77.73	140.13	183.88			1081.8	0	8.95	20.64	31.79	62.79	89.69			1081.8	0	63.19	107.89	166.82		332.19			1066.5	556.11	381.57	217.12	126.16	42.45	0
						1082.7	0		46.04							0		20.02						1082.7	0		109.85						1067.4	556.02	380.22	215.73	124.57	44.12	0
						1083.6	0		43.89							0		20.12						1083.6	0		106.71						1068.3	556.81	380.61	218.4	128.11	44.52	0
						1084.5	0	22.29	46.99	78.5	138.87	184.46			1084.5	0	9.06	22.03	33.69	65.19	91.1			1084.5	0	62.67	107.94		260.14	332.13			1069.2	555.76	380.69	216.4	127.39	45.58	0
						1085.4	0	23.05	49.3	81.11	141.14	184.12			1085.4	0	10.45	21.82	36.1	65	91.46			1085.4	0	63.13	108.82	169.32	260.91	332.37			1070.1	556.52	379.29	215.97	126.98	45.34	0
						1086.3	0	24.41	46.31	78.2	142.58	184.03			1086.3	0	10.84	18.89	32.35	66.52	89.32			1086.3	0	61.67	103.04	166	260.37	328.97			1071	553.66	379.19	213.22	123.74	43.3	0
						1087.2	0	25.71	48.31	80.05	140.83	185.34			1087.2	0	9.51	20.22	34.88	65.75	90.67			1087.2	0	62.97	105.78	166.44	260.14	330.97			1071.9	553.22	379.52	214.83	126.11	42.15	0
						1088.1	0	25.17	47.51	80.72	143.88	186.28			1088.1	0	11.67	20.76	35.7	67.72	91.85			1088.1	0	64.83	108.56	168.83	264.42	333.64			1072.8	554.18	378.58	214.33	125.17	43.21	0
						1089	0	24.05	47.62	83	142.58	184.53			1089	0	9.38	21.12	35.69	66.05	90.45			1089	0	63.22	108.54	171.43	263.78	332.58			1073.7	554.13	380.18	214.51	125.31	43.88	0
						1089.9	0	25.16	45.87	79.21	143.4	184.65			1089.9	0	10.09	20.47	35.4	67.96	91.17			1089.9	0	62.65	106.7	166.9	261	331.62			1074.6	554.16	380.12	214.87	125.23	42.65	0
						1090.8	0	23.89	49.17	83.63	141.93	184.68			1090.8	0	9.9	20.99	37.1	67.57	90.8			1090.8	0	62.51	105.75	170.72	260.48	330.6			1075.5	554.85	380.61	215.51	126.48	44.58	0
						1091.7	0	24.23	47.17	80.82	140.57	182.97			1091.7	0	9.32	20.71	35.39	65.91	89.87			1091.7	0	62.54	106.2	168.62	259.64	330.09			1076.4	556.04	379.63	216.55	124.95	42.89	0
						1092.6	0	24.26	47	80.57	143.18	186.54			1092.6	0	11.12	21.86	35.44	67.86	91.94			1092.6	0	63.6	107.81	169.47	263.04	331.67			1077.3	553.7	380.26	213.73	127.77	42.87	0
						1093.5	0	22.64	44.46	78.05	138.3	183.58			1093.5	0	8.44	18.49	32.52	66.48	89.95			1093.5	0	61.91	106.48	165.62	259.68	331.26			1078.2	554.9	378.35	214.64	124.88	42.76	0
						1094.4	0	24.16	49.27	78.92	143.46	184.65			1094.4	0	12.1	23.22	36.54	69.37	92.93			1094.4	0	63.08	108.34	168.53	263.29	331.65			1079.1	552.65	379.04	214.12	124.51	41.45	0
						1095.3	0	22.3	47	78.52	139.97	184.19			1095.3	0	9.63	20.88	34.09	67.35	89.04			1095.3	0	61.9	105.98	166.71	260.89	331.46			1080	552.95	379.46	216.52	126.86	43.48	0
						1096.2	0	23.8	48.18	79.35	141.67	184.69			1096.2	0	9.03	20.23	35.06	66.53	88.69			1096.2	0	62.31	106.51	169.25	262.26	330.82			1080.9	553.62	379.68	213.82	127.91	42.43	0
						1097.1	0	24.86	46.96	82.01	140.18	184.79			1097.1	0	10.45	19.28	36.13	64.62	90.94			1097.1	0	63.64	106.7	168.85	261.08	331.07			1081.8	549.97	376.62	214.68	123.72	40.25	0
						1098	0	23.89	47.69	80.02	141.64	185.69			1098	0	9.54	20.17	33.62	66.67	89.71			1098	0	63.01	107.38	167.33	261.5	332.52			1082.7	552.6	379.63	217	127.53	43.89	0
						1098.9	0	26.19	50.6	81.7	141.06	187.34			1098.9	0	10.01	22.53	35.46	65.7	93.45			1098.9	0	62.05	108.22	169.46	261.95	332.95			1083.6	554.73	379.77	214.46	127.35	45.07	0
						1099.8	0	23.57	47	78.71	140.9	182.86			1099.8	0	10.76	21.75	35.49	66.57	91.72			1099.8	0	63.64	107.93	168.34	261.13	332.19			1084.5	552.76	378.93	215.02	125.42	42.69	0
						1100.7	0	22.31	48	80.56	139.02	183.84			1100.7	0	9.47	20.1	35.02	66.24	91.04			1100.7	0	62.72	105.63	167.98	260.29	330.88			1085.4	548.97	375.53	212.09	122.79	42.47	0
						1101.6	0	24.25	46.33	79.64	140.5	185.42			1101.6	0	9.8	20.06	34.28	65.97	92.09			1101.6	0	63.77	106.11	169.54	260.79	332.71			1086.3	549.72	376.69	213.06	126.66	42.74	0
						1102.5	0	26.18	48.74	80.74	141.62	185.24			1102.5	0	11.02	21.98	33.83	68.34	91.71			1102.5	0	63.67	107.49	168.04	263.1	331.77			1087.2	552.54	376.87	215.12	124.67	45.05	0
						1103.4	0	21.03	45.28	78.99	140.56	183.45			1103.4	0	8.38	20.39	34.46	66.25	90.86			1103.4	0	60.89	107.51	167.89	261.55	331.45			1088.1	550.39	376.55	214.69	124.2	40.69	0
						1104.3	0	23.27	47.62	79.6	143.32	184.49			1104.3	0	9.3	21.68	35.39	66.77	91.17			1104.3	0	62.63	108.56	169.05	261.63	332.54			1089	546.88	373.65	211.12	122.44	39.66	0
						1105.2	0	24.17	47.77	79.65	140.83	184.11			1105.2	0	10.46	20.81	34.27	66.19	91.89			1105.2	0	61.83	107.84	167.68	261.99	331.34			1089.9	549.64	376.53	213.21	123.57	43.23	0
						1106.1	0	24.02	47.88	78.88	141.31	185.48			1106.1	0	10.27	22.12	34.79	68.17	92.6			1106.1	0	62.41	107.63	165.47	262.3	330.49			1090.8	550.85	377.49	211.49	125.81	42.84	0
						1107	0	24.19	45.24	81.12	142.66	184.02			1107	0	10.64	19.13	36.2	66.37	90.96			1107	0	61.53	104.11	168.51	260.34	329.61			1091.7	552.19	376.08	213.91	126.63	43.29	0
						1107.9	0	23.48	45.71	79.5	141.13	183.45			1107.9	0	8.17	19.89	34.11	64.67	89.75			1107.9	0	61.71	104.86	166.88	260.89	330.42			1092.6	551.06	376.52	214.39	127.05	44.04	0
						1108.8	0	24.48	47.23	78.69	139.54	183.12			1108.8	0	10.79	21.16	33.98	67.99	91.38			1108.8	0	62.58	105.65	165.77	260.14	330.7			1093.5	550.13	374.71	213	125.71	41.38	0
						1109.7	0	24.96	47.02	78.84	142.19	184.46			1109.7	0	9.32	21.21	34.38	65.06	91.78			1109.7	0	61.72	106.05	165.93	259.68	330.01			1094.4	546.77	373.08	211.7	122.8	40.53	0
						1110.6	0	22.17	47	78.51	138.45	183.85			1110.6	0	10	21.49	33.84	64.09	90.35			1110.6	0	61.32	106.74	166.99	260.42	330.57			1095.3	550.5	374.95	213.28	125.4	43.52	0
						1111.5	0	24.3	46.06	79.2	140.45	185.13			1111.5	0	10.74	20.68	35.07	67.93	90.97			1111.5	0	64.66	107.66	166.4	262.69	332.14			1096.2	545.58	372.51	211.1	121.92	41.02	0
						1112.4	0	24.02	46.25	79.46	141.6	184.49			1112.4	0	7.83	18.01	32.56	64.54	90.25			1112.4	0	62.98	104.69	168.84	260.79	330.57			1097.1	551.53	375.95	213.83	124.71	44.01	0
						1113.3	0	24.26	47.87	79.14	140.64	185.22			1113.3	0	7.93	21.37	33.45	65.72	91.1			1113.3	0	62.5	107.18	165.06	259.8	329.03			1098	551.22	376.81	214.79	123.8	44.28	0
						1114.2	0	25.29	47.32	80.31	141.26	184.85			1114.2	0	10.83	20.81	34.21	63.51	90.48			1114.2	0	65.98	107.28	167.3	261.25	333.04			1098.9	547.48	375.58	213.31	124.75	44.12	0
						1115.1	0	24.62	45.31	79.3	138.4	183.39			1115.1	0	9.83	20.3	33.55	63.88	91.59			1115.1	0	62.97	106.82	166.97	258.55	330.83			1099.8	548.98	377.04	211.99	126.54	43.18	0
						1116	0	25.09	46.32	79.72	139.21	181.66			1116	0	11.16	20.41	34.65	65.2	89.83			1116	0	63.68	105.24	167.06	259.49	329.57			1100.7	548.64	375.46	211.77	124.58	43.5	0
						1116.9	0	25.87	49.2	80.73	140.8	186.06			1116.9	0	11.01	23.36	36.38	66.96	92.82			1116.9	0	63.4	107.48	166.79	260.58	332.16			1101.6	549.63	377.51	214.8	126.49	46.44	0
						1117.8	0	22.56	45.82	78.6	137.86	182.71			1117.8	0	11.56	22.56	34.54	66.05	91.24			1117.8	0	62.7	106.69	166.59	259.73	330.73			1102.5	549.01	376.35	214.55	124.81	43.39	0
						1118.7	0	23.35	46.11	79.08	139.82	180.89			1118.7	0	9.76	21.94	34.73	67.09	90.63			1118.7	0	63.53	107.2	167.75	260.42	328.93			1103.4	544.75	373.92	210.6	120.72	38.82	0
						1119.6	0	25.23	46	80.36	139.87	182.52			1119.6	0	10.49	20.45	33.91	63.83	90.6			1119.6	0	61.8	105.25	164.97	258.51	328.57			1104.3	545.98	371.93	211.99	124.37	42.31	0
						1120.5	0	22.87	46.6	79.76	142.08	183.36			1120.5	0	9.42	21.05	33.13	64.8	89.89			1120.5	0	60.7	105.53	165.53	258.31	328.35			1105.2	546.28	374.16	212.6	122.13	42.8	0
						1121.4	0	23.49	46.04	79.34	139.94	183.31			1121.4	0	9.05	21.52	34.3	63.65	90.54			1121.4	0	61.79	105.87	166.71	259.06	328.62			1106.1	548.91	375.39	212.09	124.21	42.45	0
						1122.3	0	25.11	47.15	79.36	140.46	184.35			1122.3	0	7.99	20.96	34.74	65.51	90.56			1122.3	0	60.41	105.83	167.86	259.17	331.43			1107	548.94	376.63	213.44	125.89	43.21	0
						1123.2	0	22.28	46.85	80.57	139.93	183.75			1123.2	0	8.93	19.58	33.99	65.72	91.03			1123.2	0	61.88	107.5	166.25	260.14	329.88			1107.9	544.65	373.29	209.86	121.94	42.25	0
						1124.1	0	25.33	48.08	79.16	140.46	185.76			1124.1	0	10.69	20.7	34.1	64.71	91.38			1124.1	0	63.18	107.19	166.82	260.23	330.62			1108.8	546.62	373.02	211.06	125.34	43.11	0
						1125	0	25.5	46.94	80.08	138.94	182.72			1125	0	10.28	21.29	33.68	65.29	90.83			1125	0	64.32	106.6	166.56	260.23	329.63			1109.7	547.81	373.89	210.54	124.37	42.3	0
						1125.9	0	24.38	46.24	79.05	141.64	183.5			1125.9	0	8.95	20.25	33.28	64.96	89.5			1125.9	0	63.43	106.96	167.8	259.49	328.1			1110.6	545.29	372.57	211.2	122.03	42.11	0
						1126.8	0	23.73	46.29	79.52	138.36	182.39			1126.8	0	10.87	20.16	34.41	64.79	90.85			1126.8	0	61.16	105.68	166.08	256.84	328.04			1111.5	545.1	372.45	209.73	122.95	40.84	0
						1127.7	0	25.06	49.19	81.88	141.99	185.58			1127.7	0	10.48	20.49	35.23	66.28	90.87			1127.7	0	64.08	108.93	169.33	261.98	331.02			1112.4	547.54	375.49	212.8	123.42	44.65	0
						1128.6	0	25.05	47.28	82.48	142.38	185.36			1128.6	0	9.27	18.97	33.69	66.49	87.6			1128.6	0	60.94	104.03	166.13	258.55	326.69			1113.3	545.42	373.62	210.29	124.78	44.2	0
						1129.5	0	25.06	46.41	78.34	137.97	181.93			1129.5	0	10.83	20.75	33.78	64.27	91.74			1129.5	0	65.25	106.19	167.15	259.09	329.54			1114.2	544.58	371.63	211.32	123.15	40.69	0
						1130.4	0	22.21	45.67	77.52	138.97	183.87			1130.4	0	8.52	20.78	34.6	63.65	91.22			1130.4	0	60.29	104.02	164.42	256.89	328.25			1115.1	546.76	372.92	212.14	127.67	44.33	0
						1131.3	0	23.89	47.02	78.93	139.16	184.84			1131.3	0	9.72	20.1	35.02	65.55	89.81			1131.3	0	64.02	106.5	168.15	259.9	330.07			1116	544.24	372.96	211.65	124.08	42.63	0
						1132.2	0	21.82	46.6	77.01	139.05	181.65			1132.2	0	10.15	20.07	34.49	64.38	87.97			1132.2	0	60.16	105.58	164.52	257.16	326.12			1116.9	544.39	372.89	210.71	123.41	42.7	0
						1133.1	0	24.18	48.46	78.89	141.71	184.41			1133.1	0	11.59	22.27	34.73	66.15	92.19			1133.1	0	62.4	107.01	166.51	259.25	329.75			1117.8	543.88	372.92	213.35	123.45	43.24	0
						1134	0	23.32	44.98	78.92	138.5	183			1134	0	8.3	18.02	31.99	62.94	89.06			1134	0	61.24	102.71	165.77	256.22	329.23			1118.7	545.2	372.24	211.92	122.37	43.9	0
						1134.9	0	22.78	48.23	78.95	139.1	181.3			1134.9	0	7.99	18.52	32.35	64.5	86.95			1134.9	0	61.05	107.09	164.19	260	327.85			1119.6	545.1	372.77	210.88	122.63	43.11	0
						1135.8	0	24.07	49.17	80.36	141.43	182.56			1135.8	0	10.32	21.74	34.7	65.57	91.74			1135.8	0	61.44	106.92	166.61	259.4	328.06			1120.5	544.8	371.92	211.05	124.9	41.07	0
						1136.7	0	22.81	47.74	79.4	142.27	183.13			1136.7	0	9.76	22.47	34.84	68.34	90.57			1136.7	0	62.48	106.37	166.99	260.93	329.56			1121.4	542.54	372.3	209.61	122.49	43.44	0
						1137.6	0	26.03	47.02	77.66	138.86	184.74			1137.6	0	9.07	18.73	32.14	62.18	91.73			1137.6	0	63.11	104.98	164.45	255.62	329.74			1122.3	544.26	371.16	208.98	123.61	43.05	0
						1138.5	0	25.32	46.02	79.04	139.8	183.8			1138.5	0	9.91	19.29	32.68	64.31	88.41			1138.5	0	63.29	105.64	165.85	257.2	326.2			1123.2	544.43	369.48	207.8	123.16	43.2	0
						1139.4	0	22.97	46.64	77.43	139.37	180.36			1139.4	0	9.19	19.34	33.35	65.6	88.57			1139.4	0	61.47	103.98	164.51	257.57	324.92			1124.1	541.66	367.9	208.55	122.8	41.79	0
						1140.3	0	23.33	47.5	78.74	137.97	183.51			1140.3	0	9.2	21.66	33.59	64.91	90.49			1140.3	0	61.91	106.54	166.29	257.37	330.32			1125	542.26	371.41	208.98	123.87	41.54	0
						1141.2	0	24.21	48.58	79.74	138.4	182.53			1141.2	0	11.14	24.8	33.98	64.31	88.4			1141.2	0	61.78	107.58	164.44	257.09	325.38			1125.9	543.18	369.56	207.91	121.53	41.04	0
						1142.1	0	24.06	48.85	79.96	142.48	185.35			1142.1	0	9.64	20.43	31.89	66.06	90.43			1142.1	0	62.63	107.03	165.87	261.7	330.98			1126.8	542.79	370.36	208.82	122.26	41.09	0
						1143	0	23.43	47.25	80.58	140.82	184.29			1143	0	10.4	20.09	34.01	67.34	89.82			1143	0	62.48	105.97	166.41	257.73	329.86			1127.7	542.82	370.55	210.06	121.82	42.46	0
						1143.9	0	23.03	45.84	78.56	138.98	183.49			1143.9	0	10.04	20.57	34.91	65.76	91.98			1143.9	0	61.06	103.65	164.83	257.35	328.66			1128.6	540.36	368.05	208.21	121.89	42.45	0
						1144.8	0	21.24	47.63	78.3	138.2	181.32			1144.8	0	7.09	20.15	33.02	61.38	87.29			1144.8	0	61.29	106.75	165.99	258.15	326.59			1129.5	543.44	371.2	209.17	123.92	43.39	0
						1145.7	0	24.95	48.56	79.02	138.53	181.32			1145.7	0	9.77	20.73	34.2	65.71	88.17			1145.7	0	61.76	105.07	166.19	257.91	327.47			1130.4	543.11	370.36	211.85	124.91	42.1	0
						1146.6	0	23.44	46.29	79.5	138.56	182.79			1146.6	0	8.61	19.24	33.19	64.9	89.67			1146.6	0	61.11	104.36	164.54	257.67	328.09			1131.3	540.35	368.57	207.77	121.13	41.18	0
						1147.5	0	23.14	47.19	79.1	136.93	182.83			1147.5	0	9.81	23.05	34.08	64.1	90.13			1147.5	0	62.74	108.7	166.65	258.04	329.36			1132.2	541.34	368.97	209.73	122.13	42.53	0
						1148.4	0	23.64	46.74	77.53	139.19	182.86			1148.4	0	10.15	21.71	33.8	67.17	92.38			1148.4	0	61.75	104.97	165.51	259.41	328.42			1133.1	540.71	368.97	207.72	122.71	40.26	0
						1149.3	0	23.42	44.7	79.61	138.84	182.96			1149.3	0	10.51	20.12	35.47	64.64	91.74			1149.3	0	62.05	104.62	166.29	257.04	328.94			1134	541.51	369.63	208.7	121.45	39.88	0
						1150.2	0	22.56	45.32	77.86	138.12	180.6			1150.2	0	9.31	19.17	35.07	65.38	87.13			1150.2	0	61.14	104.36	164.44	257.98	325.49			1134.9	541.9	372.2	210.13	123.9	43.65	0
						1151.1	0	21.58	44.96	78.75	138.23	184.15			1151.1	0	10.34	20.88	35.46	65.13	92.5			1151.1	0	61.18	105.49	166.92	257.33	328.61			1135.8	541	369.57	209.99	122.06	42.04	0
						1152	0	24.24	47.24	80.01	140.16	181.67			1152	0	9.64	19.97	33.49	64.86	89.57			1152	0	62.34	104.63	164.47	258.49	327.07			1136.7	537.97	368.33	207.22	119.81	41.23	0
						1152.9	0	23.87	47.07	77.45	140.48	182.23			1152.9	0	11.18	23.16	34.37	67.59	90.04			1152.9	0	62.83	106.29	165.46	257.88	329.16			1137.6	541.19	370.65	210.3	123.87	43.14	0
						1153.8	0	26.08	46.88	79.47	139.08	182.84			1153.8	0	12.4	21.49	35.61	65.25	90.96			1153.8	0	62.77	105.67	166.74	256.88	328.8			1138.5	541.04	369.64	208.56	124.13	44.99	0
						1154.7	0	24.86	47.74	77.99	139.96	182.59			1154.7	0	8.5	19.05	33.02	65.22	89.81			1154.7	0	61.04	103.63	162.52	257.08	326.02			1139.4	539.91	368.49	209.02	121.95	42.12	0
																																	1140.3	540.76	368.11	208.55	124.3	42	0
																																	1141.2	539.17	370.02	207.39	122.57	40.22	0
																																	1142.1	541.51	369.84	211.05	123.1	43.4	0
																																	1143	541.63	369.74	209.87	122.29	42.74	0
																																	1143.9	543.3	372.4	212.63	126.37	46.45	0
																																	1144.8	539.46	370.07	209.83	122.4	43.59	0
																																	1145.7	541.23	369.68	210.29	124.01	43.85	0
																																	1146.6	540.68	371.15	210.06	124.21	44.82	0
																																	1147.5	538.29	367.22	206.08	120.94	42.42	0
																																	1148.4	538.35	367.47	206.9	120.63	41.56	0
																																	1149.3	538.15	368.16	208.46	120.31	43.41	0
																																	1150.2	537.88	367.93	206.53	121.35	42.14	0
																																	1151.1	539.83	368.99	208.82	121.5	41.3	0
																																	1152	539.33	369.29	209.79	122.89	44.12	0
																																	1152.9	539.28	368.6	210.41	123.31	43.33	0
																																	1153.8	541.14	370.13	209.75	124.33	44.97	0
																																	1154.7	536.21	365.52	206.5	119.49	42.1	0
																																	1155.6	536.02	367.07	205.02	120.28	42.03	0
																																	1156.5	539.14	368.72	206.56	120.63	40.12	0
																																	1157.4	537.61	367.48	208.93	120.82	42.42	0
																																	1158.3	534.39	365.84	206.64	118.59	39.37	0
																																	1159.2	538.35	367.36	208.97	123.26	41.82	0
																																	1160.1	537.53	366.48	206.54	121.03	41.76	0
																																	1161	535.85	365.87	206.86	121.14	41.8	0
																																	1161.9	538.34	367.55	207.81	121.9	40.36	0
																																	1162.8	535.26	366.24	209.05	121.58	42.39	0
																																	1163.7	536.39	364.36	207.7	120.63	38.61	0
																																	1164.6	536.23	366.58	207.1	120.51	42.58	0
																																	1165.5	534.94	364.8	207.09	120.65	42.75	0
																																	1166.4	538.25	366.14	209.61	122.38	41.81	0
																																	1167.3	535.84	366.02	203.47	122.62	40.98	0
																																	1168.2	533.72	364.27	205.87	122.39	40.37	0
																																	1169.1	537.75	369.23	205.73	122.47	43.67	0
																																	1170	536.45	366.56	207.25	121.61	42.41	0
																																	1170.9	534.2	363.45	204.82	121.46	41.46	0
																																	1171.8	533.99	364.2	205.12	119.54	38.59	0
																																	1172.7	533.43	363.4	207.38	118.37	40.8	0
																																	1173.6	532.97	366.58	205.54	119.65	40.15	0
																																	1174.5	537.7	369.63	209.35	123.83	44.83	0
																																	1175.4	534.86	366.64	208.67	122.4	43.8	0
																																	1176.3	533.16	364.83	205.74	121.25	42.2	0
																																	1177.2	534.55	364.76	204.85	120.03	42.22	0
																																	1178.1	532.72	364.59	206.01	118.52	41.27	0
																																	1179	534.11	363.37	205.86	120.44	40.54	0
																																	1179.9	534.14	364.31	206.88	118.99	39.31	0
																																	1180.8	534.41	364.56	206.58	121.91	41.75	0
																																	1181.7	534	365.72	206.74	119.66	41.57	0
																																	1182.6	535.29	366.68	205.35	122.3	42.1	0
																																	1183.5	533.53	364.61	207.85	121.23	41.52	0
																																	1184.4	532.67	364.68	206.3	121.02	44.07	0
																																	1185.3	532.18	364.68	204.72	121.42	43.26	0
																																	1186.2	531.44	362.79	204.14	119.16	41.75	0
																																	1187.1	531.91	364.06	204.73	120.3	41.67	0
																																	1188	531.75	363.39	205	119.04	39.73	0
																																	1188.9	532.4	365.3	206.44	120.78	40.69	0
																																	1189.8	530.84	362.85	205.73	119.22	39.44	0
																																	1190.7	532.48	363.5	207.54	122.46	44.36	0
																																	1191.6	532.56	360.98	204.85	117.83	39.47	0
																																	1192.5	532.56	362.22	205.06	119.58	40.03	0
																																	1193.4	530.19	361.14	203.8	117.71	38.25	0
																																	1194.3	531.33	361.55	205.05	121.46	40.77	0
																																	1195.2	531.46	363.1	205.19	119.13	40.22	0
																																	1196.1	531.05	363.25	206.2	120.33	39.53	0
																																	1197	529.42	359.95	203.24	116.8	41.07	0
																																	1197.9	532.8	364.63	206.13	122.02	41.57	0
																																	1198.8	530.55	362.95	205.01	118.46	40.58	0
																																	1199.7	531.87	363.09	206.54	119.78	42.44	0
																																	1200.6	531.22	361.83	205.52	120.57	43.14	0
																																	1201.5	528.88	359.39	202.18	118.32	40.3	0
																																	1202.4	530.97	361.34	204.76	119.75	42.53	0
																																	1203.3	528.93	360.97	205.06	121.2	41.16	0
																																	1204.2	529.19	361.98	204.58	119.92	40.82	0
																																	1205.1	528.34	360.96	202.04	118.99	41.06	0
																																	1206	529.76	362.43	202.54	119.35	39.04	0
																																	1206.9	530.56	362.99	205.66	119.26	44.45	0
																																	1207.8	525.9	358.69	202.36	117.99	40.81	0
																																	1208.7	530.02	359.95	202.29	119.55	41.34	0
																																	1209.6	531.26	362.34	206.42	122.84	42.53	0
																																	1210.5	529.87	364.06	205.21	117.96	43.05	0
																																	1211.4	530.27	362.47	207.55	122.53	43.15	0
																																	1212.3	527.58	358.69	203.54	119.53	41.81	0
																																	1213.2	527.63	358.81	202.4	118.05	40.07	0
																																	1214.1	529.01	364.69	205.95	121.14	43.01	0
																																	1215	529.03	359.07	204.43	117.58	42.17	0
																																	1215.9	528.17	359.81	205.38	119.24	42.42	0
																																	1216.8	528.37	360.75	203.46	117.86	39.04	0
																																	1217.7	526.52	359.99	205.13	120.89	41.86	0
																																	1218.6	526.59	359.43	202.18	118.55	40.03	0
																																	1219.5	524.27	357.97	202.01	114.68	37.56	0
																																	1220.4	528.23	360.37	203.21	119.09	42.31	0
																																	1221.3	526.23	358.51	202.93	117.7	40.49	0
																																	1222.2	528.9	361.88	204.72	121.1	44.97	0
																																	1223.1	529.23	361.13	202.93	120.82	43.64	0
																																	1224	526.17	359.55	202.18	118.43	42.63	0
																																	1224.9	526.19	357.07	203.84	120.12	43.49	0
																																	1225.8	525.91	359.28	204.14	118.38	40.57	0
																																	1226.7	526.08	358.84	201.98	117.56	42.06	0
																																	1227.6	527.32	362.23	205.03	122.46	43.88	0
																																	1228.5	526.53	357.44	200.58	116.92	40.83	0
																																	1229.4	526.11	359.32	201.47	118.97	41.61	0
																																	1230.3	522.56	355.79	198.94	117.19	39.63	0
																																	1231.2	525.97	360.19	203.31	118.27	42.54	0
																																	1232.1	521.78	358.09	201.56	118.05	37.19	0
																																	1233	523.59	359.13	202.39	115.28	39.53	0
																																	1233.9	524.53	358.36	201.15	116.79	40.79	0
																																	1234.8	523.93	358.74	202.51	119.09	43.4	0
																																	1235.7	522.07	357.87	203.31	117.11	40.31	0
																																	1236.6	525.44	359.41	202.9	119.05	41.4	0
																																	1237.5	526.54	356.34	201.54	118.94	42.99	0
																																	1238.4	525.48	356.86	202.1	119.47	43.08	0
																																	1239.3	524.74	356.82	201.31	118.31	43.01	0
																																	1240.2	526.48	359.59	203.32	121.42	41.55	0
																																	1241.1	524.83	357.24	203.87	119.21	42.79	0
																																	1242	525.06	360.31	201.88	118.75	40.48	0
																																	1242.9	521.76	354.59	200.89	117.24	40.35	0
																																	1243.8	523.59	357.85	202.65	116.85	41.91	0
																																	1244.7	525.04	358.92	201.57	119.58	43.01	0
																																	1245.6	524.63	357.05	205.16	119.73	43.79	0
																																	1246.5	521.94	356.87	200.03	117.73	40.93	0
																																	1247.4	522.05	355.26	201.93	118.62	39.09	0
																																	1248.3	524.23	358.34	203.37	119.96	42.34	0
																																	1249.2	522.52	356.65	201.19	118.84	41.11	0
																																	1250.1	522.27	356.04	200.04	117.63	40.82	0
																																	1251	521.05	358.1	200.17	118.44	39.73	0
																																	1251.9	522.03	358	201.09	118.39	40.23	0
																																	1252.8	520.39	354.69	199.9	117.04	42.04	0
																																	1253.7	522.61	356.84	198.99	117.7	42.91	0
																																	1254.6	522.91	358.22	200.81	119.43	42.49	0
																																	1255.5	522.54	355.46	203.35	118.28	42.59	0
																																	1256.4	518.96	353.27	198.28	115.25	38.25	0
																																	1257.3	522.44	356.29	200.76	117.02	43.16	0
																																	1258.2	519.79	355.59	198.35	116.19	37.38	0
																																	1259.1	523.79	356.73	201.65	119.26	40.65	0
																																	1260	517.01	353.33	197.42	115.88	36.77	0
																																	1260.9	522.64	357.67	200.52	116.78	40.7	0
																																	1261.8	522.25	355.1	200.57	116.23	41.57	0
																																	1262.7	522.04	355.95	200.1	117.75	40.38	0
																																	1263.6	519.99	355.25	200.53	116.3	41.65	0
																																	1264.5	519.14	355.65	199.1	116.02	40.58	0
																																	1265.4	521.01	355.23	198.99	115.69	39.9	0
																																	1266.3	520.93	354.51	200.11	117.89	40.21	0
																																	1267.2	520.21	357.34	201.51	118.13	42.85	0
																																	1268.1	521.17	356.67	202.54	121.03	43.02	0
																																	1269	519.48	354.76	198.9	116.71	42.16	0
																																	1269.9	520.44	356.09	200.82	117.51	40.18	0
																																	1270.8	518.5	353.81	199.22	115.37	40.49	0
																																	1271.7	519.78	356.7	199.77	117.02	41.49	0
																																	1272.6	519.97	353.9	198.71	117.31	40.48	0
																																	1273.5	517.58	352.51	196.74	115.71	37.12	0
																																	1274.4	519.92	353.85	199.51	116.78	42.48	0
																																	1275.3	518.07	352.74	198.67	115.9	41.52	0
																																	1276.2	516.83	352.07	199.48	119.12	41.85	0
																																	1277.1	519.15	354.43	202.46	115.32	40.67	0
																																	1278	518.23	352.2	198.13	116.99	37.97	0
																																	1278.9	519.57	355.4	198.88	118.57	41.1	0
																																	1279.8	518.87	352.69	199.02	118.58	42.18	0
																																	1280.7	520.09	353.04	199.62	117.56	41.43	0
																																	1281.6	521.51	355.91	202	117.69	43.96	0
																																	1282.5	517.39	354.75	199.62	116.84	40.45	0
																																	1283.4	518.51	352.92	198.72	118.44	41.18	0
																																	1284.3	517.69	353.01	200.23	116.13	40.12	0
																																	1285.2	518.77	352.33	200.63	117.15	43.53	0
																																	1286.1	519.98	355.09	200.42	117.81	42.82	0
																																	1287	517.15	353.24	199.39	115.51	41.03	0
																																	1287.9	515.89	351.86	198.22	114.88	39.65	0
																																	1288.8	518.11	353.21	199.41	115.56	41.34	0
																																	1289.7	517.07	353.55	200.06	119.44	40.71	0
																																	1290.6	516.23	352.9	198.5	115.02	38.17	0
																																	1291.5	517.71	353.93	200.77	118.86	42.08	0
																																	1292.4	515.91	353.21	199.71	116.43	40.28	0
																																	1293.3	515.29	352.36	197.72	114.65	40.29	0
																																	1294.2	516.72	352.7	200.5	115.74	42.64	0
																																	1295.1	516.05	352.95	201.05	117.3	42.22	0
																																	1296	514.52	350.84	196.18	114.57	38.56	0
																																	1296.9	515.83	352.19	197.72	117.88	40.77	0
																																	1297.8	516.33	354.41	200.03	116.4	41.89	0
																																	1298.7	516.23	352.57	197.53	116.05	40.34	0
																																	1299.6	516.7	352.66	200.45	116.92	43.05	0
																																	1300.5	517.49	352.29	197.02	116.34	43.53	0
																																	1301.4	513.93	347.76	195.61	115.04	40.84	0
																																	1302.3	515.72	351.89	199.52	114.54	42.11	0
																																	1303.2	515.35	353.39	198.38	116.1	40.78	0
																																	1304.1	514.75	351.21	195.51	116.72	41.21	0
																																	1305	515.12	350.99	199.4	116.4	40.82	0
																																	1305.9	516.48	352.57	199.47	116.15	43.52	0
																																	1306.8	513.87	350.57	196.55	114.97	40.83	0
																																	1307.7	517.09	354.2	199.55	119.95	44.81	0
																																	1308.6	515.8	351.38	195.89	114.85	42.19	0
																																	1309.5	513.11	349.72	197.33	114.34	40.14	0
																																	1310.4	512.34	349.22	196.41	114.29	38.5	0
																																	1311.3	513.99	353.08	197.88	116.56	42.24	0
																																	1312.2	514.91	351.25	198.16	115.9	41.03	0
																																	1313.1	514.79	350.09	198.44	117.15	41.4	0
																																	1314	515.8	351.47	197.79	117.51	40.61	0
																																	1314.9	515.78	352.05	197.97	116.25	41.69	0
																																	1315.8	514.31	351.34	196.93	114.93	41.79	0
																																	1316.7	511.05	348.48	197.58	114.53	39.67	0
																																	1317.6	514.15	351.13	198.42	116.12	41.82	0
																																	1318.5	512.17	348.68	195.41	114.6	39.45	0
																																	1319.4	515.21	350.72	198.26	116.02	41.05	0
																																	1320.3	511.45	350.77	196.74	115.03	38.93	0
																																	1321.2	515.54	350.32	196.14	117.66	40.4	0
																																	1322.1	512.11	349.22	196.73	114.87	39.62	0
																																	1323	515.26	350.87	196.47	116.68	43.13	0
																																	1323.9	512.36	348.44	197.25	114.25	40.43	0
																																	1324.8	513.48	348.85	196.24	114.47	39.22	0
																																	1325.7	512.03	347.43	195.81	114.78	39.84	0
																																	1326.6	511.66	349.15	197.83	115.58	41.52	0
																																	1327.5	510.3	348.22	197.03	112.7	39.43	0
																																	1328.4	511.77	347.72	197.06	112.16	42.04	0
																																	1329.3	511.47	348.36	195.44	113.83	39.63	0
																																	1330.2	513.01	348.31	195.51	114.36	41.58	0
																																	1331.1	511.03	349.73	197.53	113.51	42.35	0
																																	1332	508.97	347.17	195.79	114.32	38.48	0
																																	1332.9	510.59	348.94	195.39	114.45	38.51	0
																																	1333.8	512.99	349.37	196.1	114.95	41.5	0
																																	1334.7	510.51	349.19	195.53	115.26	40.99	0
																																	1335.6	509.4	348.02	195.56	115.17	40.63	0
																																	1336.5	511.5	351.11	197.61	116.28	42.16	0
																																	1337.4	512.3	349.96	197.42	117	42.69	0
																																	1338.3	511.57	348.3	198.19	116.31	40	0
																																	1339.2	510.77	349.25	195.62	113.39	41.17	0
																																	1340.1	507.15	348.01	192.67	111.6	37.15	0
																																	1341	509.77	349.21	196.95	114.55	41.33	0
																																	1341.9	508.41	345.06	193.05	114.83	39.75	0
																																	1342.8	507.94	346.9	194.05	115.01	40.29	0
																																	1343.7	508.81	345.17	195.23	113.91	41.66	0
																																	1344.6	512.39	349.95	196.47	116.18	43.97	0
																																	1345.5	509.47	346.65	197.11	114.04	40.59	0
																																	1346.4	510.3	348.32	197.48	114.34	41.56	0
																																	1347.3	513.4	348.83	198.19	116.58	42.51	0
																																	1348.2	510.47	347.83	195.72	115.99	40.67	0
																																	1349.1	507.53	345.81	195.89	114.34	40.94	0
																																	1350	508.32	348.62	194.33	112.84	40.95	0
																																	1350.9	509.05	347.92	196.08	114.26	41.97	0
																																	1351.8	509.96	348.46	195.94	115.55	42.15	0
																																	1352.7	510.36	347.83	195.92	116.15	43.28	0
																																	1353.6	510.08	347.96	194.5	115.2	41.05	0
																																	1354.5	512.8	347.81	197.25	116.62	41.11	0
																																	1355.4	510.2	348.07	197.51	116.76	43.43	0
																																	1356.3	509.5	347.07	195.44	115.42	40.39	0
																																	1357.2	506.78	343.57	192.67	111.67	37.73	0
																																	1358.1	510.15	347.02	195.6	114.82	42.5	0
																																	1359	509.42	347.39	197.02	113.78	42.65	0
																																	1359.9	506.82	344.95	192.38	112.92	39.43	0
																																	1360.8	507.3	344.13	195.42	113.25	39.44	0
																																	1361.7	508.45	346.64	196.11	113.69	41.15	0
																																	1362.6	509.73	346.93	196.64	114.37	41.93	0
																																	1363.5	507.17	346.68	194.02	115.03	40.74	0
																																	1364.4	504.77	344	193.02	112.06	39.67	0
																																	1365.3	508.39	347.14	197.67	115.75	40.35	0
																																	1366.2	508.25	346.72	194.83	115.41	42.38	0
																																	1367.1	509.08	348.66	196.03	115.05	42.32	0
																																	1368	506.75	346.12	192.99	113.02	38.36	0
																																	1368.9	503.95	342.91	194.19	113.17	39.79	0
																																	1369.8	505.87	344.87	193.94	114.73	40.41	0
																																	1370.7	508.37	345.45	195.21	115.7	41.42	0
																																	1371.6	505.68	345.64	191.64	113.46	41.14	0
																																	1372.5	507.43	345.5	195.35	114.18	40.35	0
																																	1373.4	509.67	344.61	195.95	114.22	39.29	0
																																	1374.3	506.94	347.41	196.54	115.96	41.32	0
																																	1375.2	508.33	345.65	195.65	115.18	42.26	0
																																	1376.1	509.82	347.48	195.89	116.51	41.42	0
																																	1377	506.45	346.84	194.81	115.12	40.98	0
																																	1377.9	505.48	343.98	193.64	113.81	37.74	0
																																	1378.8	505.32	342.52	192.73	114.53	40.06	0
																																	1379.7	505.84	343.63	193.16	112.1	40.01	0
																																	1380.6	507.05	344.94	194.82	115.11	38.76	0
																																	1381.5	507.39	344.82	194.02	113.09	38.21	0
																																	1382.4	507.39	344.76	194.22	114.61	39.52	0
																																	1383.3	506.77	347.08	195.79	116.67	40.12	0
																																	1384.2	504.2	342.82	191.6	110.45	38.11	0
																																	1385.1	504.06	343.77	193.36	114.62	40.04	0
																																	1386	505.04	343.93	196.01	114.84	41.96	0
																																	1386.9	506.95	344.95	192.62	114.03	39.98	0
																																	1387.8	505.8	344.31	193.08	113.04	40.01	0
																																	1388.7	503.99	342.48	192.66	112.14	38.89	0
																																	1389.6	503.12	343.72	193.11	112.02	38.96	0
																																	1390.5	504.94	344.04	194.34	114.86	38.69	0
																																	1391.4	505.74	344	194.27	112.86	41.14	0
																																	1392.3	505.98	343.05	192.96	112.32	40.75	0
																																	1393.2	505.39	345.46	193.71	111.41	40.38	0
																																	1394.1	505.24	345.09	195.1	113.04	41.19	0
																																	1395	504.67	342.49	193.26	113.11	40.99	0
																																	1395.9	504.25	343.63	194.53	112.98	37.17	0
																																	1396.8	502.46	341.6	190.39	112.48	36.88	0
																																	1397.7	503.01	341.71	192.33	113.13	37.66	0
																																	1398.6	503.53	343.45	194.1	113.3	39.85	0
																																	1399.5	503.59	344.82	192.53	112.18	40.65	0
																																	1400.4	503.23	341.82	192.63	111.57	39.42	0
																																	1401.3	505.82	344.47	195.68	113.37	42.08	0
																																	1402.2	505.89	344.33	194.32	112.92	39.72	0
																																	1403.1	503.63	343.63	194.58	115.27	41.61	0
																																	1404	505.37	344.47	194.36	112.71	40.38	0
																																	1404.9	503.21	342.91	193.39	113.19	39.78	0
																																	1405.8	502.54	341.52	193.19	114.67	37.98	0
																																	1406.7	503.37	341.85	192.74	113.52	40.42	0
																																	1407.6	504.25	344.81	195.15	115.75	41.31	0
																																	1408.5	502.77	344.27	191.79	113.24	38.65	0
																																	1409.4	504	341.22	191.26	111.86	39.82	0
																																	1410.3	502.15	342.02	192.26	109.8	37.87	0
																																	1411.2	504.02	343.81	194.71	114.63	41.05	0
																																	1412.1	502.65	343.79	194.95	113.61	39.9	0
																																	1413	503.43	342.74	194.98	113.87	41.87	0
																																	1413.9	503.14	342.82	195.11	115.86	40.39	0
																																	1414.8	503.13	343.43	193.17	113.19	41.1	0
																																	1415.7	501.76	341.7	192.61	112.66	40.86	0
																																	1416.6	503.05	341.45	192.36	111.58	39.42	0
																																	1417.5	502.24	343.89	195.05	114.16	41.07	0
																																	1418.4	502.7	341.34	192.55	112.14	38.82	0
																																	1419.3	502.99	343.84	192.22	113.92	39.52	0
																																	1420.2	501.05	342.58	191.44	112.08	37.81	0
																																	1421.1	503.7	342.32	192.59	112.65	40.79	0
																																	1422	500.96	341.83	194.42	116.28	41.28	0
																																	1422.9	501.71	340.19	191.15	113.82	40.89	0
																																	1423.8	502.73	342.35	192.77	112.84	39.58	0
																																	1424.7	503.16	342.14	192.5	113.02	40.55	0
																																	1425.6	500.67	341.26	192.58	114.83	39.84	0
																																	1426.5	502.24	342.86	194.64	114.48	40.78	0
																																	1427.4	502.39	341.63	192.42	110.95	38.95	0
																																	1428.3	501.37	342.4	192.76	114.35	40.71	0
																																	1429.2	502.69	341.2	193.37	113.12	39.01	0
																																	1430.1	499.24	340.6	193.19	112.32	38.97	0
																																	1431	499.9	341.11	189.64	110.06	38.5	0
																																	1431.9	500.68	342.24	190.24	110.43	40.17	0
																																	1432.8	503.29	342.93	194.1	112.91	40.78	0
																																	1433.7	501.91	343.01	193.16	115.07	40.71	0
																																	1434.6	501.2	342.34	192.54	112.88	41.07	0
																																	1435.5	500.7	340.79	191.2	112	38.45	0
																																	1436.4	500	342.04	189.32	109.8	39.92	0
																																	1437.3	500.27	340.37	192.65	110.9	39.85	0
																																	1438.2	498.75	341.04	192.06	111.4	39.46	0
																																	1439.1	500.56	341.64	189.69	112.72	39.37	0
																																	1440	503.89	342.73	194.12	114.51	42.54	0
																																	1440.9	500.39	342.13	190.99	115.25	39.95	0
																																	1441.8	498.69	339.44	191.02	112.84	39.45	0
																																	1442.7	498.5	339	191.46	109.55	38.77	0
																																	1443.6	500.83	342.19	192.96	112.87	40.73	0
																																	1444.5	500.08	340.72	191	115.16	41.78	0
																																	1445.4	499	340.16	190.13	111.7	40.13	0
																																	1446.3	498.85	339.66	192.71	112.47	38.1	0
																																	1447.2	498.12	341.13	190.16	112.93	40.3	0
																																	1448.1	500.73	340.84	193.93	113.23	41.6	0
																																	1449	500.68	340.73	191.04	113.99	39.55	0
																																	1449.9	500.77	340.27	192.87	112.79	38.94	0
																																	1450.8	499.71	340.99	191.99	112.1	38.18	0
																																	1451.7	499.74	341.46	191.12	109.33	41.66	0
																																	1452.6	499.34	338.83	190.53	112.09	41.89	0
																																	1453.5	497.56	339.98	191.53	113.57	38.42	0
																																	1454.4	499.19	340.22	189.48	112.41	40.55	0
																																	1455.3	496.36	338.94	188.81	110.22	37.24	0
																																	1456.2	497.9	337.7	190.68	110.11	38.98	0
																																	1457.1	496.66	336.46	188.93	111.61	39.98	0
																																	1458	496.95	339.88	189.64	111.74	37.32	0
																																	1458.9	496.46	339.55	190.7	110.59	40.1	0
																																	1459.8	497.62	337.57	190.85	109.74	39.95	0
																																	1460.7	496.81	338.59	190.06	109.6	38.42	0
																																	1461.6	499.86	338.87	190.63	112.52	42.22	0
																																	1462.5	495.7	334	188.54	109.15	38.14	0
																																	1463.4	497.3	337.3	190.54	111.87	38.64	0
																																	1464.3	496.43	339.9	190.26	111.43	40.09	0
																																	1465.2	494.05	337.6	189.8	110.76	39.17	0
																																	1466.1	501.57	342.1	194.14	115.7	39.76	0
																																	1467	498.12	339.69	189.89	112.02	39.19	0
																																	1467.9	497.09	338.25	189.97	111.84	40.85	0
																																	1468.8	498.53	339.47	193.83	114.36	41.14	0
																																	1469.7	497.39	339.45	190.36	112.65	39.57	0
																																	1470.6	494.75	337.47	188.06	108.44	37.79	0
																																	1471.5	495.12	336.6	190.87	112.53	37.61	0
																																	1472.4	495.51	340.16	190.25	113.5	40.45	0
																																	1473.3	497.82	341.18	192.7	113.07	42.05	0
																																	1474.2	498.09	338.36	191.28	112.15	41.31	0
																																	1475.1	498.92	336.5	190.15	112.24	39.14	0
																																	1476	498.5	337.82	190.97	112.66	41.15	0
																																	1476.9	496.44	336.62	189.35	109.01	38.88	0
																																	1477.8	494.03	337.21	189.11	111.19	40.15	0
																																	1478.7	497.7	337.35	191.93	112.95	39.59	0
																																	1479.6	497.22	338.92	189.38	109.97	39.15	0
																																	1480.5	494.05	335.48	187.86	107.83	35.61	0
																																	1481.4	497.6	339.02	191.7	115.22	41.93	0
																																	1482.3	495.21	335.86	188.65	111.04	38.45	0
																																	1483.2	497.69	339.9	192.35	112.25	40.7	0
																																	1484.1	495.53	339.07	189.2	110.88	38.77	0
																																	1485	493.37	336.49	188.21	108.39	35.73	0
																																	1485.9	495.49	335.73	189.72	110.57	40.49	0
																																	1486.8	494.46	336.79	188.43	110.82	39	0
																																	1487.7	495.29	339.32	188.5	110.95	37.49	0
																																	1488.6	496.97	337.47	189.59	110.97	38.51	0
																																	1489.5	494.96	337.31	190.42	111.23	40.72	0
																																	1490.4	493.13	335.36	187.28	107.53	35.97	0
																																	1491.3	495.86	335.81	189.92	110.77	38.55	0
																																	1492.2	497.21	338.58	191.32	109.62	40.98	0
																																	1493.1	494.78	335.97	188.17	111.31	39.97	0
																																	1494	495.09	335.69	189.28	110.59	41.56	0
																																	1494.9	493.02	334.73	187.61	109.57	36.65	0
																																	1495.8	493.37	337.16	187.02	110.52	38.75	0
																																	1496.7	496.63	337.99	190.32	114.21	43.12	0
[truncated: 829 more rows]

## Sheet: B
SPR steady state equlibrium analysis of avb3 integrin
Equilibrium phase marked with yellow
						4.22									4.24									5.6									M-CSFavb3
avb3 concentration [nM]	4.22	4.24	5.6	M-CSFavb3		Time [sec]	0 nM	12.5 nM	25 nM	50 nM	100 nM	200 nM			Time [sec]	0 nM	12.5 nM	25 nM	50 nM	100 nM	200 nM			Time [sec]	0 nM	12.5 nM	25 nM	50 nM	100 nM	200 nM			Time [sec]	200 nM	100 nM	50 nM	25 nM	12.5 nM	0 nM
12.5	55.0583	169.237	30.2431	44.574		-261.9	0	1.11	-0.9	-0.76	0.32	-1.76			-261.9	0	1.3	0.65	-0.09	1.44	0.63			-261.9	0	1.23	0	-0.38	1.54	-0.84									0
25	91.3855	261.776	50.4831	81.7703		-261	0	-1.72	0.54	-1.96	0.32	-0.1			-261	0	-0.27	0.63	0.08	1.62	-0.32			-261	0	-0.46	-1.3	-0.9	-0.05	0.64									0
50	159.852	440.694	94.209	148.485		-260.1	0	-2.89	-1.95	-2.93	-1.34	-0.34			-260.1	0	-2.54	-0.23	0.43	-0.41	-0.4			-260.1	0	-0.48	1.47	-0.73	1.05	2.09									0
100	259.805	667.367	159.247	255.369		-259.2	0	-2.14	0.59	0.49	0.35	-1.42			-259.2	0	0.04	1.11	1.64	1.26	-0.46			-259.2	0	-1.25	-0.33	-0.79	-0.63	-1.68					0.45			0.11	0
200	401.906	918.433	248.913	390.333		-258.3	0	-1.08	-0.53	-0.05	0.96	0.85			-258.3	0	-0.84	0.78	0.53	0.79	0.59			-258.3	0	-0.53	0.89	0.19	-0.12	2.55			-275.4	1.1	0.23	0.83	0.8	1.02	0
						-257.4	0	-0.71	-0.68	-1.24	0.59	-1.13			-257.4	0	-1.12	-0.16	-0.71	1.41	-1.86			-257.4	0	-0.49	0.2	-0.57	1.76	1.96			-274.5	4.69	2.69	4.71	3.64	4.87	0
						-256.5	0	0.39	-0.16	-1.11	-0.86	-0.17			-256.5	0	-1.51	0.25	-0.32	-0.23	0.96			-256.5	0	-1.89	-1.46	-0.62	-0.3	-0.1			-273.6	3.15	2.8	4.15	2.01	1.58	0
						-255.6	0	-2.96	-2.64	-1.73	-4.82	-1.74			-255.6	0	-1.35	0.42	0.48	-1.25	-1.4			-255.6	0	-0.2	-0.9	-0.16	-0.99	0.96			-272.7	0.15	1.79	-0.22	-0.35	0.51	0
						-254.7	0	-2.21	-2.83	-3.92	-4.94	-3.53			-254.7	0	1.41	-1.47	-0.46	-2.34	-2.89			-254.7	0	0.6	-0.54	-1.39	-0.9	0.03			-271.8	-0.36	-0.05	-0.59	-1.58	-1.14	0
						-253.8	0	-2.38	0.65	-1.49	-2.24	-0.9			-253.8	0	0.5	1.72	-0.09	-1.94	0.11			-253.8	0	1.35	2.15	0.85	-0.9	0.19			-270.9	0.74	2.03	-0.12	-1.43	-1.71	0
						-252.9	0	-1.49	-1.05	-2.58	-3.13	-1.69			-252.9	0	0.37	0.86	-0.97	-0.04	-0.43			-252.9	0	-0.19	-2.77	-2.54	-1.8	-2.05			-270	2.21	1.44	0.38	-0.99	-0.21	0
						-252	0	-2.12	-0.84	-3.03	-1.61	0			-252	0	1	2.33	-0.74	-0.27	1.67			-252	0	0.81	1.32	-0.58	-0.28	3.47			-269.1	0.15	2.95	1.48		1.97	0
						-251.1	0	-1.62	0.18	1.02	-1.53	-0.65			-251.1	0	-0.43	0.47	3.33	1.18	0.15			-251.1	0	-1.69	-2.02	-1.06	-1.09	0.41			-268.2	0.75	0.41	0.41		0.24	0
						-250.2	0	0.57	2.46	-1.19	2.82	-0.17			-250.2	0	-0.76	1.09	-0.06	0.91	-1.77			-250.2	0	-0.54	-0.96	-1	1.14	0.64			-267.3	-0.17	0.33	0.19	0.32	1.09	0
						-249.3	0	0.35	-0.99	-0.03	-0.09	0.7			-249.3	0	-0.07	-0.37	0.3	1.04	-0.43			-249.3	0	1.03	-0.17	-1.29	-0.07	-0.44			-266.4	0.45	-0.39	-0.62	-0.3	-1.11	0
						-248.4	0	-0.69	0.37	-0.56	-1.26	-0.92			-248.4	0	-0.74	0.15	0.12	-0.89	0.71			-248.4	0	-1.03	-0.73	-1.03	-0.3	0.95			-265.5	1.5	1.45	2.1	0.96	1.04	0
						-247.5	0	0.83	-1.97	-0.59	-2.09	0.96			-247.5	0	1.08	0.82	1.73	1.46	-0.59			-247.5	0	-0.33	0.01	-1.98	-0.2	0.83			-264.6	-0.03	0.35	0.45	0.33	0.28	0
						-246.6	0	-0.56	-1.33	1.17	-1.64	-0.23			-246.6	0	-0.89	-2.48	0.62	0.4	-0.09			-246.6	0	-0.85	-2.9	-0.91	-1.53	2.05			-263.7	0.46	-0.5	0.33	-0.02	0.62	0
						-245.7	0	0.03	0.96	-0.07	0.18	-2.11			-245.7	0	1.06	1.05	0.82	1.96	-1.22			-245.7	0	1.55	-0.41	0.25	-0.59	-0.61			-262.8	2.9	3.48	2.62	2.65	2.64	0
						-244.8	0	-1.87	-0.51	-0.84	-1.86	-1.1			-244.8	0	-0.33	1.19	2.4	0.91	0.83			-244.8	0	-1.21	0.03	0.4	-0.62	1.41			-261.9	1.98	0.51	0.83	0.88	-0.79	0
						-243.9	0	-0.28	0.17	0.37	-1.76	-0.44			-243.9	0	0.27	1.74	2.22	-0.85	-0.17			-243.9	0	-0.83	-0.88	0.22	-1.1	0.25			-261	0.56	0.8	2.76	2.4	2.83	0
						-243	0	-0.14	0.81	-2.59	-0.78	-2.18			-243	0	-1.71	0.75	-1.03	0.48	-2.3			-243	0	-0.06	1.08	-0.91	-0.2	0.31			-260.1	1.71	1.8	3.82	3.32	1.98	0
						-242.1	0	-0.34	-0.59	-0.52	-0.23	-1.2			-242.1	0	1.36	-1.06	-0.43	-0.46	-1.42			-242.1	0	1.41	-1.19	-0.58	0.55	-0.8			-259.2	1.01	1.41	1.85	2.56	1.11	0
						-241.2	0	-2.52	-1.34	-0.12	-2.81	-0.63			-241.2	0	-0.13	-0.53	2.45	-0.29	-1.39			-241.2	0	-1.87	-1.63	0.28	-1.18	0.04			-258.3	-1.06	0.13	1.54	0.9	1.9	0
						-240.3	0	0.28	1.65	0.81	0.2	0.26			-240.3	0	1.28	1.43	0.86	3.24	-0.84			-240.3	0	-0.18	-0.7	-0.07	0.49	0.07			-257.4	2.49	0.07	0.55	1.31	0.79	0
						-239.4	0	-0.16	1.3	-0.11	1.02	-1.43			-239.4	0	-1.67	-0.36	-0.7	-0.28	-3.43			-239.4	0	-1.5	-1.28	-2.05	-0.44	-1.31			-256.5	2.76	1.79	2.5	3.82	2.15	0
						-238.5	0	-0.76	0.95	0.14	-0.9	0.31			-238.5	0	-2.19	1.95	1.15	-0.72	0.29			-238.5	0	-0.57	1.08	0.01	1	1.62			-255.6	2.05	0.96	1.08	2.57	1.15	0
						-237.6	0	0.81	-0.25	0.83	0.7	1.33			-237.6	0	1.16	-0.9	0.69	0.98	1.31			-237.6	0	0.46	-1.44	0.78	0.14	0.79			-254.7	-0.36	2.59	2.48	2.48	1.94	0
						-236.7	0	-1.99	-0.04	-1.69	-0.42	-2.14			-236.7	0	-1.95	-0.6	-0.12	0.13	-1.04			-236.7	0	-1.88	-2	-1.86	-0.84	-0.47			-253.8	-0.24	0.45	-0.22	1.01	1.51	0
						-235.8	0	-3.91	-1.22	-2.21	-1.84	-2.22			-235.8	0	-1.71	-0.67	0.21	0.07	-1.28			-235.8	0	-1.23	-1.79	-0.15	-1.26	-1.69			-252.9	2.99	2.36	2.56	1.04	1.13	0
						-234.9	0	-1.07	-0.68	-0.72	-1.26	-0.96			-234.9	0	0.1	0.31	2.29	2.06	0.83			-234.9	0	0.09	-0.71	0.19	0.03	1.68			-252	2.25	2.12	0.26	3.11	2.47	0
						-234	0	-0.89	-0.64	-0.48	-0.28	-1.57			-234	0	-1.51	-1.05	1.13	0.54	-1.67			-234	0	-0.4	-2.35	-1.84	1.24	-0.21			-251.1	2	0.75	2.39	0.15	0.71	0
						-233.1	0	-0.59	0.08	-0.47	0.39	0.45			-233.1	0	0.26	0.09	0.42	1.44	0.22			-233.1	0	-0.05	-0.66	1.15	1.53	1.6			-250.2	1.88	1.86	2.12	3.04	0.85	0
						-232.2	0	-1.87	-0.63	-1.45	0.2	-0.61			-232.2	0	2.11	0.45	-0.08	3	0.97			-232.2	0	-1.02	-1.15	-1.81	1	0.98			-249.3	2.91	0.8	1.33	4.08	1.31	0
						-231.3	0	-1.24	0.77	-0.17	-1.37	0.97			-231.3	0	0.74	-0.14	0.56	-1.05	-0.16			-231.3	0	1.13	0.74	2.22	0.53	2.65			-248.4	-1.08	1.97	1.1	0.1	-2.01	0
						-230.4	0	-0.7	0.9	0.79	0.07	1.29			-230.4	0	-1.61	-0.01	0.55	-0.39	-0.71			-230.4	0	-0.13	-1.98	-0.19	0.85	-0.16			-247.5	1.64	1.63	1.42	3.28	1.1	0
						-229.5	0	-0.91	-0.55	-0.19	-2.47	1.17			-229.5	0	1.99	1.92	0.14	0.71	1.02			-229.5	0	-0.16	-1.34	-1.78	-1.55	0.78			-246.6	3.16	3.37	3.33	3.72	1.21	0
						-228.6	0	-0.27	0.03	-1.8	-1.17	-0.42			-228.6	0	-0.52	0.18	-2.08	0.21	-1.22			-228.6	0	-0.09	-1.37	0.51	0.19	1.24			-245.7	-0.15	-0.91	0.58	0.76	-1.02	0
						-227.7	0	-1.03	-1.61	-1.26	0.19	-0.44			-227.7	0	-0.12	-0.45	0.36	1.92	-0.42			-227.7	0	-0.18	-1.77	-2.34	0.76	1.13			-244.8	0.71	0.01	1.01	0.55	0.84	0
						-226.8	0	0.91	0.9	0.07	-0.26	-2.12			-226.8	0	0.89	1.47	0.83	1.62	-1.16			-226.8	0	-0.44	-1.19	-0.68	0.79	-0.52			-243.9	1.65	1.66	0.34	2.6	2.38	0
						-225.9	0	0.65	0.08	-0.19	0.83	-0.56			-225.9	0	1.55	1.84	1.35	2.08	0.06			-225.9	0	0.62	0.04	0.47	1.62	0.2			-243	1.83	0.51	1.75	0.89	0.53	0
						-225	0	-1.48	0.74	1.28	0.16	-1.5			-225	0	0.55	1.79	3.82	1.53	-0.81			-225	0	1.18	0.95	2.85	1.03	-0.07			-242.1	1.36	0.66	1.69	2.21	0.98	0
						-224.1	0	-1	-2.11	-2.22	-1.34	-1.12			-224.1	0	0.48	-0.39	-0.57	0.66	-0.68			-224.1	0	-0.67	-0.65	-2.05	0.73	-0.48			-241.2	1.01	1.48	1.15	1.12	-0.02	0
						-223.2	0	1.11	0.33	-1.35	-0.93	1.1			-223.2	0	0.9	1.53	1.06	0.9	1.63			-223.2	0	-1.04	0.32	-1.81	0.46	0.77			-240.3	2.01	3.47	2.68	2.63	2	0
						-222.3	0	0.22	0.48	0.79	0.7	-0.6			-222.3	0	1.16	1.07	2.02	2.05	1.99			-222.3	0	0.87	0.23	1.4	3.7	2.81			-239.4	1.01	1.95	2.55	3	1.33	0
						-221.4	0	-2.76	-0.85	-1.91	-0.77	0.24			-221.4	0	1.57	0.87	0.34	1.19	0.56			-221.4	0	1.2	1.14	0.31	-0.38	1.04			-238.5	1.76	3.98	1.45	1.75	3.88	0
						-220.5	0	-1.97	-1.24	-1.12	1.02	-2.41			-220.5	0	0.71	0.42	0.24	1.13	-0.49			-220.5	0	-1.92	-1.03	-0.97	-0.59	0.65			-237.6	2.05	1.31	0.24	1.02	2.73	0
						-219.6	0	-2.07	1.25	-0.64	-1.31	-1.2			-219.6	0	0.85	3.37	0.92	0.38	0.24			-219.6	0	-0.81	0.49	1.33	-0.14	0.99			-236.7	-1.87	0.17	-1.07	0.2	-0.64	0
						-218.7	0	-0.4	0.13	-0.92	-0.67	0.92			-218.7	0	-1.02	-1.62	-1.55	-1.17	-3.22			-218.7	0	-0.7	-1.81	-2.09	-1.62	-1.28			-235.8	1.31	2.17	3.13	1.17	2.1	0
						-217.8	0	0.52	-0.65	0.1	-2.3	-1.37			-217.8	0	1.4	-0.53	2.3	0.81	-1.24			-217.8	0	0.46	-0.05	-0.24	-0.63	-1.16			-234.9	0.38	1.51	-0.46	1.4	-0.02	0
						-216.9	0	-1.87	-0.92	-3.03	-3.05	-0.37			-216.9	0	0.63	1.36	0.72	0.72	1.51			-216.9	0	-0.44	0.88	-0.7	0.49	1.66			-234	1.82	4.48	3.83	2.75	4.86	0
						-216	0	-1.38	-1.16	0.49	0.27	-0.98			-216	0	-1.64	-0.29	-0.12	-1.31	-0.67			-216	0	-0.66	-1.8	-0.8	-0.67	0.25			-233.1	-1	-0.84	-0.62	-0.94	-0.52	0
						-215.1	0	1.97	0.68	-0.43	-1.72	-0.48			-215.1	0	0.39	0.25	-0.86	-1.38	-1.66			-215.1	0	1.44	1.29	-1.81	-0.56	1.24			-232.2	2.12	3.34	1.98	1.24	0.81	0
						-214.2	0	-0.26	-0.38	0.48	0.16	-0.96			-214.2	0	0.55	-0.55	1.36	0.4	-1			-214.2	0	-0.64	-0.02	0.21	0.88	0.13			-231.3	-0.61	-0.86	0.44	-0.62	-0.47	0
						-213.3	0	-1.82	-1.56	-2.33	-1.96	-1.46			-213.3	0	-0.23	0.04	0.02	-0.51	-0.47			-213.3	0	-1.15	-2	-2.06	-0.6	-0.54			-230.4	0.43	2.23	0.93	1.41	0.52	0
						-212.4	0	-3.39	-2.14	-2.01	-1.68	-2.44			-212.4	0	0.42	-0.12	0.15	-0.19	-0.25			-212.4	0	1.69	0.4	-0.05	1.39	1.43			-229.5	2.84	0.49	3.45	3.07	1.5	0
						-211.5	0	-1.01	-0.04	-1.78	-1.26	-1.09			-211.5	0	0.63	0.78	-1.45	0.69	-0.33			-211.5	0	1	0.36	-0.93	2.39	2.2			-228.6	0.71	-0.62	2.13	0.64	-0.97	0
						-210.6	0	-1.86	-1.32	-1.18	-2.33	-0.62			-210.6	0	0.76	1.41	1.99	-0.41	1.15			-210.6	0	0.41	0.72	-0.22	-0.44	-0.25			-227.7	1.3	2.43	1.37	1.55	1.71	0
						-209.7	0	-0.1	0.44	0.64	0.15	2.38			-209.7	0	1.15	1.5	1.91	3.9	2.07			-209.7	0	0.4	0.35	0.4	1.42	0.48			-226.8	0.15	0.96	1.75	1.1	0.01	0
						-208.8	0	-1.99	-0.86	-1.54	-0.11	-0.03			-208.8	0	-0.7	0.53	0.44	0.4	-1.57			-208.8	0	-0.93	-0.28	-0.26	1.26	-0.41			-225.9	1.64	0.9	1	3.11	3.43	0
						-207.9	0	-1.08	-0.53	-2.49	-0.99	-1.27			-207.9	0	-0.79	-0.44	-0.67	0.19	-2.32			-207.9	0	-2.16	-2.16	-2.35	-1.37	-0.2			-225	1.45	0.61	1.18	2.84	1.28	0
						-207	0	-1.54	-0.22	-3.17	-0.86	-1.54			-207	0	0.26	1	-1.37	0.57	-2.37			-207	0	0.9	0.43	-0.7	0.66	0.18			-224.1	0.92	0.63	1.89	1.32	0.18	0
						-206.1	0	0.24	0.62	-1.87	-0.53	-0.68			-206.1	0	0.32	-0.01	1.06	1.09	-0.91			-206.1	0	-0.72	-1.56	-1.84	0.15	-0.19			-223.2	2.43	2.59	2.75	2.93	2.13	0
						-205.2	0	-1.1	0.18	-1.68	-1.98	-0.82			-205.2	0	-0.91	0.18	-0.26	-0.15	-0.47			-205.2	0	-1.48	-1.14	-0.88	-1.18	0.35			-222.3	-1.63	-0.47	0.53	0.21	1.91	0
						-204.3	0	2.18	2.33	1.54	0.22	0.06			-204.3	0	0.29	1	1.36	-1.1	-0.15			-204.3	0	0.01	-0.04	0.31	-1.39	1.2			-221.4	0.11	-0.58	-0.35	-1.17	0.61	0
						-203.4	0	-1.2	-2.07	-0.99	0.15	-2.33			-203.4	0	-0.64	-0.24	-0.76	0.53	-0.32			-203.4	0	1.16	-0.8	-0.19	-0.65	-0.41			-220.5	0.95	-0.02	2.28	1.72	3.09	0
						-202.5	0	-1.85	-0.05	0.18	-0.27	1.35			-202.5	0	-0.95	0.81	0.62	-1.47	-0.23			-202.5	0	-0.81	-1.4	-0.63	-0.72	1.46			-219.6	-0.02	1.26	-0.43	-0.78	-0.07	0
						-201.6	0	-0.71	1.09	-0.6	0.07	-0.37			-201.6	0	-1.18	-0.21	0.41	0.77	-1.54			-201.6	0	-1.3	0.79	1.01	2.21	4.17			-218.7	3.02	2.58	2.75	2.78	2.87	0
						-200.7	0	0.8	0.7	-0.26	-0.01	0.43			-200.7	0	1.91	2.25	0.73	2.44	2.05			-200.7	0	1.65	1.78	0.63	1.17	1.26			-217.8	0.89	2.13	1.75	3.66	1.86	0
						-199.8	0	0.25	-0.2	-0.88	-1.72	2.5			-199.8	0	1.03	0.79	1.57	-0.05	3.27			-199.8	0	0.55	-0.43	0.95	0.49	3.13			-216.9	-0.32	0.48	-1.02	0.83	1.51	0
						-198.9	0	-2.4	1.44	-1.09	-0.72	1.5			-198.9	0	-2.03	0.76	-0.69	0.08	0.19			-198.9	0	-2.33	-1.7	-3.36	-0.51	1.8			-216	1.48	1.62	2.01	1.77	0.6	0
						-198	0	-1.44	-0.97	-3.1	-0.95	0.1			-198	0	0.34	-1.25	-0.34	-0.47	2.08			-198	0	1.66	-1.5	-1.61	-0.26	2.41			-215.1	1.25	1.56	0.9	1.94	2.43	0
						-197.1	0	0.07	1.1	-1.32	0.3	1.23			-197.1	0	-0.49	0.51	-0.03	-0.71	0.14			-197.1	0	-0.95	-1.04	-0.86	0.6	-0.7			-214.2	1.38	1.25	2.13	1.26	0.27	0
						-196.2	0	-0.83	-0.1	-0.32	-1.36	1.25			-196.2	0	1.45	2.1	2.28	3.68	2			-196.2	0	-0.96	0.05	0.35	1.03	3.32			-213.3	3.06	3.6	2.37	2.4	1	0
						-195.3	0	-3.6	-1.51	-2.82	-3.55	-3.61			-195.3	0	-0.79	-0.57	0.49	-0.33	-1.3			-195.3	0	0.36	0.44	0.57	0.43	0.16			-212.4	1.78	0.35	1.58	2.67	0.73	0
						-194.4	0	1.1	-0.17	-2.65	0.88	0.43			-194.4	0	0.28	0.31	-1.35	1.32	-0.71			-194.4	0	-0.83	0.35	-1.93	0.32	0.98			-211.5	1.5	2.22	1.74	1.64	1.21	0
						-193.5	0	-1.25	0.93	-2.23	-0.35	-2.05			-193.5	0	0.05	1.65	1.13	0.96	-2.14			-193.5	0	0.53	1.59	0.49	0.1	-1.41			-210.6	0.33	0.34	2.41	0.31	0.5	0
						-192.6	0	-0.26	0.26	0.39	0.16	0.58			-192.6	0	0.92	1.37	1.13	2.36	2.62			-192.6	0	1.94	1.64	0.63	2.57	0.24			-209.7	0.83	1.41	0.84	-0.23	-0.4	0
						-191.7	0	0.64	2.01	0.83	0.12	1.73			-191.7	0	1.97	0.89	1.47	2.85	1.27			-191.7	0	2.62	1.58	2.47	1.95	3.08			-208.8	3.87	3.42	3.74	4.49	4.13	0
						-190.8	0	1.79	-0.31	-0.77	0.18	0.02			-190.8	0	-0.01	-0.4	-0.39	0.85	-1.63			-190.8	0	0.18	-2.04	-1.78	-0.66	-1.47			-207.9	-0.51	1.48	3.11	0.07	3.61	0
						-189.9	0	-1.1	-1.28	1.78	-0.38	0.57			-189.9	0	-0.65	-0.05	3.16	1.23	1.06			-189.9	0	0.06	-0.49	2.6	0.64	2.37			-207	0.26	1.46	2.3	4.48	1.47	0
						-189	0	-1.81	-2.87	-2.77	-1.39	-3.23			-189	0	-0.67	-1.18	0.47	0.43	-2.48			-189	0	-0.95	-0.6	-1.07	0.22	-0.04			-206.1	0.57	0.56	1.9	0.19	-0.92	0
						-188.1	0	0.9	0.26	-0.32	-0.63	0.11			-188.1	0	0.16	-0.28	0.27	-1.28	0.25			-188.1	0	0.8	0.63	-0.95	0.19	1.05			-205.2	2.68	1.93	4.94	2.9	2.92	0
						-187.2	0	-2.19	-2.29	-2.62	-2.62	-0.25			-187.2	0	-0.5	-0.14	-0.2	1.27	-0.41			-187.2	0	-0.63	-1.24	-0.43	0.08	1.49			-204.3	2.91	1.41	0.79	1.2	-0.77	0
						-186.3	0	-2.88	-2.98	-1.3	-1.34	-1.32			-186.3	0	0.41	0.77	1.7	0.52	0.23			-186.3	0	-0.51	-0.77	0.86	0.63	-0.41			-203.4	2.43	2.3	0	1.11	2.52	0
						-185.4	0	-1.18	-1.51	-0.72	-1.26	-0.88			-185.4	0	-1.9	-2.59	-0.9	0.67	-2.11			-185.4	0	-1.93	-3.27	-1.8	-0.02	-1.72			-202.5	0.78	2.99	1.11	1.08	1.97	0
						-184.5	0	0.54	-0.89	-0.36	0.87	-0.07			-184.5	0	1.63	-0.81	1.02	1.55	0.69			-184.5	0	-0.32	-1.77	0.53	1.46	0.42			-201.6	4.52	4.17	6.19	4.3	2.47	0
						-183.6	0	0.59	0.91	0.2	-2.14	-0.03			-183.6	0	1.28	0.73	2.03	0.48	-0.28			-183.6	0	2.56	0.51	1.9	0.78	2			-200.7	1.62	1.03	1.81	0.87	2.37	0
						-182.7	0	-0.69	-0.23	0.21	0.58	-1.18			-182.7	0	0.25	-0.64	2.4	1.63	-0.35			-182.7	0	-0.09	-1.46	0.25	2.62	-0.23			-199.8	1.78	0.47	1.5	2.15	2.26	0
						-181.8	0	-2.44	-2.27	-0.59	-2.59	-1.3			-181.8	0	-0.71	-0.97	0.23	1.24	0.98			-181.8	0	-1.62	-1.94	0.21	0.5	0.64			-198.9	0.62	-0.41	0.47	0.55	-0.72	0
						-180.9	0	-0.56	0.85	-0.88	0.23	0.49			-180.9	0	-0.25	1.47	-0.44	1.5	-0.87			-180.9	0	-1.55	0.27	-0.77	0.72	0.7			-198	0.89	-0.68	-0.37	-0.63	-1.94	0
						-180	0	-0.65	0.22	-0.55	-1.12	1.49			-180	0	0.83	1.36	1.3	-1.27	1			-180	0	0.24	1.24	1.26	0.06	2.05			-197.1	1.24	3.96	2.13	3.73	4.07	0
						-179.1	0	-0.33	0.37	-1.7	2.69	0.33			-179.1	0	-0.28	1.12	0.11	3.13	0.81			-179.1	0	0.39	-0.24	-0.99	1.47	0.75			-196.2	-0.04	-0.26	-0.06	0.87	0.79	0
						-178.2	0	0.8	2.67	-0.06	2.38	2.53			-178.2	0	1.82	0.66	1.7	1.85	2.14			-178.2	0	2.27	2.6	2.42	2.33	4.69			-195.3	0.96	0.48	-0.56	1.19	1.36	0
						-177.3	0	-0.59	0.41	-0.06	0.98	0.67			-177.3	0	0.88	-0.34	-0.89	1.46	-0.12			-177.3	0	-1.24	-0.77	-1.07	0.15	-0.36			-194.4	0.82	0.66	1.77	2.02	1.67	0
						-176.4	0	-1.92	-1.32	-2.4	-0.2	-0.52			-176.4	0	-0.85	0.92	-0.33	1.53	-0.01			-176.4	0	1.24	0.43	0.25	2.46	2.62			-193.5	2.03	3.15	1.77	2.26	3.16	0
						-175.5	0	-0.26	-1.2	0.01	1.8	0.55			-175.5	0	-0.21	-0.32	-0.2	0.45	0.13			-175.5	0	0.24	-0.44	0	2.29	1.25			-192.6	4.17	4.19	3.78	3.66	4.88	0
						-174.6	0	-0.82	0.85	0.03	-1.1	-0.69			-174.6	0	0.81	1.23	2.31	1.78	-0.47			-174.6	0	-0.4	-1.13	-0.67	-0.95	-0.35			-191.7	0.43	0.53	0.7	-0.84	1.1	0
						-173.7	0	-3.23	-1.09	-3.66	-3.63	-1.28			-173.7	0	-3.17	0.12	-0.81	-0.87	0.53			-173.7	0	-0.23	1.16	-0.44	0.18	2.24			-190.8	2.75	1.26	-1.37	0.82	0.98	0
						-172.8	0	0.1	-0.66	0	-0.28	-1.54			-172.8	0	-0.09	-0.68	0.11	0.74	-1.74			-172.8	0	1.25	0.53	0.13	0.41	2.37			-189.9	0.2	0.28	1.52	2.46	0.78	0
						-171.9	0	0.02	-0.54	-2.29	-1.3	-0.42			-171.9	0	-0.35	-0.45	1.18	0.21	-0.13			-171.9	0	-0.6	-2.48	-0.5	-0.73	-1.76			-189	-0.27	-0.99	0.35	-0.39	-0.13	0
						-171	0	-0.37	-0.64	-3.55	-1.41	-0.95			-171	0	0.2	0.87	0.14	-0.42	-0.91			-171	0	0.18	-0.53	-0.6	0.7	0.98			-188.1	-0.18	-1.17	-0.07	-1.1	-0.95	0
						-170.1	0	-1.56	0.69	0.43	0.84	-2.33			-170.1	0	-0.03	2.74	2.35	1.73	-0.36			-170.1	0	1.09	0.88	0.24	2.24	-0.17			-187.2	2.22	1.96	2.99	0.43	0.59	0
						-169.2	0	-2.8	0.06	0.37	1.57	-1.71			-169.2	0	-2.46	0.77	1.37	1.03	-2.37			-169.2	0	-0.2	1.11	2.45	2.12	1.25			-186.3	0.5	2	0.59	3.33	2.14	0
						-168.3	0	-1.09	-0.34	-1.46	-0.03	-0.78			-168.3	0	1.15	0.49	1.52	3.67	0.38			-168.3	0	-0.04	0.58	-1.06	2.55	2.25			-185.4	1.26	0.68	1.93	1.05	0.2	0
						-167.4	0	0.01	1.1	-1.68	-1.06	-1.62			-167.4	0	-1.86	-1.88	-0.09	-0.31	-1.95			-167.4	0	-0.76	-2.53	-1.63	-1.32	0.4			-184.5	1.27	2.13	2.14	3.77	1.64	0
						-166.5	0	-0.07	0.62	-0.19	0.77	-0.03			-166.5	0	0.9	1.51	0.95	1.91	-0.42			-166.5	0	1.31	0.91	-1.13	1.53	0.52			-183.6	0.43	-0.63	0.45	0.76	-0.04	0
						-165.6	0	-1.72	-1.29	-0.97	-0.01	-2.01			-165.6	0	0.22	-1.5	0.06	1.05	-1.91			-165.6	0	-2.15	-2.21	-1.02	0.45	-0.99			-182.7	1.99	3.43	3.39	3.56	2.48	0
						-164.7	0	-2.28	-2.2	-2.06	0.14	-0.13			-164.7	0	-0.47	-1.23	-0.92	1.8	-0.9			-164.7	0	-0.93	-1.38	-1.28	1.53	1.2			-181.8	2.07	2.43	2.21	0.78	3.82	0
						-163.8	0	-1.36	-1.16	-0.44	1.53	1.3			-163.8	0	-1.38	-1.11	0.07	1.24	-0.42			-163.8	0	-0.67	0.55	0.24	2.59	2.35			-180.9	0.59	2.76	1.42	1.6	2.22	0
						-162.9	0	-0.84	0.57	-0.54	0.36	-0.02			-162.9	0	0.73	-0.53	0.14	0.26	-1.51			-162.9	0	0.12	0.3	1.04	1.59	0.17			-180	1.19	2.16	1.31	1.03	0.92	0
						-162	0	0.8	-0.61	-1.02	-1.62	0.44			-162	0	1.99	1.52	1.28	0.59	1.41			-162	0	-0.84	-2.38	-1.96	-2.09	1.17			-179.1	-0.78	-0.8	1.46	0.36	2.26	0
						-161.1	0	0.16	-0.09	0.2	0.34	0.19			-161.1	0	1.14	2.03	2.76	2.76	1.1			-161.1	0	-0.65	0.26	0.41	-0.2	0.67			-178.2	1.46	2.14	1.85	3.68	3.79	0
						-160.2	0	-0.55	0.88	1.15	0.01	0.66			-160.2	0	-0.48	-1.54	0.8	0.53	0.11			-160.2	0	0.59	1.43	2.95	0.89	2.41			-177.3	0.1	2.8	0.96	0.74	0.1	0
						-159.3	0	-1.92	-0.7	-4.38	-1.51	-1.26			-159.3	0	-1.11	0.69	-1.18	-0.75	0.57			-159.3	0	-0.18	-1.63	-1.2	-0.63	2.63			-176.4	1.09	-0.37	1.05	0.62	1.94	0
						-158.4	0	0.75	0.35	0.05	-0.74	0.18			-158.4	0	-0.04	0.46	0.53	0.3	-2.04			-158.4	0	0.55	0.5	-0.24	-0.03	-0.94			-175.5	1.12	1.82	0.58	-0.22	1.18	0
						-157.5	0	0.97	-0.11	-0.59	0.35	0.16			-157.5	0	1.34	0.94	0.74	1.7	0.46			-157.5	0	-0.92	-0.65	0.4	1.66	1.04			-174.6	-0.54	-0.98	-0.98	-0.35	-1.04	0
						-156.6	0	-0.1	-1.12	-0.26	0.97	0.39			-156.6	0	0.17	0.97	1.26	1.19	0.63			-156.6	0	-0.83	-2.04	-0.41	0.56	-0.1			-173.7	0.37	0.06	-0.92	1.43	-0.71	0
						-155.7	0	-0.78	-0.53	-2.02	-0.71	0.75			-155.7	0	1.37	0.5	0.49	0.22	0.32			-155.7	0	0.31	-1.54	-1.74	0.6	0.67			-172.8	1.97	0.98	-0.34	1.11	1.63	0
						-154.8	0	0.74	-2.43	-1.4	-1.99	0.03			-154.8	0	3.89	-1.03	2.19	0.6	0.63			-154.8	0	1.58	-1.13	-0.33	0.39	0.32			-171.9	1.7	1.58	1.5	1.8	1.88	0
						-153.9	0	-1.59	0.65	0.4	-0.34	0.57			-153.9	0	0.89	2.28	1.99	1.11	0.5			-153.9	0	-2.5	0.59	-0.57	0.22	0.37			-171	2.43	1.29	0.48	2.86	2.36	0
						-153	0	-1.39	0.68	0.38	-1.19	-0.38			-153	0	-0.36	0.02	0.7	-1.6	0.82			-153	0	-0.04	-0.99	0.05	-0.71	1.56			-170.1	2.77	1.97	1.3	1.74	1.31	0
						-152.1	0	-2.27	-1.07	-1.8	-1.28	-0.96			-152.1	0	0.79	-0.13	1.6	-0.61	-0.71			-152.1	0	-2.29	-0.53	-1.06	-0.3	-0.32			-169.2	3.02	1.21	2.77	2.33	1.47	0
						-151.2	0	0.28	-0.69	0.43	-1.31	-0.26			-151.2	0	1.75	1.45	1.14	0.52	1.51			-151.2	0	-0.17	0.84	0.44	0.22	-0.45			-168.3	0.89	1.51	1.27	-0.26	0.45	0
						-150.3	0	0.82	2.41	2.94	0.5	2.34			-150.3	0	1.89	1.7	3.42	1.6	1.96			-150.3	0	0.5	0.92	0.68	0.15	1.66			-167.4	-0.85	1.4	0.54	-0.02	0.82	0
						-149.4	0	-2.09	-0.32	-1.75	0.48	-2.13			-149.4	0	0.43	1.81	1.54	0.92	-0.89			-149.4	0	-0.47	-0.3	0.06	0.24	-0.98			-166.5	1.5	0.91	1.37	2.58	1.01	0
						-148.5	0	-2.75	-1.16	-0.99	-0.53	1.46			-148.5	0	0.09	1.09	1	0.84	-0.14			-148.5	0	-1.75	-1.39	-0.44	-0.91	0.13			-165.6	1.71	1.14	1.25	0.4	1.33	0
						-147.6	0	-0.71	-0.53	-1.38	-1.84	-0.08			-147.6	0	0.29	0.83	2.89	1.57	-0.1			-147.6	0	-0.36	0.52	0.09	-0.69	-0.02			-164.7	0.83	0.83	1.84	0.82	1	0
						-146.7	0	0.48	-0.62	-1.16	0.37	0.18			-146.7	0	1.43	1.44	-0.3	3.64	0.38			-146.7	0	0.72	-0.74	-0.32	0.98	1.25			-163.8	-0.27	1.14	0.87	1.47	0.54	0
						-145.8	0	-0.61	-1	-1.49	0.41	1.68			-145.8	0	-0.4	0.27	-1.35	1.69	0.62			-145.8	0	-2.53	-1.89	-2.19	-0.4	0.09			-162.9	1.92	1.35	1.31	2.03	2.25	0
						-144.9	0	-1.25	0.62	1.75	0.62	-0.99			-144.9	0	-0.56	-0.92	2.37	0.12	-1.1			-144.9	0	-1.61	-1.01	0.35	1.48	0.29			-162	2.19	3.21	1.87	1.89	2.02	0
						-144	0	-1.6	-1	-1.92	-3.59	-1.53			-144	0	-0.4	-0.44	-1.5	0.03	-0.32			-144	0	0.41	-0.43	-1.81	-0.34	-0.03			-161.1	0.94	1.8	0.62	1.35	0.95	0
						-143.1	0	1.25	0.29	0.4	0.36	-1.08			-143.1	0	-1.17	0.22	0.86	1.06	-2.37			-143.1	0	1.81	1.55	-0.84	2.13	0.37			-160.2	1.94	1.32	1.31	1.35	1.68	0
						-142.2	0	-0.35	0.31	-2.5	-2.28	0.07			-142.2	0	0.56	2.47	0.82	-0.47	2.2			-142.2	0	0.72	1.29	-0.5	-0.52	1.83			-159.3	-0.1	0.74	0.87	1.23	4.16	0
						-141.3	0	0	-0.73	-0.93	0.44	0.24			-141.3	0	-0.52	-1.57	-1.63	0.13	-1.7			-141.3	0	-1.84	-2.52	-2.28	0.24	-2.13			-158.4	-0.76	-0.47	-1.58	-0.08	-1.03	0
						-140.4	0	-3.48	-2.84	-3.24	-1.25	-1.31			-140.4	0	-1.24	-1.8	-2.01	-0.76	-0.51			-140.4	0	-1.42	-2.17	-1.07	-0.64	0.52			-157.5	0.44	0.1	0.51	1.03	0.45	0
						-139.5	0	-0.36	0.74	-1.48	1.56	-1.96			-139.5	0	0.38	0.19	0.51	0.63	-1.03			-139.5	0	0.83	1.81	0.1	1.42	0.53			-156.6	0.96	1.04	-0.19	1.84	1.06	0
						-138.6	0	-1.28	-0.63	-0.95	-0.71	0.52			-138.6	0	2.18	2.18	1.38	0.92	1.4			-138.6	0	0	-0.92	0.25	1.57	1.34			-155.7	1.32	1.83	3.38	2.27	2.23	0
						-137.7	0	-1.49	-1.75	-0.98	-2.18	-1.67			-137.7	0	-0.64	0.91	1.79	0.8	-0.28			-137.7	0	-2	-0.88	-0.11	-2.35	-0.24			-154.8	-0.83	0.4	0.65	0.37	0.58	0
						-136.8	0	-3.05	-1.12	-1.62	-0.69	-0.97			-136.8	0	-0.96	0.46	0.64	0.39	0.36			-136.8	0	-3.95	-1.84	-1.77	-1.64	0.08			-153.9	2.81	4.49	1.29	2.86	1.04	0
						-135.9	0	-2.39	-1.91	-1.33	-2.25	-0.84			-135.9	0	0.97	1.01	1.97	0.55	0.2			-135.9	0	-0.38	-0.11	-0.39	0.04	-0.43			-153	-0.03	-0.59	1.18	1.17	0.3	0
						-135	0	-0.23	-0.47	-3.02	0.3	-0.38			-135	0	-0.73	-0.01	0.25	1.12	0.6			-135	0	0.69	-0.29	-2.07	2.14	0.79			-152.1	2.46	2.64	1.63	0.7	1.6	0
						-134.1	0	-0.61	-0.98	-0.25	-0.19	-0.99			-134.1	0	-0.59	-1.09	0.19	1.12	-1.31			-134.1	0	-1.8	-1.65	-1.74	0.71	-0.37			-151.2	0.88	0.45	-0.54	0.44	1.48	0
						-133.2	0	-0.92	-1.22	-2.77	-0.52	-0.21			-133.2	0	-0.27	-1	-1.32	-0.67	-0.56			-133.2	0	-2.09	-2.46	-0.82	-0.46	-0.48			-150.3	-1.91	-0.03	-2.55	-1.41	-1.34	0
						-132.3	0	-0.14	0.26	-0.25	0	1.73			-132.3	0	0.51	0.44	0.4	1.6	0.47			-132.3	0	-0.93	-1.59	-0.92	0.38	0.01			-149.4	1.27	0.49	0.99	0.45	1	0
						-131.4	0	-1.12	0.2	-0.11	-0.2	0.52			-131.4	0	1.25	1.73	2.14	2.43	0.61			-131.4	0	0.13	1.12	1.05	0.61	1.52			-148.5	0.86	0.72	-0.8	0.09	1.14	0
						-130.5	0	-0.97	-0.72	-2.19	-1.38	0.28			-130.5	0	-0.83	-1.47	-0.91	-0.56	0.46			-130.5	0	0.41	-1.48	-1.38	-0.48	2.85			-147.6	0.94	1.23	1.57	2.23	2.53	0
						-129.6	0	0.4	1.47	1.28	-0.28	1.92			-129.6	0	0.61	-0.34	0.38	0.14	1.11			-129.6	0	0.72	0.36	0.88	0.1	3.35			-146.7	1.36	0.65	1.41	2.51	3.62	0
						-128.7	0	-0.48	-0.69	-1.58	-1.21	-0.72			-128.7	0	1.09	1.25	0.73	2.05	0.77			-128.7	0	0.24	-0.84	0.61	1.41	0.88			-145.8	2.27	4.14	2.69	1.99	2.11	0
						-127.8	0	-3.19	-2.09	-1.59	-2.35	-2.52			-127.8	0	-3.41	-1.87	-1.21	-2.55	-3			-127.8	0	-3.07	-1.8	-2.01	-1.56	-0.97			-144.9	0.87	0.42	0.59	0.4	0.2	0
						-126.9	0	-1.61	1.11	-1.56	-1.22	0.33			-126.9	0	-1.99	0.56	0.01	-1.07	0.34			-126.9	0	-2.59	1	-1	-1.03	-0.48			-144	-0.27	1.07	-0.4	-0.12	0.46	0
						-126	0	-0.23	-0.33	0.68	-0.92	3.53			-126	0	0.41	-0.14	2.11	0.47	0.94			-126	0	-0.01	-0.51	2.18	-0.15	1.64			-143.1	1.48	1.64	1.9	1.98	1.32	0
						-125.1	0	-1.67	-1.29	-1.5	-0.74	0.18			-125.1	0	-0.57	2.15	1.73	2.93	2.42			-125.1	0	-1.31	-0.42	-0.9	0.54	1.14			-142.2	1.01	1.11	0.48	1.42	3.93	0
						-124.2	0	-0.61	0.89	-0.31	-0.66	-0.57			-124.2	0	-2	0.56	-1.52	0.57	-1.42			-124.2	0	-0.54	0.1	-1.04	-1.5	1.91			-141.3	-0.1	0.69	0.07	2.93	1	0
						-123.3	0	-0.5	0.94	-0.09	2.28	1.67			-123.3	0	-1.67	-0.93	-0.95	1.36	0.36			-123.3	0	0.11	0.18	-0.21	1.37	1.56			-140.4	2.56	0.73	1.5	1.93	1.04	0
						-122.4	0	-1.5	-1.4	-1.4	-1.15	-0.16			-122.4	0	-0.83	-0.14	0.87	-0.28	-0.35			-122.4	0	-1.54	-0.25	-0.23	0.7	0.65			-139.5	0.65	1.48	1.58	1.34	2.21	0
						-121.5	0	-0.52	-1.5	-1.89	0.13	0.13			-121.5	0	-0.08	-1.18	-0.05	1.07	-0.17			-121.5	0	-0.68	-2.12	0.01	1.05	0.88			-138.6	3.22	4.56	4.53	5.07	6.02	0
						-120.6	0	-0.29	-0.57	-0.81	-2.42	-1.2			-120.6	0	1.68	0.8	0.74	-0.79	1.39			-120.6	0	-0.31	-1.16	0.16	-2.01	1.1			-137.7	2.25	2.27	2.37	0.98	3.57	0
						-119.7	0	1.11	1.16	0.52	0.91	0.19			-119.7	0	2.53	1.97	1.05	1.96	1.19			-119.7	0	0.78	0.38	0.27	1.67	-1.48			-136.8	-0.3	0.5	2.75	0.05	1.1	0
						-118.8	0	0.69	-0.93	0.06	-0.74	-0.35			-118.8	0	0.17	1.34	1.14	0.81	0.47			-118.8	0	0.6	-1.54	0.97	-1.13	0.28			-135.9	1.94	1.32	2.78	2.55	1.23	0
						-117.9	0	-0.15	-0.01	-1.2	-0.73	-1.62			-117.9	0	-1.62	-1.65	-0.18	-0.81	-1.31			-117.9	0	-0.1	-0.98	0.74	0.75	-0.52			-135	0.55	-1.18	-0.64	1.11	0.3	0
						-117	0	-0.69	-1.49	-1	-0.86	-0.78			-117	0	0.18	-0.13	-0.08	1.44	0.95			-117	0	0.07	-0.85	-0.64	1.1	1.17			-134.1	-0.4	-0.14	0.13	-0.53	1.1	0
						-116.1	0	-0.6	-0.13	-1.11	-1.25	0.66			-116.1	0	-0.5	-0.15	-0.38	-0.28	-0.19			-116.1	0	-0.24	-2.05	-1.81	-0.81	-0.54			-133.2	0.95	0.89	1.15	-0.25	0.7	0
						-115.2	0	2.44	2.97	1.58	2.99	4.03			-115.2	0	4.29	1.98	0.66	4.01	1.23			-115.2	0	3.16	2.91	0.46	1.61	2.57			-132.3	1.19	1.03	1.71	2.28	1.86	0
						-114.3	0	-0.58	-1.87	-1.9	-0.29	-0.6			-114.3	0	-1.06	-2.65	-1.13	-1.26	-0.69			-114.3	0	-0.65	-2.01	-1.75	-0.84	1.65			-131.4	2.3	2.57	2.64	2.42	0.85	0
						-113.4	0	-1.91	-0.63	-2.4	-1.65	-1.54			-113.4	0	-2.5	-0.43	-1.43	-1.18	0.72			-113.4	0	-2.08	-0.37	-2.07	0.76	1.49			-130.5	1.09	0.79	0.68	0.11	0.72	0
						-112.5	0	1.6	0.19	0.91	0.31	1.69			-112.5	0	0.08	0.78	0.54	0.22	2.16			-112.5	0	-0.82	0.92	-0.35	-0.43	0.72			-129.6	3.63	1.49	1.84	0.88	1.89	0
						-111.6	0	-1.37	-1.38	-2.86	-0.45	-0.1			-111.6	0	0.64	0	0.82	-0.12	1.05			-111.6	0	-0.27	0.79	-0.6	-0.41	2.8			-128.7	0.08	-1.57	-0.82	-1.2	-2.19	0
						-110.7	0	0.12	-1.44	-1.11	-1.26	0.62			-110.7	0	-2.37	-0.9	0.29	-1.34	-0.57			-110.7	0	0.6	-1.61	1.45	-0.88	0.23			-127.8	3.66	1.41	3.24	3.57	1.58	0
						-109.8	0	-2.07	-0.75	-0.83	-0.27	0.52			-109.8	0	-0.95	-1.12	0.48	-0.34	-0.67			-109.8	0	-0.46	-1.4	-1.66	-0.17	2.63			-126.9	-0.36	0.59	-0.61	2.56	0.28	0
						-108.9	0	-1.79	-0.48	-1.09	-1.42	0.13			-108.9	0	1.21	1.61	1.17	1.59	2.25			-108.9	0	0.42	-1.05	0.17	-1.43	1.07			-126	0.82	0.47	-0.99	0.79	1.57	0
						-108	0	-2.53	-1.62	-2.55	-1.18	-0.5			-108	0	-1.94	-1.14	-1.3	-1.36	0.16			-108	0	-1.46	-2.02	-1.49	0.56	1.2			-125.1	0.69	-0.81	0.59	1.67	-0.3	0
						-107.1	0	-2.54	-0.82	-1.49	2.54	0.94			-107.1	0	-1.78	-0.11	0.02	3.37	0.23			-107.1	0	-2.01	-0.73	-1.34	3.19	0.5			-124.2	4.28	4.77	1.74	3.37	4.48	0
						-106.2	0	-2.01	-1.43	-3.5	-2.26	-0.99			-106.2	0	-0.92	0.15	-0.7	-0.26	-0.07			-106.2	0	-0.88	-1.58	-2.86	-0.56	0.01			-123.3	-1.12	-0.17	-0.92	-0.46	0.59	0
						-105.3	0	1.83	0.09	0.62	0.7	1.91			-105.3	0	1.73	-0.6	1.85	1.08	1.58			-105.3	0	1.73	-1.07	0.02	1.74	1.45			-122.4	-0.75	-0.85	-0.65	-1.44	1.72	0
						-104.4	0	-0.4	-1.17	-0.03	-0.14	0.7			-104.4	0	-1.62	-1.26	0.57	0.05	-0.27			-104.4	0	-0.91	-2.07	-0.02	0.76	-0.82			-121.5	2.88	2.21	2.19	2.17	2.03	0
						-103.5	0	-1.68	-0.03	-1.8	-2.6	-1.68			-103.5	0	-2.71	-0.51	0.21	-2.44	-1.14			-103.5	0	-3.38	-1.7	-1.77	-1.83	0.18			-120.6	-0.07	1.51	3.63	1.47	1.93	0
						-102.6	0	-0.62	0.44	-1.23	-0.27	0.16			-102.6	0	0.53	2	1	1.35	0.86			-102.6	0	-0.21	-1.6	-0.09	0.85	0.9			-119.7	-0.22	-0.06	-1.47	-0.73	-1.94	0
						-101.7	0	-1.31	-0.24	1.24	1.84	1.09			-101.7	0	-0.77	-1.17	0.4	1.68	2.05			-101.7	0	0.58	-0.38	-0.15	1.83	2.62			-118.8	-0.17	1.5	1.44	3.34	0.41	0
						-100.8	0	-2.99	-1.74	-1.32	-2.32	-1.92			-100.8	0	0.08	-0.56	0.19	0.89	1			-100.8	0	-0.42	-0.57	-0.51	0.98	0.59			-117.9	1.42	0.45	0.89	1.04	2.55	0
						-99.9	0	-0.74	0.2	-1.64	-1.17	-2.43			-99.9	0	-0.24	-0.34	0.93	-1.12	-2.9			-99.9	0	-0.62	0.12	1.46	1.48	0.29			-117	0.8	1.74	0.98	2.92	2.29	0
						-99	0	-0.71	-0.1	-1.81	0.41	-1.05			-99	0	-0.89	0.98	0.79	1.28	-1.4			-99	0	0.66	3.48	0.09	3.81	1.73			-116.1	1.14	0.88	-0.39	1.21	-0.2	0
						-98.1	0	-1.74	-0.4	-0.21	-0.67	-1.74			-98.1	0	-0.89	-0.08	0.2	-0.17	-0.29			-98.1	0	0.18	-0.41	0.92	-0.7	-1.48			-115.2	2.06	-0.07	1.27	1.43	1.84	0
						-97.2	0	-1.28	-1.07	-2.94	-0.65	-1.49			-97.2	0	0.07	-0.08	2.94	0.61	0.61			-97.2	0	0.25	1.94	-0.32	1.49	-0.11			-114.3	1.65	1.66	1.15	1.87	2.65	0
						-96.3	0	-1.67	1.04	-0.34	-0.92	-0.32			-96.3	0	0.08	-0.65	0.56	1.69	0.56			-96.3	0	0.06	0.2	-1.87	0.26	0.7			-113.4	0.8	0.46	1.22	0.55	1.25	0
						-95.4	0	-0.48	0.66	-1.5	0.14	-0.96			-95.4	0	-0.84	0.76	-1.84	0.44	-0.14			-95.4	0	-0.11	1.72	0.48	0.96	0.58			-112.5	1.23	0.57	1.39	2.48	1.62	0
						-94.5	0	-0.62	-1.28	-1.85	-0.82	-0.75			-94.5	0	-0.33	0.2	-0.92	2.17	0.97			-94.5	0	-0.85	-1.92	-2.23	0.56	-0.47			-111.6	0.95	3.07	1.84	2.49	2.76	0
						-93.6	0	-3.55	-1.5	-2	-3.31	-2.37			-93.6	0	-0.16	0.3	0.54	1.9	-0.27			-93.6	0	-3.01	-2.54	-1.31	0.2	-1.16			-110.7	0.76	1.77	0.26	0.51	2.31	0
						-92.7	0	0.94	-0.61	0.31	-0.95	-0.45			-92.7	0	0.49	0.91	1.64	0.89	-0.79			-92.7	0	2.07	-0.8	1.06	2.24	3.02			-109.8	1.63	3.43	2.21	3.61	2.19	0
						-91.8	0	1.12	2.02	0.56	1.66	-0.26			-91.8	0	2.09	1.32	2.28	3.38	-0.47			-91.8	0	1.2	-0.64	0.43	0.34	0.37			-108.9	1.25	1.67	1.28	3.23	1.3	0
						-90.9	0	-4.09	-2.86	-2.13	-2.86	-0.46			-90.9	0	-2.94	-2.47	-1.83	-2.65	-1.96			-90.9	0	-1.21	-1.2	-1.66	-1.97	-1.02			-108	0.78	0.71	2.26	1.58	1.35	0
						-90	0	-0.55	0.65	-1.62	-1.19	1.86			-90	0	1.22	-0.34	1	-0.95	0.34			-90	0	3.03	0.38	0.23	1.26	2.31			-107.1	-0.13	-0.45	-1.78	-1.11	0.65	0
						-89.1	0	-0.57	-2.19	-1.85	-0.64	-0.73			-89.1	0	0.32	-1.84	0.68	0.54	-1.35			-89.1	0	-0.4	-2.7	-0.43	-0.12	0.06			-106.2	1.75	1.21	2.8	2.29	1.79	0
						-88.2	0	-0.83	1.41	0.49	-1.17	0.1			-88.2	0	1.28	0.89	0.73	1.22	-0.4			-88.2	0	-2.3	-1.31	0.22	0.54	-0.32			-105.3	1.09	1.47	1.16	1.76	1.33	0
						-87.3	0	-2.46	1.7	-0.1	0.37	2.06			-87.3	0	-1.42	1.59	1.49	1.44	0.52			-87.3	0	0.85	-0.13	0.78	0.87	0.94			-104.4	0.58	1.89	-0.21	0.69	-0.79	0
						-86.4	0	0.01	1.9	0.02	-0.12	1.75			-86.4	0	1.76	2.57	1.6	2.21	1.47			-86.4	0	0.11	1.71	0.15	0.13	1.96			-103.5	0.93	-0.13	1.65	-0.06	1.38	0
						-85.5	0	-1.4	-2.05	-1.76	-2.65	-3.73			-85.5	0	2.17	1.77	3.57	2.24	1.46			-85.5	0	2.21	-0.45	0.81	0.65	0.89			-102.6	-0.77	0.29	0.44	-0.72	1.27	0
						-84.6	0	0.65	-1.41	-0.79	-0.04	-0.68			-84.6	0	0.2	-0.12	0.62	0.97	-0.1			-84.6	0	0.5	-0.24	0.8	1.37	0.03			-101.7	1.16	1.34	1.97	1.69	2.88	0
						-83.7	0	-0.55	0.11	-0.92	-0.59	1.68			-83.7	0	1.04	2.95	1.42	1.17	2.28			-83.7	0	0.67	2	1.7	2.1	3.17			-100.8	-0.8	-0.14	-0.56	-0.02	0.47	0
						-82.8	0	-1.01	-0.36	-1.55	-0.92	-1.11			-82.8	0	-0.63	0.42	-0.83	0.07	-1.47			-82.8	0	0.3	0.82	-1.96	0.02	0.26			-99.9	2.72	1.12	1.56	2.5	2.07	0
						-81.9	0	1.09	0.12	-2.35	-0.61	1.39			-81.9	0	0.65	-0.71	-1.81	-0.19	0.24			-81.9	0	1.33	0.58	-1.5	-0.77	0			-99	2.61	1.58	2.54	1.58	1.49	0
						-81	0	-1.67	-1.85	-1.75	-1.09	-1.09			-81	0	-0.29	-0.75	0.57	2.69	0.12			-81	0	-1.23	-1.84	-1.49	-0.34	-0.11			-98.1	1.24	1.31	-1.1	1.34	1.9	0
						-80.1	0	-0.85	0.23	0.57	-0.33	0.63			-80.1	0	1.51	2.29	2.99	2.28	2.38			-80.1	0	0.78	1.67	2.07	0.93	2.63			-97.2	0.01	0.31	0.66	-0.87	0.37	0
						-79.2	0	-3.19	-1.18	-2.03	0.31	-1.39			-79.2	0	-2.74	-1.02	-1.25	0.21	-0.91			-79.2	0	-0.49	-0.34	-1.96	-0.12	-0.09			-96.3	1.74	0.11	0.78	2.82	1.39	0
						-78.3	0	-1.1	0.71	-3.34	-1.9	-0.22			-78.3	0	-0.81	0.83	1.59	1.01	2.31			-78.3	0	0.95	1.31	-0.49	2.13	1.14			-95.4	-0.67	0.8	-1.88	-0.66	-0.37	0
						-77.4	0	-0.11	-2.57	1.34	0.3	0.51			-77.4	0	2.67	0.6	2.47	2.84	1.81			-77.4	0	-0.82	-1.56	-1.95	-0.09	1.56			-94.5	2.92	2.49	2.71	3.08	2	0
						-76.5	0	-2.33	-1.55	-2.09	-0.72	-0.04			-76.5	0	-0.5	0.42	0.11	0.23	1.91			-76.5	0	-0.04	0.46	-0.76	1.32	2.08			-93.6	0.91	2.26	-0.19	-0.11	0.89	0
						-75.6	0	-1.22	-1.67	-2.86	0.61	-1.92			-75.6	0	-1.15	-0.21	-0.23	2.51	-1.75			-75.6	0	-2.04	-2.04	-2.25	2.41	-1.82			-92.7	0.71	-0.94	0.21	0.38	0.42	0
						-74.7	0	-1.95	-0.3	-0.72	-0.4	1.09			-74.7	0	-0.31	-0.04	0.32	1.96	-0.37			-74.7	0	-0.75	-1.44	0.17	1.58	3.04			-91.8	3.05	2.23	1.08	1.61	1.77	0
						-73.8	0	-2.52	0.02	-2.11	-0.29	-1.27			-73.8	0	-2.71	-1.25	-1.7	-0.47	-4.88			-73.8	0	-2.43	-0.89	-2.19	-1.34	-1.66			-90.9	1.15	0.55	0.77	0.43	0.88	0
						-72.9	0	-0.85	-0.27	-2.27	-0.36	-0.16			-72.9	0	-1.19	-0.1	0.24	0.13	-0.28			-72.9	0	0.13	0.8	-0.61	-0.37	2.05			-90	1.44	2.7	0.13	0.53	2.31	0
						-72	0	-2.37	-1.05	-0.53	-0.53	-0.75			-72	0	-0.61	-1.23	1.51	0.2	0.49			-72	0	0.92	-1.65	-0.43	0.21	1.77			-89.1	2.22	1.31	1.9	-0.09	0.24	0
						-71.1	0	-0.79	-0.4	-2.15	-2.32	-0.32			-71.1	0	0.06	-0.12	0.74	-0.39	-1.75			-71.1	0	0.37	0.18	0.5	0.18	0.05			-88.2	-0.55	-0.87	-1.12	-0.31	0.68	0
						-70.2	0	-0.87	0.05	-1.84	-2.01	-0.52			-70.2	0	-0.94	0.47	0.08	0.21	-0.76			-70.2	0	0.29	0.38	0.79	0.46	-1.19			-87.3	-0.2	0.73	0.01	0.96	2.27	0
						-69.3	0	-0.96	1.42	-1.88	-0.67	1.9			-69.3	0	-1.25	0.12	-0.18	1.1	1.33			-69.3	0	0.56	0.94	0.2	0.98	3.71			-86.4	2.7	3.53	1.89	2.94	3.2	0
						-68.4	0	-1.16	-0.34	-1.84	0.73	-2.73			-68.4	0	-0.38	-0.25	-0.51	0.65	-1.51			-68.4	0	0.31	-0.86	-0.53	1.16	-0.68			-85.5	0.77	1.45	4.04	2.86	2.26	0
						-67.5	0	-0.16	0.13	0.15	1.52	0.39			-67.5	0	0.87	1.19	1.56	2.6	1.64			-67.5	0	-1.85	-1.29	-1.73	-0.61	1.53			-84.6	1.7	3.42	2.45	3.29	1.78	0
						-66.6	0	-1.68	-1.31	-3	0.66	-2.64			-66.6	0	0.87	0.65	1.24	3.65	0.72			-66.6	0	-0.32	0.24	-0.44	2.23	-0.03			-83.7	-1.79	1.14	-1.38	-1.77	-1.57	0
						-65.7	0	-2.99	-1.25	-3.52	-2.54	-1.6			-65.7	0	-0.63	-2.1	-0.91	-1.94	-1.19			-65.7	0	-1.42	-2.03	-2.25	-1.8	0.43			-82.8	1.47	2.01	1.79	2.32	2.11	0
						-64.8	0	0.73	0.72	0.58	1.41	0.23			-64.8	0	2.35	3.31	2.32	2.63	0.13			-64.8	0	0.58	1.52	0.78	1.63	1.98			-81.9	0.12	-0.44	-0.62	1.12	-1.52	0
						-63.9	0	-0.72	0.41	-0.51	0	1.72			-63.9	0	2.42	0.94	0.43	0.49	1.47			-63.9	0	1.06	-0.24	0.45	1.12	2.79			-81	0.92	1.07	0.53	1.46	1.8	0
						-63	0	-1.15	-1.27	-2.95	-2.17	-2.47			-63	0	2.21	1.3	0.89	1.68	-0.52			-63	0	-0.78	-1.55	-2.5	-2.05	-0.59			-80.1	0.57	1.69	0.77	2.83	1.87	0
						-62.1	0	-1.91	-4.49	-2.36	-1.42	-1.65			-62.1	0	1.83	-1.14	1.37	2.77	0.77			-62.1	0	0.89	-0.16	-0.44	1.27	-0.71			-79.2	1.99	3.08	2.8	2.84	1.64	0
						-61.2	0	1.04	-0.21	-0.61	0.61	1.32			-61.2	0	0	1.49	1.62	2.69	1.79			-61.2	0	-0.77	-1.29	-1.52	0.46	1.64			-78.3	1.32	1.92	1.09	2.38	2.27	0
						-60.3	0	0.65	1.59	1.28	0.26	1.19			-60.3	0	2.58	3.07	1.69	1.8	2.52			-60.3	0	1.43	0.38	1.56	0.19	1.96			-77.4	-0.31	0.58	0.38	-0.07	0.01	0
						-59.4	0	-0.54	-0.6	-1.18	-0.01	0.15			-59.4	0	-3.24	-3.49	-1.66	-0.89	-1.24			-59.4	0	1.18	1.39	-0.15	1.35	0.53			-76.5	-1.34	-1.4	0.41	-1.11	0.21	0
						-58.5	0	0.16	-1.35	-0.11	-0.87	2.91			-58.5	0	1.78	0.93	1.01	-0.72	0.77			-58.5	0	-1.85	-0.65	-1.1	-3.24	0.27			-75.6	0.88	1.28	2.21	1	0.81	0
						-57.6	0	-3.52	-0.13	-2.76	-1.89	0			-57.6	0	-0.05	-1.6	0	-2.53	0.47			-57.6	0	-3.3	-3.08	-3.44	-2.95	-0.9			-74.7	2	4.4	4.38	3.2	2.44	0
						-56.7	0	-0.68	-0.26	-2.72	-0.51	-1.2			-56.7	0	-0.05	0.13	-0.13	1.02	-0.61			-56.7	0	2.66	1.32	0.27	0.71	1.58			-73.8	1.55	1.47	1.9	0.8	1.2	0
						-55.8	0	-1.8	-0.32	-1.58	-1.1	-0.57			-55.8	0	1.35	1.36	0.13	1.39	0.99			-55.8	0	-1.11	0.2	-1.41	0.04	0.32			-72.9	-1.71	-1.36	-1.09	-0.32	-0.05	0
						-54.9	0	-0.7	-1.15	-1.91	-0.66	-2.01			-54.9	0	0.73	1.1	0.19	2.1	-1.21			-54.9	0	-0.07	-0.91	-0.68	1.12	-0.55			-72	1.81	1.23	0.58	1.66	0.48	0
						-54	0	-1.6	0.06	-1.7	-0.47	0.31			-54	0	-1.16	1.15	-0.21	1.88	0.04			-54	0	-0.08	2.23	-0.43	2.39	1.37			-71.1	0.92	0.32	1.9	2.13	-0.27	0
						-53.1	0	-0.3	-1.09	-2.46	-0.39	-3.51			-53.1	0	2.79	-1.19	1.21	1.94	-2.11			-53.1	0	0.36	-2.81	-0.83	0.15	-2.47			-70.2	-0.31	1.12	1.91	1.95	1.41	0
						-52.2	0	-2.92	-2.78	-3.55	-1.3	-2.88			-52.2	0	-1.83	-1.39	-2	-0.58	-2.18			-52.2	0	-1.72	-0.38	-1.42	1.07	-1.34			-69.3	-0.7	0.9	2.66	0.9	2.17	0
						-51.3	0	-0.93	0.11	-1.72	-1.74	0.24			-51.3	0	-0.55	0.96	0.94	0.4	-0.88			-51.3	0	-1.01	-0.35	-1.83	0.52	0.9			-68.4	1.85	2.11	1.13	3.07	2.12	0
						-50.4	0	-0.04	-0.18	0.45	1.04	0.49			-50.4	0	-0.81	-1.26	-0.6	0.21	-1.53			-50.4	0	-1.36	-0.58	-0.64	0.68	0.86			-67.5	1.27	1.68	2.01	2.46	1.13	0
						-49.5	0	-0.22	1.05	-0.31	-0.39	-0.79			-49.5	0	0.79	-0.29	0.71	0.25	-1.82			-49.5	0	0.3	0.14	-0.18	0.36	-0.17			-66.6	0.13	2.8	3.84	2.79	1.55	0
						-48.6	0	-0.84	-1.33	-2.28	-1.71	-1.11			-48.6	0	-1.39	-1.58	-0.76	-1.55	-1.07			-48.6	0	-1.8	-2.37	-2.58	-0.51	0.64			-65.7	2.08	0.47	1.77	0.46	3.05	0
						-47.7	0	-3.18	-0.52	-1.21	-1.06	-2.07			-47.7	0	0.75	0.64	1.86	2.97	0.39			-47.7	0	-2.78	-2.12	-0.71	-0.4	-0.53			-64.8	-2.11	-0.32	-0.4	-0.74	-1.17	0
						-46.8	0	-2.38	-1.64	0.22	-0.22	0.15			-46.8	0	0.24	0.27	2.02	1	1.14			-46.8	0	-1.93	-0.61	-0.94	-0.44	0.52			-63.9	-1.84	-0.06	0.49	0.24	-0.62	0
						-45.9	0	-0.06	-0.44	-1	0.95	-0.59			-45.9	0	0.1	-0.52	1.56	1.27	-0.02			-45.9	0	0.05	-1.31	-1.21	0.53	1.3			-63	-0.61	1.21	0.97	0.6	0.42	0
						-45	0	0.5	-0.85	-2.26	-0.92	1.29			-45	0	0.67	1.6	0.82	0.28	1.66			-45	0	0.66	0.34	-0.77	0.83	3.49			-62.1	-0.74	-0.79	1.92	-1.37	1.16	0
						-44.1	0	-2.01	-1.79	-2.08	-1.36	-2.41			-44.1	0	0.69	-1.52	-0.52	0.8	-2.02			-44.1	0	1.75	-1.48	-0.67	0.28	0.34			-61.2	0.86	1.57	0.46	0.62	1.38	0
						-43.2	0	-1.5	-0.19	-0.62	-1.49	1.28			-43.2	0	-0.33	0.5	0.99	1.86	1.24			-43.2	0	1.01	1.64	1.12	3.41	3.48			-60.3	0.72	2.1	-0.44	0.66	1.2	0
						-42.3	0	0.49	-1.76	-1.24	-0.02	1.72			-42.3	0	1.78	-0.91	0.13	1.83	0.74			-42.3	0	-0.38	-0.3	-0.68	-0.17	2.05			-59.4	0.6	0.09	-1.08	-0.14	-0.4	0
						-41.4	0	-0.76	-0.43	-2.58	-0.45	0.2			-41.4	0	-0.26	0.77	-0.31	1.08	-0.59			-41.4	0	0.23	1.41	-0.99	1.84	2.4			-58.5	0.87	2.12	2.41	-0.19	-0.49	0
						-40.5	0	-1.2	-0.92	-3.96	-1.26	-0.04			-40.5	0	0.1	0.96	-0.31	0.66	-0.1			-40.5	0	-0.12	0.76	-2.53	0.68	1.53			-57.6	1.02	2.08	-0.5	0.36	0.01	0
						-39.6	0	-2.45	-0.35	-1.52	1.3	-3.47			-39.6	0	-1.83	-1.82	-0.53	0.68	-2.71			-39.6	0	-0.96	-2.55	-0.94	0.64	-1.27			-56.7	-1.83	1.3	-2.12	-0.81	1.57	0
						-38.7	0	-3.09	-2.8	-2.17	-1.69	-1.62			-38.7	0	-1.01	-0.03	1.05	0.81	-2.19			-38.7	0	-0.79	-2.8	0.79	1	0.4			-55.8	0.83	1.91	0.32	0.54	-0.52	0
						-37.8	0	-1.53	-0.14	-2.91	-0.71	1.43			-37.8	0	-1.14	-2.61	-0.68	1.02	-1.46			-37.8	0	-0.53	-0.15	-2.61	2.1	0.48			-54.9	1.98	1.42	-0.29	0.47	1.45	0
						-36.9	0	-0.88	-1.42	-1.33	-2.05	-3.51			-36.9	0	-0.72	-1.16	0.21	0.86	-1.11			-36.9	0	0.44	-0.04	-2.07	1.15	-0.5			-54	2.38	2.24	1.29	2.83	2.06	0
						-36	0	-1.36	-0.05	-2.56	0.53	-1.15			-36	0	0.72	1.5	0.39	3.59	-0.58			-36	0	-0.34	-2.16	-2.28	1.21	-2.25			-53.1	-1.07	0.83	-0.33	-0.74	-1	0
						-35.1	0	-1.6	-0.9	-3.58	0.41	-1.44			-35.1	0	-1.49	0.57	-0.39	-1.13	-1.27			-35.1	0	-1.44	0.77	-1.72	0.74	-0.24			-52.2	0.3	0.75	-0.11	-0.55	1.26	0
						-34.2	0	-0.78	1.09	-0.9	-3.31	-0.24			-34.2	0	-1.07	-0.25	0.06	-0.82	-0.87			-34.2	0	-3.44	-3.15	-1.43	-2.4	0.01			-51.3	0.42	-0.11	1.02	0.76	2.12	0
						-33.3	0	-1.72	0.36	-1.14	-2.32	-1.49			-33.3	0	-0.71	0.54	0.58	-0.11	-1.34			-33.3	0	-1.37	-1.32	-1.73	-0.65	-1.17			-50.4	1.75	1.5	1.36	2.23	2.71	0
						-32.4	0	0.49	-0.92	0.06	-1.49	1.54			-32.4	0	1.2	0.11	0.32	1.81	2			-32.4	0	0.57	-0.47	-2	0.78	1.44			-49.5	0.05	0.35	-0.6	1.13	0.8	0
						-31.5	0	0.01	0.96	-2.31	0.85	-0.63			-31.5	0	0.32	1.64	1.14	0.81	0.83			-31.5	0	-1.05	0.73	-0.94	-0.19	1.77			-48.6	0.14	2.95	3.18	1.7	2.53	0
						-30.6	0	-0.73	-0.08	-2.31	2.18	0.92			-30.6	0	1.44	1.83	0.95	3.47	2.4			-30.6	0	-0.97	-2.33	-2.38	1.92	0.97			-47.7	0.09	2.05	2.73	2.54	3.27	0
						-29.7	0	-1.31	-1.05	-1.31	0.46	-0.11			-29.7	0	-1.03	-1.22	-0.73	0.35	-1.42			-29.7	0	1.61	0.49	-0.53	2.34	3.02			-46.8	2.36	2.23	3.42	5.17	4.94	0
						-28.8	0	-0.64	-0.01	-2.51	-0.23	-1.57			-28.8	0	-1.1	-0.3	0.43	0.01	-1.14			-28.8	0	0.08	2.49	1.04	3.03	0.14			-45.9	0.72	0.37	1.42	-0.41	-0.32	0
						-27.9	0	-2.82	0.07	-1.4	-2.96	-0.3			-27.9	0	-0.97	0.76	0.45	-1.4	-1.57			-27.9	0	0.05	2.21	0.84	0.4	0.58			-45	1.95	0.96	2.69	2.19	2.8	0
						-27	0	-0.51	0.77	-0.48	-1.31	-1.98			-27	0	-0.61	-1.06	0.26	-0.8	-2.63			-27	0	-0.92	-1.51	-0.82	-1.35	-2.92			-44.1	1.27	3.01	2.02	3.01	1.8	0
						-26.1	0	-0.49	-0.31	-0.93	0.49	-0.04			-26.1	0	-2.25	-2.94	-0.73	0.87	-2.72			-26.1	0	-0.78	-2.05	-0.21	0.95	-0.7			-43.2	1.78	1.81	2.07	2.14	-0.22	0
						-25.2	0	0.31	-1.7	-2.48	-1.44	-2.41			-25.2	0	-1.24	-1.14	-2.9	0.23	-2.62			-25.2	0	1.22	-0.67	-2.12	2.09	0.61			-42.3	0.08	0.09	-0.34	0.63	0.86	0
						-24.3	0	-1.08	-1.76	-1.11	1.55	1.16			-24.3	0	0.15	-0.34	1.08	1.2	1.3			-24.3	0	-0.12	0.28	0.21	0.66	0.14			-41.4	1.73	-0.44	0.77	1.72	0.03	0
						-23.4	0	0.53	0.22	-1.14	0.07	0.45			-23.4	0	-0.13	1.35	1.78	-0.09	0.61			-23.4	0	0.07	0.04	-0.18	-1.05	2.42			-40.5	2.52	2.6	1.7	3.35	1.13	0
						-22.5	0	-1.29	0.71	-0.89	0.57	-0.76			-22.5	0	1.27	0.5	2.54	1.64	0.75			-22.5	0	0.29	-0.32	0.12	1.92	1.8			-39.6	2.52	1.65	4.94	2.83	3.05	0
						-21.6	0	-1.28	-0.5	-3.17	-1.91	0.22			-21.6	0	-0.57	0.47	-0.29	-0.65	0.07			-21.6	0	-1.75	-1.02	-1.9	-1.38	0.24			-38.7	0.46	0.89	0.71	1.95	3.48	0
						-20.7	0	-0.45	-1.28	-1.9	-0.79	-1.89			-20.7	0	-0.76	1.21	-1.63	-0.53	-0.2			-20.7	0	-0.85	-0.82	-1.33	-0.18	-0.01			-37.8	2.38	2.75	2.74	4.73	2.27	0
						-19.8	0	-0.96	0.32	-0.54	-0.55	0.05			-19.8	0	-0.59	0.86	1.04	0.24	-0.51			-19.8	0	-1.22	0.48	-1.27	-0.23	-0.02			-36.9	1.74	0.75	3.84	3.7	2.4	0
						-18.9	0	-2.98	-1.44	-1.67	-0.86	-0.06			-18.9	0	-0.59	1.37	1.6	1.35	1.54			-18.9	0	-1.19	0.69	1.08	-0.74	1.27			-36	1.91	1.19	0.61	1.01	-0.91	0
						-18	0	-3.56	-3.23	-2.8	-1.98	-1.89			-18	0	-2.2	-0.23	0.42	0.96	-1.21			-18	0	-1.27	-1.91	-0.97	0.46	1.02			-35.1	-1.75	0.43	-0.26	0.96	-0.83	0
						-17.1	0	0.12	0.34	-0.84	0.09	-0.47			-17.1	0	-0.7	0.28	0.62	-0.72	0.92			-17.1	0	0.19	0.54	-0.34	0.68	0.76			-34.2	2.46	1.61	1.64	2.95	0.6	0
						-16.2	0	-2.03	-0.09	-2.05	-1.11	-0.66			-16.2	0	-1.48	-1.03	0.93	0.25	-0.91			-16.2	0	-2.07	-0.96	-1.75	-2.63	-0.72			-33.3	1.23	2.17	2.77	0.74	1.54	0
						-15.3	0	-1.95	-2.19	-2.42	-2.84	-1.43			-15.3	0	1.13	-0.05	0.91	1.35	0.55			-15.3	0	0.07	-0.35	-1.64	0.47	0.78			-32.4	2.25	3.93	3.53	1.66	2.56	0
						-14.4	0	-3.34	-1.93	-1.65	-2.39	-1.22			-14.4	0	-3.03	-1.85	-0.79	-1.41	-1.97			-14.4	0	-3.66	-1.76	-3.1	-2.96	-0.59			-31.5	0.11	1.02	1.41	1.29	0.23	0
						-13.5	0	0.42	-1.17	0.11	0.6	-2.05			-13.5	0	-2	-1.03	0.56	-0.21	-4.33			-13.5	0	-0.32	0.43	0.58	2.09	-2.37			-30.6	2.67	1.21	1.95	2.82	1.57	0
						-12.6	0	0.58	0.91	-0.28	2.88	0.13			-12.6	0	-0.18	-0.74	-0.2	2.37	-1.15			-12.6	0	0.81	1.88	1.14	3.05	1.64			-29.7	2.05	1.72	0.78	1.21	0.46	0
						-11.7	0	-1.67	-0.79	-3.2	-3.01	-3.07			-11.7	0	-1.22	0.67	-1.88	-2.12	-3.29			-11.7	0	-1.74	0.12	-1.17	-0.69	-1.95			-28.8	3.62	3.45	3.72	3.36	4.36	0
						-10.8	0	-0.31	0.94	0.78	0.96	-0.24			-10.8	0	-0.18	0.49	1.44	0.97	-0.28			-10.8	0	-0.92	0.13	1.91	0.64	0.25			-27.9	1.24	2.34	1.15	0.87	1.57	0
						-9.9	0	0.14	1.57	-3.02	0.99	1.03			-9.9	0	1.76	-0.43	0.67	1.93	1.36			-9.9	0	1.5	0.58	-1.69	2.69	1.09			-27	2.12	1.72	1.59	0.88	0.63	0
						-9	0	-0.18	-1.42	-0.56	-1.42	0.01			-9	0	-0.13	0.04	0.64	1.67	3.22			-9	0	-0.63	-1.14	-1.46	0.34	1.97			-26.1	1.26	1.88	1.98	2.78	2.06	0
						-8.1	0	-1.08	-0.95	-1.67	-1.82	-1.41			-8.1	0	-1.96	0.98	1.94	1.16	-1.71			-8.1	0	-3	-0.7	-1.55	-1.35	-2.5			-25.2	1.92	0.67	1.15	3.91	1.63	0
						-7.2	0	-1.89	-0.05	0.13	-1.77	0.95			-7.2	0	-0.92	-0.6	0.89	0.1	1.6			-7.2	0	-0.04	-0.72	0.51	-1.02	1.3			-24.3	2.57	3.3	1.99	4.58	4.15	0
						-6.3	0	-0.7	-0.74	-1.68	-1.91	-2.33			-6.3	0	0.09	-0.73	0.35	1.27	-1.89			-6.3	0	-2	-1.9	-0.22	0.14	-2.24			-23.4	2.49	1.47	2.61	2.81	1.75	0
						-5.4	0	-1.56	0.7	0.2	-0.43	-0.07			-5.4	0	-1.13	-0.08	1.09	0.96	-0.93			-5.4	0	-0.5	1.03	0.24	1.29	0.23			-22.5	1.45	1.15	1.36	1.53	-0.07	0
						-4.5	0	0.28	-0.42	-1.43	-0.43	0.6			-4.5	0	0.21	-1.74	-1.01	-0.56	-0.54			-4.5	0	1.05	-1.08	-1.17	0.6	0.35			-21.6	-1.64	-0.06	0.95	1.62	1.76	0
						-3.6	0	-3.5	-1.8	-2.09	-1.11	-0.2			-3.6	0	-1.54	-0.73	0.58	1.52	0.13			-3.6	0	-2.17	-2.36	-1.09	0.13	0.2			-20.7	0.68	1.46	0.55	1.27	-1.14	0
						-2.7	0	-1.66	0.83	-2.23	-2.58	-1.79			-2.7	0	-0.59	1.34	1.31	0.93	-0.28			-2.7	0	1.69	2.25	0.65	1.66	2.73			-19.8	0.82	-0.08	3.11	2.53	2.12	0
						-1.8	0	0.52	1.73	-0.55	0.28	1.46			-1.8	0	0.69	0.29	-0.33	0.66	-0.14			-1.8	0	0.92	0.39	-1.12	1.12	0.82			-18.9	0.2	1.41	0.06	1.37	-1.27	0
						-0.9	0	-1.24	0.78	-0.48	-0.21	2.2			-0.9	0	-2.73	-0.34	0.67	-0.32	0.57			-0.9	0	-1.69	0.13	-0.43	0.23	1.44			-18	-0.37	-0.88	2.28	1.53	1.5	0
						0	0	0.1	1.49	-0.68	1.11	3.63			0	0	2.41	3.37	3.43	1.97	3.03			0	0	2.53	3.22	0.81	1.19	2.82			-17.1	0.03	0.43	0.55	-0.6	0.9	0
						0.9	0	1.03	0.84	0.98	0.83	1.24			0.9	0	-0.44	-0.79	-0.82	0.52	-0.04			0.9	0	1.05	0.18	1.05	1.17	3.21			-16.2	0.02	1.74	0.98	0.85	1.62	0
						1.8	0	-1.37	-0.5	-0.77	-1.54	-0.78			1.8	0	-2.65	-0.34	-0.58	-0.73	-2.45			1.8	0	-3.28	-0.5	-1.5	-2.18	0.21			-15.3	1.68	0.67	1.68	2.23	2.82	0
						2.7	0	0.2	2.78	-1.05	-1.12	0.51			2.7	0	-0.18	0.42	-1.02	-0.28	0.07			2.7	0	1.54	1.65	-0.24	0.7	1.44			-14.4	0.7	0.12	1.72	2.02	0.86	0
						3.6	0	-1.72	0.38	-1.35	-0.72	0.05			3.6	0	-2.08	-0.03	-0.3	-0.8	0.04			3.6	0	-0.89	0.1	-0.34	1.12	1.69			-13.5	-0.01	-0.51	-0.53	1.47	-0.44	0
						4.5	0	-1.84	0.52	0	-1.7	-0.55			4.5	0	-2.27	-1.45	-0.63	-0.18	-2.29			4.5	0	-1.42	-1.6	-0.93	-1.3	-1.12			-12.6	0.05	2.45	1.52	1.21	0.91	0
						5.4	0	-2.47	-2.08	-1.2	-2.13	-1.89			5.4	0	-1.15	0.36	-0.19	0.41	-1.28			5.4	0	-0.91	0.11	0.24	-1.56	0.26			-11.7	0.53	1.92	4.24	0.41	2.34	0
						6.3	0	-1.32	1.3	-0.73	0.3	-0.13			6.3	0	-2.2	1.44	-1.26	0.04	-1.03			6.3	0	0.14	1.67	-1.37	-0.4	-0.14			-10.8	-0.28	0.96	0.76	1.56	-1.61	0
						7.2	0	-1.73	2.14	-1.5	-0.78	-0.55			7.2	0	-1.77	1.52	0.49	-1.43	0.45			7.2	0	-1.39	-0.26	-0.32	-0.64	-0.24			-9.9	1.17	1.04	4.17	0.71	2.65	0
						8.1	0	2.65	4.57	5.14	11.54	10.09			8.1	0	3.65	5.01	5.79	9.84	8.28			8.1	0	2.9	1.04	3.13	7.98	4.32			-9	1.75	1.14	1.59	4.12	2.45	0
						9	0	1.4	5.67	5.91	17.25	632.07			9	0	3.1	4.6	8.46	16.14	626.82			9	0	0.16	2.26	2.82	9.88	447.06			-8.1	0.94	0.97	-0.12	0.06	-1.18	0
						9.9	0	-2.16	0.65	-0.85	10.74	8.51			9.9	0	1.25	2.83	4.26	12.84	7.88			9.9	0	-0.64	0.77	-0.36	4.36	0.65			-7.2	1.01	1.2	1.91	2.02	0.44	0
						10.8	0	3.12	8.01	5.26	13.63	15.63			10.8	0	4.22	8.02	9.48	16.84	15.79			10.8	0	2.99	4.07	2	6.34	3.45			-6.3	0.69	2.87	3.87	1.25	1.52	0
						11.7	0	1.96	8.38	7.29	17.99	20.53			11.7	0	3.61	7.35	10.6	22.36	23.28			11.7	0	1.83	4.91	4.62	7.96	3.83			-5.4	-1.03	0.09	-0.13	0.2	-0.5	0
						12.6	0	1.03	7.18	5.37	20.28	27.32			12.6	0	1.87	8.13	10.03	26.35	31.35			12.6	0	1.3	4.63	3.51	10.42	9.46			-4.5	-1.47	-2.81	-1.65	-1.92	-1.75	0
						13.5	0	2.15	8.55	8.68	22.13	32.24			13.5	0	2.93	10.43	14.59	29.66	38.68			13.5	0	0.4	5.65	4.96	9.18	7.5			-3.6	0.2	0.24	-0.47	0.63	0.66	0
						14.4	0	2.95	8.06	8.91	22.77	38.12			14.4	0	4.7	9.25	14.24	32.39	46.47			14.4	0	-0.28	2.77	3.34	9.32	11.58			-2.7	0.6	0.64	-0.38	-1.72	1.25	0
						15.3	0	3.19	11.6	11.89	28.19	44.32			15.3	0	3.71	13.33	18.22	37.95	55.8			15.3	0	0.62	4.92	5.31	11.19	13.66			-1.8	-2.3	-3.77	-2.72	-1.2	-2.16	0
						16.2	0	3.32	11.93	11.84	29.76	48.65			16.2	0	6.06	13.55	18.75	43.58	63.67			16.2	0	2.28	5.27	4.11	12.18	16.76			-0.9	-5.05	-6.01	-6.02	-5.97	-4.21	0
						17.1	0	0.58	10.39	11.43	30.42	51.15			17.1	0	4.6	14.44	19.18	45.02	68.87			17.1	0	-1.55	4.37	4.03	12.72	15.42			0	-4.14	-1.37	-2.89	-3.27	-2.82	0
						18	0	3.94	9.53	13.94	33.93	55.86			18	0	8.06	14.77	23.08	49.91	78.94			18	0	-0.51	3.47	5.41	12.71	17.79			0.9	2.5	5.12	-1.9	-1.4	0.35	0
						18.9	0	5.39	15.2	16.43	37.5	61.57			18.9	0	9.7	18.86	28.28	56.75	86.46			18.9	0	2.18	7.33	6.32	15.27	20.77			1.8	12.71	6.38	0.29	0.59	-0.98	0
						19.8	0	5.79	16.18	18.22	42.41	67.59			19.8	0	9.64	19.27	27.94	61.77	96.04			19.8	0	4.11	8.43	8.24	16.99	24.44			2.7	18.4	10.24	0.66	0.74	-2.48	0
						20.7	0	4.43	14.71	19.08	42.75	68.72			20.7	0	8.95	19.99	30.16	64.83	99.05			20.7	0	2.54	7.78	9.18	19.63	25.04			3.6	24.75	12.13	0.34		-0.07	0
						21.6	0	4.48	14.83	20.53	42.63	73.61			21.6	0	10.17	21.41	33.95	67.64	108.49			21.6	0	2.07	9.62	7.46	18.17	26.67			4.5	33.02	16.44	4.87	0.88	-0.21	0
						22.5	0	7.56	17.68	22.52	46.71	80.8			22.5	0	12.39	24.15	36.2	73.19	118.64			22.5	0	3.59	9.36	9.2	20.14	29.17			5.4	42.57	22.18	8.96	4.39	2.23	0
						23.4	0	6.8	17.7	22.92	48.56	82.25			23.4	0	10.16	22.74	37.99	76.3	123.78			23.4	0	3.31	9.64	10.45	21.82	30.57			6.3	46.95	24.17	7.24	3.27	1.83	0
						24.3	0	5.81	18.48	22.16	49.76	87.61			24.3	0	10.35	24.94	40.54	79.84	133.37			24.3	0	1.96	9.52	10.27	22.12	30.64			7.2	52.83	27.77	9.79	1.92	0.61	0
						25.2	0	5.59	17.89	23.51	51.31	89.11			25.2	0	11.03	25.72	40.51	82.63	136.67			25.2	0	1.88	9.94	10.29	20.86	34.53			8.1	61.31	28.79	9.96	4.77	3.64	0
						26.1	0	6.54	17.1	26.26	52.67	95.1			26.1	0	12.74	26.45	42.69	87.78	146.55			26.1	0	4.87	8.66	11.68	23.9	37.36			9	65.36	32.28	14.43	5.68	1.36	0
						27	0	8.43	19.71	27.37	55.41	97.53			27	0	13.6	28.82	44.24	92.67	152.72			27	0	2.79	9.52	10.24	24.8	36.79			9.9	72.74	35.93	13.5	6.78	3.08	0
						27.9	0	8.17	20.08	27.74	59.91	101.73			27.9	0	14.72	29.77	47.72	99.42	158.7			27.9	0	3.91	9.67	11.48	25.91	38.3			10.8	76.4	38.97	13.93	5.34	3.77	0
						28.8	0	7.94	19.89	27.26	59.57	103.29			28.8	0	15.01	32.08	51.44	100.8	166.84			28.8	0	3.53	11.45	13.96	28.16	40.67			11.7	79.22	38.97	14.43	6.25	0.44	0
						29.7	0	7.71	20.24	27.37	62.47	107.66			29.7	0	15.11	31.01	49.82	103.25	171.77			29.7	0	2.19	10.72	12.18	28.29	41.84			12.6	84.18	40.12	17.01	5.24	3.67	0
						30.6	0	7.85	20.39	29.58	64.11	112.57			30.6	0	14.92	30.64	54.34	107.93	179.91			30.6	0	1.47	8.44	12.01	26.26	44.53			13.5	89.92	45.97	19.39	7.61	2.38	0
						31.5	0	10.37	24.13	35.93	69.1	114.82			31.5	0	18.33	36.03	59.68	114.13	187.88			31.5	0	3.99	13.36	14.98	31.2	47.5			14.4	93	47.33	19.24	6.35	2.25	0
						32.4	0	10.05	23.14	32.75	67.17	118.62			32.4	0	16.95	33.23	57	115.54	194.94			32.4	0	3.97	10.75	14.48	29.63	48.87			15.3	98.17	50.71	20.7	9.58	3.97	0
						33.3	0	9.39	23.3	32.56	67.67	120.67			33.3	0	17.47	37.25	61.82	118.94	198.31			33.3	0	2.88	11.41	13.14	29.6	46.68			16.2	103.35	51.73	20.91	9.93	4.49	0
						34.2	0	9.08	23.69	32.55	69.91	121.96			34.2	0	18.91	35.93	63.21	124.24	205.19			34.2	0	6.29	13.11	17.58	32.9	50.66			17.1	104.83	50.71	20.31	7.53	1.84	0
						35.1	0	10.79	25.54	35.74	70.78	125.56			35.1	0	17.25	37.54	65.97	125.73	210.34			35.1	0	3.02	12.9	14.65	30.43	50.1			18	109.96	56.55	24.47	11.72	6.26	0
						36	0	11.02	24.01	36.82	72.45	130.62			36	0	20.14	40.46	66.09	129.76	222.52			36	0	5.28	13	17.87	33.16	56.63			18.9	112.87	56.43	24.42	8.05	2.99	0
						36.9	0	12.92	26.7	37.02	76.55	132.97			36.9	0	22.91	41.26	70.77	137.58	226.37			36.9	0	6.39	12.35	17.27	36.44	57.42			19.8	115.06	59.14	23.17	9.5	3.45	0
						37.8	0	11.53	24.65	38.4	76.79	133.31			37.8	0	23.11	42.29	69.98	137.36	230.67			37.8	0	4.78	10.71	15.32	31.62	54.72			20.7	121.07	62.07	28.91	15.12	4.76	0
						38.7	0	13.3	27.61	40.77	79.92	136.08			38.7	0	21.84	43.51	73.77	141.24	233.96			38.7	0	5.58	14.28	19.42	36.39	57.51			21.6	124.04	64.23	27.22	11.15	5.95	0
						39.6	0	12.05	26.22	40.13	78.63	141.07			39.6	0	23.06	43.38	74.54	147.01	245.43			39.6	0	4.23	12.52	19.44	37.34	61.21			22.5	128.05	67.8	28.82	12.52	5.63	0
						40.5	0	11.11	26.18	40.06	82.59	141.82			40.5	0	21.02	43.98	76.15	149.66	247.4			40.5	0	3.51	13.04	17.42	36.63	61.28			23.4	130.74	68.48	26.8	11.72	6.16	0
						41.4	0	15.07	29.58	45.04	84.55	146.36			41.4	0	23.82	44.82	77.9	151.89	253.71			41.4	0	4.66	12.48	18.26	37.25	63.53			24.3	132.92	69.45	27.84	12.26	5.31	0
						42.3	0	11.45	27.84	41.12	83.21	146.34			42.3	0	24.12	47.37	79.51	156.02	260.03			42.3	0	4.53	14.05	19.06	37.39	63.79			25.2	135.55	71.02	29.87	13.13	6.6	0
						43.2	0	13.07	29.12	43.76	85.17	150.88			43.2	0	25.59	48.74	83.52	159.48	266.42			43.2	0	7.09	15.86	20.77	40.38	67.08			26.1	140.72	73.94	31.76	13.7	7.1	0
						44.1	0	11.14	27.84	41.01	87.86	151.35			44.1	0	25.94	48.13	82.34	164.29	271.93			44.1	0	4.87	14.52	18.72	41.3	66.27			27	142.7	75.07	31.52	11.62	6.07	0
						45	0	13.49	29.43	45.99	92.15	154.48			45	0	26.37	51.31	87.72	167.15	277.25			45	0	5.85	14.71	21.91	42.15	68.31			27.9	143.84	75.6	30.27	14.81	4.48	0
						45.9	0	13.58	32.33	47.04	92.11	157.99			45.9	0	26.79	51.76	89.51	170.92	283.86			45.9	0	7.97	17.19	24.07	45.81	71.18			28.8	148.65	78.06	32.38	15.16	6.49	0
						46.8	0	13.18	30.28	44.54	91.8	160.32			46.8	0	26.95	53.58	87.88	174.27	290.53			46.8	0	5.21	17.71	21.5	44.97	73.56			29.7	149.57	79.43	31.73	14.39	5.16	0
						47.7	0	13.19	31.34	46.38	94.15	162.54			47.7	0	26.85	51.51	90.58	176.86	295.51			47.7	0	5.82	14.66	22.07	44.34	73.81			30.6	152.71	81.32	32.96	15.31	6.54	0
						48.6	0	12.83	30.05	47.07	92.78	163.13			48.6	0	28.51	53.63	93.06	179.65	299.61			48.6	0	5.79	15.22	23.4	43.58	74.99			31.5	154.14	81.89	33.52	15.01	5.83	0
						49.5	0	13.03	31.63	47.72	96.28	165.85			49.5	0	28.53	54.72	94.66	184.2	303.65			49.5	0	5.85	17.22	22.89	47.08	76.55			32.4	156.65	83.74	35.96	17.77	6.53	0
						50.4	0	12.74	31.16	48.55	98.71	166.11			50.4	0	27.06	57.54	99.15	188.32	308.85			50.4	0	3.18	16.1	24.1	47.33	75.94			33.3	160.19	84.18	36.05	16.24	6.26	0
						51.3	0	13.98	30.3	51.03	97.67	169.51			51.3	0	31.11	57.14	101.33	192.57	315.97			51.3	0	5.17	16.1	23.77	47.38	77.32			34.2	162.41	85.68	35.66	15.58	7.08	0
						52.2	0	13.17	33.01	50.74	100.04	172.49			52.2	0	32.21	61.2	103.37	196.14	322.55			52.2	0	7.61	16.76	24.27	49.73	79.3			35.1	164.61	87.38	36.54	16.53	7.51	0
						53.1	0	14.67	33.39	50.17	100.49	173.66			53.1	0	30.39	59.33	102.5	197.73	325.6			53.1	0	8.64	18.31	24.66	49.77	82.76			36	165.62	87.81	35.47	16.56	6.03	0
						54	0	13.91	31.67	52.06	103.41	176.64			54	0	32.9	60.5	106.56	202.87	331.31			54	0	5.94	16.47	26.5	51.19	81.49			36.9	171.37	89.96	38.96	19.55	10.51	0
						54.9	0	15.37	32.76	52.76	102.83	178.64			54.9	0	33.67	60.45	106.75	205.13	335.86			54.9	0	6.89	14.77	24.91	49.53	82.75			37.8	171.24	91.5	38.25	17.88	8.68	0
						55.8	0	14.64	31	54.5	103.53	181.01			55.8	0	33.08	59.75	108.58	206.67	342.78			55.8	0	5.94	15.65	28.09	50.52	85.06			38.7	173.36	92.95	38.93	17.7	9.95	0
						56.7	0	15.32	32.22	54.1	104.97	180.26			56.7	0	34.72	62.8	111.31	210.88	344.85			56.7	0	8.7	16.8	26.45	52.16	86.93			39.6	178.4	95.45	42.46	21.35	9.97	0
						57.6	0	17	32.99	55.39	107.17	183.28			57.6	0	35.37	62.73	113.82	213.66	351.1			57.6	0	7.81	16.3	27.18	52.61	86.01			40.5	177.21	95.94	39.93	18.25	7.32	0
						58.5	0	17.48	35.37	56.7	109.42	186.44			58.5	0	36.44	65.71	115.08	217.67	355.84			58.5	0	7.86	19.13	29.73	55.18	90.29			41.4	178.76	95.58	41.13	18.99	8.76	0
						59.4	0	15.19	33.24	54.32	107.44	184.14			59.4	0	32.4	63.34	115.07	217.95	358.03			59.4	0	5.86	16.83	24.62	52.99	86.72			42.3	183.46	98.84	42.9	21.49	12.94	0
						60.3	0	13.51	32.71	55.05	108.24	187.07			60.3	0	33.69	64.96	117.03	221.37	362.59			60.3	0	5.63	17.7	26.46	53.39	87.69			43.2	181.84	95.13	40.76	18.34	5.99	0
						61.2	0	15.48	33.05	55.59	109.66	189.76			61.2	0	35.78	66.23	118.67	225.95	371.03			61.2	0	7.35	17.58	29.59	55.53	93.15			44.1	187.33	99.26	41.53	19.2	10.25	0
						62.1	0	18.26	34.52	57.55	111.87	193			62.1	0	38.19	69.17	123.01	229.99	375.37			62.1	0	6.27	16.16	28.14	55.52	91.59			45	186.4	99.58	41.94	20.61	8.76	0
						63	0	18.87	35.78	60.12	115.17	196.72			63	0	38.58	68.73	124.96	231.55	378.01			63	0	7.51	17.4	29.42	58.09	94.49			45.9	190.29	103.4	42.86	22.65	11.53	0
						63.9	0	19.19	38.13	57.95	115.56	196.68			63.9	0	41.03	71.74	124.58	236.11	384.19			63.9	0	9.16	20.17	28.03	60.15	95.02			46.8	190.64	101.89	41.87	19.22	7.9	0
						64.8	0	16.88	35.95	59.17	115.22	196.09			64.8	0	40	72.82	128.24	239.12	387.72			64.8	0	8.24	19.38	29.29	58.57	96.94			47.7	192.96	104.09	44.52	21.54	10.01	0
						65.7	0	14.84	34.14	57.3	113.82	196.09			65.7	0	37.17	71.37	127.01	239.64	389.6			65.7	0	7.97	18.62	27.74	59.53	96.31			48.6	196.66	106.37	45.95	24.05	11.34	0
						66.6	0	19.33	38.68	64.47	120.81	202.99			66.6	0	41.87	73.43	130.87	245.18	396.12			66.6	0	8.95	17.46	31.85	60.75	96.73			49.5	198.24	106.36	46.1	22.35	12.89	0
						67.5	0	18.4	37.1	61.88	120.61	203.88			67.5	0	41.76	74.19	133.02	246.89	402.82			67.5	0	5.98	19.61	29.06	60.59	100.39			50.4	199.89	109.22	49.01	23.79	13.85	0
						68.4	0	16.62	37.04	61.24	119.51	202.84			68.4	0	41.47	75.75	133.63	250.12	404.82			68.4	0	7.26	18.88	30.64	61.55	100.06			51.3	198.69	107.77	44.45	19.94	7.96	0
						69.3	0	18.23	36.02	61.82	121.34	204.97			69.3	0	43.54	75.57	135.67	253.93	410.52			69.3	0	8.09	18.03	30.19	62.7	101.49			52.2	199.75	110.02	45.4	21.86	10.06	0
						70.2	0	17.84	38.01	63.27	120.86	206.49			70.2	0	43.31	77.39	138.54	255.81	414.51			70.2	0	7.26	18.19	31.76	62.19	102.66			53.1	203.26	111.54	49.14	23.39	11.59	0
						71.1	0	17.07	39.3	63.62	122.42	208.68			71.1	0	44.27	81.4	141.27	258.98	419.59			71.1	0	6.16	19.94	32.21	62.31	104.69			54	204.76	114.15	49.11	23.62	12.31	0
						72	0	19.23	37.12	65.03	123.48	209.38			72	0	43.87	78.44	141.33	262.73	420.75			72	0	6.57	18.74	32.1	62.6	102.75			54.9	207.25	113.12	49.58	25.77	11.67	0
						72.9	0	16.56	38.2	65.29	123.14	211.6			72.9	0	42.51	79.8	140.96	264.09	425.98			72.9	0	7.95	20.41	32.32	63.92	104.98			55.8	206.63	114.32	49.81	22.88	12.42	0
						73.8	0	17.11	39.47	64.85	124.03	214.05			73.8	0	43.74	79.59	143.47	265.81	427.9			73.8	0	6.88	18.74	33.25	64.41	107			56.7	207.65	113.84	46.07	21.5	8.33	0
						74.7	0	18.59	38.36	64.87	127.65	213.12			74.7	0	45.84	82.24	145.13	271.22	434.03			74.7	0	8.86	18.58	32.82	66.89	106.2			57.6	211.99	115.77	50.17	23.89	11.05	0
						75.6	0	20.72	38.13	67.32	129.61	216.95			75.6	0	47.03	81.36	147.32	274.66	437.04			75.6	0	8.79	18.42	33.93	67.38	107.57			58.5	209.47	116.55	50.67	25.9	10.75	0
						76.5	0	21.5	40.55	68.78	130.47	220.28			76.5	0	46.25	83.52	148.63	276.28	443.43			76.5	0	8.39	18.05	33.43	67.05	110.49			59.4	215.15	122.18	52.65	26.06	12.48	0
						77.4	0	19.08	40.27	69.94	130.7	222.4			77.4	0	44.61	82.72	150.33	278.04	445.67			77.4	0	6.98	19.08	32.93	66.18	108.49			60.3	213.86	118.81	50.75	24.25	10.2	0
						78.3	0	21.03	43.02	70.33	130.43	224.11			78.3	0	48.62	89.16	154.25	281.3	453.1			78.3	0	7.65	21.57	35.03	66.23	111.76			61.2	214.82	119.47	51.83	24.34	13	0
						79.2	0	19.28	37.99	68.85	130.24	218.89			79.2	0	46.35	83.91	153.58	283.08	450.86			79.2	0	7.78	19.98	34.99	68.06	113.53			62.1	218.27	122.64	54.42	25.74	13.15	0
						80.1	0	20.7	43.46	73.05	134.34	225.16			80.1	0	47.95	88.1	157.26	286.65	456.55			80.1	0	6.08	18.6	33.56	67.65	113.42			63	219.09	121.03	53.6	24.74	12.54	0
						81	0	20.63	41.14	70.17	133.13	224.29			81	0	50.51	88.43	158.05	289.68	462.69			81	0	10.24	19.67	35.6	69.52	115.42			63.9	220.39	123.46	52.94	26.2	13.75	0
						81.9	0	21.12	42.2	70.6	133.42	226.33			81.9	0	50.45	90.5	160.93	293.85	467.68			81.9	0	9.9	21.68	35.8	70.47	116.24			64.8	223.92	125.01	55.46	25.99	14.19	0
						82.8	0	21.4	41.98	72.2	134.29	228.83			82.8	0	50.28	87.6	158.32	293.33	466.18			82.8	0	8.63	19.29	35.2	70.83	116.72			65.7	223.08	126.22	55.59	26.28	13.27	0
						83.7	0	22.05	42.78	72.54	137.47	232.12			83.7	0	51.3	91.57	162.05	297.02	474.8			83.7	0	10.02	22	37.01	72.47	119.23			66.6	224.1	124.88	54.56	25.65	12.24	0
						84.6	0	19.92	42.96	73.58	135.16	230.09			84.6	0	52.56	92.91	165.93	299.98	474.93			84.6	0	9.16	19.47	36.76	70.82	115.08			67.5	224.64	127.34	56.26	26.05	14.25	0
						85.5	0	22.17	42.53	74.42	136.14	232.76			85.5	0	53.14	91.7	166.16	301.11	480.68			85.5	0	9.51	20.64	38.07	71.47	120.14			68.4	226.18	128.27	56.56	28.32	11.97	0
						86.4	0	21.44	42.42	74.43	139.4	233.39			86.4	0	53.93	94.81	169.31	306.22	484.08			86.4	0	11.04	23.41	39.56	74.67	122.73			69.3	227.26	127.21	55.96	26.12	14.82	0
						87.3	0	23.17	45.34	76.24	141.17	234.48			87.3	0	54.13	94.92	171.52	310.01	488.23			87.3	0	8.72	20.19	38.44	75.21	121.31			70.2	229.65	130.84	57.22	26.81	14.45	0
						88.2	0	19.6	40.85	73	140.33	235.47			88.2	0	54.16	93.21	170.23	310.3	489.91			88.2	0	8.22	19.46	37.14	75.16	122.98			71.1	229.62	129.83	58.21	28.25	12.6	0
						89.1	0	24.34	44.3	76.51	142.12	237.38			89.1	0	57.62	98.31	173.9	313.45	494.92			89.1	0	12.56	23.14	39.07	75.94	124.57			72	231.43	132.97	56.95	28.09	15.11	0
						90	0	22.11	44.47	76.3	140.14	238.98			90	0	55.69	96.31	174.97	312.83	496.91			90	0	9.69	21.19	40.11	74	124.84			72.9	233.74	131.12	57.93	25.46	14.22	0
						90.9	0	21.83	40.51	75.27	141.71	238.93			90.9	0	55.5	96.42	175.39	317.38	500.95			90.9	0	8.79	18.47	37.49	74.38	124.2			73.8	236.07	134.14	60.98	28.85	16.83	0
						91.8	0	21.86	43.37	76.96	142.42	240.85			91.8	0	57.13	100.72	179.36	321.83	504.97			91.8	0	9.6	21.88	41.01	76.4	128.54			74.7	234.88	132.87	61.77	27.44	13.47	0
						92.7	0	24.27	44.77	79.16	144.79	244.7			92.7	0	59.81	99.82	181.69	325.02	508.24			92.7	0	10.95	21.38	41.98	78.16	128.29			75.6	237.89	137.09	63.35	29.23	14.97	0
						93.6	0	23.93	45.04	80.56	144.15	245.32			93.6	0	57.16	98.9	180.03	323.14	509.95			93.6	0	11.05	22	41.29	76.77	129.66			76.5	236.77	135.51	61.02	28.16	12.04	0
						94.5	0	23.49	46.04	80.24	146.81	245.69			94.5	0	57.29	98.81	181.7	326.24	512.98			94.5	0	9.45	20.9	38.99	78.83	127.42			77.4	239.33	135.22	61.7	30.48	14.65	0
						95.4	0	23.23	44.87	78.5	147.44	245.78			95.4	0	59.67	103.11	184.17	330.77	518.03			95.4	0	12.17	23.57	42.93	82.33	131.8			78.3	241.51	136.99	63.35	31.19	17.5	0
						96.3	0	23.1	42.99	79.61	146.55	245.66			96.3	0	59.66	102.45	187.06	332.21	521.77			96.3	0	11.29	20.62	40.31	78.37	129.63			79.2	243.69	139.91	63.8	31.14	16.63	0
						97.2	0	25.32	47.18	80.7	149.44	249.94			97.2	0	62.02	105.74	189.61	337.07	524.37			97.2	0	12.22	21.7	42.18	80.28	130.98			80.1	242.71	138.74	64.96	29.68	14.59	0
						98.1	0	22.48	43.88	82.08	148.73	249.6			98.1	0	60.67	105.74	189.88	336.67	526.1			98.1	0	9.69	21.22	42.48	80.43	131.5			81	243.92	140.05	62.44	30.79	15.07	0
						99	0	24.67	44.93	81.96	150.59	250.72			99	0	62	104.74	191.73	340.59	532.33			99	0	12.51	23.49	44.33	83.51	135.19			81.9	245.29	141.43	65.14	32.23	15.99	0
						99.9	0	24.3	43.72	80.2	148.53	249.88			99.9	0	60.82	105.09	191.98	339.18	531.56			99.9	0	11.85	21.7	41.41	80.6	133.99			82.8	246.04	140.75	64.93	31.57	15.25	0
						100.8	0	24.82	46.35	83.09	151.66	254.18			100.8	0	63.56	106.42	194.75	344.1	538.04			100.8	0	10.02	22.38	44.14	81.56	134.2			83.7	248.18	141.74	67.86	32.4	15.84	0
						101.7	0	26.11	46.5	85.37	151.61	254.75			101.7	0	64.75	109.31	197.25	347.47	541.7			101.7	0	11.8	21.82	43.81	81.36	135.42			84.6	247.17	140.77	64.27	30.04	13.99	0
						102.6	0	26.37	46.11	83.89	152.62	254.43			102.6	0	64.42	108.82	197.42	348.72	541.04			102.6	0	11.34	21.84	44.45	82.79	134.96			85.5	251.67	145.89	68.21	32.11	17.18	0
						103.5	0	24.28	47.01	86.81	153.93	257.09			103.5	0	64.17	111.01	199.93	352.38	548.23			103.5	0	12.27	24.69	45.93	86.31	139.18			86.4	252.4	143.85	69.2	32.69	17.22	0
						104.4	0	25.77	47.4	86.02	154.14	259.35			104.4	0	64.68	111.22	202.47	352.35	550.95			104.4	0	11.36	22.17	43.6	82.13	138.26			87.3	253.37	144.77	68.71	32.84	17.87	0
						105.3	0	27.58	48.66	86.63	157.06	259.72			105.3	0	68.36	113.35	204.34	357.5	553.43			105.3	0	13.46	24.76	44.9	84.3	139.29			88.2	250.68	145.14	66.74	30.59	15.03	0
						106.2	0	27.08	48.04	88.16	159.25	260.67			106.2	0	68.37	113.71	205.05	360.72	556.98			106.2	0	13.81	24.49	46.39	88.75	141.25			89.1	250.64	146.21	66.91	32.76	14.91	0
						107.1	0	25.57	48.35	89.45	156.96	262.59			107.1	0	67.9	114.08	207.26	360.3	559.03			107.1	0	12.07	23.55	46.01	85.95	141.02			90	256.06	148.57	71.1	33.32	16.72	0
						108	0	26.23	50.79	89.69	159.04	265.31			108	0	68.08	115.42	208.61	363.61	564.81			108	0	14.55	26.26	48.52	89.39	144.84			90.9	254.59	147.41	69.62	31.55	16.2	0
						108.9	0	26.93	46.05	88.34	159.5	262.81			108.9	0	68.28	114.97	209.16	365.2	566.44			108.9	0	13.36	22.19	46.3	87.56	142.62			91.8	259.01	149.41	72.58	35.22	18.11	0
						109.8	0	27.67	49.68	88.4	161.18	265.84			109.8	0	68.74	115.77	210.8	370.35	569.15			109.8	0	11.83	23.13	46.82	88.74	144.38			92.7	257.29	149.48	71.66	32.46	16.18	0
						110.7	0	26.09	48.7	87.56	159.47	264.7			110.7	0	68.95	115.6	212.02	370.3	571			110.7	0	13.05	22.81	47.14	88.84	146.17			93.6	259.36	149.86	73.58	33.38	17.76	0
						111.6	0	29.26	51.81	90.97	162.25	269.94			111.6	0	69.47	116.92	211.98	372.06	575.25			111.6	0	14.35	24.67	48.39	90.93	147.51			94.5	257.36	147.25	69.54	32.04	17.14	0
						112.5	0	29.2	50.76	90.54	164.12	269.55			112.5	0	71.37	119.75	216.2	376.96	579.62			112.5	0	14.08	25.2	47.08	91	145.47			95.4	260.21	150.67	73.84	35.66	18.6	0
						113.4	0	28.09	48.96	91.62	163.04	268.95			113.4	0	72.03	119.4	218.66	378.7	579.98			113.4	0	13.91	23.22	48.39	89.64	146.22			96.3	261.43	154.93	74.56	35.74	18.7	0
						114.3	0	25.8	50.59	92.1	164.53	269.06			114.3	0	70.02	121.56	217.2	379.15	582.94			114.3	0	11.72	23.74	49.44	91.2	146.12			97.2	259.26	149.96	74.23	35.38	17.01	0
						115.2	0	27.3	50.53	93.06	165.92	271.05			115.2	0	73.55	122.74	220.15	383.71	585.28			115.2	0	13.47	23.19	48.64	92.02	147.44			98.1	260.83	151.02	73.38	34.45	17.48	0
						116.1	0	28.29	52.46	91.97	165.03	272.86			116.1	0	75.75	123.99	223.51	385.67	589.18			116.1	0	13.74	24.82	47.97	90.51	148.41			99	264.67	155.11	75.69	37.25	20.18	0
						117	0	27.67	49.01	93.87	166.55	271.3			117	0	73.37	121.09	221.84	385.52	589.83			117	0	14.79	25.89	50.22	93.85	150.38			99.9	265.43	154.67	75.15	37.33	19.51	0
						117.9	0	28.22	53.4	94.56	167.15	273.74			117.9	0	74.31	124.55	226.05	388.31	593.24			117.9	0	12.63	26.05	50.78	93.56	150.04			100.8	264.55	155.23	75.07	36.24	17.92	0
						118.8	0	27.2	51.19	92.74	167.12	274.22			118.8	0	75.9	126.84	226.53	392.29	598.1			118.8	0	11.83	24.38	48.73	91.87	149.62			101.7	267.9	155.67	75.7	34.87	17.23	0
						119.7	0	27.52	52.77	95.01	168.39	276.92			119.7	0	75.96	125.99	229.54	392.79	600.18			119.7	0	13.31	24.95	50.32	92.29	151.78			102.6	268.39	155.78	75.53	36.31	19.08	0
						120.6	0	29.1	52.4	96.36	168.99	278.32			120.6	0	75.98	127.11	230.82	394.72	602.55			120.6	0	13.27	26.07	51.65	93.71	153.49			103.5	267.68	157.32	76.62	35.93	17.52	0
						121.5	0	28.97	52.76	94.74	172.3	278.43			121.5	0	78.76	129.4	230.75	399	606.91			121.5	0	14.56	26.7	50.15	96.69	154.01			104.4	271.41	158.13	76.06	37.91	18.86	0
						122.4	0	26.88	52.93	96.79	167.38	275.94			122.4	0	78.34	129.52	234.03	401.31	608.79			122.4	0	14.89	27.84	52.55	95.12	154.85			105.3	269.4	156.37	77.42	37.47	19.99	0
						123.3	0	28.48	53.08	96.57	172.8	281			123.3	0	78.52	129.86	232.99	402.7	611.95			123.3	0	14.04	24.02	50	95.82	154.24			106.2	268.88	157.1	77.44	36.25	19.32	0
						124.2	0	28.91	54.63	98.79	171.3	282.37			124.2	0	79.14	131.18	236.85	402.15	615.02			124.2	0	11.48	27.51	51.48	94.07	154.78			107.1	272.42	162.2	80.28	38.57	20.13	0
						125.1	0	30.13	54.18	96.77	170.71	282.55			125.1	0	80.4	131.56	237.87	403.56	616.79			125.1	0	14.21	27.53	50.54	94.52	156.93			108	272.87	161.99	79.46	38.5	20.28	0
						126	0	33.07	56.55	99.89	176.67	287.13			126	0	81.86	134.15	237.43	408.79	619.68			126	0	16.59	29.82	53.75	98.98	159.7			108.9	276.49	162.82	80.42	41.12	18.73	0
						126.9	0	29.97	53.96	98.03	173.41	284.22			126.9	0	81.55	131.6	239.1	409.01	623.24			126.9	0	14.43	25.44	52.26	95.72	157.69			109.8	273.87	162.97	80.61	39.14	18.59	0
						127.8	0	29.07	54.53	97.92	172.66	283.87			127.8	0	78.79	135.34	241.98	412.88	624.7			127.8	0	14.02	27.07	54.32	98.02	159.74			110.7	274.84	161.11	79.05	38.12	17.88	0
						128.7	0	30.83	53.9	99.47	174.84	286.55			128.7	0	82	134.86	242.81	413.62	625.61			128.7	0	14.4	26.38	51.95	97.37	158.73			111.6	275.34	162.92	80.12	38.97	20.44	0
						129.6	0	30.54	54.18	100.56	176.25	288.27			129.6	0	81.21	135.76	244.74	415.82	629.11			129.6	0	15.15	26.62	52.93	97.59	160.08			112.5	277.22	165.26	82.41	39.81	20.87	0
						130.5	0	30.6	55.16	101.29	175.38	287.04			130.5	0	82.34	138.47	245.11	418.2	630.67			130.5	0	14.58	27.58	53.89	99.38	159.89			113.4	275.59	161.79	79.18	38.76	18.62	0
						131.4	0	34.15	57.02	103.56	179.86	290.04			131.4	0	83.12	137.39	248.96	419.76	635.44			131.4	0	18.39	30.32	57.34	103.38	162.93			114.3	277.36	165.29	81.26	40.11	17.7	0
						132.3	0	31.46	55.03	101.71	176.85	288.98			132.3	0	82.2	138.31	247.32	419.67	635.83			132.3	0	14.72	27.69	52.23	100.19	161.67			115.2	277.17	162.94	81.05	38.08	19.18	0
						133.2	0	32.09	58.34	103.04	180.62	292.45			133.2	0	84.53	140.53	251.05	425.44	640.02			133.2	0	15.91	30.67	56.12	102.64	165.9			116.1	280.32	165.27	82.56	39.73	20.45	0
						134.1	0	31.59	58.06	104.8	180.78	292.73			134.1	0	85.75	140.54	253.63	428.02	642.73			134.1	0	16.02	28.64	58.45	102.78	164.32			117	279.58	165.67	83.26	38.75	19.48	0
						135	0	32.24	58.18	104.41	181.29	293.34			135	0	85.91	142.86	254.39	428.7	645.9			135	0	16.98	29.59	57.95	101.68	166.3			117.9	280.48	165.95	82.11	38.68	20.49	0
						135.9	0	30.82	54.46	101.54	181.86	293.28			135.9	0	85.12	141.28	252.98	430.8	644.98			135.9	0	15.49	26.42	55.19	101.83	165.52			118.8	281.74	166.83	84.35	40.48	21.71	0
						136.8	0	31.76	58.07	102.93	179.9	294.41			136.8	0	87.39	142.89	256.17	431.48	647.15			136.8	0	16.3	28.28	56.46	100.39	164.75			119.7	283.2	168.29	84.85	40.04	20.87	0
						137.7	0	32.01	59.4	104.48	182.38	294.84			137.7	0	88.33	144.86	258.32	434.38	654.64			137.7	0	17.22	30.66	59.06	102.56	168.02			120.6	283.39	167.77	83.95	39.81	21.6	0
						138.6	0	31.77	58.49	103.74	183.99	297.61			138.6	0	85.78	144.15	257.77	433.76	652.91			138.6	0	13.42	29.02	56.59	101.39	167.92			121.5	284.41	167.21	84.89	40.54	21.37	0
						139.5	0	32.7	59	106.15	185.11	300.1			139.5	0	87.64	146.23	260.11	440.21	656.74			139.5	0	15.68	29.54	57.34	104.71	167.91			122.4	284.49	166.8	83.49	39.49	19.46	0
						140.4	0	32.83	58.9	107.37	182.68	299.54			140.4	0	89.52	148.63	262.63	439.86	659.16			140.4	0	15.66	29.36	58.33	104.72	168.63			123.3	286.17	169.36	84.65	41.09	21.62	0
						141.3	0	33.81	60	107.06	186.72	298.87			141.3	0	89.8	147.64	263.79	442.5	660.78			141.3	0	15.38	29.46	57.11	105.88	168.82			124.2	288.02	170.07	86.99	43.27	23.2	0
						142.2	0	33.33	58.08	106.93	185.29	297.91			142.2	0	90.67	148.61	265.63	443.56	662.63			142.2	0	17.27	32.32	60.95	105.71	170.26			125.1	287.7	172.58	87.5	41.79	23.95	0
						143.1	0	32.04	60.24	106.75	185.81	300.51			143.1	0	89.01	148.47	266.5	446.42	664.31			143.1	0	14.67	29.83	57.72	106.09	168.08			126	284.48	170.44	85.37	40.1	20.23	0
						144	0	32.77	57.62	108.11	185.15	302.9			144	0	91.09	148.22	268.72	448.13	670.1			144	0	16.72	29.04	59.32	106.67	171.48			126.9	290.45	173.62	87.8	44.9	25.32	0
						144.9	0	33.22	60.26	108.73	189.13	302.62			144.9	0	90.22	150.51	267.89	448.92	667.62			144.9	0	15.1	30.16	58.14	106.73	169.1			127.8	289.85	172.31	87.89	41.36	22.47	0
						145.8	0	34.62	60.45	109.3	187.93	304.56			145.8	0	91.38	151.33	269.03	450.9	671.36			145.8	0	17.29	32.22	59.1	109.33	176.26			128.7	289.62	172.68	87.73	42.22	22.54	0
						146.7	0	34.2	59.27	107.97	189.05	304.7			146.7	0	93.21	152.01	270.45	454.24	674.86			146.7	0	17.42	29.99	58.43	107.73	173.47			129.6	293.13	174.39	89.53	44.7	25.05	0
						147.6	0	33.82	62.08	110.11	189.93	307.45			147.6	0	91.92	151.98	272.85	454.64	678.1			147.6	0	17.26	31.86	61.49	109.33	175.98			130.5	292.73	173.13	87.28	42.69	22.58	0
						148.5	0	31.31	59.96	109.73	187.28	302.41			148.5	0	90.97	151.93	273.42	454.97	677.26			148.5	0	14.37	31.86	60.78	108.22	172.52			131.4	292.23	175.17	89.35	43.35	23.41	0
						149.4	0	33.58	60.58	109.24	188.16	305.86			149.4	0	91.95	153.51	275.07	457.02	680.51			149.4	0	17.45	31.55	60.07	108.99	176.15			132.3	292.53	175.83	88.5	42.84	23.3	0
						150.3	0	34.05	60.97	111.56	192.5	307.03			150.3	0	92.87	154.64	276.66	462.21	682.17			150.3	0	16.59	31.67	62.77	111.89	175.89			133.2	296.17	175.15	90.44	44.21	22.66	0
						151.2	0	35.03	61.83	110.6	192.43	306.92			151.2	0	93.75	156.36	276.82	461.54	682.85			151.2	0	15.19	31.28	60.85	109.72	174.82			134.1	294.54	176.25	91.69	43.88	23.67	0
						152.1	0	35.34	60.57	112.35	192.47	308.55			152.1	0	96.31	156.43	279.43	463.43	686.62			152.1	0	19.15	29.8	61.29	110.82	176.38			135	295.29	177.61	90.86	45.02	23.52	0
						153	0	36.59	62.93	113.9	193.01	310.89			153	0	96.33	159.66	280.93	466.16	689.77			153	0	17.62	31.83	62.19	110.52	178.47			135.9	296.06	177.76	90.99	45.34	22.6	0
						153.9	0	33.82	61.61	113.37	191.79	310			153.9	0	96.04	156.72	282.29	466.11	691.63			153.9	0	18.83	31.43	63.63	110.2	178.69			136.8	295.71	176.9	90.52	44.11	24.37	0
						154.8	0	34.08	62	112.34	193.11	310.13			154.8	0	96.43	160.21	285.1	468.34	693.65			154.8	0	17.45	31.56	63.1	110	179.37			137.7	296.5	178.22	93.71	43.55	23.37	0
						155.7	0	36.32	62.9	115.15	193.88	314.53			155.7	0	97.39	157.87	283.69	468.25	695.58			155.7	0	17.33	31.21	63.86	110.85	180.43			138.6	295.81	178.96	90.9	45.11	21.58	0
						156.6	0	36.09	62.25	113.53	195.08	314.43			156.6	0	97.64	160.54	287.09	472.3	697.88			156.6	0	18.25	32.4	63.25	111.54	180.22			139.5	300.18	180.98	93.22	47.38	25.26	0
						157.5	0	36.16	63.73	114.67	196.94	314.3			157.5	0	98.14	164.13	287.29	476.06	702.89			157.5	0	18.7	33.72	62.79	113.62	182.39			140.4	298.17	179.94	92.88	45.4	25.39	0
						158.4	0	34.54	62.27	114.93	198.13	315.06			158.4	0	97.15	161.99	288.46	476.51	700.36			158.4	0	14.09	31.58	63.76	113.82	180.25			141.3	299	178.77	93.3	44.85	23.21	0
						159.3	0	33.61	63.33	115.98	196.83	313.1			159.3	0	99.92	164.52	292.78	478.88	703.87			159.3	0	17.77	31.22	64.56	115.08	179.47			142.2	301.95	181.72	93.61	46.52	25.33	0
						160.2	0	37.67	64.26	118.13	199.72	318.79			160.2	0	101.75	165.72	293.89	480.5	709.23			160.2	0	19.75	34.28	65.34	114.69	184.3			143.1	302.11	179.29	93.24	46.25	24.55	0
						161.1	0	36.25	63.31	116.53	198.37	317.5			161.1	0	100.88	165.86	294.44	481.9	708.37			161.1	0	18.89	31.98	65.89	114.68	183.79			144	302.71	181.56	92.82	46.72	24.63	0
						162	0	36.64	64.54	117.02	199.15	318.42			162	0	101.46	164.58	294.96	482.71	710.36			162	0	18.48	31.6	65.79	114.92	183.78			144.9	302.74	182.99	93.45	47.23	25.48	0
						162.9	0	37.28	65.17	119.49	199.98	317.94			162.9	0	103.1	167.29	297.92	485.53	712.38			162.9	0	17.42	33.45	63.7	114.1	181.89			145.8	301.26	182.06	94.1	46.07	23.28	0
						163.8	0	38.06	66.15	117.09	200.32	321.28			163.8	0	103.87	169.1	296.69	488.43	717.64			163.8	0	19.81	34.74	63.9	115.79	185.42			146.7	303.35	183.17	93.62	47.97	23.88	0
						164.7	0	37.87	64.41	117.67	201.24	321.44			164.7	0	101.22	165.41	297.5	487.17	716.22			164.7	0	16.06	29.37	64.21	114.53	184.8			147.6	304.22	184.85	95.07	50.15	27.03	0
						165.6	0	39.04	66.79	118.78	203.12	322.52			165.6	0	105.75	170.82	301.43	493.68	720.26			165.6	0	21.79	33.68	67.08	119.72	187.16			148.5	303.76	182.75	96.04	47.34	25.63	0
						166.5	0	37.61	65.16	117.72	203.04	322.13			166.5	0	105.14	169.98	301.02	494.41	721.5			166.5	0	18.4	32.89	64.57	117.98	186.05			149.4	306.01	183.53	95.71	46.08	25.27	0
						167.4	0	38.29	65.54	120.06	203.24	324.04			167.4	0	105.11	169.66	304.12	494.78	722.88			167.4	0	19.48	33.44	67.9	119.17	188.45			150.3	305.88	185.03	97.26	48.17	25.82	0
						168.3	0	37.02	64.55	118.6	202.08	324.04			168.3	0	103.9	170.32	303.28	493.86	725.53			168.3	0	17.74	31.68	65.99	115.96	187.46			151.2	306.23	185.85	96.57	47.88	25.31	0
						169.2	0	39.1	67.15	121.57	204.58	325.5			169.2	0	105.28	172.42	305.15	497.9	727.07			169.2	0	20.42	34.86	67.37	118.85	189.56			152.1	308.93	188.19	99.32	48.96	28.95	0
						170.1	0	40.23	67.2	120.75	206.18	326.57			170.1	0	107.71	173.63	307.66	501.1	731.57			170.1	0	20.33	34.14	66.91	120.16	190			153	307.7	186.64	99.27	47.85	25.96	0
						171	0	38.97	65.26	123.62	204.14	324.19			171	0	108.54	173.08	308.9	500.66	730.78			171	0	21.88	35.24	70.3	120.18	190.24			153.9	306.37	185.67	95.92	46.13	24.36	0
						171.9	0	38.35	67.23	120.64	204.9	327.19			171.9	0	108.31	174.06	308.01	502.62	732.1			171.9	0	19.12	35.29	67.91	120.48	192.07			154.8	309.87	186.26	99.64	49.49	24.48	0
						172.8	0	39.65	66.29	121.72	205.06	325.44			172.8	0	108.72	175.15	310.56	504.74	733.98			172.8	0	21.14	32.67	67.33	119.31	189.71			155.7	308.62	186.14	98.47	47.76	23.66	0
						173.7	0	38.88	67.43	122.32	206.59	327.33			173.7	0	108.41	176.04	312.01	504.93	736.84			173.7	0	21.52	36.92	68.3	121.32	193.5			156.6	312.81	188.74	99.96	49.37	27.06	0
						174.6	0	39.27	67.27	122.62	205.96	331			174.6	0	110.07	177.84	314.7	509.14	740.97			174.6	0	21.42	37.03	69.76	121.93	195.14			157.5	312	187.82	99.58	48.92	26.2	0
						175.5	0	39.92	68.39	124.83	208.84	330.94			175.5	0	110.63	179.41	314.64	510.81	740.91			175.5	0	19.78	36.03	69.44	121.56	193.11			158.4	311.3	188.15	99.77	50.52	25.75	0
						176.4	0	41.46	69.95	126.26	209.57	332.32			176.4	0	111.89	182.86	318.92	514	745.69			176.4	0	22.29	37.28	70.84	121.97	194.97			159.3	311.32	191.38	100.2	49.35	27.43	0
						177.3	0	41.56	67.54	124.53	207.13	332.44			177.3	0	111.33	177.04	315.71	509.81	743.76			177.3	0	20.31	33.76	69.5	120.86	193.17			160.2	312.68	189.46	101.89	51.35	28.29	0
						178.2	0	42.28	72.33	126.83	212.82	333.95			178.2	0	111.25	180.65	318.48	516.56	746.2			178.2	0	20.26	35.8	72.19	123.29	194.03			161.1	311.38	188.95	100.21	48.16	26.34	0
						179.1	0	39.72	68.49	125.9	211.22	333.7			179.1	0	112.43	180.4	319.3	517.03	747.46			179.1	0	21.4	35.64	71.94	125.86	196.38			162	314.1	190.72	101.62	50.57	26.94	0
						180	0	40.05	69.72	124.8	209.06	333.47			180	0	111.63	180.11	320.91	518.67	750.23			180	0	20.65	33.58	70.3	124.04	196.16			162.9	313.97	191.11	101.27	51.66	27.6	0
						180.9	0	40.71	67.64	126.34	212.96	334.44			180.9	0	112.33	179.88	322.33	519.18	752.38			180.9	0	22.24	35.54	71.25	126.04	197.77			163.8	314.83	190.71	100.57	50.77	26.5	0
						181.8	0	41.06	68.19	126.21	211.88	336.62			181.8	0	114.09	184.56	325.39	521.93	756.36			181.8	0	18.86	35.51	70.83	123.99	196.96			164.7	316.67	192.56	102.34	52.34	29.71	0
						182.7	0	40.01	67.17	125.48	210.02	334.46			182.7	0	115.84	183.7	323.72	523.63	756.58			182.7	0	22.47	36.19	72.17	125.27	197.93			165.6	316.25	194.54	102.79	51.88	29.63	0
						183.6	0	39.14	70.26	127.99	210.93	337.03			183.6	0	114.49	183.54	326.74	522.29	757.76			183.6	0	20.95	35.6	71.7	123.75	197.5			166.5	317.48	195.24	103.87	53.23	28.18	0
						184.5	0	40.44	70.28	127.98	213.07	337.6			184.5	0	114.21	184.67	326.55	524.8	760.02			184.5	0	21.01	35.68	72.19	124.92	198.66			167.4	314	190.39	99.71	48.95	25.56	0
						185.4	0	43.58	73.72	130.29	215	339.66			185.4	0	115.73	187.18	329.19	527.98	760.39			185.4	0	21.73	39.3	73.8	125.28	198.58			168.3	315.55	191.7	101.03	48.14	25.01	0
						186.3	0	42.57	69.97	129.59	215.64	337.45			186.3	0	115.41	186.46	329.04	527.74	760.85			186.3	0	21.9	35.97	73.11	125.78	198.51			169.2	315.77	193.06	103.04	50.52	25.85	0
						187.2	0	41.88	68.78	128.91	214.69	340.51			187.2	0	116.19	187.57	331.7	528.52	764.52			187.2	0	22.33	35.65	71.69	126.03	201.48			170.1	316.5	194.88	102.68	50.78	26.36	0
						188.1	0	41.35	70.01	128.56	214.37	340.19			188.1	0	117.62	189.26	332.25	531.22	767.24			188.1	0	23.35	36.42	74.1	127.51	201.36			171	318.78	195.6	103.69	52.78	27.34	0
						189	0	39.7	68.48	127.43	214.08	339.49			189	0	116.68	187.8	332.02	533.14	767.4			189	0	19.82	34.84	73.45	127.73	200.56			171.9	318.21	195.58	103.98	51.6	28.79	0
						189.9	0	42.38	70.8	129.52	216.94	340.85			189.9	0	120.3	189.63	334.12	534.65	769.76			189.9	0	22.61	37.9	75.26	128.42	200.93			172.8	319.67	195.16	104.11	51.96	26.37	0
						190.8	0	42.84	69.27	129.96	216.7	342.03			190.8	0	118.08	189.87	336.4	534.79	773			190.8	0	21.29	36.49	73.04	127.03	200.94			173.7	319.22	194.67	104.76	49.91	25.47	0
						191.7	0	42.4	73.44	131.75	218.68	344.34			191.7	0	121.87	191.8	337.95	540.14	774.58			191.7	0	21.59	37.55	74.05	128.87	203.34			174.6	320.15	197.85	103.92	53.19	28.38	0
						192.6	0	42.6	71.74	130.4	218.75	343.82			192.6	0	120.91	191.38	338.91	538.7	775.44			192.6	0	22.9	39.65	74.12	128.53	203.85			175.5	321.15	195.1	102.09	53.66	26.95	0
						193.5	0	43.34	69.54	131.35	218.35	343.65			193.5	0	121.57	191.6	339.95	541.29	776.77			193.5	0	23.18	36.25	73.88	128.84	204.37			176.4	320.2	196.8	106.03	51.31	28.13	0
						194.4	0	43.61	72.67	132.72	220.11	345.67			194.4	0	122.67	194.79	343.48	543.71	779.08			194.4	0	23.5	39.44	75.7	129.87	203.22			177.3	322.92	198.26	104.66	54.58	28.74	0
						195.3	0	41.21	74.03	132.53	219.63	346.98			195.3	0	122.9	195.19	343.85	545.11	781.94			195.3	0	22.1	37.6	75.47	130.14	206.39			178.2	322.31	198.4	106.58	52.48	26.88	0
						196.2	0	41.86	70.89	133.25	218.41	346.82			196.2	0	122.28	194.31	345.78	545.93	784.03			196.2	0	23.62	38.28	76.94	130.12	206.54			179.1	322.48	196.96	105.59	52.9	25.92	0
						197.1	0	42.09	73.5	133.63	220.29	346.97			197.1	0	120.54	193.92	344.86	544.49	782.52			197.1	0	21.08	36.52	76.13	129.34	204.16			180	324.36	197.64	106.49	54.3	28.57	0
						198	0	42.61	73.41	131.19	217.83	346.61			198	0	122.86	194.93	343.26	545.46	783.41			198	0	22.56	38.28	73.46	129.19	204.65			180.9	323.14	197.99	106.93	53.44	28.76	0
						198.9	0	43.47	72.59	132.65	221.78	348.92			198.9	0	124.87	196.09	344.35	549.37	787.53			198.9	0	24.63	38.41	75.33	130.06	207.84			181.8	324.96	199.94	107.03	53.73	28.58	0
						199.8	0	42.76	72.99	133.18	221.89	348.02			199.8	0	121.66	196.42	347.26	548.63	789.23			199.8	0	23.09	38.66	77.21	131.37	208.54			182.7	325.06	200.99	108.18	55.2	29.01	0
						200.7	0	43.33	74.43	135.26	221.89	349.78			200.7	0	122.69	198.56	349.11	551.72	788.83			200.7	0	22.8	39.32	78.34	131.67	208.41			183.6	326.24	199.94	108.73	54.29	28.73	0
						201.6	0	43.33	71.36	132.01	219.74	349.05			201.6	0	124.45	198.2	348.58	552.92	792.2			201.6	0	20.51	38.54	75.58	130.57	207.3			184.5	326.76	200.98	107.36	55.97	29.95	0
						202.5	0	43.52	73.17	135.29	222.14	352.75			202.5	0	125.87	198.81	351.01	553.39	795.08			202.5	0	23.57	38.01	78.62	131.13	209.94			185.4	325.25	199.5	105.71	54.28	26.87	0
						203.4	0	42.95	74.46	134.59	222.75	352.53			203.4	0	125.14	200.22	350.57	556.42	795.81			203.4	0	21.81	40.29	77.39	133.28	209.82			186.3	327.92	201.06	109.05	55.4	31.29	0
						204.3	0	42.33	73.34	135.74	225.89	351.11			204.3	0	125.19	201.7	353.88	559.97	796.25			204.3	0	23.03	38.69	78.2	134.13	208.66			187.2	330.39	204.14	110.61	56.51	30.14	0
						205.2	0	45.94	74.41	134.94	223.3	355.09			205.2	0	128.25	203.29	353.61	558.33	801.16			205.2	0	24.07	37.6	76.17	133.96	213.15			188.1	326.2	201.61	108.66	52.35	27.69	0
						206.1	0	46.86	75.73	136.79	225.13	353.73			206.1	0	127.55	201.3	354.39	559.63	798.81			206.1	0	24.82	40.05	79.29	133.17	210.28			189	328.69	202.35	108.04	55.28	29.09	0
						207	0	46	73.82	136.72	224.74	354			207	0	129.53	205.28	357.47	562.79	802.94			207	0	25.56	40.62	80.94	134.64	211.15			189.9	324.47	202.58	108.81	53.87	28.2	0
						207.9	0	46.53	77.15	138.73	226.36	356.56			207.9	0	130.99	205.07	357.23	562.66	804.26			207.9	0	23.17	38.94	77.2	132.94	211.59			190.8	327	201.61	107.8	56.58	30.12	0
						208.8	0	43.78	76.02	136.51	223.61	353.93			208.8	0	129.28	203.25	357.07	562.13	804.06			208.8	0	22.89	39.6	78.43	132.76	210.88			191.7	332.16	204.46	110.95	57.66	31.38	0
						209.7	0	45.91	73.82	136.99	227.55	355.53			209.7	0	129.21	202.05	356.74	566.02	801.76			209.7	0	23.4	38.69	78.75	134.19	210.47			192.6	330.39	203.83	111.13	56.8	32.15	0
						210.6	0	46.06	74.71	137.35	224.85	356.73			210.6	0	130.28	207.16	359.56	565.95	809.36			210.6	0	25.44	39.87	78.42	133.06	213.57			193.5	333.33	205.93	110.8	57.6	30.32	0
						211.5	0	43.51	75.68	136.51	226.92	356.07			211.5	0	129.58	207.26	361.94	568.99	807.94			211.5	0	23.31	42.83	78.86	136.32	214.31			194.4	333.28	204.26	110.75	55.16	31.08	0
						212.4	0	47.33	79.04	139.56	228.12	358.85			212.4	0	131.33	208.25	362.79	569.39	810.81			212.4	0	23.89	42.59	80.04	135.18	215.19			195.3	333.52	204.96	111.45	57.47	30.02	0
						213.3	0	47.59	79.57	139.96	228.14	358.73			213.3	0	135.01	212.61	365.15	573.22	815.24			213.3	0	27.02	42.35	80.03	136.69	215.98			196.2	333.34	206.08	110.6	56.44	30.12	0
						214.2	0	45.18	76.97	136.79	229.27	358.69			214.2	0	134.03	212.43	364.24	575	815.34			214.2	0	25.45	42.77	78.92	138.14	214.98			197.1	332.38	205.94	111.3	56.92	31.12	0
						215.1	0	44.39	75.27	138.54	226.92	358.79			215.1	0	132.23	209.61	366.9	572.99	814.66			215.1	0	24.54	39.45	80.3	135.36	215.39			198	332.73	204.94	110.44	55.1	32.55	0
						216	0	45.68	75.82	137.54	228.58	358.73			216	0	132.9	209.85	362.96	573.86	816.85			216	0	25.23	41.28	79.07	136.99	216.81			198.9	332.76	203.8	110.4	57.52	30.25	0
						216.9	0	47.6	77.72	139.07	229.22	361			216.9	0	133.43	211.51	367.33	575.65	819.59			216.9	0	24.47	42.71	79.39	137.98	217.1			199.8	332.33	205.89	111.18	57.71	31.9	0
						217.8	0	47.33	78.52	139.83	230.96	362.64			217.8	0	135.97	212.9	371.22	578.29	821.66			217.8	0	26.41	43.3	80.81	138.52	219.11			200.7	334.74	208.85	112.04	57.27	30.96	0
						218.7	0	46.61	77.74	139.18	229.2	362.36			218.7	0	133.7	212.58	368.93	578.01	821.17			218.7	0	23.93	41.49	78.91	136.07	218.2			201.6	334.74	209.34	113.54	59.69	31.83	0
						219.6	0	45.96	76.92	140.05	228.65	362.33			219.6	0	134.42	213.63	369.79	579.54	821.85			219.6	0	23.34	42	80.06	136.3	216.96			202.5	335.8	208.15	113.49	57.37	30.83	0
						220.5	0	46.8	79.44	140.33	232.82	362.85			220.5	0	133.48	212.99	370.93	581.54	823.87			220.5	0	24.04	41.67	81.86	139.47	218.6			203.4	334.71	208	113.14	58.03	28.98	0
						221.4	0	47.93	78.7	141.45	232.48	363.72			221.4	0	136.7	214.84	373.99	584.06	826.6			221.4	0	25.45	43.3	82.83	140.54	220.51			204.3	338.56	210.29	114.92	59.81	33.2	0
						222.3	0	48.45	78.6	143.28	233.95	366.78			222.3	0	137.5	216.55	375.04	585.3	830.7			222.3	0	27.01	42.09	82.42	140.07	222.65			205.2	336.16	208.38	112.36	57.51	30.41	0
						223.2	0	47.17	77.59	140.75	232.22	367.19			223.2	0	136.63	214.71	375.45	584.55	830.39			223.2	0	26.54	42.48	81.8	139.52	223.46			206.1	337.24	211.52	115.67	60.45	32.22	0
						224.1	0	47.01	80.66	144.69	233.96	366.92			224.1	0	137.56	218.08	377.77	587.85	832.45			224.1	0	25.81	44.84	83.15	141.27	222.57			207	338.71	211.41	116.86	61.21	32.57	0
						225	0	46.4	78.32	142.23	232.65	365.34			225	0	136.13	216.25	376.81	586.61	830.25			225	0	23.37	40.08	80.96	137.82	219.26			207.9	342.34	212.8	118.13	62.13	34.01	0
						225.9	0	45.16	77.74	142.24	234.07	365.87			225.9	0	136.78	215.96	377.82	589.23	830.92			225.9	0	22.23	38.56	81.55	138.5	219.21			208.8	340.04	210.47	116.32	58.54	32.32	0
						226.8	0	46.79	79.27	142.01	235.01	365.85			226.8	0	139.7	221.17	380.57	592.17	835.24			226.8	0	24.75	43.47	82.91	140.33	220			209.7	340.1	210.91	115.55	57.29	30.21	0
						227.7	0	47.94	75.86	141.18	232.43	365.24			227.7	0	138.45	216.13	378.57	590.14	833.58			227.7	0	25.08	40.07	80.67	138.58	219			210.6	341.08	212.74	116.46	62.16	33.14	0
						228.6	0	47.69	81.58	143.05	235.57	368.19			228.6	0	139.1	220.71	379.86	592.99	837.17			228.6	0	23.91	42.31	79.7	140.08	222.21			211.5	340.67	212.97	115.37	60.65	31.74	0
						229.5	0	51.31	80.82	144.63	237.46	370.19			229.5	0	141.05	220.7	382.23	594.66	838.18			229.5	0	28.67	43.18	83.59	143.23	224.13			212.4	338.33	211.12	114.09	59.74	30.93	0
						230.4	0	50	82.52	145.96	234	370.37			230.4	0	141.88	222.9	384.66	596.05	839.47			230.4	0	28.15	45.87	83.94	141.34	223.89			213.3	341.9	213.29	118.9	60.71	33.38	0
						231.3	0	47.4	81.13	143.29	234.31	369.85			231.3	0	140.31	222.18	384.07	596.12	840.22			231.3	0	24.72	42.8	82.99	141.41	223.3			214.2	338.66	211.46	114.14	60.3	31.4	0
						232.2	0	49.08	82.37	144.89	235.76	369.14			232.2	0	142.02	224.19	384.54	597.47	840.18			232.2	0	26.77	44.07	82.32	140.92	221.55			215.1	342.81	213.35	118.93	62.41	33.11	0
						233.1	0	47.49	80.02	142.98	236.95	369.09			233.1	0	142.79	224.14	385.21	600.02	844.99			233.1	0	25.82	43.3	82.67	142.25	225.1			216	342.26	214.14	116.52	61.46	32.83	0
						234	0	49.07	82.73	144.84	239.37	370.41			234	0	143.9	226.24	386.4	602.17	846.17			234	0	26.06	45.65	84.16	146.29	225.26			216.9	346.13	213.13	118.41	62.48	35.31	0
						234.9	0	48.55	81.19	143.55	237.55	372.89			234.9	0	144.93	227.26	388.95	602.89	848.87			234.9	0	27.56	45.64	82.36	143.99	226.51			217.8	344.16	212.55	117.22	61.44	32.25	0
						235.8	0	47.67	80.91	144.15	237.06	371.98			235.8	0	141.1	222.96	385.77	600.44	848.06			235.8	0	25.02	42.96	83.05	142.39	226.64			218.7	344.47	212.52	117.69	58.18	30.75	0
						236.7	0	49.23	81.37	145.38	237.47	372.85			236.7	0	143.35	225.95	390.31	605.17	849.95			236.7	0	27.59	45.52	85.32	144.65	227.55			219.6	344.3	214.13	118.15	61.59	31.87	0
						237.6	0	50.14	82.15	146.52	240.16	375.37			237.6	0	146.48	229.11	389.51	606.62	851.79			237.6	0	28.29	45.32	84.59	144.8	227.16			220.5	344.85	214.63	119.47	63.43	35.05	0
						238.5	0	49.83	81.86	148.41	237.67	375.11			238.5	0	144.9	228.24	391.82	604.83	852.23			238.5	0	26.24	43.96	86.42	142.62	227.76			221.4	346.74	215.57	121	64.01	35.14	0
						239.4	0	50.36	84.71	147.07	241.82	376.98			239.4	0	146.54	228.57	392.45	608.38	854.26			239.4	0	28.45	46.1	85.52	147.29	230.61			222.3	346.82	215.95	120.98	64.5	35.33	0
						240.3	0	50.21	82.67	146.23	239.71	374.75			240.3	0	144.55	228.7	394.38	608.53	855.7			240.3	0	26.52	43.59	85.86	142.93	227.97			223.2	347.4	216.78	119.71	63.83	33.37	0
						241.2	0	49.24	84.85	148.25	241.57	377.66			241.2	0	148.46	232.87	398.06	610.81	859.02			241.2	0	27.92	47.77	86.62	145.03	230.09			224.1	345.23	214.65	118.37	59.43	32.27	0
						242.1	0	50.19	85.42	148.06	240.63	375.67			242.1	0	148.56	231.59	396.51	611.11	856.64			242.1	0	25.34	46.15	86.27	144.53	228.14			225	347.61	216.56	117.16	62.12	33.04	0
						243	0	50.13	83.26	147.02	240.95	376.87			243	0	146.21	230.38	397.09	612.06	859.52			243	0	27.47	47.18	84.91	145.23	230.43			225.9	345.9	214.6	115.88	59.09	33.58	0
						243.9	0	50.16	83.51	147.23	240.98	378.39			243.9	0	147.98	233.03	397.92	614.03	862.21			243.9	0	29.64	46.85	87.15	147.49	232.61			226.8	349.13	216.97	119.77	63.38	34.65	0
						244.8	0	51.18	85.35	148.84	244.53	396.21			244.8	0	147.84	232.89	398.17	615.84	873.91			244.8	0	26.1	45.26	85.29	148.59	233.92			227.7	348.8	216.17	120.33	62.11	36.71	0
						245.7	0	52.07	85.03	148.77	241.26	377.31			245.7	0	150.13	234.39	399.92	615.52	862.78			245.7	0	28.8	46.14	86.23	146.37	229.38			228.6	349.33	219.05	121.77	63.29	35	0
						246.6	0	51.29	84.6	148.51	242.58	380.06			246.6	0	150.93	234.36	402.3	619.18	866.19			246.6	0	28.53	46.37	86.15	147.51	230.63			229.5	345.65	216.34	118.85	62.52	31.9	0
						247.5	0	48.49	83.91	147.59	243.15	378.34			247.5	0	147.97	234.82	400.43	618.62	862.57			247.5	0	25.23	46	84.92	147.3	229.07			230.4	348.93	219.7	123.87	64.62	35.18	0
						248.4	0	52.58	84.64	148.86	242.14	380.67			248.4	0	151.79	237	401.5	618.84	866.1			248.4	0	28.96	47.46	86.67	146.93	231.46			231.3	348.65	216.39	118.24	62.37	31.77	0
						249.3	0	50.78	82.86	149.51	243.69	379.92			249.3	0	148.84	233.71	401.03	618.96	866.39			249.3	0	25.81	44.85	86.17	145.86	232.65			232.2	349.47	218.46	123.18	64.49	34.92	0
						250.2	0	50.66	85.43	150.71	244.75	381.3			250.2	0	148.86	236.29	402.01	620.35	868.85			250.2	0	25.65	44.45	86.12	147.27	230.5			233.1	351.08	218.87	123.58	64.56	36.25	0
						251.1	0	51.17	85.16	150.49	246.12	381.83			251.1	0	152.12	237.26	403.81	622.97	871.01			251.1	0	28.85	44.95	86.65	148.53	232.66			234	351.43	218.5	123.04	64.51	36.47	0
						252	0	48.29	82.37	148.01	241.49	382.06			252	0	151.22	236.95	405.34	623.47	871.66			252	0	27.62	46.45	87.84	147.25	234.86			234.9	351.13	219.79	122.69	65.76	34.17	0
						252.9	0	50.56	85.88	152.79	246.44	383.44			252.9	0	153.38	239.65	409.05	625.48	870.89			252.9	0	28.76	46.56	90.85	150.26	234.47			235.8	351.86	221.22	122.35	66.4	35.19	0
						253.8	0	50.35	84.21	152.54	247.09	383.52			253.8	0	152.26	238.88	408.98	628.15	872.37			253.8	0	26.35	44.84	90.76	149.47	233.86			236.7	351.01	220.77	121.61	63.95	35.65	0
						254.7	0	50.27	83.42	148.93	243.9	383.79			254.7	0	152.63	239.14	407.85	626.55	876.29			254.7	0	27.24	45.31	86.42	147.19	233.77			237.6	352.3	221.98	123.53	66.56	37.85	0
						255.6	0	49.74	84.85	148.93	244.1	382.96			255.6	0	152.31	238.69	406.88	626.02	875.18			255.6	0	28.15	45.46	87.19	148.44	232.9			238.5	353.1	220.83	123.47	65.07	33.23	0
						256.5	0	50.74	84.36	150.05	247.07	383.73			256.5	0	152.14	238.71	407.62	626.11	876.18			256.5	0	28.29	45.48	88.79	150.34	236.07			239.4	352.73	221.78	122.86	63.01	35.43	0
						257.4	0	51.32	83.64	149.6	245.48	383.89			257.4	0	154.48	238.85	409.52	628.71	878.6			257.4	0	27.09	44.77	86.34	147.66	235.04			240.3	351.66	219.72	123.15	62.04	35.17	0
						258.3	0	50.34	83.82	151.23	245.54	385.54			258.3	0	154.08	240.59	411.25	630	880.78			258.3	0	29.55	45.9	88.56	148.81	237.56			241.2	354.37	222.74	124.36	68.18	37.95	0
						259.2	0	50.18	82.29	150.59	244.84	382.46			259.2	0	154.88	239.01	412.06	630.78	879.36			259.2	0	26.89	44.03	86.86	147.59	234.22			242.1	355.93	221.4	124.1	67.21	36.17	0
						260.1	0	52.76	85.81	154.82	249.61	388.49			260.1	0	154.96	241.05	414.74	634.08	882.73			260.1	0	29.59	47.15	91.25	151.4	238.06			243	356.72	223.23	125.46	65.98	36.22	0
						261	0	50.71	84.51	151	248.17	389.02			261	0	156.26	241.37	412.13	634.87	884.5			261	0	29.5	48.18	88.08	152.37	239.26			243.9	356.78	223.58	126.08	67.82	39.01	0
						261.9	0	51.4	85.94	152.83	249.36	388.99			261.9	0	157.06	244.53	416.72	636.68	885.43			261.9	0	28.09	47.16	90.67	150.72	236.4			244.8	357.14	220.83	124.98	65.78	36.47	0
						262.8	0	50.96	83.5	151.63	248.53	388.04			262.8	0	155.76	241.91	416.22	637.54	886.82			262.8	0	25.37	44.53	87.32	150.05	237.16			245.7	355.91	221.71	124.58	66.23	34.28	0
						263.7	0	52.77	85.57	155.23	250.07	389.5			263.7	0	156.66	244.26	418.08	638.17	887.97			263.7	0	27.96	45.1	90.43	151.01	237.45			246.6	356.18	222.58	125.18	66.07	35.47	0
						264.6	0	51.04	85	153.49	250.15	389.82			264.6	0	155.99	242.84	415.98	637.91	889.28			264.6	0	26.83	46.47	87.56	151.48	238.07			247.5	357.67	225.04	125.55	65.88	36.2	0
						265.5	0	51.96	84.42	152.82	250.87	389.67			265.5	0	157.62	244.08	418.92	639.97	889.01			265.5	0	27.51	45.94	90.53	152.33	238.36			248.4	355.78	221.93	125.49	64.04	35.54	0
						266.4	0	53.35	86.13	155.29	251.76	390.42			266.4	0	157.63	245.75	421.4	642.35	890.17			266.4	0	29.56	46.3	91.14	153.67	238.34			249.3	356.71	221.76	125.7	65.27	35.44	0
						267.3	0	52.61	85.15	151.91	248.46	389.44			267.3	0	159.6	246.81	419.07	642.06	891.87			267.3	0	29.26	44.57	88.83	152.58	240.13			250.2	357.65	223.34	126.73	66.65	36.63	0
						268.2	0	51.38	87.04	151.59	251.29	391.74			268.2	0	157.55	246.72	420	644.1	893.57			268.2	0	28.39	47.05	89.81	154.21	240.28			251.1	358.7	224.36	126.59	68.07	37.65	0
						269.1	0	55.85	90.45	156.76	253.45	394.27			269.1	0	160.88	251.82	421.94	646.73	894.9			269.1	0	30.04	48.72	92	155.11	241.81			252	356.38	223.24	125.12	64.67	35.84	0
						270	0	53.16	86.6	156.37	252.09	391.95			270	0	161.52	247.22	424.4	646.28	895.03			270	0	29.25	46.92	91.9	155.66	242.26			252.9	358.48	225.88	128.4	69.69	37.31	0
						270.9	0	50.49	85.29	152.37	251.8	393.11			270.9	0	159.58	248.77	422.44	647.33	897.77			270.9	0	27.06	46.93	88.47	153.55	240.84			253.8	360.1	226.81	127.76	68.82	35.9	0
						271.8	0	51.73	85.71	150.82	248.78	390.47			271.8	0	161.23	250.57	422.21	645.8	897.46			271.8	0	28.42	46.34	88.66	151.33	241.57			254.7	360.82	226.13	128.46	70.21	38.79	0
						272.7	0	52.27	85.7	154.97	253.06	393.79			272.7	0	162.31	251.35	427.66	650.24	900.39			272.7	0	28.42	47.07	90.73	154.78	242.05			255.6	357.78	223.53	126.77	66.58	36.5	0
						273.6	0	51.88	87.24	155.12	254.21	393.39			273.6	0	160.92	250.82	426.22	650.3	898.76			273.6	0	27.96	47.26	90.88	156.78	241.35			256.5	358.56	225.02	127.06	66.47	35.89	0
						274.5	0	53.87	88.8	157.47	255.29	396.84			274.5	0	161.73	249.63	426.3	650.47	901.73			274.5	0	29.87	47.18	92.72	156.08	243.43			257.4	359.06	224.71	127.11	66.51	35.99	0
						275.4	0	52.49	88.28	154.89	253.81	394.56			275.4	0	162.1	253.21	426.75	652.19	902.55			275.4	0	29.44	49.31	89.49	154.75	242.91			258.3	362.01	226.24	127.22	68.9	38.63	0
						276.3	0	53.9	89.75	157.53	256.32	394.95			276.3	0	165.44	255.39	431.84	656.15	904			276.3	0	29.69	49.29	93.23	157.68	244.63			259.2	359.38	225.47	126.15	69.03	36.35	0
						277.2	0	55.46	89.92	158.44	256.35	397.62			277.2	0	164.15	254.76	430.39	654.11	903.6			277.2	0	29.9	48.81	91.56	156.81	244.16			260.1	360.92	228.01	126.91	68.32	38.45	0
						278.1	0	53.3	87.65	155.41	254.34	394.78			278.1	0	165.12	254.06	430.17	654.64	905.61			278.1	0	30.34	49.04	93.4	156.59	245.13			261	360.56	226.97	128.1	69.25	38.22	0
						279	0	52.04	87.2	155.16	254.81	395.6			279	0	161.87	252.38	429.95	655.8	906.21			279	0	28.2	46.87	90.44	154.21	243.3			261.9	361.24	226.18	128.19	69.49	36.99	0
						279.9	0	54.49	90.13	157.38	256.35	398.52			279.9	0	165.13	255.06	431.78	657.85	908.96			279.9	0	29.66	50.76	91.62	156.73	246.59			262.8	362.44	228.07	128.55	69.75	38.47	0
						280.8	0	55.24	88.73	158.35	256.86	398.52			280.8	0	167.26	256.28	436.58	659.34	909.29			280.8	0	31.63	50.31	94.25	158.06	246.4			263.7	364.21	230.08	130.77	70.04	38.38	0
						281.7	0	53.51	90.02	158.47	257.73	397.84			281.7	0	165.84	256.53	433.68	660.29	909.11			281.7	0	29.3	49.22	93.2	159.57	245.46			264.6	359.65	225.51	126.42	66.55	35.36	0
						282.6	0	53.38	90.46	159.37	258.44	399.72			282.6	0	165.85	257.18	435.06	662.29	912.67			282.6	0	29.61	49.95	91.87	158.23	246.99			265.5	365.22	229.75	130.31	69.43	38.65	0
						283.5	0	55.42	91.37	160.51	260.27	400.49			283.5	0	166.7	258.8	438.3	665.25	913.02			283.5	0	29.19	50.12	93.57	160.55	249.35			266.4	365.42	229.83	130.38	69.93	39.41	0
						284.4	0	53.22	87	156.34	256.44	399.62			284.4	0	167.05	256.05	434.44	661.17	914.13			284.4	0	30.73	48.45	92.48	156.8	248.3			267.3	362.19	227.25	129.13	68.64	35.66	0
						285.3	0	54.66	90	159.36	258.55	401.6			285.3	0	167.94	258.51	437.87	663.65	916.63			285.3	0	28.32	49.26	93.31	157.89	247.42			268.2	362.17	228.09	128.11	69.59	35.48	0
						286.2	0	57.55	92.9	160.71	259.16	402.38			286.2	0	170	260.94	439.43	663.17	915.79			286.2	0	31.89	50.03	96.52	157.97	248.93			269.1	363.95	227.62	129.1	68.65	37.81	0
						287.1	0	53.63	90.96	158.49	259.22	400.73			287.1	0	166.89	258.7	437.04	664.04	915.64			287.1	0	29.52	50.6	94.83	159.3	248.09			270	362.81	228.22	129.07	68.4	35.87	0
						288	0	54.76	91.92	160.24	259.15	402.04			288	0	168.46	261.24	439.86	664.67	917.47			288	0	28.12	46.69	92.18	155.79	247.86			270.9	363.36	228.16	130.14	70.69	38.65	0
						288.9	0	56.48	92.94	161.35	262.1	401.3			288.9	0	169.91	262.65	441.68	668.42	918.31			288.9	0	32.16	51.39	95.63	160.26	250.36			271.8	363.75	228.57	129.47	68.91	35.86	0
						289.8	0	53.11	88.4	158.08	259.14	401.53			289.8	0	169.68	262.93	440.76	669.29	920.09			289.8	0	29.29	48.88	92.16	159.91	248.22			272.7	365.38	227.21	131.07	71.35	39.61	0
						290.7	0	53.84	90.14	160.21	260.73	404.06			290.7	0	169.71	262.87	442.15	670.47	920.66			290.7	0	28.71	50.18	94.11	157.85	249.25			273.6	363.49	228.64	128.74	69.63	36.53	0
						291.6	0	55.56	92.12	160.17	260.36	401.67			291.6	0	170.6	263.23	442.85	671.19	921.55			291.6	0	30.28	51.03	94.19	159.55	248.72			274.5	365.19	230.67	131.59	70.47	39.09	0
						292.5	0	56.53	92	160.9	261.61	404.52			292.5	0	170	263.07	443.51	670.76	923.36			292.5	0	32.99	51.68	95.13	161.15	251.5			275.4	364.67	229.75	130.78	68.45	38.59	0
						293.4	0	54.75	91.69	159.13	260.28	403.37			293.4	0	170.39	264.98	443.17	671.47	922.11			293.4	0	30.13	50.28	93.65	160.42	250.9			276.3	365.44	230.55	132.37	71.3	37.45	0
						294.3	0	55.7	93.46	161.15	262.95	406.23			294.3	0	170.28	265.53	445.52	673.59	925.41			294.3	0	30.56	51.89	94.88	161.12	252.12			277.2	368.26	233.3	133.52	71.81	38.37	0
						295.2	0	54.97	93.16	161.57	263.5	404.76			295.2	0	170.57	266.77	445.26	674.16	925.42			295.2	0	29.63	50.28	93.73	160.72	249.71			278.1	367.91	231.25	132.24	71.02	38.67	0
						296.1	0	56.53	93.11	160.27	260.96	404.26			296.1	0	173.36	267.25	447.04	673.31	926.39			296.1	0	31.25	51.22	93.34	159.74	251.66			279	369.01	232.17	132.59	71.19	39.27	0
						297	0	56.5	93.21	161.96	261.41	407.81			297	0	173.34	267.37	449.5	678.11	928.99			297	0	29.88	50.54	94.34	159.78	251.6			279.9	367.57	232.86	133.21	71.17	37.88	0
						297.9	0	57.97	95.62	164.92	263	406.18			297.9	0	175.18	271.47	449.57	677.12	929.38			297.9	0	32.24	55.44	97.96	162.66	251.53			280.8	369.07	233.07	132.06	70.87	40.69	0
						298.8	0	55.76	94.67	162.1	264.14	406.76			298.8	0	173.4	269.05	449.54	676.4	929.11			298.8	0	31.86	53.83	98.09	162.34	253.21			281.7	368.57	232.85	134.38	70.41	39.4	0
						299.7	0	55.99	95.57	164.73	263.68	406.36			299.7	0	174.69	270.29	451.85	678.73	929.63			299.7	0	30.63	53.8	99.18	162.29	252.69			282.6	368.28	232.16	134.13	71.95	39.38	0
						300.6	0	55.55	93.1	161.52	262.85	406.13			300.6	0	172.12	269.56	450.51	678.04	930.03			300.6	0	30.21	52.84	97.48	161.65	252.08			283.5	367.12	232.87	130.87	69	35.84	0
						301.5	0	56.89	92.98	161.9	263.63	405.93			301.5	0	176.93	268.61	450.82	680.17	931.98			301.5	0	31.13	51.33	95.73	162.54	252.33			284.4	369.1	233.24	133.59	72.43	38.84	0
						302.4	0	56.99	94.8	165.66	264.15	408.56			302.4	0	175.86	273.17	454.54	681.12	936.4			302.4	0	30.95	52.73	99.63	163.44	255.09			285.3	369.02	233.53	133.5	71.91	40.59	0
[truncated: 885 more rows]
