# Supplementary material for: A dual-specific macrophage colony-stimulating factor antagonist of c-FMS and αvβ3 integrin for osteoporosis therapy
Source: PLoS Biol. 2018 Aug 24;16(8):e2002979. doi: 10.1371/journal.pbio.2002979 (PMC6126843; doi:10.1371/journal.pbio.2002979)
Supplement: S11 Data — SPR, surface plasmon resonance. (XLSX) [file pbio.2002979.s029.xlsx]

## Sheet: A
SPR data for avb3 integrin binding
Time	4.22	4.24	5.6
-281.7
-280.8
-279.9
-279
-278.1
-277.2
-276.3
-275.4
-274.5
-273.6
-272.7
-271.8
-270.9
-270
-269.1
-268.2
-267.3
-266.4
-265.5
-264.6
-263.7
-262.8
-261.9
-261
-260.1
-259.2
-258.3
-257.4
-256.5
-255.6
-254.7
-253.8
-252.9
-252
-251.1
-250.2
-249.3
-248.4
-247.5
-246.6
-245.7
-244.8
-243.9
-243
-242.1
-241.2
-240.3
-239.4
-238.5
-237.6
-236.7
-235.8
-234.9
-234
-233.1
-232.2
-231.3
-230.4
-229.5
-228.6
-227.7
-226.8
-225.9
-225
-224.1
-223.2
-222.3
-221.4
-220.5
-219.6
-218.7
-217.8
-216.9
-216
-215.1
-214.2
-213.3
-212.4
-211.5
-210.6
-209.7
-208.8
-207.9
-207
-206.1
-205.2
-204.3
-203.4
-202.5
-201.6
-200.7
-199.8
-198.9
-198
-197.1
-196.2
-195.3
-194.4
-193.5
-192.6
-191.7
-190.8
-189.9
-189
-188.1
-187.2
-186.3
-185.4
-184.5
-183.6
-182.7
-181.8
-180.9
-180
-179.1
-178.2
-177.3
-176.4
-175.5
-174.6
-173.7
-172.8
-171.9
-171
-170.1
-169.2
-168.3
-167.4
-166.5
-165.6
-164.7
-163.8
-162.9
-162
-161.1
-160.2
-159.3
-158.4
-157.5
-156.6
-155.7
-154.8
-153.9
-153
-152.1
-151.2
-150.3
-149.4
-148.5
-147.6
-146.7
-145.8
-144.9
-144
-143.1
-142.2
-141.3
-140.4
-139.5
-138.6
-137.7
-136.8
-135.9
-135
-134.1
-133.2
-132.3
-131.4
-130.5
-129.6
-128.7
-127.8
-126.9
-126
-125.1
-124.2
-123.3
-122.4
-121.5
-120.6
-119.7
-118.8
-117.9
-117
-116.1
-115.2
-114.3
-113.4
-112.5
-111.6
-110.7
-109.8
-108.9
-108
-107.1
-106.2
-105.3
-104.4
-103.5
-102.6
-101.7
-100.8
-99.9
-99
-98.1
-97.2
-96.3
-95.4
-94.5
-93.6
-92.7
-91.8
-90.9
-90
-89.1
-88.2
-87.3
-86.4
-85.5
-84.6
-83.7
-82.8
-81.9
-81
-80.1
-79.2
-78.3
-77.4
-76.5
-75.6
-74.7
-73.8
-72.9
-72
-71.1
-70.2
-69.3	-2.4	-0.19	1.38
-68.4	-1.4	0.73	1.35
-67.5	-1.77	0.05	2.87
-66.6	0.23	0.07	0.21
-65.7	-0.2	0.11	0.8
-64.8	-2	0.13	0.43
-63.9	-1.01	-2.11	0.85
-63	-1.53	-2.45	0.05
-62.1	-3.99	-2.28	0
-61.2	-4.92	-0.64	-1.58
-60.3	-3.7	-2.28	-1.16
-59.4	-5.25	-1.91	-1.42
-58.5	-3.97	-3.06	-1.04
-57.6	-4.14	-3.55	1.54
-56.7	-3.19	-5.34	-1.3
-55.8	-3.6	-3.48	0.59
-54.9	-3.02	-3.73	0.26
-54	-2.25	-3.38	-1.37
-53.1	-1.97	-3.59	-2
-52.2	-2.14	-3.54	-1.14
-51.3	-3.73	-0.51	-0.01
-50.4	-3	-3.78	-0.07
-49.5	-0.38	-2.15	1.43
-48.6	-2.92	-0.42	1.32
-47.7	-2.4	-1.3	1.85
-46.8	-5.58	-1.59	0.61
-45.9	-2.4	-2.64	0.33
-45	-3.59	-1.3	1.06
-44.1	-2.3	0.14	0.9
-43.2	-1.37	-1.66	1.57
-42.3	-2.2	-1.82	-0.36
-41.4	-2.86	-0.47	-1.81
-40.5	-2.72	0.39	1.29
-39.6	-0.85	-0.22	0.7
-38.7	-1.41	-0.93	1.33
-37.8	-2.57	-1.53	1.76
-36.9	-1.83	0.17	-0.15
-36	-2.11	-0.36	-0.52
-35.1	-2.25	0.33	0.36
-34.2	-3.02	-0.32	0.73
-33.3	-4.3	-1.11	-0.04
-32.4	-3.1	0.18	0.87
-31.5	-0.95	-2.1	0.23
-30.6	-3.28	-0.01	0.93
-29.7	-1.02	-1.8	1.66
-28.8	-1.03	-2.22	1.92
-27.9	-2.95	-1.51	-0.62
-27	-1.24	-0.58	0.8
-26.1	-3.01	0.09	0.77
-25.2	-2.41	-0.76	2.6
-24.3	-2.38	-1.68	1.27
-23.4	-1.17	0.17	0.24
-22.5	-1.97	-1	1.3
-21.6	-2.12	0.3	2.68
-20.7	-0.95	-0.38	0.63
-19.8	-2.52	-1.65	2.06
-18.9	-0.83	0.1	0.9
-18	-1.17	-0.03	1.05
-17.1	-3.74	0.32	2.46
-16.2	-0.55	-0.56	1.84
-15.3	-1.16	-0.3	2.35
-14.4	-3.95	-0.8	2.13
-13.5	-1.16	-0.4	0.61
-12.6	-4.09	-0.27	1.4
-11.7	-3.51	-1.2	1.99
-10.8	-2.35	0.01	1.85
-9.9	-1.9	-0.7	2.66
-9	-0.35	0.28	-0.12
-8.1	-0.74	-0.32	1.77
-7.2	0.52	-0.3	1.48
-6.3	-2.56	-0.57	2.92
-5.4	-0.73	0.82	0.91
-4.5	0.38	-0.88	-1.53
-3.6	-1.05	0.7	2.05
-2.7	-1.68	1.25	0.18
-1.8	-1.74	1.04	0.09
-0.9	-0.28	-1.14	0.53
0	-1.44	-0.43	1.5
0.9	-1.35	0.91	0.25
1.8	-1.03	1.37	-0.12
2.7	-0.82	-0.31	1.25
3.6	-2.22	-1.44	1.66
4.5	-1.51	-1.55	1.76
5.4	-3.78	-0.88	2.38
6.3	-1.31	-0.18	1.95
7.2	-2.07	-0.96	0.59
8.1	-0.78	-0.7	1.98
9	-1.52	-1.41	0.5
9.9	-0.82	0.36	2.33
10.8	-0.09	-0.5	2.97
11.7	0	0.83	1.06
12.6	-1.2	0.85	3.57
13.5	-2.54	-1.47	1.82
14.4	0.19	-0.31	2.4
15.3	-0.19	1.32	0.55
16.2	-1.2	-0.84	-0.54
17.1	0.48	-0.54	1.65
18	-1.99	-0.65	3.68
18.9	-1.93	-1.36	1.63
19.8	-0.81	-0.38	2.12
20.7	-2.99	-0.48	1.44
21.6	-1.36	0.53	1.39
22.5	0.67	-0.58	0.67
23.4	-1.04	-0.61	0.84
24.3	-0.74	-0.31	1.46
25.2	-3.13	-0.61	0.29
26.1	-2.96	0.63	1.9
27	-2.5	0.01	0.62
27.9	-1.85	-0.63	1.64
28.8	-1.27	0.17	-0.89
29.7	-0.44	-0.57	1.18
30.6	-3.1	-0.11	-0.04
31.5	-1.68	-0.39	1.32
32.4	-1.73	-1.13	-0.72
33.3	-2.67	-0.67	0.33
34.2	-1.64	0.8	0.22
35.1	-2.58	1.43	1.82
36	-1.4	0.01	2.98
36.9	-2.69	-1.4	1.72
37.8	-2.61	-0.49	0.03
38.7	0.71	-0.43	0.08
39.6	-1.58	-0.58	2.7
40.5	-2.46	0.04	1.12
41.4	-1.06	-0.01	0.39
42.3	-0.95	-0.96	2.11
43.2	-2.21	0.2	3.03
44.1	-1.2	1.25	2.2
45	-0.35	-1.07	0.7
45.9	-1.26	-1.39	0.74
46.8	0.03	-0.39	0.87
47.7	-2.23	1.44	2.34
48.6	-1.11	-0.58	1.95
49.5	0.32	-0.42	0.68
50.4	-0.86	-0.25	2.57
51.3	-0.58	0.31	1.56
52.2	1.38	0.45	2.74
53.1	-1.65	0.82	0.64
54	0.15	-0.39	2.21
54.9	-1.9	-0.9	2.22
55.8	-2.2	-0.31	1.79
56.7	-1.39	1.44	1.54
57.6	-0.86	0.71	1.66
58.5	-0.35	-0.97	1.25
59.4	0.39	-0.17	0.84
60.3	-0.95	-0.09	2.54
61.2	-0.22	0.59	0.2
62.1	0.33	0.14	1.06
63	-0.91	0.47	-0.3
63.9	0.76	-0.63	-0.59
64.8	0.12	-0.35	0.69
65.7	-0.93	0.46	0.21
66.6	-1.01	0.13	1.26
67.5	-1.73	1.8	2.02
68.4	-0.86	1.56	0.45
69.3	-2.07	-0.3	1.37
70.2	-0.86	0.45	0.89
71.1	-0.55	-0.82	1
72	0.62	1.8	1.59
72.9	-0.15	-0.45	1.49
73.8	-1.43	-1.2	0.4
74.7	-0.63	-1.02	-0.41
75.6	-0.1	-0.16	1.83
76.5	-0.58	-1.07	1.58
77.4	-0.9	-0.05	2.46
78.3	-3.23	1.71	1.4
79.2	0.17	1.66	1.54
80.1	-0.16	0.83	0.97
81	-0.59	-0.89	0.56
81.9	1.23	0.45	3.79
82.8	-1.03	0.89	1.61
83.7	-0.45	0.09	1.94
84.6	-0.72	-0.56	2.07
85.5	-1.24	0.16	2.86
86.4	0.92	-1.5	-0.67
87.3	-2.49	0.5	1.62
88.2	-0.96	-0.69	1.79
89.1	0.59	0.13	-0.03
90	-1.08	-0.44	2.11
90.9	-0.16	1.37	1.7
91.8	-2.08	0.65	1.92
92.7	-1.28	0.07	-0.47
93.6	-3.18	0.12	2.25
94.5	-0.25	0.18	1.93
95.4	-0.03	0.52	0.2
96.3	-0.53	-1.83	2.2
97.2	0.48	0.89	2.13
98.1	0.55	1.09	0.59
99	0.05	-0.57	0.21
99.9	-0.01	0.08	-0.45
100.8	-0.22	0.93	-0.34
101.7	-1.14	1.32	0.79
102.6	0.09	0.34	-1.14
103.5	-2.19	2.41	1.2
104.4	0.52	0.3	-0.92
105.3	-1.1	-0.58	-0.82
106.2	-0.79	0.63	1.37
107.1	0.11	2.32	0.64
108	1.36	0.74	-0.39
108.9	-0.44	0.41	0.76
109.8	-0.5	1.82	1.93
110.7	0.02	-1.78	0.3
111.6	-2.73	-0.33	0.6
112.5	-0.89	-0.69	1.4
113.4	0.23	0.09	-0.92
114.3	-1.18	0.76	-1.18
115.2	-0.06	-1.69	1.93
116.1	-0.3	-0.67	0.89
117	-2.17	-0.16	1
117.9	-1.16	-1.68	1.14
118.8	-1.39	0.2	0.46
119.7	-1.5	2.05	2.3
120.6	1.18	1.21	-0.4
121.5	-0.39	0.07	1.55
122.4	-1.03	0.36	1.3
123.3	-2.6	-0.06	2.21
124.2	-0.74	0	1.1
125.1	-2.44	1.19	2.21
126	-1.43	1.32	1.85
126.9	-1.21	0.72	1.8
127.8	-0.84	-1.19	0.61
128.7	-1.38	1.68	-0.23
129.6	-1.16	1.48	-0.56
130.5	-1.58	1.31	-0.19
131.4	-1.11	1.11	0.49
132.3	-2.81	0	0.33
133.2	-0.75	-0.61	-0.09
134.1	-1.51	0.7	0.26
135	-0.65	0.65	-0.18
135.9	0.84	1.63	0.74
136.8	1.19	1.09	0.54
137.7	-1.5	1.17	-0.72
138.6	-0.5	-1.47	1.25
139.5	-0.05	0.29	0.55
140.4	1.7	-0.67	0.23
141.3	-0.87	-0.37	-0.74
142.2	0.64	0.2	1.1
143.1	-0.28	0.12	-0.51
144	0.36	0.13	0.7
144.9	-0.65	0.9	1.57
145.8	-2.04	0.36	1.95
146.7	1.13	0.08	0.36
147.6	0.32	1.1	1.27
148.5	-1.41	0.19	0.52
149.4	0.46	0.95	0.97
150.3	-0.95	-1.71	1.44
151.2	0.54	1.4	0.53
152.1	-0.21	-0.75	-1.38
153	-1.16	0.73	0.19
153.9	0.08	0.98	-0.33
154.8	-0.52	0.52	1.84
155.7	-2.08	1.29	0.15
156.6	-0.79	1.35	0.97
157.5	-0.75	0.57	0.4
158.4	0.59	0.47	0.12
159.3	-0.25	0.53	1.83
160.2	-0.9	-0.37	3.53
161.1	0.81	0.9	-0.18
162	-0.02	-0.45	-0.3
162.9	-1.4	1.3	2.42
163.8	0.58	1.92	1.47
164.7	-0.17	0.24	0.42
165.6	0.97	-0.47	-0.24
166.5	-0.64	1.44	0.14
167.4	-1.48	-1.85	1.46
168.3	0.48	-0.85	0.22
169.2	0.77	1.12	-0.01
170.1	0.02	-0.61	0.85
171	-0.97	-1.11	1.48
171.9	0.86	1.19	0.68
172.8	0.89	0.76	-0.29
173.7	-0.48	0.32	-1.83
174.6	0.92	0.81	-0.56
175.5	0.03	0.42	1.49
176.4	-3.03	0.47	-1.4
177.3	0.66	0.09	-0.68
178.2	0.43	-0.05	0.24
179.1	-0.47	0.8	2.47
180	-0.56	0.84	1.92
180.9	-1.9	1.22	1.17
181.8	1.44	1.13	-0.25
182.7	-0.52	-0.34	-0.21
183.6	-1.53	-1.68	0.86
184.5	0.91	0.15	1.11
185.4	-1.89	-0.21	-0.98
186.3	-0.8	0.1	1.55
187.2	-0.02	0.63	0.47
188.1	-0.74	0.94	1
189	-1.3	0.43	0.74
189.9	1.16	0.9	0.53
190.8	-0.5	0.6	0.15
191.7	0.09	0.85	1.79
192.6	1.68	2.96	-1.01
193.5	-0.1	-1.11	1.64
194.4	-1.79	0.67	1.08
195.3	-0.89	-0.81	-0.66
196.2	0.11	-0.07	-0.06
197.1	-0.39	1.06	0.12
198	-0.73	0.61	0.88
198.9	-0.11	0.39	1.55
199.8	-0.26	1.9	0.43
200.7	-0.5	0.27	1.24
201.6	0.5	0.12	1.38
202.5	-0.94	0.8	-0.26
203.4	-1.08	0.06	0.61
204.3	0.95	-0.48	1.86
205.2	-1.18	-0.95	2.11
206.1	0.1	1.45	1.46
207	-0.68	0.43	-0.53
207.9	-0.19	0.13	0.72
208.8	-0.73	-0.09	-1.3
209.7	-0.61	-1.91	-2.12
210.6	-1.92		-0.43
211.5	-2.75	-1.05	-0.83
212.4	-0.11	-2.25	-0.43
213.3	8.91	-1.83	2.99
214.2	17.33	-1.7	9.9
215.1	20.86	3.51	13.99
216	24.85	11.9	17.28
216.9	28.02	16.75	22.35
217.8	30.58	22.29	24.55
218.7	32.46	26.72	30.1
219.6	37.83	29.81	33.59
220.5	40.34	34.75	35.96
221.4	42.06	38.12	38.86
222.3	44.57	40.94	44.36
223.2	48.86	45.94	47.71
224.1	48.18	46.88	49.16
225	50.8	51.45	53.41
225.9	54.81	57.43	53.86
226.8	53.35	57.49	55.99
227.7	57.68	61.18	58.63
228.6	57.31	62.86	62.15
229.5	60.09	64.64	64.29
230.4	60.78	67.24	66.79
231.3	62.33	69.23	68.44
232.2	62.48	72.54	69.39
233.1	63.81	73.45	71.55
234	65.62	78.15	73.3
234.9	66.29	77.62	73.86
235.8	68.18	79.61	75.15
236.7	68.24	81.83	78.65
237.6	70.57	83.7	80.13
238.5	70.77	84.41	79.42
239.4	71.4	87.52	81.51
240.3	71.91	87.29	83.8
241.2	72.14	87.18	85.06
242.1	72.85	89.58	85.57
243	73.35	90.65	84.15
243.9	75.74	93.36	86.98
244.8	76.37	94.16	86.95
245.7	77.1	94.23	87.17
246.6	77.25	96.29	90.39
247.5	77.27	96.71	90.86
248.4	76.05	98.04	91.54
249.3	77.81	99.64	91.74
250.2	80.13	100.19	90.83
251.1	79.65	101.45	93.29
252	79.45	101.72	93.25
252.9	79.55	103.29	94.64
253.8	81.85	103.9	96.44
254.7	80.46	105.27	96.8
255.6	81.65	105	94.68
256.5	79.65	105.75	97.19
257.4	84.16	107.29	98.99
258.3	82.09	107.54	99.58
259.2	82.55	107.54	98.05
260.1	82.87	107.66	97.09
261	83.23	108.1	99.25
261.9	85.56	110.54	97.44
262.8	83.28	111.92	99.32
263.7	84.21	111.42	100.06
264.6	84.23	112.01	101.23
265.5	85.36	111.67	100.87
266.4	84.46	112.2	100.22
267.3	85.59	112.38	101.79
268.2	86.05	113.12	103.61
269.1	85.39	113.89	103.7
270	86.43	113.43	103.72
270.9	84.56	114	104.5
271.8	86.05	116.05	104.01
272.7	88.72	115.6	103.8
273.6	89.24	115.01	107.3
274.5	89.15	116.16	104.84
275.4	86.32	117.19	103.54
276.3	88.32	116.93	103.78
277.2	87.12	116.9	106.66
278.1	87.61	118.06	106.52
279	88.64	117.81	105.85
279.9	88.99	118.53	107.47
280.8	88.58	120.56	106.92
281.7	89.34	119.49	107.1
282.6	90	118.07	106.42
283.5	91.68	119.99	106.28
284.4	90.84	121.78	108.16
285.3	90.29	121.52	107.3
286.2	91.22	121.38	108
287.1	89.48	121.76	107.17
288	90.69	121.99	108.81
288.9	91.05	122.52	109.42
289.8	89.52	124.45	109.29
290.7	90.64	123.63	107.49
291.6	90.77	122.6	110.08
292.5	89.99	126.04	108.97
293.4	90.57	123.34	111.04
294.3	91.29	122.74	108.93
295.2	91.53	124.79	110.24
296.1	92.03	123.66	110.36
297	91.85	125.57	110.78
297.9	92.78	125.36	110.78
298.8	92.26	123.81	110.9
299.7	93.21	124.32	110.68
300.6	92.71	124.47	111.24
301.5	93.2	126.74	111.39
302.4	92.63	125.56	111.52
303.3	91.85	127.93	112.47
304.2	93.58	124.35	111.97
305.1	92.91	127.03	112.45
306	93.38	127.22	112.4
306.9	93.43	127.41	112.7
307.8	93.21	126.62	111.58
308.7	94.8	125.7	112.33
309.6	93.75	127.28	112.54
310.5	94.98	127.33	113.34
311.4	95.51	129.14	112.83
312.3	92.88	128.37	112.89
313.2	93.98	128.39	113.92
314.1	94.63	128.02	114.55
315	95.05	129.31	111.92
315.9	95.13	130.1	112.46
316.8	94.55	131.24	113.01
317.7	92.42	129.86	116.44
318.6	94.89	129.4	115.32
319.5	94.45	129.84	114.94
320.4	93.55	129.17	114.4
321.3	93.5	129.38	114.52
322.2	96.61	131.08	114.96
323.1	95.16	130.27	115.59
324	93.61	130.13	117.02
324.9	95.54	131.33	115.52
325.8	93.68	131.47	113.59
326.7	93.61	130.18	113.98
327.6	94.77	130.64	113
328.5	95.17	131.5	116.71
329.4	93.44	132.54	115.53
330.3	94.19	132	115.16
331.2	94.95	132.09	117.95
332.1	95.19	132.27	117.38
333	96.07	130.08	115.06
333.9	95.53	132.29	116.96
334.8	94.12	132.65	115.73
335.7	94.27	132.14	115.43
336.6	94.07	133	117.68
337.5	96.2	131.92	117.22
338.4	93.93	131.77	117.08
339.3	95.75	131.63	117.96
340.2	95.99	130.87	116.89
341.1	96.02	133.1	116.09
342	95.02	133.34	118.5
342.9	94.82	131.75	117.56
343.8	93.39	133.53	119.12
344.7	94.08	132.93	117.84
345.6	97.97	132.59	119.35
346.5	96.1	133.15	117.48
347.4	95.16	133.82	117.32
348.3	95.45	132.89	117.54
349.2	95.71	134.13	119.64
350.1	94.53	132.88	116.48
351	96.56	133.62	117.36
351.9	96.21	136.62	118.32
352.8	95.88	133.64	117.35
353.7	95.48	133.7	117.9
354.6	95.06	133.94	119.03
355.5	96.11	133.23	117.58
356.4	94.19	134.14	118.98
357.3	95.91	134.11	119.1
358.2	96.3	136.51	117.31
359.1	95.79	133.7	117.89
360	96.31	135.03	117.13
360.9	94.52	134.03	119.37
361.8	95.03	134.73	118.53
362.7	94.89	135.29	117.43
363.6	96.21	135.48	116.67
364.5	96	136.47	118.42
365.4	95.68	133.67	117.7
366.3	96.08	134.51	120.16
367.2	97.15	134.88	120.04
368.1	95.07	134.97	120.33
369	96.02	135.49	119.39
369.9	95.86	134.04	119.47
370.8	96.15	135.92	117.67
371.7	94.93	135.49	120.07
372.6	95.11	135.51	120.12
373.5	94.71	134.86	119.02
374.4	96.63	134.73	119.95
375.3	96.05	134.36	117.51
376.2	94.44	136.59	119.06
377.1	97.62	135.55	119.4
378	96.13	135.54	119.7
378.9	96.87	135.62	121.77
379.8	96.79	135.48	119.28
380.7	95.84	135.86	120.3
381.6	96.64	135.74	120.33
382.5	97.13	134.53	119.14
383.4	96.21	135.56	120.12
384.3	95.89	136.77	120.23
385.2	96.15	137.39	118.11
386.1	95.64	136.37	120.76
387	97.3	136.67	119.65
387.9	96.78	137.4	120.84
388.8	95.45	136.73	119.18
389.7	97.98	137.25	119.21
390.6	95.58	137.18	119.8
391.5	95.77	136.65	121.1
392.4	98	137.44	120.03
393.3	97.06	137.37	121.11
394.2	96.59	136.92	122.19
395.1	96.68	137.26	121.41
396	97.81	136.96	120.9
396.9	97.38	135.07	121.34
397.8	99.01	136.53	120.02
398.7	97.52	137.48	120.42
399.6	95.93	136.82	120.48
400.5	97.49	136.27	121.36
401.4	95.66	136.91	117.87
402.3	97.27	139.1	118.99
403.2	97.03	136.39	119.91
	97.04	136.87	123.42
405	95.35	136.27	120.85
405.9	95.76	138.22	121.34
406.8	98.35	136.57	122.7
407.7	97.36	137.18	121.71
408.6	96.31	137.21	119.12
409.5	95.22	135.52	119.95
410.4	96.84	137.93	120.1
411.3	96.86	136.82	121.68
412.2	97.2	137.72	119.99
413.1	98.07	137.2	120.02
414	96.21	137.57	120.65
414.9	96.13	138.21	121.57
415.8	96.3	134.27	119.56
416.7	94.23	138.3	120.3
417.6	97.37	137.55	121.07
418.5	96.47	137.78	121.21
419.4	97.76	136.69	121.63
420.3	96.55	137.58	121.81
421.2	95.28	138.33	120.73
422.1	95.83	137.19	120.39
423	96.7	138.96	120.49
423.9	95.47	137.33	122.96
424.8	97.8	139.77	122.83
425.7	97.69	137.4	122.28
426.6	95.69	138.33	123.04
427.5	97.07	137.33	122.85
428.4	98.06	137.28	121.77
429.3	97.19	138.89	121.31
430.2	95.72	136.68	120.79
431.1	99.7	137.66	121.36
432	96.44	138.04	123.84
432.9	97.16	138.28	122.66
433.8	97.13	136.69	121.78
434.7	96.53	136.48	122.09
435.6	96.47	137.62	121.41
436.5	97.71	139.07	120.3
437.4	95.83	137.12	123.16
438.3	96.54	138.77	122.48
439.2	99.35	137.99	122.69
440.1	96.77	138.88	122.43
441	96.75	136.29	121.41
441.9	97.35	136.83	121.38
442.8	96.75	138.36	120.76
443.7	96.86	136.56	122.83
444.6	98	137.28	122.78
445.5	97.1	137.48	122.63
446.4	97.56	138.8	122.11
447.3	96.41	138.88	124.9
448.2	96.31	139.43	122.66
449.1	97.71	138.21	123.61
450	96.53	138.41	121.18
450.9	95.93	140.68	121.01
451.8	95.71	137.99	124.64
452.7	96.04	138.06	121.5
453.6	95.62	137.79	123.03
454.5	96.87	138.52	121.53
455.4	95.29	137.48	123.19
456.3	97.88	138.05	121.63
457.2	95.86	137.33	122.33
458.1	96.22	138	122.51
459	97.18	139.04	122.27
459.9	97.05	140.54	123.61
460.8	97.84	137.95	122.64
461.7	96.52	137.87	123.42
462.6	97.64	137.42	121.52
463.5	97.08	140.29	120.98
464.4	97	140.38	121.68
465.3	96.54	138.3	122.16
466.2	95.62	140.76	121.72
467.1	96.07	137.75	122.55
468	97.97	140.49	122.29
468.9	94.15	138.08	123.83
469.8	97.03	139.35	123.24
470.7	96.92	138.08	122.71
471.6	96.81	138.74	122.69
472.5	97.65	137.52	121.36
473.4	97.02	138.64	123.09
474.3	96.76	139.46	123.99
475.2	97.14	138.92	122.24
476.1	96.92	141.17	121.09
477	96.19	138.1	122.05
477.9	97.12	139.62	124.26
478.8	95.8	138.27	122.67
479.7	97.63	139.78	124.05
480.6	96.09	139.86	123.69
481.5	97.31	139.81	122.97
482.4	97.19	139.18	121.37
483.3	95.1	139.13	121.99
484.2	94.63	139.02	123.26
485.1	95.66	138.5	123.27
486	95.35	139.51	123.11
486.9	95.66	138.18	122.25
487.8	97.79	139.07	123.76
488.7	95.1	139.1	122.31
489.6	94.7	138.25	121.23
490.5	96.76	138.18	121.33
491.4	96.93	138.84	122.42
492.3	97.01	139.04	121.88
493.2	96.3	138.01	123.09
494.1	96.18	139.63	122.81
495	96.33	139.87	122.21
495.9	94.65	141.66	122.35
496.8	96.25	138.18	123.95
497.7	96.62	138.2	123.65
498.6	96.59	137.84	123.99
499.5	95.29	138.62	123.05
500.4	93.86	140.36	122.36
501.3	96.72	137.77	124.72
502.2	96.31	138.86	123.43
503.1	96.02	136.49	123.57
504	93.93	138.82	121.99
504.9	94.71	138.28	123.8
505.8	94.46	137.35	121.19
506.7	95.41	139.98	121.29
507.6	95.37	138.5	123.41
508.5	96.07	139.91	122.68
509.4	95.58	137.56	124.28
510.3	96.56	138.95	123.36
511.2	93.54	138.01	123.91
512.1	94.75	138.35	122.14
513	94.73	137.36	123.31
513.9	94.21	140.43	122.1
514.8	94.84	138.28	123.09
515.7	95.94	140.16	123.34
516.6	95.15	138.37	123.9
517.5	95.98	139.8	121.33
518.4	96.9	139.79	123.24
519.3	95.67	139.45	121.35
520.2	95.04	137.91	120.65
521.1	96.39	139.48	122.09
522	95.11	136.69	120.46
522.9	95.14	139.19	122.46
523.8	96.43	139.72	121.35
524.7	95.26	138.67	122.67
525.6	94.65	138.52	121.32
526.5	94.2	139.26	123.87
527.4	94.38	140.53	121.26
528.3	96.05	137.66	123.2
529.2	93.96	140.52	121.86
530.1	96.61	138.08	124.02
531	95.25	138.4	122.61
531.9	94.26	138.63	121.04
532.8	94.5	139.16	122.06
533.7	95.32	138.89	124.77
534.6	93.87	137.91	121.59
535.5	94.29	137.72	120.99
536.4	96.03	140.16	122.13
537.3	93.3	137.64	121.04
538.2	93.64	140.17	122.32
539.1	96.1	138.15	122.37
540	94.61	137.89	120.97
540.9	97.8	139.99	122.67
541.8	95.27	139.9	123.27
542.7	96.03	139	121.57
543.6	94.93	138.29	121.97
544.5	94.49	137.94	123.07
545.4	93.46	137.86	122.18
546.3	95.62	141	121.14
547.2	94.93	138.68	122.82
548.1	93.46	138.14	122.5
549	93.92	139.29	122.66
549.9	95.07	139.03	121.22
550.8	93.33	138.77	120.68
551.7	93.31	138.62	122.63
552.6	95.47	138.37	122.4
553.5	94.84	138.09	121.89
554.4	93.56	137.86	122.53
555.3	94.33	138.48	121.08
556.2	93.03	138.22	123.28
557.1	95.14	138.1	121.37
558	95.82	137.53	121.7
558.9	93.83	139.71	124.89
559.8	96.55	137.66	123.09
560.7	93.19	139.06	122.97
561.6	93.98	138.64	120.59
562.5	93.74	139.42	122.83
563.4	92.81	140.06	122.58
564.3	94.31	139.55	123.09
565.2	93.39	139.32	121.44
566.1	94.59	139.17	120.83
567	93.51	138.16	120.34
567.9	93.15	137.74	122.02
568.8	94.68	139.48	122.01
569.7	94.15	139.94	121.37
570.6	93.75	139.55	121.87
571.5	95.73	140.75	122.72
572.4	95.8	138.18	123.02
573.3	94.07	139.08	122.93
574.2	93.44	138.41	121.25
575.1	93.78	137.32	123.49
576	93.29	139.5	121.24
576.9	95.15	139.24	123.1
577.8	91.88	140.43	121.51
578.7	95.31	139.56	122.6
579.6	92.4	139.22	121.66
580.5	94.76	138.99	123.52
581.4	92.29	141.44	121.02
582.3	94.58	138.9	121.81
583.2	92.92	139.79	123.26
584.1	94.69	139.02	122.87
585	95.58	139.1	122.34
585.9	94.14	138.55	121.66
586.8	94.14	139.59	123.99
587.7	95.03	139.56	121.38
588.6	94.16	139.16	123.21
589.5	94.36	139.6	121.92
590.4	92.6	140.27	122.24
591.3	93.66	140.44	122.09
592.2	94.16	139.81	122.84
593.1	94.17	140.33	122.15
594	93.04	139.48	121.5
594.9	95.02	139.95	121.47
595.8	93.61	139.85	120.41
596.7	94.87	139.18	122.07
597.6	93.17	139.36	123.64
598.5	94.61	141.45	122.97
599.4	94.98	140.86	121.76
600.3	94.39	141.67	120.59
601.2	93.43	139.23	122.49
602.1	91.49	138.22	122.15
603	94.78	139.4	121.31
603.9	94.42	138.26	121.79
604.8	93.45	139.22	121.73
605.7	95.42	138.13	122.75
606.6	93.01	139.75	119.15
607.5	93.72	139.22	121.23
608.4	92.96	140.38	123.16
609.3	92.66	138.63	120.89
610.2	92.37	138.75	122.87
611.1	92.96	139.66	120.81
612	91.54	139.35	119.63
612.9	92.53	141.19	122.07
613.8	92.38	140.65	121.34
614.7	93.31	139.88	123.81
615.6	91.13	140.11	121.8
616.5	93.55	138.9	120.62
617.4	94.68	138.62	119.58
618.3	90.96	138.96	120.36
619.2	94.31	139.47	119.3
620.1	84.1	137.05	111.46
621	78.57	129.56	109.3
621.9	78.59	129.67	106.99
622.8	74.43	126.68	105.33
623.7	74.5	127.19	104.65
624.6	71.65	125.56	104.87
625.5	72.12	125.45	103.96
626.4	69.05	123.31	104.66
627.3	70.61	123.59	101.63
628.2	69.16	122.62	100.95
629.1	66.45	123	100.52
630	64.26	122.02	100.01
630.9	67.15	120.87	101.87
631.8	65.48	120.45	100.2
632.7	63.09	119.32	100.48
633.6	63.76	120.38	98.08
634.5	61.57	118.25	99.73
635.4	62.15	119.26	96.31
636.3	60.29	117.59	96.77
637.2	62.01	117.29	96.46
638.1	57.42	117.02	95.58
639	58.13	116.17	98.58
639.9	58.65	118.51	96.23
640.8	58.79	117.02	95.31
641.7	56.81	116.25	94.63
642.6	58.05	114.77	92.03
643.5	56.4	113.37	96.78
644.4	56.02	115.57	92.92
645.3	55.65	114.99	93.55
646.2	54.62	113.18	94.08
647.1	54.86	113.52	93.85
648	55.87	114.07	91.88
648.9	55	114.33	93.64
649.8	52.62	111.95	93.57
650.7	52.3	112.66	90.81
651.6	52.38	110.29	89.68
652.5	51.94	111.57	90.35
653.4	51.6	111.59	90.13
654.3	50.76	111.66	90.32
655.2	50.63	112.76	89.75
656.1	50.43	110.33	91.15
657	51.28	110.33	88.22
657.9	48.7	111.48	87.63
658.8	46.72	110.38	89.98
659.7	49.76	109.99	88.52
660.6	49.63	109.1	89.27
661.5	48.88	110.39	88.14
662.4	49.49	109.18	88.14
663.3	48.5	110.53	87.33
664.2	46.66	109.16	87.83
665.1	48.02	108.62	86.38
666	47.16	108.93	85.7
666.9	46.32	109.41	86.58
667.8	46.3	107.94	86.28
668.7	48.1	107.46	86.31
669.6	46.49	104.72	86.61
670.5	46.83	106.23	86.53
671.4	45.84	108.08	84.56
672.3	44.97	106.42	86.12
673.2	44.03	107.16	86.45
674.1	44.82	105.1	83.62
675	44.36	105.52	82.42
675.9	43.19	105.91	84.59
676.8	45.44	105.2	84.54
677.7	42.38	107.23	84.9
678.6	44.84	105.92	83.14
679.5	43.41	105.22	84.97
680.4	43.91	103.94	83.29
681.3	42.79	102.9	83.1
682.2	40.9	104.31	83.47
683.1	41.34	102.21	83.11
684	41.3	103.64	81.24
684.9	42.07	104.54	81.79
685.8	42.44	103.23	81.84
686.7	40.84	103.34	81.59
687.6	41.46	101.7	83.49
688.5	41.48	103.46	80.41
689.4	39.25	101.82	81.11
690.3	42.84	102.03	83.55
691.2	39.72	102.32	78.81
692.1	39.87	102.22	79.83
693	39.2	101.76	79.56
693.9	38.37	99.66	80.94
694.8	39.31	102.52	82.12
695.7	38.23	100.14	81.25
696.6	37.79	102.23	80.58
697.5	39.2	100.86	78.49
698.4	38.66	100.96	77.17
699.3	38.23	101.18	78.81
700.2	39.66	101.04	79.18
701.1	37.52	100.29	78.51
702	38.22	101.71	77.58
702.9	37.76	100.59	78.94
703.8	37.02	99.94	78.55
704.7	35.39	99.43	78.12
705.6	37.03	100.41	76.42
706.5	37.51	99.68	77.85
707.4	39.97	99.86	76.36
708.3	37.31	98.37	76.43
709.2	37.08	97.72	77.09
710.1	37.85	99.44	77.3
711	37.17	98.75	77.1
711.9	36.88	97.56	75.99
712.8	37.23	96.8	75.37
713.7	37.06	97.13	76.4
714.6	35.78	98	75.85
715.5	34.92	96.72	75.33
716.4	37.66	98.02	76.48
717.3	35.29	99.12	76.37
718.2	34.62	96.99	73.94
719.1	35.52	97.44	75.49
720	35.85	96.16	75.9
720.9	36.06	96.9	74.27
721.8	35.25	96.77	74.55
722.7	36.9	97.15	72.67
723.6	35.36	94.88	74.84
724.5	34.46	97.41	73.83
725.4	35.56	96.57	73.29
726.3	33.02	96.8	74.39
727.2	34.12	96.37	72.84
728.1	32.23	95.83	74.69
729	36.8	96.74	73.73
729.9	32.66	95.35	74.33
730.8	34.04	94.3	74.21
731.7	34.08	94.98	72.69
732.6	34.58	93.75	73.79
733.5	33.14	94.15	72.68
734.4	34.78	94.53	72.93
735.3	31.82	94.71	70.19
736.2	32.77	96.51	73.99
737.1	32.36	94.33	72.21
738	30.62	95.19	72.72
738.9	33.4	94.22	74.33
739.8	32.96	93.78	71.95
740.7	32.07	94.92	72.83
741.6	31.94	93.18	71.75
742.5	30.95	91.66	73.11
743.4	32.35	95.99	71.91
744.3	32.25	93.91	73.28
745.2	32.07	92.06	70.66
746.1	32.82	92.79	72.07
747	33.37	94.17	72.26
747.9	31.47	91.09	73.26
748.8	32.09	94.39	72.07
749.7	29.86	92.42	72.77
750.6	31.97	92.42	69.34
751.5	30.99	92.04	71.82
752.4	31.1	92.27	71.92
753.3	30.97	92.54	71.18
754.2	33.43	93.02	72.54
755.1	30.97	93.11	68.8
756	31.06	92.97	71.89
756.9	29.5	92.51	70.23
757.8	28.72	91.9	70.33
758.7	29.49	91	70.4
759.6	31.31	90.11	69.56
760.5	29.87	91.77	69.4
761.4	30.38	91.14	71.09
762.3	31.42	89.64	68.37
763.2	31.97	90.84	70.7
764.1	29.54	87.79	67.92
765	29.38	90.26	69.05
765.9	29.48	92.76	69.42
766.8	28.32	91.26	68.67
767.7	29.77	91.69	67.9
768.6	29.08	89.55	68.59
769.5	30.2	90.93	70.16
770.4	31.46	91.15	67.9
771.3	28.8	88.28	68.82
772.2	28.54	90.19	68.04
773.1	29.8	90.23	67.36
774	28.33	89.68	67.83
774.9	30.16	89.14	67.43
775.8	27.88	88.78	69.23
776.7	27.69	90.98	65.85
777.6	30.38	90.38	68.96
778.5	31.06	87.56	66.95
779.4	29.77	90.36	67.35
780.3	28.24	90.68	65.96
781.2	29.19	91.37	67.56
782.1	27.98	87.68	67.55
783	28.75	87.63	65.39
783.9	28.18	87.74	66.78
784.8	27.06	88.3	67.92
785.7	27.54	89.47	65.23
786.6	29.73	87.42	66.28
787.5	26.74	88.82	65.59
788.4	29.83	88.31	65.92
789.3	25.67	87.8	65.68
790.2	26.85	88.85	66.98
791.1	28.75	86.04	66.05
792	27.23	88.3	67.11
792.9	26.76	87.48	64.48
793.8	25.99	86.92	66.15
794.7	27.21	88.89	64.54
795.6	27.45	86.35	65.3
796.5	27.18	86.16	65.61
797.4	25.22	87.87	65.05
798.3	26.33	88.14	68.22
799.2	26.42	86.53	64.5
800.1	28.49	84.94	66.14
801	27.14	87.06	65.47
801.9	26.53	88.14	64.68
802.8	26.28	89.43	63.22
803.7	26.04	88.15	64.22
804.6	28.09	85.08	65.18
805.5	26.21	85.24	62.72
806.4	25.59	88.81	65.18
807.3	26.91	87.71	63.1
808.2	25.55	86.43	65.96
809.1	26.64	86.24	62.66
810	24.96	84.89	65.37
810.9	27.19	86.83	64.96
811.8	26.96	86.46	64.43
812.7	25.64	84.4	64.36
813.6	24.91	86.22	64.64
814.5	27.68	85.8	65.1
815.4	25.77	84.27	63.16
816.3	26.05	85.96	63.71
817.2	25.71	86	61.8
818.1	25.73	85.18	63.28
819	26.12	85.07	63.44
819.9	24.72	83.42	63.3
820.8	25.2	86.22	63.47
821.7	25.85	84.71	62.91
822.6	27.35	86.12	62.26
823.5	25.67	84.39	63.2
824.4	26.14	85.2	61.84
825.3	25.29	85.4	60.98
826.2	24.11	84.46	64.18
827.1	23.49	84.88	61.85
828	25.31	84.91	63.59
828.9	26.65	83.14	63.84
829.8	26.15	84.05	62.53
830.7	23.58	84.42	62.54
831.6	25.52	84.97	62.23
832.5	26.65	84.55	61.11
833.4	25.96	85.54	60
834.3	26.29	84.3	62.24
835.2	25.31	83.26	62.2
836.1	24.41	84.21	60.71
837	26.07	82.41	61.42
837.9	25.42	84.37	59.93
838.8	25.16	84.88	60.97
839.7	26.32	82.26	59.92
840.6	25.19	83.86	61.6
841.5	23.73	84.44	60.62
842.4	23.38	85.08	64.25
843.3	24.63	82.92	63.37
844.2	22.7	82.39	63.74
845.1	23.48	84.02	60.98
846	25.21	83.59	61.7
846.9	23.29	82.39	60.28
847.8	22.76	83.19	61.85
848.7	25.14	80.57	61.1
849.6	26.11	84.77	60.28
850.5	24.62	81.8	59.98
851.4	23.49	81.67	61.26
852.3	24.6	83.25	60.97
853.2	23	83.52	60.9
854.1	23.42	82.55	59.64
855	23.31	81.75	61.12
855.9	23.1	83.13	61.61
856.8	22.43	82.11	58.42
857.7	24.28	81.43	59
858.6	24.95	81.7	61.63
859.5	22.41	80.58	58.83
860.4	24.55	83.58	59.27
861.3	22.41	80.41	59.17
862.2	23.2	81.24	60.24
863.1	22.65	81.14	58.85
864	21.88	81.49	58.99
864.9	23.58	82	59.36
865.8	23.19	81.64	58.41
866.7	22.73	80.38	56.92
867.6	21.19	80.7	60.66
868.5	21.67	79.76	59.52
869.4	22.33	81.11	59.61
870.3	22.01	81.89	58.27
871.2	23.46	80.32	58.37
872.1	22.82	80.99	60.01
873	21.16	81.36	59.48
873.9	22.42	80.76	58.86
874.8	21.49	81.61	59.67
875.7	22.41	80.9	58.56
876.6	21.9	79.73	57.98
877.5	22.88	79.47	58.94
878.4	22.41	80.15	59.47
879.3	22.42	80.04	59.75
880.2	23.45	80	56.98
881.1	20.74	82.38	58.32
882	22.31	79.42	57.85
882.9	23.13	79.45	60.34
883.8	22	81.67	59.14
884.7	23.33	80.17	57.72
885.6	21.09	79.3	57.66
886.5	21.48	78.34	58.08
887.4	20.2	80.97	58.59
888.3	21.65	79.07	57.87
889.2	21.48	78.84	57.61
890.1	23.3	80.25	59.34
891	23.11	79.78	57.73
891.9	22.69	78.82	56.81
892.8	20.66	79.4	57.57
893.7	22.71	80.7	58.25
894.6	22.26	78.1	56.73
895.5	20.94	79.68	56.03
896.4	21.86	78.26	55.36
897.3	20.53	80.33	56.48
898.2	22.19	79.26	54.22
899.1	22.32	77.81	55.12
900	22.75	79.05	56.06
900.9	20.99	79.52	57.65
901.8	20.85	79.35	57.04
902.7	22.67	79.22	56.94
903.6	21.28	80.16	58.46
904.5	23.43	78.38	56.74
905.4	21.43	79.01	55.32
906.3	20.66	81.3	54.91
907.2	21.78	79.47	57.09
908.1	19.32	77.97	58.45
909	21.28	78.51	57.81
909.9	21.55	79.52	57.23
910.8	20.92	78.67	57.76
911.7	18.45	76.51	56.6
912.6	20.97	77.77	55.31
913.5	20.2	77.38	57.32
914.4	20.25	77.61	56.15
915.3	21.02	77.69	56.4
916.2	19.86	77.42	56.94
917.1	20.85	77.84	56.16
918	20.58	77.88	55.64
918.9	19.94	76.97	58.19
919.8	20.37	79.55	55.15
920.7	21.5	77.46	55.61
921.6	19.49	77.64	57.98
922.5	19.69	77.01	55.06
923.4	20.22	78.23	54.91
924.3	20.59	77.73	56.6
925.2	19.46	78.05	56.15
926.1	21.38	78.54	55.04
927	21.16	76.35	55.17
927.9	18.65	77.42	57.1
928.8	20	75.8	55.97
929.7	20.08	76.01	53.01
930.6	21.56	77.07	54.62
931.5	19.49	75.88	54.38
932.4	22.61	76.76	55.36
933.3	20.85	77.27	54.56
934.2	19.41	76.97	54.5
935.1	17.55	75.28	55.27
936	21.55	77.24	54.83
936.9	20.66	77.11	55.65
937.8	20.96	75.37	55.12
938.7	19.89	78.05	54.63
939.6	18.56	76.48	55.78
940.5	19.62	75.99	55.94
941.4	19.13	77.77	54.67
942.3	19.39	76.83	54.42
943.2	21.49	76.43	55.98
944.1	18.79	73.57	54.4
945	19.55	77	54.51
945.9	19.38	76.32	56.46
946.8	19.53	75.74	54.89
947.7	20.55	76.62	55.29
948.6	20.51	73.56	54.38
949.5	19.07	74.81	56.27
950.4	20.01	75.37	55.52
951.3	18.9	74.4	54.6
952.2	19.48	76.62	54.24
953.1	19.57	75.45	53.04
954	19.28	75.94	54.15
954.9	19.6	75.33	54.61
955.8	19.02	75.05	53.34
956.7	18.79	76.77	54.64
957.6	18.74	76.45	53.18
958.5	18.44	74.84	53.26
959.4	18.53	75.46	54.16
960.3	16.34	75.89	53.25
961.2	19.26	75.84	54.07
962.1	19.58	74.66	52.41
963	19.82	74.42	53.84
963.9	17.73	75.05	53.85
964.8	20.74	73.9	54.78
965.7	17.78	75.78	51.27
966.6	17.92	74.77	54.38
967.5	19.58	76.1	54.36
968.4	17.78	76.43	53.19
969.3	19.87	75.63	54.2
970.2	19.58	74.15	54.02
971.1	18.28	74.18	54.05
972	16.91	74.68	52.38
972.9	18.78	75.17	52.53
973.8	16.79	75.24	53.22
974.7	18.53	73.78	52.73
975.6	18.62	74.21	52.08
976.5	17.61	75.16	51.59
977.4	17.95	73.11	52.6
978.3	18.62	74.63	53.98
979.2	16.67	75.14	52.48
980.1	18.01	71.91	53.99
981	17.67	73.42	52.45
981.9	17.71	72.59	52.43
982.8	17.78	74.6	52.39
983.7	17.3	73.72	53.07
984.6	18.65	72.88	52.05
985.5	17.79	76.23	51.38
986.4	16.7	75.21	51.19
987.3	18.15	74.33	54.09
988.2	18.74	74.03	50.55
989.1	18.14	73.96	53.41
990	17.57	75.03	52.13
990.9	16.91	72.48	51.69
991.8	17.32	72.78	49.7
992.7	17.38	74.14	51.37
993.6	17.15	73.33	53.12
994.5	16.74	74.04	52.47
995.4	17.56	74.89	51.6
996.3	19.81	72.82	53.47
997.2	17.15	74.36	50.1
998.1	18.93	73.11	50.46
999	16.17	72.69	52.16
999.9	17.67	73.33	50.74
1000.8	17.91	75.08	50.76
1001.7	17.31	72.43	52.04
1002.6	16.69	75.09	50.88
1003.5	19.4	73.2	51.18
1004.4	16.85	72.78	52.52
1005.3	18.66	71.31	52
1006.2	18.05	73.22	50.65
1007.1	17.29	72.83	51.83
1008	17.66	72.46	50.22
1008.9	19.34	72.47	52.79
1009.8	18.1	71.41	51.29
1010.7	16.36	72.46	50.14
1011.6	17.88	72.27	52.08
1012.5	16.58	72.28	50.43
1013.4	17.54	70.97	52.55
1014.3	17.51	72.27	49.61
1015.2	18.44	71.62	51.15
1016.1	15.16	73.63	51.05
1017	15.89	72.98	51.99
1017.9	16.8	71.49	50.22
1018.8	19.14	73.16	51.6
1019.7	17.53	73.29	50.57
1020.6	16.86	71.04	49.61
1021.5	16.67	72.04	51.53
1022.4	18.51	72.01	51.29
1023.3	19.12	72.02	51.56
1024.2	18.7	70.35	49.53
1025.1	17.54	71.53	50.81
1026	17.98	71.08	49.77
1026.9	17.39	72.48	46.62
1027.8	16.43	72.84	51.11
1028.7	17.9	70.82	49.49
1029.6	16.91	71.81	50.75
1030.5	16.28	70.88	51.05
1031.4	18.63	70.9	51.45
1032.3	16.31	69.58	48.41
1033.2	15.21	70.48	49.24
1034.1	16.39	72.19	49.32
1035	17.56	69.97	49.81
1035.9	16.04	72.42	49.09
1036.8	16.18	70.76	49.96
1037.7	17.38	70.85	50.84
1038.6	16.73	71.93	48.71
1039.5	16.21	69.7	50.31
1040.4	18.36	70.89	50.23
1041.3	17.68	69.96	50.05
1042.2	18.15	72.77	50.34
1043.1	16.68	70.57	48.93
1044	15.81	70.18	48.19
1044.9	18.02	69.33	51.08
1045.8	16.73	71.9	49.23
1046.7	17.36	70.58	49.41
1047.6	16.97	70.6	49.91
1048.5	15.37	71.51	49.29
1049.4	16.96	72.83	50.06
1050.3	16.1	71.09	49.35
1051.2	15.11	70.95	50.28
1052.1	15.92	71.59	50.34
1053	16.06	71.19	47.78
1053.9	15.91	70.16	48.04
1054.8	15.37	70.59	48.49
1055.7	14.75	72	50.7
1056.6	17.05	71.51	49.45
1057.5	15.66	70.52	49.82
1058.4	14.37	70.55	49.61
1059.3	16.59	69.91	49.01
1060.2	15.66	71.06	50.69
1061.1	14.58	68.94	48.96
1062	16.29	71.2	48.71
1062.9	16.05	70.74	49.69
1063.8	15.58	70.23	49.96
1064.7	16.77	70.24	49.84
1065.6	17.76	71.61	48.11
1066.5	15.75	70.05	49.87
1067.4	16.89	69.48	49.22
1068.3	14.3	71.13	48.88
1069.2	16.66	67.99	48.34
1070.1	14.95	69.16	48.92
1071	15.88	70.55	49.82
1071.9	17.34	71	48.58
1072.8	15.27	68.63	48.77
	16.48	69.46	47.89
	16.69	70.17	49.27
	15.15	69.58	47.98
	16.08	68.86	48.57
	16.03	70.33	50.67
	17.16	70.14	46
	15.43	68.27	48.22
	16.8	68.11	47.78
	14.35	70.35	48.88
	15.13	69.69	45.93
	14.88	68.79	48.32
	17.5	69.08	48.74
	16.61	69.34	49.2
	14.7	67.6	47.72
	15.46	69.4	46.12
	14.75	67.22	46.77
	13.55	70.6	49.35
	15.2	70.58	48.05
	16.67	68.15	47.03
	16.58	68.15	48.48
	13.68	68.88	47.42
	14.6	67.66	47.24
	16.13	68.38	50.19
	16.48	69.3	47.14
	13.15	68.67	48.06
	14.53	69.06	46.09
	15.52	68.24	48.06
	17.66	69.2	46.44
	13.24	68.54	47.55
	15.32	69.41	47.22
	14.63	68.17	46.48
	14.14	70.61	48.17
	14.89	67.23	47.93
	15.92	67.32	47.03
	15.13	69.64	47.59
	15.77	69.88	46.84
	16.5	69.05	46.4
	13.19	69.91	45.97
	16.16	69.05	45.11
	14.96	69.14	46.17
	14.94	68.08	47.2
	15.6	68.49	47.68
	16.55	67.34	46.54
	15.09	67.98	47.5
	15.79	68.37	46.93
	15.44	67.08	47.04
	14.33	66.06	44.22
	13.17	66.32	42.42
	12.3	65.9	41.88
	14.63	64.94	44.11
	13.88	64.92	43.27
	10.75	64.67	42.03
	11.93	62.6	41.79
	10.65	66.72	40.69
	11.61	64.09	40.04
	12.4	64.02	42.25
	11.9	64.56	41.89
	12.62	66.77	42.51
	11.22	65.71	42.8
	11.11	63.72	42.19
	12.26	67.38	42.9
	11.92	65.11	41.25
	13.67	64.25	42.51
	12.59	65.3	45.17
	13.58	66.53	44.31
	13.33	66.11	43.52
	11.14	65.04	41.03
	12.39	64.73	41.97
	12.14	65.96	45.38
	13.23	65.11	43.29
	13.58	66.45	42.58
	10.93	65.91	41.48
	11.9	64.98	44.51
	13.32	66.97	43.57
	13.68	65.37	42.17
	12.96	64.37	43.57
	12.2	66.63	43.04
	12.91	65.33	42.72
	12.55	66.92	43.33
	13.24	63.86	42.19
	13.62	65.4	43.85
	10.79	64.25	43.96
	14.32	64.39	44.05
	13.03	65.24	43.07
	13.01	65.27	42.36
	14.3	66.53	41.31
	13.02	63.85	43.02
	12.89	64.75	43.6
	11.46	66.06	45.53
	14.15	67.03	43.6
	12.01	65.38	42.57
	12.48	66.83	43.31
	12.42	68.59	42.49
	12.98	66.56	42.95
	13.36	64.47	43.61
	12.67	65.5	42.8
	10.83	64.43	43.65
	13.09	62.91	44.27
	12.93	66.66	44.2
	12.98	66.47	43.77
	13.96	63.56	42.66
	13.45	65.63	45.48
	12.8	66.05	43.76
	12.13	67.24	44.26
	12.62	67.15	41.18
	14.2	65.73	44.35
	12.33	66.38	42.87
	13.24	65.85	43.41
	12.93	65.81	42.56
	13.26	64.45	41.44
	12.23	65.09	41.45
	13.02	66.12	42.21
	12.01	65.15	43.3
	14.72	63.86	42.76
	11.59	68.03	44.04
	13.27	65.74	43.05
	13.92	67.5	42.42
	11.84	64.96	41.35
	14.93	65.41	43.46
	13.47	65.98	41.95
	14.1	65.11	42.26
	11.76	65.05	43.29
	13.51	65.03	43.29
	13.93	65.39	42.07
	13.48	66.48	41.93
	12.04	63.47	41.28
	13.43	65.21	42.85
	11.88	63.13	42.61
	13.67	64.04	43.22
	12.33	65.54	42.48
	13.11	64.73	42.9
	13.05	64.91	42.26
	12.4	65.19	41.26
	12.28	64.74	43.49
	12.56	64.14	42.56
	12.12	65.02	41.37
	13	66.33	42.07
	11.48	65.37	40.35
	13.26	65.53	41.92
	15.02	63	41.37
	13.18	64.41	42.98
	12.64	66.3	42.13
	13.78	67.09	42.13
	12.61	65.42	42.41
	13.67	64.77	41.81
	12.97	65.5	41.96
	11.49	64.68	43.29
	12.45	65.35	42.78
	13.61	64.32	42.38
	13.01	65.93	41.75
	13.25	64.37	41.16
	12.52	64.45	42.51
	12.16	64.4	43.42
	13.4	63.96	42.05
	13.53	62.86	41.96
	12.37	63.31	41.56
	11.87	66.11	40.4
	12.69	65.19	41.65
	13.88	62.81	41.98
	13.54	65.19	40.94
	13.66	63.99	41.7
	12.11	66.86	41.48
	14.75	63.44	40.64
	14.22	63.89	42.89
	13.41	64.79	42.14
	12.09	66.44	41.48
	13.07	65.97	41.15
	12.37	65.97	42.83
	12.06	64.52	42.06
	14.07	65.39	42.94
	14.02	63.91	42.23
	10.74	64.64	42.58
	12.68	65.3	44.41
	13.75	63.51	40.4
	11.36	64.5	40.47
	13.76	64.94	42.53
	13.06	63.17	39.41
	11.59	65.41	43.72
	13.59	65.21	37.96
	12.56	65.07	42.06
	15.52	64.12	40.96
	11.28	65.53	41.71
	15.58	64.16	40.03
	14.57	65.73	41.89
	13.93	64.67	41.43
	12.17	64.13	41.98
	13.19	65.01	40.95
	12.24	63.08	42.64
	12.94	63.85	40.99
	13.24	64.01	40.77
	11.59	64.07	40.28
	14.37	63.3	41.78
	10.5	63.52	39.85
	12.83	65.07	40.08
	14.79	63.11	41.81
	13.59	62.96	40.37
	14.86	66.19	40.18
	13.83	66.24	41.6
	13.49	65.25	40.33
	13.32	64	42.95
	12.71	62.37	42.01
	10.84	64.59	38.24
	13.8	64.51	41.73
	14.1	64.07	40.82
	13.33	64.22	39.53
	14.15	65.11	40.66
	12.13	63.56	41.41
	15.15	64.45	40.76
	10.81	65.66	42.37
	13.64	64.56	41.74
	12.8	63.22	41.48
	11.22	64.1	41.53
	12.85	63.69	39.52
	13.51	66.14	41.02
	14.09	64.18	40.11
	12.44	63.98	40.79
	14.92	64.93	39.88
	13.31	63.9	42.63
	12.42	64.16	41.72
	12.9	63.57	40.52
	13.74	64.44	40.04
	12.25	63.12	40.64
	14.03	62.92	40.68
	12.18	63.81	39.93
	12.61	63.52	42.31
	14.46	64.13	41.42
	13.01	62.66	41.82
	14.58	65.4	40.28
	14.76	64.22	40.84
	15.23	64.37	39.8
	11.65	63.38	37.95
	14.63	62.09	41.33
	13.26	62.95	40.94
	14.87	62.88	39.61
	13.71	63.67	40.24
	10.28	63.24	41.41

## Sheet: B
SPR data for a3b1 integrin binding
Time	4.22	4.24	5.6
	4.22	4.24	5.6
-281.7		-2.33
-280.8		-2.02
-279.9	-3.27	-1.46	-0.56
-279	-2.27	-1.22	-0.45
-278.1	-2.42	-1	-0.25
-277.2	-2.33	-2.67	-2.49
-276.3	-0.99	-2.99	-0.34
-275.4	-2.04	-2.15	-2.27
-274.5	-1.92	-3.81	-1.96
-273.6	-1.5	-2.59	-1.55
-272.7	-3.62	-3.6	-3.93
-271.8	-4.11	-4.44	-3.45
-270.9	-4.43	-5.4	-4.23
-270	-5.99	-3.68	-0.88
-269.1	-4.87	-4.72	-4.32
-268.2	-4.93	-4.11	-1.69
-267.3	-4.51	-4.12	-3.55
-266.4	-3.95	-3.62	-2.92
-265.5	-2.28	-5.7	-3.44
-264.6	-4.68	-4.67	-4.35
-263.7	-3.68	-1.96	-2.05
-262.8	-3.94	-2.87	-2.84
-261.9	-4.24	-1.4	-2.71
-261	-3.24	-1.8	0.05
-260.1	-2.77	-2.72	-1.19
-259.2	-4.11	-1.99	-1.3
-258.3	-3.79	-4.39	-1.05
-257.4	-5.5	-3.75	-3.49
-256.5	-3.54	-2.59	-0.26
-255.6	-3.51	-3.92	-1.02
-254.7	-3.84	-3.5	-2.58
-253.8	-2.58	-2.03	-1.24
-252.9	-3.32	-1.76	-3.72
-252	-3.08	-1.92	-2.3
-251.1	-2.43	-2.27	-0.36
-250.2	-1.26	-1.35	-2.79
-249.3	-1.12	-1.09	-0.36
-248.4	-3.09	-1.81	0.14
-247.5	-2.23	-1.94	-1.02
-246.6	-2.29	-1.95	-0.41
-245.7	-2.58	-3.52	-1.71
-244.8	-3.27	-0.38	-2.67
-243.9	-3.31	-1.58	-2.47
-243	-3.67	-1.1	-1.56
-242.1	-1.75	-2.89	-3.03
-241.2	-1.42	-2.82	-1.24
-240.3	-2.29	-2.05	-0.62
-239.4	-1.83	-3.05	-2.1
-238.5	-3.55	-1.43	-2.15
-237.6	-2.9	-1.14	-1.76
-236.7	-4.26	-2.47	-2.42
-235.8	-2.61	-1.56	-2.23
-234.9	-2.75	-0.9	-1.63
-234	-1.1	-0.83	-2.26
-233.1	-0.65	-1.4	-3.42
-232.2	-3.02	-2.23	-0.74
-231.3	-2.59	-1.88	-1.49
-230.4	-1.79	-2.78	-1.04
-229.5	-1.79	-1.41	-0.29
-228.6	-3.28	-0.86	-0.15
-227.7	-2.92	-1.01	0.92
-226.8	-1.09	-1.8	-1.03
-225.9	-1.62	-1.17	-1.05
-225	-3.76	-2.05	-1.99
-224.1	-1.96	-1.01	-0.16
-223.2	-3.06	-2.08	-0.15
-222.3	-3.15	-1.58	-0.53
-221.4	-2.24	-0.21	-2.3
-220.5	-1.52	-1.58	0.66
-219.6	-1.62	-1.38	-2.43
-218.7	-2.38	-1.21	-1.42
-217.8	-0.51	1.08	-0.63
-216.9	-3.41	-2.17	-1.92
-216	-0.75	-1.06	-1.63
-215.1	-0.83	-0.95	-3.07
-214.2	-3.12	-2.33	-0.39
-213.3	-2.22	-2.95	-1.97
-212.4	-2.12	-2.08	-2.32
-211.5	-0.49	-0.47	-1.82
-210.6	-1.5	-1.82	-2.02
-209.7	-1.41	-3	-2.19
-208.8	-1.37	-1.5	-1.79
-207.9	-3.7	-0.52	-0.08
-207	-1.49	-2.07	-2.11
-206.1	-2.22	-0.29	-2.14
-205.2	-2.75	-0.75	-1.06
-204.3	-2.14	-2.48	-0.81
-203.4	-2.72	-1.92	-0.99
-202.5	-0.78	-3.06	-1.67
-201.6	-3	-3.09	0.09
-200.7	-1.07	-1.18	-1.37
-199.8	-1.17	-0.71	0.7
-198.9	-1.07	-1.58	-0.24
-198	-2.04	-1.95	0.64
-197.1	-2.79	1.06	0.5
-196.2	-0.11	-1.74	-2.55
-195.3	-1.35	-1.69	0.02
-194.4	-3.33	-0.33	-2.79
-193.5	-1.76	-2.18	-0.05
-192.6	0.27	-1.3	0.38
-191.7	-1.59	-2.95	0.49
-190.8	-1.89	-0.21	-0.26
-189.9	-4.09	-2.55	-0.26
-189	-1.65	-1.42	-0.53
-188.1	-1.42	-3.26	-1.15
-187.2	-2.24	-1.03	-1.93
-186.3	-2	-1.48	-0.22
-185.4	-3.43	-0.2	-2.03
-184.5	-2.98	-1.39	-1.24
-183.6	-0.63	-0.89	-1.49
-182.7	-2.09	-1.35	-0.98
-181.8	-3.26	-1.55	-3.37
-180.9	-2.44	-2.35	-0.77
-180	-3.47	-1.2	-0.56
-179.1	0.82	-1.47	-1.84
-178.2	-3.95	-0.31	-1.76
-177.3	-2.28	-1.02	-1.17
-176.4	-2.8	-0.99	-0.88
-175.5	-3.17	-2.65	-2.09
-174.6	-2.22	-1.61	-2.11
-173.7	-1.64	-1.5	-0.65
-172.8	-0.93	-0.22	-2.41
-171.9	-1.06	-2.48	-1.53
-171	-3.51	-0.82	-0.03
-170.1	-2.67	-1.26	-0.61
-169.2	-0.37	-1.74	-0.34
-168.3	-2.32	-1.39	0.9
-167.4	-1.65	-3.37	0.66
-166.5	-0.98	-3.26	1.06
-165.6	0.08	-0.87	-0.29
-164.7	-2.4		-0.98
-163.8	0.28	-2.22	-1.75
-162.9	-2.28	-2.29	-0.77
-162	-2.62	-2.47	-0.59
-161.1	0.45	-3.41	-0.08
-160.2	-1.23	-0.96	0.9
-159.3	-0.01	0.72	-1.27
-158.4	0.11	-1.97	0.72
-157.5	-1.47	-1.9	-1.57
-156.6	-1.28	0.15	-0.43
-155.7	-1.58	1.36	-0.83
-154.8	-3.19	-0.6	0.3
-153.9	-0.75	-2.48	-0.77
-153	-0.97	-0.56	-0.35
-152.1	-0.84	-0.24	-2.24
-151.2	-1.08	-1.95	-2.86
-150.3	-0.57	-0.87	-1.36
-149.4	-0.7	-1.79	-0.31
-148.5	0.03	-2.76	-0.48
-147.6	-0.55	0	-2.37
-146.7	0.07	-1.02	-3.25
-145.8	0.27	-2.65	-1.6
-144.9	-0.88	-0.38	-0.44
-144	-2.82	0.32	-2.51
-143.1	-1.85	-1.78	0.31
-142.2	-2.26	0.14	-1.51
-141.3	-2.54	-1.54	-0.28
-140.4	-0.87	1.09	-2.14
-139.5	-2.98	0.3	-3.2
-138.6	-0.62	-1.08	-0.1
-137.7	-1.36	-0.97	0.46
-136.8	-3.91	-1.15	-1.87
-135.9	-0.56	-1.02	-3.06
-135	-1.03	-1.28	-2.46
-134.1	-1.36	-1.16	-0.14
-133.2	0.47	-0.42	-0.43
-132.3	-2.81	0.22	-0.69
-131.4	-0.05	-2.33	-1.4
-130.5	0.5	-2.51	-0.68
-129.6	-0.99	0.43	-1.06
-128.7	-1.34	0.65	0.86
-127.8	-1.92	-1.27	-0.44
-126.9	-0.9	-1.81	0.12
-126	-1.22	-2.75	-0.37
-125.1	-1.06	-2.69	0.75
-124.2	-0.14	0.25	-2.2
-123.3	-0.16	-0.95	-1.85
-122.4	-0.85	-2.17	-1.87
-121.5	-0.93	-1.27	-2.21
-120.6	-1.15	-0.95	-0.07
-119.7	0.38	-1.13	-1.09
-118.8	-1.62	-1.54	-1.35
-117.9	-0.56	-1.35	-1.92
-117	-1.9	0.11	0.26
-116.1	0.53	-2.39	-0.6
-115.2	-2.11	0.37	-1.44
-114.3	0.48	0.79	0.16
-113.4	-2.3	-0.78	0.78
-112.5	0.12	-0.42	0.17
-111.6	1.62	-0.49	-1.33
-110.7	0.01	-0.23	-1.64
-109.8	-0.1	-0.94	-2.85
-108.9	-2.42	-0.59	-1.25
-108	0.26	-0.86	-1.2
-107.1	-1.65	0.28	-0.82
-106.2	-0.6	-0.77	-2.82
-105.3	-1.91	0.56	-1.77
-104.4	-0.38	0.82	-0.74
-103.5	-0.2	-1.02	-2.04
-102.6	0.19	-0.91	-2.16
-101.7	-0.87	-1.7	-2.17
-100.8	-0.68	-0.51	0.38
-99.9	-0.32	-0.63	-0.75
-99	-1.77	-0.02	-2.29
-98.1	-0.49	-1.41	-0.27
-97.2	-1.05	-1.24	-2.37
-96.3	-1.88	-0.6	-1.79
-95.4	-0.11	0.29	-1.29
-94.5	0.17	-1.07	-2
-93.6	-0.6	0.18	0.35
-92.7	-0.8	0.46	-2.18
-91.8	-1.33	0.86	-1.25
-90.9	-0.26	0.11	0.31
-90	0.07	0.3	-1.58
-89.1	-1.14	-0.4	0.04
-88.2	-0.35	-1.59	-0.5
-87.3	0.46	0.48	0.34
-86.4	-1.67	-0.6	-1.74
-85.5	0.34	0.94	0.35
-84.6	0.09	-1.05	0.21
-83.7	1	2.25	0.11
-82.8	0.71	0.33	0.26
-81.9	1.15	1.12	0.63
-81	0.65	0.23	-0.59
-80.1	-0.06	-0.56	-0.52
-79.2	1.01	0.44	-2.63
-78.3	-0.98	-1.36	-1.05
-77.4	-0.35	0.49	-1.46
-76.5	-0.44	-0.31	-1.12
-75.6	0.78	1.07	-0.35
-74.7	1.26	0.46	-0.3
-73.8	1.5	0	-0.74
-72.9	-0.54	-0.86	-1.4
-72	-1.29	-0.66	0.23
-71.1	-0.97	-0.88	-0.61
-70.2	1.09	-0.24	-0.81
-69.3	-0.66	0.97	-2.88
-68.4	0.43	-0.63	-1.23
-67.5	1.78	-0.2	-1.7
-66.6	1.24	0.51	-0.12
-65.7	1.07	0.22	-0.17
-64.8	-0.78	-0.33	-0.06
-63.9	0.23	1.47	0.62
-63	0.98	-1.77	1.15
-62.1	0.43	-1.33	-0.95
-61.2	0.88	0.47	0.26
-60.3	-0.29	-1.55	-0.47
-59.4	0.94	-0.6	-0.46
-58.5	0.41	0.72	-0.1
-57.6	-0.41	0.14	0.58
-56.7	0.04	0.09	-1.95
-55.8	0.36	0.32	0.97
-54.9	-0.52	-0.51	-0.55
-54	-1.63	0.23	0.34
-53.1	1.27	-1.02	-1.67
-52.2	0.79	-0.29	-1.43
-51.3	-0.67	1.31	1.63
-50.4	-1.37	-0.72	-0.92
-49.5	1.07	0.94	-2.62
-48.6	-0.61	1.13	-1.25
-47.7	-1.18	-1.71	0.25
-46.8	1.54	-1.17	0.28
-45.9	-0.23	0.15	-1.74
-45	-0.63	-1.53	-1.68
-44.1	-0.04	-1.1	-1.71
-43.2	-0.44	-0.52	0.37
-42.3	1.24	-0.19	-0.91
-41.4	0.32	-1.35	-1.16
-40.5	0.16	0.03	0.13
-39.6	1.52	-0.05	-0.37
-38.7	0.63	-0.19	-0.89
-37.8	0.28	-0.12	-1.06
-36.9	0.7	-2.4	-2.37
-36	0.14	-1.4	-2.1
-35.1	1.31	0.21	-0.61
-34.2	-1.58	0.06	-0.27
-33.3	1.13	-0.16	-1.36
-32.4	-0.42	0.41	0.24
-31.5	-0.13	0.92	-0.74
-30.6	-0.49	-0.64	1.29
-29.7	-1.84	0.83	-0.58
-28.8	1.19	-1.32	-1.13
-27.9	0.14	-0.49	-0.55
-27	-1.65	-3.18	1.13
-26.1	0.69	0.44	0.72
-25.2	-0.61	1.11	-3.05
-24.3	0.44	0.03	-0.54
-23.4	0.57	1.38	-0.59
-22.5	-0.37	0.47	-0.36
-21.6	0.39	0.04	0.89
-20.7	0.07	-0.19	-2.86
-19.8	0.22	1.07	-0.05
-18.9	1.02	-0.28	-0.98
-18	0.36	0.8	0.35
-17.1	1.13	-1.59	0.81
-16.2	-0.31	0.21	-1.13
-15.3	0.53	0.39	-1.76
-14.4	0.1	0.02	-1.16
-13.5	1.13	-0.47	0.45
-12.6	0.97	-1.06	0.52
-11.7	-0.52	-0.98	-1.08
-10.8	1.72	-0.85	0.36
-9.9	-0.12	-0.73	0
-9	-0.79	0.29	1.35
-8.1	0.47	-1.18	-2.14
-7.2	0	0.15	0.16
-6.3	1.85	0.09	-1.22
-5.4	0.26	0.27	0.83
-4.5	-0.41	-0.65	2.37
-3.6	1.29	0	-2.48
-2.7	-0.93	-1.77	0.72
-1.8	0.42		-1.67
-0.9	-1.25	-2.71	-1.87
0	0	-3.08	-0.31
	-0.08
3.6	8.8
4.5	7.84	-1.94	-3.45
5.4	10.48	1.21	-0.31
6.3	9.58	3.87	-0.28
7.2	8.79	3.7
8.1	8.31	5.24	1.01
9	10.67	4.72	2.12
9.9	8.87	5.1	2.63
10.8	12.39	6.6	1.65
11.7	11.5	6.09	1.99
12.6	11.52	7.46	3.48
13.5	10.99	9.09	2.84
14.4	11.07	8.53	4.02
15.3	12.3	7.02	3.06
16.2	9.84	6.61	2.12
17.1	11.04	6.98	1.72
18	11.97	7.43	3.15
18.9	12.37	8.43	3.83
19.8	13.27	6.87	4.62
20.7	12.43	8.06	3.72
21.6	11.66	8.94	3.45
22.5	11.01	6.82	4.62
23.4	12.05	7.57	3.65
24.3	13.97	8.43	4.49
25.2	13.23	7.54	3.94
26.1	13.1	7.78	5.12
27	13.85	9.32	4.45
27.9	13.6	7.41	6.53
28.8	12.59	7.77	4.72
29.7	14.1	7.04	5.53
30.6	14.02	7.49	5.52
31.5	12.76	10.1	4.77
32.4	14.14	9.04	3
33.3	13.74	8.4	5.09
34.2	13.96	9.58	5.37
35.1	14.79	7.35	5.28
36	14.7	8.54	4.97
36.9	15.27	10.07	6.2
37.8	12.92	8.87	4.13
38.7	13.15	9.98	3.98
39.6	14.58	9.29	4.27
40.5	14.32	10.95	5.97
41.4	15.04	10.24	5.98
42.3	14.14	10.62	6.9
43.2	14.96	8.78	7.6
44.1	12.73	8.38	6.95
45	14.78	10.39	4.48
45.9	14.25	10.01	6
46.8	14.03	10.24	6.64
47.7	13.99	7.42	7.55
48.6	15.22	8.39	4.76
49.5	13.42	9.95	3.92
50.4	13.31	10.87	6.72
51.3	15.03	8.18	3.82
52.2	13.5	10.55	6.96
53.1	14.97	10.12	7.7
54	14.24	8.67	6.27
54.9	14.4	8.08	6.49
55.8	15.17	8.66	5.29
56.7	15.1	8.99	7.71
57.6	14.43	8.31	8.76
58.5	13.76	8.48	6.32
59.4	14.08	9.22	7.45
60.3	13.56	9.75	6.32
61.2	13.9	8.58	6.95
62.1	15.79	9.7	6.5
63	12.81	8.02	8.15
63.9	14.14	10.35	6.25
64.8	13.58	9.93	6.46
65.7	13.47	8.28	7.16
66.6	15.24	8.69	6.87
67.5	13.66	9.37	6.82
68.4	13.84	9.16	6.69
69.3	14.11	9.88	7.98
70.2	15.31	9.06	5.06
71.1	14.66	9.14	6.15
72	15.02	9.41	3.92
72.9	16.27	11.11	5.14
73.8	14.48	8.1	7.69
74.7	15.39	8.79	6.69
75.6	15.14	8.06	5.2
76.5	14.1	9.58	4.69
77.4	14.2	10.9	5.9
78.3	15.2	10.18	6.75
79.2	14.2	10.02	6.8
80.1	14.35	10.54	4.16
81	14.37	8.03	6.59
81.9	14.24	8.55	5.77
82.8	13.75	9.23	6.53
83.7	14.42	10.19	6.51
84.6	14.46	9.14	7
85.5	13.27	9.21	6.33
86.4	14.32	9.66	7.59
87.3	14.76	8.37	5.34
88.2	15.45	9.93	8.12
89.1	14.53	8.9	5.56
90	16.28	10.56	5.27
90.9	14.56	10.18	6.09
91.8	15.78	8.85	6.45
92.7	13.69	10.43	7.51
93.6	14.6	9.74	6.86
94.5	14.14	11.12	7.33
95.4	14.65	10.08	7.82
96.3	14.81	10.84	7.52
97.2	14.29	9.11	5.3
98.1	14.39	9.8	5.52
99	14.9	9.95	6.83
99.9	15.29	8.6	7.77
100.8	14.12	8.69	6.44
101.7	14.46	10.38	7.2
102.6	15.04	10.39	6.42
103.5	14.84	9.27	6.94
104.4	15.76	10.57	5.74
105.3	14.89	9.79	5.53
106.2	13.33	10.34	6.43
107.1	13.27	9.15	9.32
108	15.41	8.44	6.37
108.9	14.95	11.72	6.7
109.8	13.59	10.17	6.47
110.7	13.82	8.97	6.48
111.6	15.38	8.07	6.93
112.5	14.58	8.72	6.54
113.4	14.92	8.51	7.83
114.3	15.81	10.75	7.14
115.2	15.06	9.56	5.86
116.1	13.92	9.15	5.61
117	15.18	9.94	5.7
117.9	14.79	10.07	7.35
118.8	14.77	9.41	4.27
119.7	13.37	10.05	6.28
120.6	14.06	9.54	8.76
121.5	15.96	9.65	7.56
122.4	14.31	9.98	5.94
123.3	15.87	11.25	7.67
124.2	14.09	9.9	5.79
125.1	13.84	8.63	7.72
126	13.97	8.99	7.54
126.9	14.14	8.02	7.46
127.8	14.73	7.73	6.29
128.7	16.07	9.93	6.77
129.6	15.8	10.22	6.14
130.5	16.01	7.5	5.79
131.4	15.58	9.92	8.19
132.3	14.63	10.02	7.95
133.2	16.38	7.6	8.28
134.1	15.29	10.11	5.98
135	17.03	8.86	7.26
135.9	14.49	8.58	7.04
136.8	14.44	8.92	4.29
137.7	16.23	8.91	5.39
138.6	12.17	10.39	6.78
139.5	14.84	10.66	4.3
140.4	14.92	8.88	4.71
141.3	15.01	10.43	7.76
142.2	14.71	9.04	5.92
143.1	15.41	8.13	5.39
144	14.09	9.61	5.67
144.9	14.01	9.48	6.12
145.8	14.2	11.47	5.34
146.7	14.99	9.88	6.41
147.6	14.54	9.81	4.94
148.5	15.14	7.32	5.92
149.4	14.89	8.67	5.49
150.3	13.99	10.3	5.01
151.2	14.16	9.6	7.59
152.1	14.93	10.11	5.15
153	13.14	8.9	3.64
153.9	15.09	8.42	6.9
154.8	15.36	9.74	5.32
155.7	14.14	8.15	6.26
156.6	15.89	9.1	6.52
157.5	15.34	7.36	7.09
158.4	14.37	9.73	6.41
159.3	14.84	10.31	5.41
160.2	13.98	10.9	6.65
161.1	12.3	8.42	7.19
162	14.04	9.26	5.46
162.9	14.28	9.2	6.36
163.8	15.35	9.01	8.39
164.7	15.37	9.25	4.57
165.6	14.71	9.03	6.43
166.5	15.02	9.12	5.43
167.4	13.86	8.81	5.96
168.3	15.27	9.05	7.2
169.2	14.87	8.63	5.63
170.1	13.13	7.75	6.82
171	14.64	9.95	6.65
171.9	13.21	9.03	6.81
172.8	13.07	10.78	5.97
173.7	14.01	9.21	5.29
174.6	13.34	9.26	4.49
175.5	13.17	11.47	7.6
176.4	13.05	9.58	6.76
177.3	14.18	10.16	5.89
178.2	13.85	9.97	5.53
179.1	14.46	10.21	6.41
180	12.63	9.05	4.46
180.9	13.54	10.29	6.05
181.8	15.39	9.09	4.72
182.7	13.97	9.09	4.79
183.6	14.57	8.53	7.16
184.5	14.16	7.26	7.07
185.4	14.64	8.32	7.19
186.3	14.47	10.37	6.19
187.2	15.5	8.51	5.89
188.1	13.34	9.33	5.34
189	11.76	8.8	5.43
189.9	15.97	9.62	5.05
190.8	13.71	9.45	4.85
191.7	13.08	11.1	4.1
192.6	15.44	7.75	6.9
193.5	15.45	11.54	6.03
194.4	12.91	8.66	5.13
195.3	13.57	8.78	4.3
196.2	14.42	9.46	6.59
197.1	14.2	6.3	5.81
198	12.58	9.06	3.8
198.9	14.25	8.7	3.53
199.8	14.5	9.22	3.24
200.7	14	9.45	6.27
201.6	14.4	9.72	4.61
202.5	14.96	9.06	5.79
203.4	13.87	5.77	4.98
204.3	14.16	9.78	6.26
205.2	13.56	9.73	4.53
206.1	12.33	8.37	4.83
207	12.71	8.85	6.34
207.9	12.26	8.98	4.68
208.8	15.05	9.01	5.36
209.7	13.47	9.23	5.77
210.6	12.9	8.6	6.28
211.5	11.95	8.47	3.13
212.4	13.78	9.65	5.15
213.3	13.55	8.84	7.47
214.2	15.07	7.6	6.88
215.1	13.17	10.69	6.03
216	14.12	8.22	5.59
216.9	12.97	8.89	7.32
217.8	13.44	8.96	6.22
218.7	12.77	10.63	5.14
219.6	14	7.85	4.24
220.5	15.46	9.09	5.08
221.4	13.93	8.33	6.15
222.3	13.9	8.3	7.33
223.2	12.15	9.13	5.57
224.1	14.68	8.93	5.7
225	13.24	7.45	5.56
225.9	14.16	9.44	4.41
226.8	11.75	8.21	6.45
227.7	13.64	9.15	6.93
228.6	13.68	8.27	6.83
229.5	14.17	7.41	5.07
230.4	13.07	8.27	4.84
231.3	15.08	7	6.32
232.2	13.13	8.49	5.01
233.1	13.66	7.07	6.44
234	14.96	7.76	6.76
234.9	12.97	8.15	7.53
235.8	13.25	7.51	6.45
236.7	11.39	8.18	6.5
237.6	13.01	9.62	3.17
238.5	12.79	9.67	6.68
239.4	13.67	9.37	4.27
240.3	12.98	8.96	6.22
241.2	14.36	8.14	7.34
242.1	12.88	7.34	4.23
243	12.5	9.56	5.76
243.9	13.04	9.05	3.88
244.8	13.03	7.11	4.84
245.7	14.42	8.14	5.36
246.6	12.48	8.39	5.96
247.5	13.08	9.59	5.82
248.4	14.73	7.23	5.36
249.3	16.02	7.1	6.83
250.2	13.49	7.7	6.06
251.1	13.79	8.81	4.89
252	13.04	10.26	5.54
252.9	15.05	9.49	3.29
253.8	13.29	8.91	4.44
254.7	13.65	9.28	4.85
255.6	12.7	9.21	6.74
256.5	13.6	7.58	6.69
257.4	14.06	10.17	4.91
258.3	11.13	8.84	7.09
259.2	12.48	7.74	6.14
260.1	12.55	6.65	4.79
261	13.36	7.24	6.08
261.9	13.36	9.29	3.9
262.8	12.19	9.64	5.08
263.7	13.93	9.96	6.04
264.6	13.45	8.61	7.13
265.5	13.05	8.65	6.28
266.4	11.2	7.54	5.46
267.3	13.77	8.52	7.11
268.2	12.4	8.02	5.73
269.1	14.86	8.78	4.62
270	13.71	8.58	6.8
270.9	13.95	6.78	6.36
271.8	12.67	7.31	4.19
272.7	11.85	8.94	7
273.6	12.07	7.61	6.55
274.5	12.56	6.94	4.42
275.4	14.15	8.44	5.01
276.3	13.21	8.95	5.04
277.2	13.66	8.15	5.92
278.1	13.17	6.5	4.09
279	11.53	7.7	4.56
279.9	14.31	10.63	5.71
280.8	15.45	8.15	6.9
281.7	11.78	8.62	4.83
282.6	13.77	7.94	6.32
283.5	12.52	9.05	4.81
284.4	12.9	10.12	4.58
285.3	12.7	7.63	5.22
286.2	12.13	7.26	6.15
287.1	13.41	8.57	5.16
288	13.64	8.68	7.22
288.9	13.38	7.3	6.12
289.8	12.69	8.5	4.85
290.7	14.38	5.17	6.45
291.6	14.08	8.42	5.15
292.5	12.49	6.67	4.43
293.4	12.15	6.71	4.92
294.3	12.18	9.87	6.63
295.2	13.34	7.28	4.58
296.1	12.93	8.02	6.27
297	12.96	6.87	6.29
297.9	12.64	6.34	5.78
298.8	12.71	6.74	5.94
299.7	14.14	7.02	4.45
300.6	13.23	6.44	6.32
301.5	12.03	8.29	6.82
302.4	12.88	8.1	5.18
303.3	11.64	7.77	5.44
304.2	13.14	7.23	5
305.1	13.84	8.72	5.51
306	13.99	9.1	6.78
306.9	13.55	8.29	5.09
307.8	13.14	6.29	5.5
308.7	12.88	9.07	3.3
309.6	12.1	6.39	3.07
310.5	13.31	8.57	5.63
311.4	13.82	10.13	4.13
312.3	12.61	7.33	5.02
313.2	13.12	8.04	4.64
314.1	13.38	7.75	5.58
315	11.65	8.63	4.76
315.9	12.05	8.13	5.9
316.8	10.79	7.26	4.55
317.7	13.18	7.45	5.78
318.6	12.69	7.85	3.92
319.5	12.4	6.59	5.39
320.4	11.48	7.8	4.75
321.3	13.25	9.74	5.58
322.2	12.46	5.28	5.06
323.1	13.24	8.1	7.4
324	11.71	9.16	3.66
324.9	11.08	6.82	4.67
325.8	14.96	5.75	4.96
326.7	12.15	7.48	4.7
327.6	11.91	7.16	3.77
328.5	12.4	8.29	5.1
329.4	12.91	7.72	4.09
330.3	13.88	5.47	4.37
331.2	12.52	5.96	6.87
332.1	12.68	5.49	4.01
333	13.32	6.49	4.25
333.9	12.63	9.45	5.35
334.8	10.81	6.8	4.39
335.7	13.98	8.8	5.03
336.6	12.88	8.04	6.31
337.5	13.71	6.54	5.02
338.4	11.96	7.89	7.19
339.3	13.51	5.97	3.93
340.2	13.37	6.68	6.98
341.1	12.72	6.82	5.67
342	12.53	5.96	5.19
342.9	12.04	6.82	5.75
343.8	11.65	7.97	4.76
344.7	12.71	7.58	4.18
345.6	12.62	6.96	4.43
346.5	12.09	8.31	3.4
347.4	13.32	6.18	4.11
348.3	10.98	7.3	5.89
349.2	14.31	6.76	5.57
350.1	10.78	6.66	4.59
351	12.96	7.53	3.27
351.9	11.2	6.92	5.35
352.8	10.75	8.16	4.95
353.7	12.84	7.63	5.88
354.6	11.14	6.56	4.76
355.5	11.67	8.05	4.57
356.4	10.56	6.09	1.98
357.3	11.63	7.18	4.45
358.2	12.52	7.23	3.21
359.1	12.78	8.89	4.29
360	10.08	6.06	5.55
360.9	13.64	5.9	4.67
361.8	12.59	8.19	5.83
362.7	10.82	5.25	4.6
363.6	12.49	8.4	4.45
364.5	12.11	6.35	5.77
365.4	10.56	7.55	4.21
366.3	11.86	6.92	3.63
367.2	8.97	6.69	5.03
368.1	13.47	7.11	3.46
369	8.44	8.41	6.25
369.9	11.73	4.69	4.9
370.8	11.72	5.87	3.67
371.7	11.42	6.95	4.18
372.6	9.87	7.47	6.06
373.5	10.22	5.27	4.66
374.4	12.42	6.13	4.67
375.3	11.89	6.82	5.39
376.2	10.91	6.21	5.85
377.1	10.98	6.43	5.03
378	12.27	6.88	4.2
378.9	11.73	6.35	5.09
379.8	9.79	5.49	4.38
380.7	10.63	4.83	4.03
381.6	10.89	6.19	5.26
382.5	11.44	6.64	5.27
383.4	11.06	5.73	3.23
384.3	11.57	5.44	4.73
385.2	10.55	6.54	1.69
386.1	10.61	6.79	4.89
387	9.99	5.08	5.86
387.9	13.38	5.68	4.49
388.8	11.5	5.2	4.67
389.7	9.86	5.61	4.32
390.6	10.73	6.35	4.37
391.5	9.43	5.2	4.63
392.4	11.46	4.92	3.57
393.3	10.38	5.38	4.66
394.2	10.59	5.21	5.84
395.1	11.36	6.33	3.89
396	10.47	7.51	4.2
396.9	11.34	6.37	3.49
397.8	11.33	4.87	4.29
398.7	10.16	6	3.78
399.6	10.14	5.45	4.97
400.5	11.87	7.67	3
401.4	11.12	6.49	4.5
402.3	10.55	6.15	5.46
403.2	10.91	5.44	3.81
	11.24	5.62	4.69
405	9.94	3.02	4.16
405.9	10.26	5.21	3.73
	11.67		2.85
	10.03		5.14
408.6		-0.15
409.5	5.41	-0.41	1.86
410.4	1.6	-2.48	-0.22
411.3	2.73		-1.41
412.2	0.43	-1.48	-0.88
413.1	1.04	-0.95	0
414	-0.64	-2.8	-1.05
414.9	0.82	-1.52	-1.53
415.8	-0.25	-1.79	-0.73
416.7	1.62	-1.52	-1.85
417.6	0.94	-1.86	-1.15
418.5	-0.62	0.01	-1.06
419.4	-0.05	-0.63	-1.91
420.3	1.81	-1.52	-1.12
421.2	0.61	-0.8	-0.52
422.1	-1.09	-2.93	-0.59
423	-0.45	-0.77	0.1
423.9	-0.25	-0.41	-1.96
424.8	-1.41	-1.8	-1.75
425.7	-1.96	-1.04	-1.36
426.6	1.03	-1.85	-1.26
427.5	-1.27	-0.21	-1.48
428.4	-3.59	-0.18	0.17
429.3	-0.19	-1.98	-0.79
430.2	-0.36	-0.63	-0.1
431.1	-1.48	-2.23	-2.82
432	0.2	-0.76	-4.38
432.9	-0.21	-2.45	-1.72
433.8	-0.57	-1.77	-1.32
434.7	0.98	-1.84	-0.9
435.6	-1.81	-1.67	-1.07
436.5	-1.14	-0.78	-0.05
437.4	-0.05	-1.19	-2.18
438.3	-0.33	-1.79	-1.54
439.2	-2.23	-3.11	-0.24
440.1	-1.51	-0.29	-1.83
441	-2.39	-0.65	-2.56
441.9	-2.49	0.48	-1.31
442.8	-1.23	-1.24	-2.79
443.7	-1.48	-3.32	-2.55
444.6	-0.86	-1.07	-1.16
445.5	-2.67	-0.13	-2.02
446.4	-1.46	-2.12	-2.72
447.3	-2.54	-0.9	-3.99
448.2	-3.6	-3.17	-3.56
449.1	-1.62	-1.25	-2.74
450	1.14	-2.1	-2.66
450.9	-1.94	-0.42	-3.21
451.8	-1.14	-1.39	0.1
452.7	-1.26	-0.86	-1.32
453.6	-1.57	-1.26	-1.2
454.5	-0.6	-0.04	-2.97
455.4	-0.57	-1.66	-2.76
456.3	-2.43	-1.14	-2.84
457.2	-2.08	-1.25	-2.51
458.1	-1.35	-2.18	-3.49
459	0.71	-0.69	-2.11
459.9	-1.62	-1.4	-2.62
460.8	-1	-2	-3.3
461.7	-0.98	-2.31	-2.44
462.6	-3.02	-1.63	-0.58
463.5	-0.61	-0.63	-3.03
464.4	-1.46	-2.02	-1.71
465.3	-2.39	-0.43	-3.33
466.2	0.63	-0.48	-0.27
467.1	-1.84	-1.68	0.19
468	-2	-1.78	-2.74
468.9	-1.72	-1.88	0.14
469.8	-0.08	-1.32	-2.1
470.7	-1.23	-3.18	-2.88
471.6	-1.58	-0.11	-1.77
472.5	-2.4	-0.88	-3.06
473.4	-2.42	-1.59	-3.89
474.3	-1.44	-1.1	-1.52
475.2	-1.8	-1.88	-1.97
476.1	-2.2	0.34	-3.33
477	-0.53	-2.2	-2.13
477.9	-1.26	-2.37	-2.21
478.8	-2.58	-1.35	-2.11
479.7	-0.81	-0.61	-0.19
480.6	-1.37	-1.65	-2.92
481.5	-2.5	-1.4	-3.68
482.4	-2.22	-1.21	-2.28
483.3	-2.59	-2.04	-1.46
484.2	-2.16	-1.33	-0.89
485.1	-2.9	-2.24	-3.04
486	-3.72	-0.38	-1.17
486.9	-1.69	-1.25	-3.75
487.8	-0.93	-2.52	-3.82
488.7	-2.26	-1.66	-2.1
489.6	-1.87	-1.34	-1.36
490.5	-2.83	-0.75	-1.41
491.4	-2.25	-2.71	-3.17
492.3	-2.79	-0.65	-2.24
493.2	-2.73	-1.13	-0.91
494.1	-4.17	-1.01	-2.94
495	-2.61	-1.41	-1.98
495.9	-0.66	-0.89	-3.38
496.8	-1.4	-1.78	-2.45
497.7	-3.32	-1.07	-2.36
498.6	-0.42	-1.65	-0.75
499.5	-0.13	-2.44	-2.63
500.4	-3.04	-1.55	-4.33
501.3	-2.48	-1.55	-2.7
502.2	-0.99	-2.21	-4.65
503.1	-1.15	-2.7	-2.35
504	-3.06	-0.79	-2.04
504.9	-3.36	-0.85	-1.03
505.8	-1.65	-1.14	-0.91
506.7	-1.16	-1.91	-0.77
507.6	-2.09	-1.48	-2.82
508.5	-1.1	-2.31	-2.81
509.4	-1.33	-1.66	-2.07
510.3	-1.5	-1.13	-2.79
511.2	-2.55	-1.93	-3.74
512.1	-0.41	-0.26	-3.11
513	-1.56	-0.74	-3.78
513.9	-4.06	-1.24	-1.95
514.8	-2.05	-0.78	-4.5
515.7	-2.17	-2.65	-2.77
516.6	-1.96	-2.16	-1.94
517.5	-2.21	-1.83	-2.53
518.4	-0.2	-2.58	-2.66
519.3	-1.89	-3.18	-2.78
520.2	-1.67	-3.04	-1.15
521.1	-2.51	-2.99	-4.12
522	-0.65	-1.88	-2.57
522.9	-1.18	-1.19	0.21
523.8	-0.99	-0.26	-1.76
524.7	-2.99	-1.84	-4.77
525.6	-1.53	-1.1	-0.79
526.5	-2.58	-0.7	-2.13
527.4	-3.93	-1.35	-2.58
528.3	-2.52	-2.23	-0.96
529.2	-1.34	-3.15	-2.77
530.1	-1.27	-2.19	-3.36
531	-1.84	-0.19	-3.44
531.9	-4.48	-1.81	-1.96
532.8	-1.85	-2.3	-1.09
533.7	-1.65	0.22	-1.06
534.6	-2.22	-2.08	-1.66
535.5	-3.27	-3.83	-1.88
536.4	-1.24	-0.82	-2.11
537.3	-2.73	-1.42	-2.3
538.2	-2.84	-0.32	-1.81
539.1	-3.18	-2.54	-1.15
540	-2.68	-0.74	-3.18
540.9	-1.57	-1.5	-1.42
541.8	-2.24	-2.68	-0.62
542.7	-2.95	-0.83	-0.97
543.6	-1.22	-1.12	-1.37
544.5	-1	-1.56	-3.44
545.4	-1.66	-2.21	-1.03
546.3	-2.97	-1.99	-1.5
547.2	-2.32	-2.59	-1.76
548.1	-1.78	-1.19	-3.03
549	-0.97	-2.58	-1.86
549.9	-2.16	-2.27	-2.99
550.8	-3.15	-2.41	-1.78
551.7	-2.75	-1.79	-3.01
552.6	-2.45	-3.29	-1.15
553.5	-2.32	0.34	-3.68
554.4	-3.4	-2.93	-3.05
555.3	-2.36	-1.12	-2.9
556.2	-2.99	-2.17	-1.76
557.1	-4.27	-2.64	-3.25
558	-2.62	-3.52	-0.66
558.9	-2.91	-2.71	-1.8
559.8	-0.92	-2.34	-2.77
560.7	-2.51	-1.91	-2.46
561.6	-3.08	-3.41	-3.04
562.5	-1.82	-2.04	-1.4
563.4	-2.7	-1.23	-3.59
564.3	-2.14	-0.63	-1.15
565.2	-2.62	-0.73	-0.57
566.1	-2.02	-2.3	-2.38
567	-1.67	-0.11	-0.93
567.9	-1.54	-0.69	-2.63
568.8	-1.18	0.87	-3.26
569.7	-3.48	-2.45	-2.36
570.6	-1.23	-2.24	-2.32
571.5	-2.38	-2.75	-3.32
572.4	-0.6	-1.96	-4.39
573.3	-3.31	-2.67	-2.68
574.2	-4.26	-1.64	-1.23
575.1	-3.47	-0.44	-3.54
576	-1.41	-2.03	-1.96
576.9	-3.94	-3.23	-4.39
577.8	-2.7	-1.61	-3.74
578.7	-2.79	-3.08	-3.48
579.6	-2.61	-1.55	-1.36
580.5	-2.78	-2.37	-3.16
581.4	-1.74	-1.7	-2.38
582.3	-1.72	-1.56	-4.92
583.2	-2.79	-2.49	-1.33
584.1	-2.57	-2.44	-3.2
585	-1.53	-2.16	-4.9
585.9	-2.99	-2.18	-2.23
586.8	-3.87	-3.58	-3.21
587.7	-2.93	-1.47	-0.77
588.6	-2.94	-1.28	-2.54
589.5	-1.29	-1.93	-2.5
590.4	-1.57	-2.1	-1.21
591.3	-3.06	-1.35	-3.25
592.2	-2.81	-2.59	-3.46
593.1	-1.98	-2.89	-2.36
594	-1.32	-0.71	-3.79
594.9	-1.24	-1.86	-3.36
595.8	-2.29	-1.69	-2.13
596.7	-2.74	-1.75	-4.05
597.6	-2.92	-2.23	-2.78
598.5	-3.17	-1.59	-3.46
599.4	-4.42	-0.27	-2.29
600.3	-2.8	-3.48	-2.87
601.2	-1.09	-2.29	-2.25
602.1	-1.34	-2.24	-2.63
603	-2.63	-2.7	-1.88
603.9	-0.64	-1.39	-2.02
604.8	-3.3	-0.23	-1.2
605.7	-3.35	-0.02	-2.62
606.6	-1.7	-2.57	-3.38
607.5	-1.54	-2.8	-3.61
608.4	-1.94	-0.8	-2.76
609.3	-3.72	-2.44	-3.85
610.2	-2.88	-1.46	-2.59
611.1	-1.69	-2.14	-2.83
612	-0.87	-1.46	-3.75
612.9	-2.09	-0.76	-1.99
613.8	-1.69	-1.07	-3.69
614.7	-2.1	-1.9	-3.48
615.6	-2.72	-1.03	-2.28
616.5	-3.28	-2.71	-3.69
617.4	-2.44	-2.39	-2.89
618.3	-0.24	-2.55	-3.08
619.2	-3.05	-0.58	-3.35
620.1	-2.01	-1.72	-3.25
621	-1.88	-2.26	-3.55
621.9	-2.88	-0.2	-4.18
622.8	-2.4	-2.5	-4.27
623.7	-2.39	-1.71	-2.07
624.6	-2.11	-2.38	-2.97
625.5	-2.07	-0.42	-2.52
626.4	-2.28	-1.76	-2.46
627.3	-1.33	-2.22	-1.63
628.2	-1.7	-2.7	-2.99
629.1	-0.78	-2.14	-5.07
630	-2.12	0.3	-1.85
630.9	-2.4	-2.54	-5.58
631.8	-4.27	-3.66	-1.76
632.7	-2.18	-0.93	-2.73
633.6	-2.95	-1.21	-1.59
634.5	-2.23	-2.66	-3.46
635.4	-2.05	-2.92	-3.53
636.3	-3.54	-1.94	-4.21
637.2	-2.56	-1.2	-1.81
638.1	-2.11	-2.34	-4.94
639	-0.61	-1.05	-3.59
639.9	-2.47	-1.4	-1.33
640.8	-2.89	-1.08	-3.98
641.7	-2.96	-2.21	-3.01
642.6	-2.41	-3.94	-2.01
643.5	-3.46	-1.94	-3.77
644.4	-2.95	-2.48	-1.3
645.3	-2.81	-1.96	-2.31
646.2	-2.7	-2.25	-4.56
647.1	-2.59	-1.86	-2.98
648	-1.3	-0.66	-2.67
648.9	-2.96	-2.28	-2.79
649.8	-2.21	-1.74	-3.68
650.7	-2.53	-1.64	-1.2
651.6	-3.33	-2.99	-3.66
652.5	-2.35	-1.9	-4.09
653.4	-3.76	-0.01	-3.72
654.3	-2.02	-1.93	-2.24
655.2	-1.84	-3.65	-3.9
656.1	-1.93	-0.84	-4.1
657	-3.16	-0.92	-1.21
657.9	-3.29	-1.71	-3.65
658.8	-4.53	-2.6	-2.2
659.7	-1.79	-0.55	-4.54
660.6	-2.77	0.01	-2.86
661.5	-1.72	-1.65	-2.77
662.4	-3.5	-0.43	-2.61
663.3	-1.2	-0.72	-2.96
664.2	-1.63	-3.9	-1.06
665.1	-3.05	-3	-2.56
666	-2.75	-1.51	-3.29
666.9	-2.44	-2.12	-3.57
667.8	-2.1	0.04	-3.07
668.7	-2.99	-2.15	-2.85
669.6	-1.94	-2.55	-3.75
670.5	-3.51	-2.92	-3.67
671.4	-2.33	-2.02	-2.92
672.3	-2.54	-1.39	-2.15
673.2	-2.93	-3.14	-2.13
674.1	-2.83	-2.37	-3.96
675	-2.73	-1.28	-2.87
675.9	-1.35	-1.94	-3.63
676.8	-3.26	-2.01	-2.67
677.7	-1.09	-0.82	-2.87
678.6	-2.19	-0.67	-2.84
679.5	-1.78	-1.14	-2.94
680.4	-1.21	-1.45	-1.73
681.3	-2.2	-1.63	-3.2
682.2	-2.66	-3.34	-1.91
683.1	-1.74	-0.64	-3.22
684	-2.37	-0.52	-3.33
684.9	-3.46	-1.62	-3.96
685.8	-2.75	-1.7	-4.7
686.7	-3.34	-2.56	-3.86
687.6	-2.04	-1	-5.28
688.5	-2.46	-1.93	-4.16
689.4	-1.77	1.18	-4.01
690.3	-0.83	-1.49	-2.39
691.2	-3.16	-1.46	-1.44
692.1	-0.27	-2.51	-2.45
693	-1.79	-0.57	-3.04
693.9	-0.85	0.65	-4.51
694.8	-2.13	-1.68	-2.22
695.7	-2.26	-1.16	-4.16
696.6	-2.31	-2.65	-2.09
697.5	-3.1	-2.41	-1.06
698.4	-2.17	-2.27	-2.28
699.3	-1.88	-3.4	-1.85
700.2	-2.41	-1.87	-2.91
701.1	-2.73	-1.92	-3.15
702	-1.78	-3.04	-3.18
702.9	-1.44	0.09	-2.24
703.8	-2.75	-2.1	-2.92
704.7	-2.04	-1.44	-2.19
705.6	-2.34	-2.53	-2.44
706.5	-3.04	-0.31	-4.43
707.4	-1.5	-0.35	-2.39
708.3	-2.67	-2.5	-2.68
709.2	-2.08	-2.19	-4.34
710.1	-2.19	-1.51	-4.77
711	-3.93	-0.23	-0.9
711.9	-2.95	-1.01	-3.57
712.8	-2.86	-2.94	-5.17
713.7	-1.8	-2.34	-2.56
714.6	-1.15	-2.18	-3.74
715.5	-0.81	-2.21	-4.14
716.4	-2.04	-3.36	-2.73
717.3	-3.21	-3.32	-3.33
718.2	-3.03	-1.85	-3.22
719.1	-2.14	-3.21	-3.42
720	-0.5	-1.2	-3.27
720.9	-1.56	-1.77	-3.4
721.8	-1.24	-1.65	-1.47
722.7	-3.46	-3.35	-3.19
723.6	-0.85	-1.77	-3.36
724.5	-3.74	-0.39	-2.96
725.4	-3.1	-2.45	-2.52
726.3	-0.5	-1.3	-3.4
727.2	-3.36	-1.76	-3.38
728.1	-3.81	-1.89	-3.14
729	-4.36	-0.48	-1.86
729.9	-1.75	-0.73	-2.84
730.8	-2.52	-1.11	-2.97
731.7	-3.45	-3.68	-3.62
732.6	-1.08	-2.56	-2.76
733.5	-2.94	-1.21	-2.48
734.4	-2.41	-2.26	-3.46
735.3	-2.47	-1.91	-3.04
736.2	-2.21	-3.29	-3.19
737.1	-2.9	-3.94	-2.76
738	-2.21	-1.42	-3.01
738.9	-2.61	-2.45	-3.08
739.8	-2.59	0.53	-3.07
740.7	-1.76	-2.24	-2.87
741.6	-1.76	-1.75	-4.65
742.5	-2.58	-0.97	-3.01
743.4	-0.36	-1.82	-3.85
744.3	-2.87	-1	-3.28
745.2	-1.83	-0.37	-3.45
746.1	-3.44	-2.41	-2.64
747	-3.66	-2.05	-4.12
747.9	-1.95	-1.18	-3.91
748.8	-4.06	-1.15	-1.95
749.7	-3.28	-1.54	-4
750.6	-1.67	-3.11	-4.11
751.5	-1.12	0.25	-3.27
752.4	-2.76	-2.58	-2.77
753.3	-3.27	-1.02	-4.9
754.2	-2.28	-1.65	-2.35
755.1	-2.97	-0.85	-2.18
756	-1	-0.66	-2.52
756.9	-3.04	-1.23	-2.47
757.8	-1.62	-2.73	-2.68
758.7	-1.88	-0.83	-2.43
759.6	-1.62	-0.92	-2.86
760.5	-3.31	-0.74	-2.02
761.4	-2.11	-1.33	-3.5
762.3	-1.7	-2.35	-3.37
763.2	-3.75	-0.66	-1.56
764.1	-2.43	-0.01	-4.52
765	-3.2	-1.91	-2.62
765.9	-3.13	-1.92	-4.56
766.8	-1.86	-1.06	-4.08
767.7	-0.89	-2.95	-2.57
768.6	-2.39	-0.53	-3.76
769.5	-0.48	-1.85	-0.87
770.4	-1.72	-0.22	-4.02
771.3	-1.84	-2.79	-2.9
772.2	-2.31	-2.87	-3.89
773.1	-2.9	-0.3	-1.57
774	-2.29	0.24	-2.7
774.9	-2.46	-0.96	-1.83
775.8	-3.31	-0.7	-3.98
776.7	-2.08	-0.54	-3.17
777.6	-2.54	-2.43	-4.83
778.5	-1.78	-1.3	-1.82
779.4	-2.5	-2.74	-2.32
780.3	-4.23	-1.31	-2.12
781.2	-2.82	-2.36	-4.04
782.1	-1.97	-0.07	-3.92
783	-2.06	-0.52	-2.96
783.9	-2.98	-2.4	-4.56
784.8	-2.35	-0.85	-3.29
785.7	-2.18	-1.53	-0.88
786.6	-1.42	-0.65	-3.32
787.5	-0.38	-0.88	-3.97
788.4	-3.34	0.72	-2.94
789.3	-1.68	-2.41	-4.16
790.2	0	-1.16	-2.82
791.1	-3.04	-1.9	-2.6
792	-2.21	-0.57	-3.81
792.9	-1.86	-2.65	-2.24
793.8	-2.4	-1.26	-2.11
794.7	-1.36	-1.27	-1.62
795.6	-2.24	-2.28	-2.87
796.5	-2.12	-1.07	-2.56
797.4	-1.56	-2.59	-2.88
798.3	0.13	-2.59	-1.84
799.2	-0.33	-1.28	-1.23
800.1	-1.81	-1.23	-3.81
801	-2.81	-2	-1.46
801.9	-2.32	-0.44	-1.34
802.8	-2.5	-0.21	0.5
803.7	-3.03	-0.61	-2.51
804.6	-1.68	-1.16	-3.43
805.5	-1.82	-3.56	-2.84
806.4	-2.54	-1.69	-1.61
807.3	-2.09	-0.28	-4.37
808.2	-2.08	-0.79	-1.76
809.1	-0.57	-2.09	-3.44
810	-1.33	-1.84	-3.66
810.9	-1.22	-1.05	-1.63
811.8	-2.05	-2.19	-2.26
812.7	-0.87	-0.88	-2.17
813.6	-0.57	-0.97	-2.64
814.5	-0.74	-0.66	-2.65
815.4	-2.85	-1.91	-1.94
816.3	-1.46	-2.16	-4.53
817.2	-2.04	-0.62	-2.16
818.1	-1.6	-2.45	-3.95
819	-1.33	-1.38	-1.56
819.9	-1.42	-3.78	-1.93
820.8	0.27	-3.38	-2.2
821.7	-1.48	-1.23	-3.29
822.6	-1.9	-0.95	-1.06
823.5	-1.14	-1.66	-2.3
824.4	0.63	-3.15	-1.91
825.3	-2.8	-1.4	-3.22
826.2	-1.35	-1.79	-2.71
827.1	-0.33	-3.01	-1.86
828	-1.62	-0.59	-3.59
828.9	-0.47	-2.83	-2.83
829.8	-0.33	-0.7	-2.41
830.7	-1.89	-1.13	-1.83
831.6	-0.4	-2.68	-1.8
832.5	-1.2	-1.58	-3.18
833.4	-1	-1.94	-3.75
834.3	0.12	-2.49	-2.57
835.2	-1.17	-2.69	-3.51
836.1	-0.51	-2.18	-2.9
837	-3.17	-0.99	-0.74
837.9	-3.25	-1.82	-1.97
838.8	-0.96	-1.87	-2.24
839.7	-4.35	-1.36	-3.09
840.6	-1.83	-2.22	-1.17
841.5	-1.41	-2.25	-1.26
842.4	-0.64	-2.24	-2.67
843.3	-1.98	-1.27	-3.75
844.2	-1.32	-2.52	-3.25
845.1	-2.26	-2.18	-1.62
846	-0.01	-3.22	-1.71
846.9	-3.13	-1.93	-3.9
847.8	-2.36	-0.41	-2.11
848.7	-1.36	-2.31	-3.72
849.6	-1.07	0.22	-1.11
850.5	-3.43	-1.95	-1.41
851.4	-2.59	-0.74	-2.51
852.3	-1.6	-2.98	-0.98
853.2	0.24	-0.94	-0.56
854.1	-0.3	-0.9	-1.37
855	-1.11	-2.16	-2.89
855.9	-1.29	-0.79	-1.92
856.8	-1.62	-2.42	-1.85
857.7	-1.43	-2.1	-1.38
858.6	-2.83	-1.13	-2.11
859.5	-2	-1.88	-1.04
860.4	-1	-2.38	-1.9
861.3	-0.01	-2.98	-1.14
862.2	-0.56	-1.15	-1.91
863.1	-0.29	-1.74	-1.65
864	-1.93	-0.79	-1.52
864.9	-1.78	-2.96	-2.45
865.8	-0.87	-3.1	-1.82
866.7	-1.53	-2.15	0.32
867.6	-1.1	-1.21	-2.07
868.5	-0.25	-2.09	-3.42
869.4	-0.44	-1.71	-2.82
870.3	-2.9	-1.41	-2
871.2	-1.41	-1.93	-1.72
872.1	-2.87	-0.52	-2.16
873	0.84	-2.92	-1.48
873.9	1.65	-2.35	-0.49
874.8	-1.8	-2.93	-3.21
875.7	-0.45	-2.49	-3.9
876.6	-3	-2.3	-2.26
877.5	-1.79	-2.02	0.17
878.4	-1.25	-2.65	-0.05
879.3	-0.91	-1.68	-1.6
880.2	-1.64	-0.94	-2.13
881.1	-2.21	-1.16	-4.42
882	-2.96	-0.98	-3.03
882.9	-0.85	-1.79	-1.15
883.8	-1.25	-0.6	-2.02
884.7	-1.44	-1.44	-0.66
885.6	-1.2	-1.92	-2.69
886.5	-3.02	-2.01	-1.14
887.4	-0.51	-2.19	-2.44
888.3	-2.16	-1.72	-3.67
889.2	0.2	-0.66	-1.66
890.1	0.11	-1.55	-2.13
891	-3.52	-1.97	-0.38
891.9	-1.04	-0.12	-2.72
892.8	-1.09	-3.17	-1.79
893.7	-1.7	-2.49	-3.65
894.6	-0.47	-0.24	-3.24
895.5	-2.39	-1.29	-2.48
896.4	-2.19	-1.33	-4.41
897.3	-0.75	-2.53	-3.28
898.2	-0.49	-2.34	-1.19
899.1	-1.89	-4.06	-1.42
900	-0.68	-2.07	-2.01
900.9	-0.63	-2.07	-1.87
901.8	-0.15	-3.12	-2.8
902.7	-1.12	-4.98	-2.61
903.6	-0.91	-4.34	-1.28
904.5	-2.31	-5.28	-4.56
905.4	-3.75	-6.02	-5.15
906.3	-3.12	-3.69	-6.25
907.2	-2.36	-5.11	-4.74
908.1	-2.36	-7.28	-4.06
909	-2.99	-6.68	-5.68
909.9	-4.92	-5.67	-6.33
910.8	-4.52	-3.97	-7.43
911.7	-3.69	-4.4	-7.64
912.6	-3.71	-2.28	-5.93
913.5	-2.38	-2.94	-7.17
914.4	-4.13	-4.08	-6.73
915.3	-3.77	-2.41	-4.59
916.2	-3.74	-5.16	-5.8
917.1	-3.45	-3.96	-5.46
918	-2.11	-4.41	-4.6
918.9	-2.8	-4.09	-5.27
919.8	-3.71	-4.66	-4.42
920.7	-3.06	-3.76	-5.25
921.6	-2.44	-3.69	-4.42
922.5	-4.18	-3.6	-5.12
923.4	-3.34	-2.94	-4.81
924.3	-2.3	-1.36	-4.5
925.2	-1.75	-2.63	-5.21
926.1	-1.38	-4.14	-6.96
927	-1.69	-2.89	-6.25
927.9	-3	-3.03	-3.39
928.8	-2.47	-4.64	-3.83
929.7	-1.77	-2.65	-4.71
930.6	-2.51	-2.88	-4.19
931.5	-1.18	-2.83	-3.4
932.4	-2.65	-5.2	-5.04
933.3	-3.88	-4.08	-5.62
934.2	-3	-4.42	-6.72
935.1	-0.72	-3.68	-4.05
936	-3.87	-2.34	-4.53
936.9	-3.24	-2.08	-2.7
937.8	-0.19	-1.8	-3.89
938.7	-1.45	-2.27	-3.83
939.6	-0.93	-2.52	-4.35
940.5	-1.94	-2.53	-5.01
941.4	-1.5	-1.29	-2.44
942.3	-3.03	-1.75	-3.38
943.2	-1.3	-2.1	-3.12
944.1	-1.5	-0.24	-4.49
945	-2.77	-3.69	-3.38
945.9	-1.85	-3.67	-4.31
946.8	-1.36	-2.41	-4.84
947.7	-0.47	-1.78	-2.59
948.6	-3.43	-4.88	-5.04
949.5	-1.25	-2.56	-4.15
950.4	-0.26	-2.04	-3.76
951.3	-0.31	-3.32	-3.1
952.2	-1.78	-2.33	-3.34
953.1	-0.17	-2.59	-3.8
954	-1.14	-1.35	-2.96
954.9	-1.76	-0.94	-3.29
955.8	-2.2	-1.29	-2.43
956.7	-1.93	-0.6	-4.97
957.6	0.36	-2.81	-2.64
958.5	-1.69	-3.51	-3.73
959.4	-2.67	-3.22	-4.39
960.3	-1.82	-3.08	-2.75
961.2	-2.27	-1.41	-4.9
962.1	-0.23	-1.85	-4.3
963	-1.31	-2.5	-3.89
963.9	-1.54	-1.99	-2.22
964.8	-0.8	-2.93	-2.86
965.7	-2.7	-1.57	-4.76
966.6	-1.13	-2.28	-3.63
967.5	0.21	-2.33	-3.15
968.4	-2.67	-2.41	-4.13
969.3	-0.16	-2.05	-3.1
970.2	-0.76	-1.72	-3.43
971.1	-0.35	-1.97	-1.8
972	-1.13	-2.78	-2.31
972.9	-1.34	-0.7	-4.11
973.8	0.78	-1.39	-4.98
974.7	0.39	-1.71	-3.51
975.6	-1.24	-4.68	-3.99
976.5	-1.3	-3.37	-4.74
977.4	-0.99	-2.31	-3.23
978.3	-0.1	-2.88	-3.02
979.2	-1.74	-1.69	-3.35
980.1	-0.4	-2.21	-5.46
981	-2.11	-2.38	-4.17
981.9	-2.36	-1.82	-3.69
982.8	-0.79	-1.24	-2.08
983.7	0.31	-1.54	-2.28
984.6	-1.16	-2.71	-4.12
985.5	-1.83	-3.06	-3.55
986.4	-1.97	-2.2	-5.49
987.3	-0.72	-1.82	-3.04
988.2	0.32	-0.63	-3.51
989.1	-0.05	-1.09	-3.77
990	-1.54	-1.98	-3.04
990.9	-0.03	-1.49	-3.5
991.8	-0.48	-2.57	-2.54
992.7	-0.09	-1.95	-4.28
993.6	0.67	-2.19	-3.73
994.5	-1.34	-1.83	-2.73
995.4	-1.03	-1.34	-2.82
996.3	-0.67	-2.71	-4.04
997.2	-0.69	-1.52	-2.42
998.1	-0.39	-4.53	-3.81
999	1.26	-2.32	-1.05
999.9	-1.55	-4.14	-4.71
1000.8	-0.48	-1.83	-4.08
1001.7	-0.7	-3.8	-4.04
1002.6	-0.01	-2.7	-4.67
1003.5	-2.08	-1.91	-4.01
1004.4	-0.45	-0.57	-5.05
1005.3	1.04	-2.93	-3.09
1006.2	-1.23	-1.57	-4.21
1007.1	0.83	-2.7	-4.85
1008	-1.45	-2.08	-4.27
1008.9	-0.35	-2.11	-4.53
1009.8	-0.32	-2.32	-2.2
1010.7	-0.78	-1.24	-1.36
1011.6	-1.02	-0.8	-3.28
1012.5	-0.84	-1.99	-3.75
1013.4	-0.29	-1.37	-2.47
1014.3	-0.54	-1.23	-1.6
1015.2	-1.81	-1.33	-3.36
1016.1	-0.87	-1.11	-3.95
1017	-1.17	-1.81	-2.16
1017.9	0.44	-1.26	-1.17
1018.8	-0.19	-2.32	-4.63
1019.7	-0.62	-3.51	-2.65
1020.6	0.05	-2.09	-2.29
1021.5	-0.55	-0.84	-5
1022.4	-0.19	-1.17	-2.35
1023.3	-0.32	-2.07	-4.54
1024.2	-0.91	-0.11	-3.46
1025.1	1.06	-1	-3.56
1026	-0.32	-1.32	-2.79
1026.9	0.49	-2.33	-3.79
1027.8	0.59	-2.77	-3.39
1028.7	0.06	-1.9	-2.14
1029.6	-0.55	-1.97	-3.42
1030.5	0.92	-1.98	-3.25
1031.4	-2.28	0.31	-2.57
1032.3	-0.61	-1.92	-3.21
1033.2	-0.98	-2.52	-5.38
1034.1	-0.61	-2.11	-4.61
1035	0.01	-1.07	-2.51
1035.9	-1.78	-2.45	-3
1036.8	0.73	-3.14	-3.38
1037.7	1.07	0.37	-3.9
1038.6	-0.13	0.13	-4.3
1039.5	1.61	-0.48	-4.37
1040.4	-0.3	-0.6	-3.74
1041.3	-0.35	-3.29	-5
1042.2	-0.99	-2.39	-2.44
1043.1	-0.14	-1.74	-3.41
1044	-0.6	-0.96	-4.84
1044.9	0.55	0.08	-3.91
1045.8	-0.31	1.18	-4.92
1046.7	-0.14	-1.68	-4.34
1047.6	0.8	-2.25	-3.31
1048.5	0.71	-0.66	-3.18
1049.4	0	0.22	-2.4
1050.3	-0.04	-2.76	-1.83
1051.2	-0.22	-1.74	-3.87
1052.1	-0.21	-0.98	-3.24
1053	-0.96	-0.52	-4.04
1053.9	0.76	-1.12	-4.93
1054.8	0.25	-2.74	-2.06
1055.7	1.53	0.23	-3.6
1056.6	2.04	-2.46	-3.82
1057.5	2.44	-1.95	-3.29
1058.4	1.31	-0.79	-2.61
1059.3	0.37	-2.21	-2.67
1060.2	-1.61	-1.57	-2.96
1061.1	1.45	-0.74	-4.87
1062	-0.56	-1.45	-2.88
1062.9	0.56	-0.02	-3.56
1063.8	0.84	-1.11	-3.43
1064.7	0.6	-1.9	-2.83
1065.6	0.7	0.04	-2.96
1066.5	0.12	-0.98	-2.62
1067.4	1.8	-0.13	-3.69
1068.3	0.35	-1.93	-2.69
1069.2	1.76	0.9	-2.47
1070.1	-0.45	-1.23	-4.07
1071	0.5	-1.41	-2.81
1071.9	2.46	-1.12	-3.64
1072.8	-0.43	-0.57	-3.88
	0.38		-2.26
	0.32		-2.73

## Sheet: C
SPR data for a4b7 integrin binding
Time	4.22	4.24	5.6
	4.22	4.24	5.6
-281.7		5.91	8.03
-280.8		6.13	9.02
-279.9	6.2	6.15	7.76
-279	8.09	6.57	5.35
-278.1	9.46	7.26	9.38
-277.2	8.83	5.71	5.4
-276.3	9.52	3.16	6
-275.4	8.72	3.73	5.9
-274.5	7.59	2.86	6.02
-273.6	5.33	2.88	5.11
-272.7	6.4	3.01	6.32
-271.8	5.34	1.31	7.13
-270.9	4.99	0.9	5.71
-270	3.21	3.38	7.14
-269.1	5.21	1.16	5.62
-268.2	4.22	3.77	6.11
-267.3	5.34	2.39	4.99
-266.4	5.01	2.49	5.61
-265.5	7.17	2.07	5.91
-264.6	5.66	2.33	6.49
-263.7	5.46	3.15	6.07
-262.8	6.08	4.42	6.67
-261.9	5.88	2.58	7.29
-261	6.58	4.91	6.99
-260.1	5.23	4.06	6.4
-259.2	5.06	3.97	7.21
-258.3	4.37	2.56	7.53
-257.4	2.45	2.6	8.81
-256.5	4.47	4.5	7.11
-255.6	5.45	1.78	6.49
-254.7	6.19	4.06	6.93
-253.8	5.83	4.02	4.7
-252.9	6.42	3.65	6.21
-252	5.23	4.73	6.71
-251.1	3.49	2.37	7.15
-250.2	4.87	2.9	7.19
-249.3	5.52	3.66	7.04
-248.4	5.38	5.37	7.37
-247.5	6.48	4.01	7.39
-246.6	5.53	3.93	6.57
-245.7	4.92	2.64	4.62
-244.8	3.79	4.97	6.21
-243.9	4.6	4	4.47
-243	3.59	2.16	5.64
-242.1	5.17	3.42	6.89
-241.2	5.87	3.31	7.8
-240.3	6.6	4.38	4.14
-239.4	5.79	3.99	6.17
-238.5	4.2	3.55	6.12
-237.6	5.19	3.64	5.15
-236.7	3.77	3.86	7.21
-235.8	5.29	3.65	5.31
-234.9	4.34	3.78	5.53
-234	5.77	4.1	6.61
-233.1	5.56	3.09	5.76
-232.2	6.21	5.52	8.21
-231.3	5.05	3.92	7.01
-230.4	4.84	3.7	6.6
-229.5	6.09	5.07	6.79
-228.6	4.38	3.95	8.47
-227.7	2.44	4.49	8.58
-226.8	6.25	4.56	5.29
-225.9	5.83	4.75	5.86
-225	4.19	4.21	7.12
-224.1	5.94	4.42	6.46
-223.2	3.06	5.09	5.37
-222.3	4.62	3.05	6.31
-221.4	3.73	5.93	5.19
-220.5	7.12	3.95	8.88
-219.6	6.43	5.94	6.52
-218.7	5.09	5.21	6.39
-217.8	6.77	6.19	6.79
-216.9	5.48	3.91	5.19
-216	5.36	4.41	7.57
-215.1	6.32	5.33	5.69
-214.2	4.9	4.24	4.6
-213.3	5.46	4	5.48
-212.4	5.04	3.01	6.23
-211.5	5.1	4.97	5.26
-210.6	5.45	3.9	5.08
-209.7	4.95	2.19	5.51
-208.8	5.04	3.33	6.05
-207.9	5.27	4.68	5.57
-207	5.64	4.12	7.5
-206.1	4.83	4.66	5.42
-205.2	2.91	4.21	6.15
-204.3	3.91	2.94	5.33
-203.4	3.83	2.29	6.23
-202.5	5.29	3.4	5.25
-201.6	3.95	2.39	8.57
-200.7	6.22	4.18	4.59
-199.8	4.68	4.64	6.98
-198.9	3.78	3.19	5.8
-198	5.39	3.38	6.58
-197.1	4.33	5.25	6.49
-196.2	5.57	2.7	4.11
-195.3	6.53	1.93	5.52
-194.4	4.08	3.89	6.18
-193.5	4.52	1.41	5.87
-192.6	5.45	3.29	7.13
-191.7	4.82	3.14	5.83
-190.8	5.53	5.97	6.75
-189.9	3.04	2.08	4.64
-189	3.68	3.76	5.59
-188.1	4.41	2.26	5.67
-187.2	4.08	2.57	6.26
-186.3	4.08	4.07	5.48
-185.4	3.61	4.34	4.89
-184.5	4.13	3.47	6.91
-183.6	4.07	4.22	4.45
-182.7	4.02	2.61	3.8
-181.8	4.53	1.73	4.82
-180.9	4.27	2.8	3.86
-180	2.88	2.49	5.59
-179.1	5.25	1.83	5.31
-178.2	3.61	4.39	2.78
-177.3	3.94	4.68	5.62
-176.4	4.07	5.18	6.01
-175.5	4.8	1.96	5.84
-174.6	4.47	2.84	3.12
-173.7	3.81	3.31	4.87
-172.8	3.23	2.87	4.24
-171.9	6.39	2.54	4.9
-171	3.13	0.94	4.92
-170.1	3.42	4.5	5.24
-169.2	5.09	3.31	5.2
-168.3	3.13	4.17	6.3
-167.4	2.7	2.39	3.81
-166.5	2.45	2.79	4.72
-165.6	5.23	2.49	4.65
-164.7	3.09	4.14	5.63
-163.8	4.55	1.9	6.61
-162.9	2.94	2.32	3.64
-162	3.56	1.68	6.39
-161.1	4.6	2.34	4.19
-160.2	2.78	4.08	6.19
-159.3	4.79	2.73	2.58
-158.4	4.94	3.25	4.07
-157.5	3.7	2.02	6.86
-156.6	5.68	2.54	4.79
-155.7	4.08	4.48	4.64
-154.8	2.79	3.42	5.09
-153.9	4.96	1.35	4.69
-153	3.67	3.26	5.44
-152.1	4.23	2.54	5.6
-151.2	3.49	1.64	4.14
-150.3	4.5	2.89	3.31
-149.4	5.34	2.52	3.27
-148.5	4.85	2.74	5.02
-147.6	2.67	1.9	4.39
-146.7	6.08	3.55	3.96
-145.8	3.77	2.37	3.52
-144.9	3.37	3.69	4.2
-144	2.96	3.01	3.4
-143.1	2.79	2.71	5.11
-142.2	2.8	2.94	4.55
-141.3	2.43	0.79	2.78
-140.4	3.97	3.58	3.55
-139.5	2.92	3.59	3.34
-138.6	4.1	2.3	3.63
-137.7	4.3	3.77	1.99
-136.8	1.46	3.37	4.5
-135.9	4.17	1.27	4.21
-135	2.93	1.31	3.57
-134.1	2.31	2.53	2.61
-133.2	4.02	4.37	4.29
-132.3	1.97	2.35	3.7
-131.4	3.49	0.65	3.4
-130.5	4.17	3.52	7.2
-129.6	3.47	3.21	4.64
-128.7	3.9	2.99	3.84
-127.8	1.37	1.45	5.89
-126.9	2.08	1.87	4.57
-126	3.06	1.16	1.93
-125.1	1.41	3.57	3.21
-124.2	3.91	2.8	3.54
-123.3	4.19	3.49	2.84
-122.4	3.61	-0.36	6.11
-121.5	3	1.97	4.01
-120.6	0.99	2.14	3.88
-119.7	4.4	2.16	4.3
-118.8	2.09	1.84	3.37
-117.9	2.93	2.37	4.03
-117	1.52	2.02	4.91
-116.1	4.27	1.87	3.82
-115.2	3.31	2.38	4.08
-114.3	3.22	4.49	2.65
-113.4	3.18	2.05	3.64
-112.5	4.97	1.18	2.68
-111.6	3.43	1.86	1.27
-110.7	3.41	2.23	3.08
-109.8	2.96	2.22	3.15
-108.9	4.48	3.68	2.76
-108	3.26	1.5	1.88
-107.1	2.61	1.97	1.53
-106.2	2.76	1.68	3.29
-105.3	2.04	3.14	2.16
-104.4	3.72	0.53	3.28
-103.5	3.49	2.21	1.8
-102.6	4.89	2.01	3.9
-101.7	2.27	1.62	4.38
-100.8	3.14	2.54	1.61
-99.9	3.52	1.86	4.83
-99	0.65	3.82	1.17
-98.1	3.05	3.18	1.83
-97.2	3.91	2.02	3.75
-96.3	0.86	2.19	1.89
-95.4	2.49	1.96	2.87
-94.5	1.84	2.3	3.54
-93.6	1.9	1.63	3.01
-92.7	1.87	2.6	2.72
-91.8	1.47	3.69	1.3
-90.9	2.04	1.45	3.27
-90	1.35	2.34	3.59
-89.1	2.14	1.17	3.58
-88.2	2.38	2.61	1.28
-87.3	0.3	2.78	1.9
-86.4	2.59	3.3	3.91
-85.5	2.02	3.42	3.58
-84.6	2.03	0.54	3.3
-83.7	3.3	2.82	1.3
-82.8	1.63	2.34	1.59
-81.9	1.37	1.59	0.78
-81	2.55	0.77	1.43
-80.1	1.91	2.15	1.2
-79.2	1.94	2.11	1.5
-78.3	0.51	2.01	1.57
-77.4	2.7	2.21	3.41
-76.5	3.46	1.24	1.6
-75.6	3.39	1.79	1.9
-74.7	3.26	2.73	1.31
-73.8	1.9	2.06	2.77
-72.9	2.14	1.06	3.11
-72	0.94	1.31	3.22
-71.1	2.23	0.72	1.12
-70.2	2.93	2.35	2.62
-69.3	2.3	2.93	2.34
-68.4	2.05	1.56	1.63
-67.5	3.6	0.11	2.78
-66.6	2.4	2.01	3.35
-65.7	1.27	2.17	2.64
-64.8	-0.93	3.15	3.82
-63.9	2.52	1.95	0.52
-63	3.02	0.13	2.88
-62.1	2.07	0.29	2.02
-61.2	2.48	1.93	1.52
-60.3	2.61	0.21	3
-59.4	1.84	2.07	1.44
-58.5	1.41	0.56	0.66
-57.6	0.91	0.33	0.97
-56.7	0.73	1.86	1.36
-55.8	2.16	1.34	2.18
-54.9	0.81	0.43	1.39
-54	-1.42	1.76	1.96
-53.1	1.94	0.31	2.77
-52.2	2.46	1.05	1.1
-51.3	1.33	2.72	1.51
-50.4	0.74	1.61	1.65
-49.5	1.72	2.73	2.57
-48.6	1.34	0.89	1.1
-47.7	0.42	-0.6	2.62
-46.8	0.19	-0.16	1.84
-45.9	1.08	3.49	0.84
-45	0.8	-1.23	2.74
-44.1	-0.9	-0.11	1.56
-43.2	-0.15	1.44	0.75
-42.3	1.16	0.38	3.53
-41.4	1.59	-0.28	2.26
-40.5	1.53	1.39	1.54
-39.6	-0.12	1.36	2.67
-38.7	2.2	1.29	1.68
-37.8	2.25	1.29	0.57
-36.9	1.32	0.25	0.96
-36	0.66	0.29	-0.31
-35.1	0.95	0.58	1
-34.2	0.96	1.34	0.88
-33.3	1.73	1.24	3.45
-32.4	0.53	0.86	2.6
-31.5	0.6	1.72	0.27
-30.6	1.92	1.14	1.11
-29.7	0.04	1.23	0.53
-28.8	1.77	0.21	1.89
-27.9	-0.39	0.24	1.83
-27	-0.11	-0.76	-0.3
-26.1	1.16	-0.21	1.13
-25.2	-1.24	2.56	2.83
-24.3	-0.64	-0.64	2.17
-23.4	0.82	0.76	2.13
-22.5	-0.45	-0.75	0.13
-21.6	0.27	1.14	0.23
-20.7	0.76	0.37	0.9
-19.8	0.11	0.59	-0.44
-18.9	0.09	0.56	2.21
-18	-0.11	1.62	1.22
-17.1	0.78	0.29	-0.02
-16.2	-1.25	0.13	-0.19
-15.3	1.27	-0.05	0.52
-14.4	0.96	0.74	0.38
-13.5	-0.52	1.03	-0.37
-12.6	-0.35	1.46	-0.55
-11.7	-0.94	-0.05	0
-10.8	1.63	-0.84	1.61
-9.9	0.29	0.43	-0.4
-9	0.11	-0.45	0.41
-8.1	1.96	0.19	-0.57
-7.2	0.04	0.41	0.74
-6.3	0	0.34	1.67
-5.4	-0.77	-1.61	-2.36
-4.5	-1.46	0	0.56
-3.6	-1.77	-0.31	-1.65
-2.7	-0.72		-1.54
-1.8	0.14		-0.07
-0.9	-1.53
0	-0.22
	-5.96
	-7.19		6.45
2.7	8.78		6.75
3.6	14.46	0.95
4.5	15.16	9.01	9.3
5.4	15.72	10.37	8.14
	15.52	13.45	8.73
7.2	16.62	12.55	8.93
8.1	14.7	14.1	9.43
9	16.66	14.86	8.07
9.9	16.23	13.58	12.3
10.8	18.11	14.88	10.25
11.7	15.61	14.81	10.47
12.6	17.4	16.25	11.75
13.5	18.31	16.68	10.39
14.4	16.32	15.76	9.9
15.3	17.57	16.87	8.56
16.2	17.13	15.21	10.12
17.1	17.7	16.26	9.75
18	17.76	17.15	10.58
18.9	17.98	15.6	9.1
19.8	16.75	14.96	8.23
20.7	17.24	17.08	9.04
21.6	16.79	15.75	9.94
22.5	17.21	15.08	9.7
23.4	16.05	15.65	9.14
24.3	17.08	16.86	10.09
25.2	16.82	15.67	10.97
26.1	17.62	15.98	10.87
27	16.9	16.45	9.76
27.9	17.98	16.72	11.08
28.8	18.23	15.35	10.7
29.7	17.36	14.83	10.68
30.6	18.05	13.03	8.85
31.5	17.6	14.9	8.05
32.4	16.68	15.76	10.05
33.3	17.42	16.59	9.36
34.2	18.58	17.9	10.95
35.1	17.89	15.15	10.12
36	17.5	16.41	10.12
36.9	18.2	16.51	9.48
37.8	17.58	16.68	9.39
38.7	17.45	15.23	9.03
39.6	18.09	15.12	10.79
40.5	18.28	16.53	9.38
41.4	18.25	16.03	10.32
42.3	17.2	14.89	11.7
43.2	18.95	17.09	8.8
44.1	16.83	16.3	8.57
45	18.21	18.28	9.39
45.9	16.69	15.67	11.65
46.8	18.44	16.3	8.95
47.7	17.33	14.52	7.69
48.6	18.59	14.11	9.41
49.5	17.74	16.02	7.46
50.4	16.88	17.61	9.4
51.3	17.23	14.24	11.01
52.2	17.12	16.77	9.84
53.1	16.19	16.83	11.16
54	18.02	15.8	7.83
54.9	17.89	15.52	10.2
55.8	17.5	16.22	11.14
56.7	17.97	15.19	9.62
57.6	18.48	15.47	10.6
58.5	17.16	16.86	9.64
59.4	17.3	16.51	10.03
60.3	16.43	15.82	9.78
61.2	15.93	15.32	11.09
62.1	17.67	14.85	10.16
63	16.46	16.03	8.51
63.9	16.81	16.12	9.2
64.8	16.59	14.78	9.33
65.7	17.1	15.35	10.41
66.6	17.57	15.07	9.02
67.5	17.19	17.18	10.47
68.4	16.54	16.11	9.22
69.3	16.53	16.11	10.43
70.2	17.33	14.85	6.29
71.1	16.93	15.59	8.56
72	17.58	15.91	10.95
72.9	19.29	15.97	8.15
73.8	17.61	15.21	8.68
74.7	17.51	14.63	7.43
75.6	18.38	15.2	10.24
76.5	17.4	16.07	11.31
77.4	17.7	16.58	9.72
78.3	18.1	14.64	7.91
79.2	15.78	15.32	9.05
80.1	17.72	16.95	8.63
81	16.07	14.36	8.24
81.9	15.94	16.91	8.33
82.8	15.01	15.89	9.62
83.7	17.12	15.44	8.42
84.6	16.06	15.24	9.7
85.5	17.19	14.71	9.2
86.4	14.6	15.56	10.59
87.3	16.41	15.38	7.47
88.2	15.49	16.82	7.66
89.1	17.37	16.24	8.95
90	16.44	16.33	9.04
90.9	15.72	17.05	9.02
91.8	18.41	13.63	9.96
92.7	15.92	13.86	9.54
93.6	17.41	15.4	8.7
94.5	14.54	15.66	8.33
95.4	16.96	14.8	7.78
96.3	15.05	14.15	7.11
97.2	14.88	15.92	7.3
98.1	15.28	14.14	9.03
99	16.89	14.52	7.31
99.9	17.15	14.5	7.54
100.8	15.36	15.28	7.31
101.7	15.93	16.24	8.93
102.6	16.74	14.49	6.77
103.5	15.89	15.85	6.19
104.4	17.6	14.79	8.12
105.3	17.61	16.2	9.32
106.2	16.79	14.93	8.67
107.1	15.18	13.95	8.97
108	16.83	13.94	9.74
108.9	15.45	13.41	8.01
109.8	16.21	14.65	8.09
110.7	15.75	14.4	7.42
111.6	16.24	13.7	9.37
112.5	15.6	14.29	6.74
113.4	15.31	15.53	7.59
114.3	16.8	16.38	6.47
115.2	15.86	15.03	7.41
116.1	15.69	14.93	9.44
117	15.68	16.52	7.29
117.9	16.23	14.21	7.48
118.8	13.6	14.29	8.71
119.7	15.15	16.3	10.19
120.6	15.54	14.65	7.58
121.5	17.21	16.07	8.63
122.4	17.86	14.73	7.27
123.3	16.33	15.36	8.16
124.2	15.17	13.71	9.32
125.1	15.67	13.93	7.96
126	15.38	15.24	8.1
126.9	14.95	13.34	7.78
127.8	15.43	12.49	6.47
128.7	16.04	15.72	6.79
129.6	16.16	13.88	7.31
130.5	16.34	12.78	9.16
131.4	16.01	15.74	9.14
132.3	14.87	14.61	6.63
133.2	16.33	12.38	7.77
134.1	14.69	14.3	8.3
135	17.39	13.36	7.07
135.9	14.57	13.46	5.73
136.8	15.01	15.08	8.54
137.7	15.82	15.18	6.15
138.6	15.07	14.5	6.17
139.5	14.95	15.54	8.32
140.4	15.68	12.75	7.33
141.3	15.31	14.44	5.82
142.2	14.89	13.8	6.12
143.1	15.66	13.73	7.05
144	14.28	12.95	7.71
144.9	15.5	14.07	5.78
145.8	14.24	16.34	5.78
146.7	14.75	14.1	7.93
147.6	15.98	14.84	5.58
148.5	14.71	11.57	5.72
149.4	15.64	14.23	6.95
150.3	15.06	14.25	5.68
151.2	14.86	15.62	5.11
152.1	14.03	15.18	6.53
153	14.53	13.04	6.34
153.9	15.83	14.21	8.73
154.8	15.15	13.65	7.57
155.7	15.01	13.2	8.18
156.6	16.31	14.12	8.22
157.5	16.25	11.55	6.39
158.4	13.9	15.29	4.76
159.3	15.91	15.17	8.58
160.2	15.39	15.41	5.43
161.1	13.31	13.37	6.86
162	14.32	14.71	7.65
162.9	14.46	12.45	3.17
163.8	14.67	14.59	5.4
164.7	12.42	14.07	4.39
165.6	13.53	13.4	5.43
166.5	15.53	14.26	8.45
167.4	15.5	14.7	5.4
168.3	14.45	14	6.22
169.2	15.35	12.68	5.37
170.1	13.19	13.12	7.19
171	14.25	13.18	5.32
171.9	14.35	14.95	6.94
172.8	12.97	13.25	5.81
173.7	14.87	13.03	4.15
174.6	13.87	13.02	5.73
175.5	13.45	14.33	7.25
176.4	15.65	13.27	5.76
177.3	13.73	14.53	5.88
178.2	15.02	15.28	5.23
179.1	14.01	13.13	6.49
180	13.63	13.72	5.79
180.9	13.82	12.49	4.26
181.8	15.1	13.66	5.26
182.7	13.41	12.38	5.82
183.6	14.67	14.28	6.66
184.5	13.38	12.1	6.41
185.4	14.45	12.64	4.25
186.3	14.35	12.63	4.6
187.2	14.18	12.38	2.99
188.1	12.61	13.08	3.34
189	11.43	11.72	3.16
189.9	15.32	13.92	5.85
190.8	13.14	12.25	5.66
191.7	14.3	13.64	5.45
192.6	14.35	12.14	5.22
193.5	13.49	13.44	4.68
194.4	11.23	10.89	5.96
195.3	11.83	13.05	5.29
196.2	13.3	12.21	4.72
197.1	13.31	10.17	5.21
198	12.52	11.86	3.88
198.9	13.34	12.11	6.04
199.8	13.92	13.46	4.24
200.7	14.16	12.18	4.68
201.6	13.35	12.45	5.93
202.5	12.95	12.63	4.43
203.4	14.18	10.71	3.65
204.3	12.59	13.08	5.87
205.2	11.51	12.24	5.08
206.1	12.27	13.92	3.02
207	11.72	12.94	3.93
207.9	11.97	11.74	4.2
208.8	15.48	13.12	4.25
209.7	14.14	13.39	3.9
210.6	12.9	11.84	3.44
211.5	12.04	11.34	6.15
212.4	14.57	14.41	5.1
213.3	12.6	12.67	4.75
214.2	13.05	12.44	5.96
215.1	12.63	12.92	5.73
216	12.86	13.12	4.89
216.9	13.77	13.6	3.46
217.8	13.1	9.81	3.71
218.7	12.29	14.82	4.21
219.6	13.55	11.49	6.39
220.5	14.6	12.34	4.09
221.4	12.77	11.17	4.02
222.3	12.46	11.98	5.39
223.2	13.37	13.58	4.77
224.1	12.63	12.66	2.54
225	12.03	11.16	5.92
225.9	13.41	11.52	4.41
226.8	11.47	11.45	3.91
227.7	12.06	10.59	4.64
228.6	13.28	11.9	2.52
229.5	13.94	11.13	3.26
230.4	12.98	12.41	3.37
231.3	13.67	11.19	3.1
232.2	13.32	12.12	4.07
233.1	10.95	11.56	3.99
234	11.4	11.71	5.1
234.9	11.87	12.28	4.98
235.8	12.14	11.18	2.47
236.7	11.21	11.33	4.39
237.6	10.29	12.95	2.38
238.5	12.77	11.42	4.26
239.4	12.32	10.88	6.86
240.3	11.23	10.98	2.69
241.2	12.56	10.93	4.62
242.1	11.03	11.97	2.73
243	10.89	11.29	4.2
243.9	12.03	11.11	2.28
244.8	11.28	10.68	4.16
245.7	12.4	12.81	4.96
246.6	11.6	11.53	3.54
247.5	11.29	11.99	3.73
248.4	12.57	9.84	3.42
249.3	12.3	10.92	2.79
250.2	12.16	9.53	2.81
251.1	12.45	11.58	2.55
252	12.17	12.15	1.82
252.9	13.65	11.29	3.27
253.8	11.75	11.78	4.32
254.7	12.14	8.73	3.65
255.6	11.57	12.45	2.37
256.5	10.97	10.56	4.97
257.4	12.51	11.52	3.31
258.3	8.66	11.82	3.17
259.2	11.67	11.33	4.44
260.1	11.53	11.55	3.85
261	11.36	11.04	5.15
261.9	12.25	11.66	2.96
262.8	11.41	11.05	4.14
263.7	12.57	11.73	4.04
264.6	11.65	11.34	1.64
265.5	11.31	11.29	4.09
266.4	10.15	9.81	1.78
267.3	12.94	11.36	2.41
268.2	11.43	12.02	3.73
269.1	11.02	12.5	3.07
270	11.34	10	3.72
270.9	11.97	9.84	1.91
271.8	10.74	10.54	2.63
272.7	10.46	10.29	1.97
273.6	9.45	11.36	1.18
274.5	10.6	10.21	2.65
275.4	9.95	10.11	3.55
276.3	11.19	11.9	2.31
277.2	11.65	10.18	2.14
278.1	10.91	8.82	1.7
279	10.87	10.42	1.71
279.9	11.55	12.14	2.51
280.8	10.49	9.66	2.56
281.7	10.94	11.73	2.1
282.6	11.22	11.37	2.01
283.5	11.14	12.38	2.36
284.4	10.83	10.85	3.29
285.3	10.52	9.9	3.32
286.2	10.26	9.33	3.39
287.1	10.31	9.71	1.69
288	10.19	11.06	2.65
288.9	10.13	9.73	5.7
289.8	9.53	10.26	3.31
290.7	10.94	8.35	2.04
291.6	11.38	9.81	1.45
292.5	11.5	8.68	1.71
293.4	9.46	9.35	2.05
294.3	10.86	11.79	2.58
295.2	9.89	10.49	2.65
296.1	9.52	10.09	2.12
297	9.03	7.96	4.3
297.9	12.17	9.34	3.27
298.8	10.12	9.53	3.45
299.7	11.14	10.2	2.83
300.6	9.55	9.43	2.06
301.5	10.3	11.77	3.48
302.4	10.02	10.02	1.72
303.3	10.04	10.23	1.52
304.2	9.33	9.02	2.14
305.1	9.69	10.84	1.22
306	9.42	9.51	1.84
306.9	11.07	11.06	2
307.8	10.69	7.94	1.46
308.7	11	9.78	1.55
309.6	9	9.01	-0.25
310.5	9.28	10.36	2.17
311.4	10.61	10.24	1.17
312.3	10.2	9.48	0.68
313.2	11.3	9.34	1.85
314.1	10.58	11.4	2.03
315	10.05	11.58	1.38
315.9	7.11	8.05	1.76
316.8	7.97	8.87	0.51
317.7	8.51	9.67	3.43
318.6	7.61	9.68	1.89
319.5	9.35	8.93	2.74
320.4	9.16	9.06	1.35
321.3	10.01	10.39	3.06
322.2	10.34	9.4	0.09
323.1	10.19	8.82	2.06
324	9.41	10.58	1.87
324.9	8.86	8.53	0.92
325.8	10.59	8.54	-0.37
326.7	7.67	9.65	0.66
327.6	9.32	10.29	-0.57
328.5	7.33	9.49	0.61
329.4	9.42	9.43	0.96
330.3	10.6	8.98	0.68
331.2	10.42	9.53	1.59
332.1	9.69	8.88	2.98
333	8.21	9.61	1.02
333.9	9.57	10.01	-0.82
334.8	7.35	8.84	1.42
335.7	9.2	8.46	1.34
336.6	10.9	10.21	1.7
337.5	7.82	8.87	-0.42
338.4	8.89	9.06	1.17
339.3	9.54	8.04	0.29
340.2	9.33	7.74	-0.03
341.1	8.66	7.42	0.6
342	8.06	7.54	-0.66
342.9	10.1	7.04	0.15
343.8	7.76	8.16	0.81
344.7	7.64	8.43	-1.2
345.6	8.58	9.06	-1.99
346.5	8.44	8.62	2.09
347.4	8.58	7.78	0.95
348.3	8	8.95	-0.38
349.2	10.53	8.48	-0.89
350.1	6.63	7.5	-0.71
351	6.72	9.1	0.62
351.9	8.77	7.65	0.78
352.8	8.51	9.91	0.79
353.7	8.86	8.95	-0.84
354.6	6.81	6.47	-0.38
355.5	8.37	7.11	-1.12
356.4	6.08	7.65	1.4
357.3	7.07	8.14	-2.79
358.2	7.77	9.35	0.89
359.1	7.63	9.75	0.29
360	7.19	9.39	0.91
360.9	7.64	9.47	1.01
361.8	8.28	10.01	-0.41
362.7	8.33	8.1	0.91
363.6	7.7	8.21	-0.84
364.5	7.26	7.76	-0.77
365.4	6.86	7.55	0.63
366.3	7.4	7.87	-0.57
367.2	6.31	7.08	-0.45
368.1	9.24	8	1
369	6.3	10.4	-0.92
369.9	9.22	6.71	0.65
370.8	7.06	9.7	0.72
371.7	7.39	7.48	0.91
372.6	6.66	7.9	0.26
373.5	6.44	6.15	-0.12
374.4	9.21	6	-0.26
375.3	6.92	6.53	-0.78
376.2	8.01	8.49	0.21
377.1	6.93	6.62	-0.9
378	7.34	7.14	1.6
378.9	7.89	6.12	-0.21
379.8	7.92	7.04	-0.33
380.7	5.91	6.88	-0.5
381.6	6.42	6.87	-0.36
382.5	6.76	5.43	-0.83
383.4	5.41	6.62	-2.05
384.3	7.81	6.83	-0.55
385.2	6.72	7.96	1.43
386.1	7.07	8.3	-0.88
387	6.3	7.16	-1.87
387.9	6.91	5.43	-2.5
388.8	6.86	6.72	-1.67
389.7	6.81	6.99	-0.54
390.6	6.4	7.66	-0.67
391.5	5.93	7.35	-1.2
392.4	6.72	6.73	-0.44
393.3	7.21	7.15	-0.96
394.2	5.05	5.94	-1.26
395.1	6.53	5.7	-0.22
396	6.91	6.82	-0.72
396.9	6.9	5.06	-3.02
397.8	5.42	6.29	-1.21
398.7	5.59	7.55	-2.45
399.6	6.2	5.89	-0.47
400.5	7.05	6.89	0.76
401.4		9.18	-1.89
402.3		5.83	-0.7
		6
		5.12	-3.57
405		5.32	-3.55
405.9	6.02	5.68	-1.52
406.8	6.74	7.9	-6.72
407.7	5.74	3.89	-15.92
408.6	2.69	-9.27
409.5	-10.44	-10.5
410.4	-11.85	-10.61
411.3	-13.67	-9.69	-17.61
412.2	-14.57	-9.64	-18.55
413.1	-12.64	-9.27	-18.64
414	-15.26	-11.48	-18.22
414.9	-12.32	-11.41	-17.74
415.8	-13.18	-11.56	-18.69
416.7	-12.34	-10.33	-18.56
417.6	-13.12	-11.22	-17.55
418.5	-14.66	-10.74	-17.68
419.4	-13.94	-10.45	-18.33
420.3	-13.1	-11.54	-17.47
421.2	-12.55	-8.91	-15.93
422.1	-13.68	-11.7	-17.86
423	-13.61	-11.04	-17.81
423.9	-15.41	-10.84	-18.36
424.8	-13.94	-13.05	-18.17
425.7	-16.47	-9.78	-18.15
426.6	-13.22	-11.52	-16.63
427.5	-15.38	-9.17	-17.71
428.4	-15.05	-10.13	-15.41
429.3	-12.95	-11.4	-19.13
430.2	-13.19	-12.71	-18.62
431.1	-14.22	-11.8	-18.34
432	-11.44	-9.89	-15.92
432.9	-14.47	-11.62	-19.1
433.8	-14.49	-10.83	-17.84
434.7	-13.66	-12.68	-15.52
435.6	-15.24	-9.83	-18.46
436.5	-14.05	-10.98	-17.52
437.4	-13.68	-12.02	-17.1
438.3	-14.08	-11.07	-16.79
439.2	-15.13	-12.39	-17.76
440.1	-13.67	-11.52	-16.22
441	-13.42	-10.59	-18.23
441.9	-14.88	-11.58	-17.67
442.8	-14.66	-11.2	-18.17
443.7	-14.03	-12.61	-18.65
444.6	-15.63	-11.23	-17.67
445.5	-16.08	-9.8	-18.84
446.4	-13.86	-11.26	-19.11
447.3	-15.99	-10.71	-17.8
448.2	-17.57	-12.48	-17.47
449.1	-13.33	-10.72	-19.46
450	-13.97	-13.04	-17.87
450.9	-14.54	-11.96	-16.94
451.8	-15.03	-11.15	-17.73
452.7	-16.11	-11.38	-19.77
453.6	-16.16	-10.04	-18.1
454.5	-14.16	-9.79	-16.07
455.4	-14.15	-11.41	-18.96
456.3	-15.31	-11.61	-18.17
457.2	-14.83	-9.99	-17.15
458.1	-15.06	-11.11	-18
459	-12.78	-9.81	-18.31
459.9	-14.08	-11.68	-17.49
460.8	-14.61	-10.62	-16.82
461.7	-15.06	-12.13	-16.6
462.6	-13.69	-12.53	-18.03
463.5	-15.06	-11.86	-18.31
464.4	-15.49	-13.68	-18.25
465.3	-15.03	-10	-15.76
466.2	-13.27	-12.25	-19.17
467.1	-15.03	-11.67	-17.87
468	-13.6	-10.59	-16.76
468.9	-15.29	-10.51	-17.51
469.8	-14.05	-11.78	-17.29
470.7	-13.23	-12.72	-18.27
471.6	-15.37	-10.63	-18.92
472.5	-14.77	-10.67	-16.06
473.4	-15.06	-11.06	-16.64
474.3	-14.71	-11.07	-18.97
475.2	-14.7	-11.92	-18
476.1	-15.45	-10.92	-19.2
477	-15.84	-12.83	-17.52
477.9	-13.48	-12.86	-16.4
478.8	-16.08	-10.61	-18.67
479.7	-14.08	-11.88	-18.97
480.6	-15.09	-10.02	-18.55
481.5	-16.71	-13.42	-18.32
482.4	-14.83	-10.57	-15.23
483.3	-14.99	-12.28	-17.87
484.2	-15.97	-10.5	-14.95
485.1	-15.84	-10.68	-18.72
486	-17.02	-12.08	-20.61
486.9	-14.72	-11.82	-18.37
487.8	-15.46	-10.96	-18.45
488.7	-16.09	-11.84	-19.4
489.6	-16.22	-10.74	-18.71
490.5	-16.44	-10.63	-18.74
491.4	-15.18	-12.56	-17.75
492.3	-15.84	-10.81	-16.96
493.2	-17	-11.34	-18.86
494.1	-17.56	-11.3	-17.75
495	-17.77	-11.43	-20.14
495.9	-15.17	-12.84	-17.23
496.8	-15.03	-12.22	-16.01
497.7	-15.76	-11.6	-16.59
498.6	-15.18	-12.08	-17.71
499.5	-14.03	-12.24	-18.72
500.4	-16.08	-12.12	-18.66
501.3	-15.98	-13.6	-16.55
502.2	-15.42	-13.08	-17.92
503.1	-16.16	-13.02	-17.99
504	-16.08	-11.64	-17.68
504.9	-16.34	-12.04	-15.6
505.8	-15.31	-11.81	-17.44
506.7	-16.19	-12.97	-19.21
507.6	-15.96	-13.31	-18.43
508.5	-15.19	-12.63	-18.72
509.4	-15.65	-11.69	-18.36
510.3	-15.36	-13.07	-18.42
511.2	-15.47	-13.05	-17.59
512.1	-14.36	-12.11	-17.63
513	-16.32	-11.46	-20.07
513.9	-16.51	-10.55	-17.98
514.8	-16.03	-11.24	-18.42
515.7	-17.5	-13.54	-18.37
516.6	-16.14	-12.15	-17.73
517.5	-16.48	-11.87	-19.09
518.4	-12.96	-14.03	-17.11
519.3	-16.52	-13.16	-20.3
520.2	-15.79	-13.38	-16.53
521.1	-16.25	-12.83	-17.69
522	-14.31	-11.67	-18.04
522.9	-17.31	-12.16	-19.58
523.8	-15.2	-11.46	-17.21
524.7	-17.91	-12.54	-17.98
525.6	-15.43	-13	-18.47
526.5	-17.41	-12.51	-18.29
527.4	-17.75	-11.3	-17.94
528.3	-16.93	-11.89	-18.6
529.2	-15.03	-13.77	-17.85
530.1	-16.6	-13.41	-17.56
531	-15.57	-12.07	-18.65
531.9	-17.31	-11.59	-17.5
532.8	-16.66	-13.73	-18.06
533.7	-16.46	-12.59	-16.95
534.6	-16.37	-12.59	-16.98
535.5	-16.3	-14.38	-17.77
536.4	-15.23	-11.45	-18.45
537.3	-15.87	-10.96	-18.06
538.2	-16.54	-11.42	-19.12
539.1	-17.36	-13.38	-18.31
540	-15.62	-12.86	-19.43
540.9	-15.46	-13.11	-17.84
541.8	-16.75	-11.52	-16.49
542.7	-17.06	-11.36	-20.02
543.6	-15.42	-13.18	-16.68
544.5	-16.7	-12.44	-17.22
545.4	-15.08	-13.35	-18.16
546.3	-18.12	-13.91	-18.22
547.2	-16.6	-14.53	-18.29
548.1	-17.02	-14.53	-18.66
549	-15.63	-13.12	-16.88
549.9	-16.56	-14.01	-19.79
550.8	-17.06	-13.71	-17
551.7	-17.92	-12.65	-18.78
552.6	-14.63	-12.43	-18.23
553.5	-16.64	-12.12	-18.86
554.4	-17.4	-11.57	-17.78
555.3	-17.52	-13.04	-20.24
556.2	-17.07	-14.23	-17.18
557.1	-16.11	-13.84	-18.94
558	-16.71	-13.22	-19.39
558.9	-16.45	-14.77	-19.44
559.8	-16.3	-13.41	-19.45
560.7	-18.14	-12.99	-18.28
561.6	-17.26	-14.77	-18.39
562.5	-16.46	-13.97	-18.29
563.4	-17.88	-13.74	-17.43
564.3	-16.02	-12.74	-18.36
565.2	-18.19	-11.72	-18.13
566.1	-18.44	-13.26	-19.38
567	-16.92	-13.47	-20.06
567.9	-15.55	-12.13	-18.85
568.8	-15.69	-12.31	-18.69
569.7	-16.27	-13.95	-19.49
570.6	-15.95	-15.5	-19.92
571.5	-16.06	-13.72	-19.23
572.4	-16.1	-12.71	-18.84
573.3	-17.18	-13.71	-20.41
574.2	-18.3	-13.01	-18.99
575.1	-17.95	-13.16	-20.17
576	-15.38	-12.43	-19.68
576.9	-18.31	-12.62	-19.34
577.8	-16.42	-12.67	-18.8
578.7	-17.89	-14.45	-20.55
579.6	-17.23	-13.68	-18.71
580.5	-16.67	-13.4	-22.45
581.4	-17.46	-13.26	-17.75
582.3	-17.57	-12.84	-19.25
583.2	-16.73	-12.58	-20.6
584.1	-18.07	-15.07	-17.43
585	-16.56	-13.94	-21.3
585.9	-17.71	-13	-16.26
586.8	-20.47	-13.35	-18.35
587.7	-16.53	-14.22	-19.27
588.6	-18.31	-12.57	-19.41
589.5	-16.81	-12.16	-19.48
590.4	-16.38	-13.4	-20.27
591.3	-16.54	-13.45	-20.27
592.2	-18.97	-13.04	-18.97
593.1	-17.29	-13.44	-19.86
594	-17.32	-10.52	-18.36
594.9	-17.29	-13.83	-19.35
595.8	-18.74	-13.19	-18.52
596.7	-19.33	-13.56	-18.45
597.6	-17.34	-14.15	-19.25
598.5	-17.25	-11.82	-19.3
599.4	-19.8	-11.75	-19.2
600.3	-17.76	-14.51	-18.72
601.2	-17.03	-13	-16.22
602.1	-17.42	-14.18	-18.43
603	-16.68	-13.75	-18.68
603.9	-16.07	-13.08	-19.16
604.8	-17.28	-13.34	-20.58
605.7	-17.63	-11.54	-18.69
606.6	-16.51	-13.34	-19.34
607.5	-17.16	-13.49	-19.82
608.4	-17.52	-11.45	-18.59
609.3	-18.86	-13.89	-19.43
610.2	-19.23	-13.76	-19.69
611.1	-17.95	-15.4	-19.32
612	-16.26	-13.45	-19.98
612.9	-18.39	-13.24	-19.14
613.8	-16.07	-13.42	-17.18
614.7	-16.1	-13.16	-21.04
615.6	-16.66	-13.91	-17.07
616.5	-17.11	-13.93	-18.3
617.4	-16.76	-14.37	-20.55
618.3	-17.39	-13.95	-19.64
619.2	-16.7	-12.74	-20.16
620.1	-18.42	-13.92	-19.92
621	-17.06	-14.73	-20.6
621.9	-16.51	-13.38	-18.85
622.8	-18.26	-14.88	-19.8
623.7	-17	-14.02	-19.3
624.6	-15.65	-14.07	-19.8
625.5	-16.14	-12.48	-19.79
626.4	-17.47	-12.86	-19.11
627.3	-16.88	-13.89	-19.85
628.2	-16.4	-13.45	-18.64
629.1	-15.26	-11.97	-18.75
630	-17.37	-12.35	-19.06
630.9	-17.53	-15.63	-17.88
631.8	-17.71	-13.1	-18.03
632.7	-17.13	-14.21	-18.24
633.6	-19.49	-14.61	-19.86
634.5	-18.12	-13.47	-20.44
635.4	-16.86	-13.78	-18.39
636.3	-17.71	-15	-20.97
637.2	-19.02	-13.49	-20.85
638.1	-17.15	-14.34	-19.57
639	-15.2	-13.79	-19.64
639.9	-17.44	-13.16	-20.04
640.8	-18.74	-12.68	-19.16
641.7	-18.55	-14.39	-21.23
642.6	-18.06	-16.57	-19.34
643.5	-19.42	-12.09	-19.74
644.4	-17.98	-14.12	-20.75
645.3	-18.92	-13.86	-20.66
646.2	-18.42	-15.34	-19.17
647.1	-18.34	-14.89	-19.35
648	-16.98	-13.21	-19.25
648.9	-17.71	-15.75	-16.79
649.8	-19.09	-14.93	-18.32
650.7	-18.62	-12.7	-19.54
651.6	-19.63	-13.9	-19.57
652.5	-19.73	-14.29	-18.46
653.4	-18.42	-12.99	-20.33
654.3	-17.61	-15.62	-20.33
655.2	-18.08	-15.91	-18.77
656.1	-18.83	-14.17	-19.5
657	-19.26	-14.69	-18.85
657.9	-18.8	-13.42	-19.13
658.8	-19.19	-14.56	-20.6
659.7	-18.27	-13.58	-19.4
660.6	-18.98	-12.66	-20.15
661.5	-18.3	-13.74	-19.02
662.4	-19.64	-13	-19.41
663.3	-18.31	-14.1	-18.74
664.2	-17.62	-12.99	-20.39
665.1	-18.17	-13.43	-19.89
666	-17.1	-14.64	-20.07
666.9	-17.67	-13.86	-17.23
667.8	-18.14	-11.79	-19.94
668.7	-19.12	-13.33	-20.7
669.6	-15.87	-14.51	-19.8
670.5	-18.83	-13.71	-19.96
671.4	-16.34	-14.09	-19.84
672.3	-17.41	-13.48	-19.3
673.2	-19.07	-15.59	-18.58
674.1	-17.95	-14.95	-19.22
675	-18.38	-14.31	-20.43
675.9	-17.94	-13.91	-19.67
676.8	-18.49	-13.92	-17.84
677.7	-17.21	-13.58	-18.88
678.6	-18.19	-14.23	-17.96
679.5	-17.32	-14.69	-19.56
680.4	-17.88	-14.06	-19.27
681.3	-18.02	-13.89	-19.06
682.2	-19.92	-16.21	-18.46
683.1	-18.22	-14.95	-20.5
684	-18.3	-13.35	-22.21
684.9	-18.52	-14.67	-19.05
685.8	-19.65	-14.62	-22.1
686.7	-19.33	-15.44	-21.06
687.6	-17.52	-14.82	-20.41
688.5	-18.86	-13.6	-18.34
689.4	-18.69	-13.14	-19.6
690.3	-17.37	-13.07	-18.97
691.2	-19.31	-14.57	-18.75
692.1	-16.95	-14.88	-21.01
693	-17.64	-14.3	-19.86
693.9	-19.34	-11.58	-20.87
694.8	-19.48	-16.17	-18.35
695.7	-19.68	-16.31	-18.69
696.6	-18.58	-15.83	-19.23
697.5	-19.42	-14.68	-18.27
698.4	-19.24	-15.68	-19.42
699.3	-18.18	-14.85	-20.27
700.2	-19.7	-14.99	-21.43
701.1	-19.21	-14.28	-18.74
702	-17.68	-16.27	-18.27
702.9	-19.82	-13.96	-19.86
703.8	-19.97	-15.05	-19.29
704.7	-20.39	-14.43	-19.58
705.6	-20.24	-15.11	-19.95
706.5	-18.96	-14.28	-16.66
707.4	-17.39	-13.5	-21.38
708.3	-18.51	-14.52	-20.97
709.2	-18.52	-14.89	-17.84
710.1	-17.54	-14.44	-20.84
711	-20.41	-13.5	-20.95
711.9	-19.78	-14.09	-18.65
712.8	-18.57	-14.04	-20.84
713.7	-18.8	-16.06	-19.91
714.6	-19.43	-14.54	-18.49
715.5	-18.39	-13.89	-18.03
716.4	-19.61	-14.51	-19.48
717.3	-20.87	-14.69	-19.84
718.2	-19.44	-14.57	-20.22
719.1	-19.77	-15.85	-20.24
720	-18.7	-14.82	-18.12
720.9	-18.37	-14.02	-20.11
721.8	-17.37	-14.14	-19.84
722.7	-20.25	-15.74	-18.53
723.6	-18.64	-14.81	-18.89
724.5	-19.66	-13.51	-19.13
725.4	-19.15	-15.44	-19.39
726.3	-18.05	-14.22	-18.94
727.2	-18.59	-14.87	-18.62
728.1	-20.79	-13.97	-21.24
729	-19.19	-14.03	-20.24
729.9	-18.87	-13.37	-19.69
730.8	-19.45	-13.78	-19.7
731.7	-18.72	-16.06	-19.72
732.6	-17.32	-16.18	-18.21
733.5	-19.86	-15.68	-20.38
734.4	-20.02	-15.85	-20.04
735.3	-19.13	-15.07	-20.9
736.2	-18.58	-14.77	-20.8
737.1	-19.4	-14.61	-18.72
738	-19.86	-15.03	-20.29
738.9	-19.87	-15.44	-19.23
739.8	-18.75	-14.3	-21.37
740.7	-19.09	-15.71	-19.68
741.6	-19.4	-15.06	-21.3
742.5	-19.1	-14.07	-20.53
743.4	-18.57	-13.67	-18.86
744.3	-19.23	-12.86	-20.46
745.2	-18.73	-14.81	-21.1
746.1	-19.99	-14.5	-19.63
747	-20.55	-15.97	-19.75
747.9	-21.25	-14.04	-20.42
748.8	-20.59	-15.79	-22.53
749.7	-21.92	-14.52	-20.63
750.6	-20.92	-16.41	-19.5
751.5	-20.72	-13.7	-20.54
752.4	-20.32	-15.87	-20.19
753.3	-20.27	-14.37	-20.31
754.2	-19.01	-14.93	-21.35
755.1	-20.72	-14.83	-20.7
756	-18.6	-15.14	-19.78
756.9	-21.22	-14.08	-19.44
757.8	-20.89	-15.04	-20.26
758.7	-18.78	-15.51	-20.47
759.6	-18.29	-15.65	-20.43
760.5	-20.4	-15.82	-20.03
761.4	-19.87	-15.05	-20.4
762.3	-19.17	-17.84	-21.26
763.2	-20.47	-13.29	-21.71
764.1	-18.61	-15.53	-21.56
765	-19.98	-15.74	-20.72
765.9	-21.59	-15.97	-19.27
766.8	-20.08	-15.2	-20.41
767.7	-20.93	-16.85	-19.46
768.6	-21.05	-13.54	-21.73
769.5	-19.82	-17.3	-21.72
770.4	-20.41	-15.39	-20.36
771.3	-19.49	-16.7	-20.65
772.2	-20.88	-16.86	-21.12
773.1	-22.08	-14.55	-19.57
774	-20.11	-14.49	-21.48
774.9	-19.96	-14.9	-18.85
775.8	-21.4	-15.28	-21.99
776.7	-19.39	-15.21	-19.32
777.6	-19.03	-16.22	-21.89
778.5	-19.95	-16.01	-19.34
779.4	-20.85	-16.57	-21.03
780.3	-21.71	-15.57	-20.22
781.2	-21.04	-16.23	-20.81
782.1	-19.6	-15.11	-22.33
783	-20.56	-16.52	-19.89
783.9	-19.96	-16.98	-17.99
784.8	-21.77	-13.64	-20.84
785.7	-20.33	-14.45	-20.1
786.6	-21.38	-15.84	-20.98
787.5	-20.5	-16.6	-21.36
788.4	-21.72	-15.03	-20.49
789.3	-20.5	-16.47	-20.99
790.2	-19.03	-16.83	-21.98
791.1	-19.83	-15.42	-22.24
792	-21.11	-15.83	-19.73
792.9	-19.91	-18.85	-21.63
793.8	-20.2	-14.92	-20.41
794.7	-20.09	-15.22	-20.67
795.6	-19.86	-17.62	-22.68
796.5	-20.51	-15.55	-19.83
797.4	-20.72	-17.18	-21.29
798.3	-18.13	-16.35	-22.77
799.2	-19.45	-15.35	-19.65
800.1	-20.85	-15.45	-21.12
801	-19.31	-14.92	-18.97
801.9	-20.77	-15.65	-22.16
802.8	-21.09	-15.56	-21.37
803.7	-20.64	-15.68	-21.62
804.6	-21.15	-14.81	-19.88
805.5	-22.2	-15.57	-21.94
806.4	-22.51	-16.15	-18.79
807.3	-20.59	-15.96	-20.4
808.2	-20.53	-15.76	-20.91
809.1	-19.75	-17.91	-21.78
810	-21.48	-16.52	-21.19
810.9	-20.92	-17.52	-22.39
811.8	-20.71	-18.13	-20.83
812.7	-18.84	-16.8	-21.69
813.6	-19.3	-16.96	-21.54
814.5	-20.05	-16.42	-22.44
815.4	-21.26	-15.69	-20.39
816.3	-22.09	-16.89	-22.83
817.2	-22.07	-15.9	-20.13
818.1	-20.14	-17.61	-21.24
819	-21.25	-17.39	-20.75
819.9	-21.94	-18.6	-23.29
820.8	-20	-17.92	-21.56
821.7	-21.24	-15.62	-21.04
822.6	-20.55	-17.29	-20.61
823.5	-20.26	-17.81	-23.19
824.4	-20.68	-17.29	-21.69
825.3	-21.34	-16.86	-20.58
826.2	-21.51	-17.6	-22.4
827.1	-22.05	-17.49	-23.63
828	-21.75	-17.33	-24.41
828.9	-19.75	-17.94	-21.16
829.8	-20.22	-16.89	-21.89
830.7	-20.08	-16.18	-22.67
831.6	-19.97	-17.09	-23.28
832.5	-21.24	-18.98	-20.73
833.4	-24.25	-18.25	-24
834.3	-21.25	-17.26	-22.68
835.2	-22.24	-18.29	-20.98
836.1	-20.29	-16.9	-22.65
837	-22.19	-15.69	-19.55
837.9	-21.58	-16.69	-20.91
838.8	-20.55	-16.6	-20.2
839.7	-21.85	-18.32	-20.97
840.6	-22.04	-19.33	-23.03
841.5	-22.37	-17.77	-22.19
842.4	-22.02	-17.58	-23.35
843.3	-20	-17.57	-21.7
844.2	-19.86	-16.89	-21.16
845.1	-22.28	-16.93	-21.84
846	-20.75	-17.71	-20.45
846.9	-21.06	-17.95	-22.37
847.8	-22.39	-16.24	-21.23
848.7	-21.8	-17.29	-20.82
849.6	-20.69	-16.04	-23.08
850.5	-21.91	-16.53	-20.65
851.4	-22.81	-17.29	-21.39
852.3	-21.47	-16.65	-20.49
853.2	-21.3	-16.65	-24.07
854.1	-20.49	-16.46	-22.08
855	-21.35	-16.88	-21.21
855.9	-22.19	-15.08	-21.62
856.8	-20.84	-18.58	-22.39
857.7	-22.49	-17.89	-21.72
858.6	-21.71	-17.73	-22.84
859.5	-23.84	-18.29	-20.97
860.4	-20.94	-16.37	-22.43
861.3	-20.59	-17.08	-20.95
862.2	-21.75	-17.29	-21.79
863.1	-21.64	-18.09	-22.61
864	-20.92	-16.86	-22.29
864.9	-24.1	-18.49	-22.68
865.8	-22.35	-18.23	-22.33
866.7	-21.66	-17.17	-22.85
867.6	-20.21	-17.64	-20.84
868.5	-19.73	-16.07	-21.61
869.4	-19.56	-18.45	-21.27
870.3	-22.55	-17.91	-20.74
871.2	-20.82	-18.17	-23.34
872.1	-21.94	-18.73	-20.85
873	-21.17	-20.05	-23.76
873.9	-20.92	-19.26	-25.06
874.8	-22.28	-19.71	-24.52
875.7	-20.9	-17.97	-20.39
876.6	-21.17	-17.95	-21.51
877.5	-22.37	-17.76	-23.16
878.4	-21.4	-18.92	-24.81
879.3	-22.22	-18.43	-23.9
880.2	-21.51	-18.16	-24.09
881.1	-23.06	-15.87	-21.83
882	-24.88	-17.7	-21.76
882.9	-21.65	-17.63	-21.46
883.8	-21.75	-16.2	-23.36
884.7	-22.14	-18.44	-22.86
885.6	-21.23	-17.63	-23.3
886.5	-22.09	-19.19	-22.28
887.4	-21.86	-17.96	-23.33
888.3	-23.7	-18.72	-23.69
889.2	-21.33	-16.58	-22.22
890.1	-21.77	-18.79	-23.22
891	-23.52	-17.59	-23.07
891.9	-21.72	-17.15	-23.31
892.8	-21.85	-17.65	-22.82
893.7	-21.8	-17.64	-23.9
894.6	-22.97	-15.77	-25.23
895.5	-21.8	-18.19	-23.62
896.4	-22.36	-16.37	-22.72
897.3	-20.58	-19.97	-23.52
898.2	-23.22	-18.35	-22.73
899.1	-22.53	-18.32	-24.1
900	-22.62	-20.16	-24.4
900.9	-21.81	-19.92	-24.23
901.8	-22.18	-18.82	-24.47
902.7	-22.67	-20.78	-25.57
903.6	-21.84	-20.59	-27.35
904.5	-23.29	-21.89	-27.79
905.4	-23.55	-22.31	-26.98
906.3	-24.41	-20.3	-26.41
907.2	-22.64	-21.66	-26.1
908.1	-24.66	-23.65	-27.82
909	-26.7	-21.78	-26.24
909.9	-26.69	-23.11	-28.83
910.8	-26.39	-22.53	-28.34
911.7	-26.61	-20.74	-26.38
912.6	-25.4	-20.37	-28.01
913.5	-26.21	-20.98	-26.28
914.4	-25.15	-21.45	-26.82
915.3	-25.25	-19.29	-27.63
916.2	-25.28	-21.92	-27.76
917.1	-24.42	-20.29	-27.07
918	-25.09	-19.27	-25.57
918.9	-24.5	-21.33	-25.66
919.8	-24.03	-20.45	-27.14
920.7	-23.74	-18.96	-26.71
921.6	-23.65	-21.01	-27.38
922.5	-25.5	-20.19	-23.68
923.4	-26.02	-19.35	-25.64
924.3	-23.99	-20.93	-27.71
925.2	-23.72	-20.07	-26.74
926.1	-24.53	-19.89	-24.29
927	-25.55	-18.5	-24.67
927.9	-24.56	-20.76	-25.72
928.8	-24.17	-21.6	-24.67
929.7	-23.08	-18.98	-25.38
930.6	-23.94	-19.82	-25.48
931.5	-23.68	-20.44	-26.25
932.4	-23.28	-21.02	-25.7
933.3	-25.28	-20.9	-24.81
934.2	-24.63	-20.94	-25.16
935.1	-23.68	-21.32	-25.05
936	-23.53	-19.8	-25.43
936.9	-23.64	-20.23	-25.46
937.8	-22.76	-18.02	-26.65
938.7	-23.4	-22.19	-25.49
939.6	-22.45	-20.13	-23.1
940.5	-24.71	-20.19	-24.79
941.4	-23.46	-19.94	-23.84
942.3	-24.94	-20.33	-25.88
943.2	-23.86	-19.56	-23.84
944.1	-23.86	-17.65	-25.95
945	-23.53	-19.4	-23.87
945.9	-23.63	-21.47	-22.92
946.8	-22.03	-19.37	-26.71
947.7	-22.82	-19.66	-24.55
948.6	-24.8	-21.59	-23.68
949.5	-24.52	-20.19	-23.94
950.4	-22.17	-20	-24.74
951.3	-22.99	-19.55	-25.84
952.2	-22.72	-19.73	-24.67
953.1	-23.47	-19.36	-23.45
954	-22.51	-20.39	-25.17
954.9	-22.5	-20.39	-26.02
955.8	-24.56	-19.36	-24.28
956.7	-22.64	-19.06	-26.38
957.6	-22.6	-19.76	-26.97
958.5	-23.66	-20.51	-25.81
959.4	-23.51	-21.09	-26.89
960.3	-24.74	-20.84	-25.73
961.2	-24.09	-17.26	-28.01
962.1	-23.54	-19.41	-24.79
963	-23.45	-19.42	-25.25
963.9	-24.33	-18.73	-26.19
964.8	-22.19	-18.44	-25.43
965.7	-24.45	-19.22	-25.72
966.6	-23.6	-18.83	-27.02
967.5	-22.81	-18.11	-24.67
968.4	-23.13	-19.98	-25.27
969.3	-23.27	-18.34	-24.81
970.2	-23.57	-19.19	-23.41
971.1	-22.25	-19.22	-24.61
972	-24.47	-19.27	-24.38
972.9	-23.48	-18.48	-24.4
973.8	-21.04	-21.66	-25.04
974.7	-22.59	-18.33	-23.54
975.6	-23	-20.95	-26.15
976.5	-23.83	-18.07	-24.34
977.4	-22.21	-19.5	-25.32
978.3	-22.53	-18.54	-24.92
979.2	-24.57	-19.79	-26.19
980.1	-22.19	-18.82	-27.29
981	-23.51	-21.52	-23.98
981.9	-23.4	-20.44	-24.09
982.8	-23.5	-19.4	-24.56
983.7	-22.95	-18.13	-24.94
984.6	-22.56	-18.9	-26.46
985.5	-23.2	-19.91	-25.09
986.4	-25.31	-20.19	-26.32
987.3	-23.62	-20.21	-24.46
988.2	-21.6	-17.49	-25.91
989.1	-21.9	-17.28	-23.69
990	-22	-19.14	-24.74
990.9	-23.06	-18.89	-25.6
991.8	-23.82	-18.87	-24.88
992.7	-22.3	-18.9	-23.73
993.6	-22.6	-20.89	-24.78
994.5	-24.07	-19.89	-25.58
995.4	-24.9	-18.42	-24.05
996.3	-22.13	-20.23	-24.55
997.2	-23.38	-20.87	-24.38
998.1	-24.36	-18.8	-24.5
999	-22.63	-20.72	-25.05
999.9	-22.37	-19.43	-23.95
1000.8	-23.09	-19.44	-24.99
1001.7	-23.27	-19.59	-25.8
1002.6	-23.35	-18.97	-25.84
1003.5	-24.69	-19.62	-24.11
1004.4	-22.91	-18.8	-25.93
1005.3	-22.32	-19.6	-23.92
1006.2	-23.33	-16.92	-24.59
1007.1	-22.75	-19.19	-25.32
1008	-23.79	-18.86	-22.36
1008.9	-22.81	-17.86	-23.66
1009.8	-23.82	-19.23	-24.72
1010.7	-22.33	-19.11	-25.52
1011.6	-23.62	-19.98	-23.38
1012.5	-22.54	-20.21	-23.75
1013.4	-23.48	-17.83	-24.1
1014.3	-21.16	-18.33	-24.94
1015.2	-22.45	-19.12	-25.24
1016.1	-22.28	-19.33	-22.85
1017	-25.08	-20.15	-26.06
1017.9	-22.88	-18.34	-25.36
1018.8	-23.45	-18.79	-23.37
1019.7	-24.1	-21.69	-27.07
1020.6	-22.25	-19.76	-22.66
1021.5	-23.52	-17.64	-25.84
1022.4	-23.03	-18.3	-24.92
1023.3	-22.96	-18.61	-24.77
1024.2	-23.24	-18.91	-23.49
1025.1	-21.79	-18.07	-27.04
1026	-23.14	-19.67	-23.53
1026.9	-20.82	-19.63	-24.37
1027.8	-21.57	-18.77	-25.92
1028.7	-23.44	-19.07	-24.39
1029.6	-23.42	-19.35	-25.21
1030.5	-21.58	-18.37	-25.23
1031.4	-23.68	-18.96	-24.33
1032.3	-22.89	-18.29	-24.93
1033.2	-22.61	-20.32	-24.08
1034.1	-22.71	-18.68	-25
1035	-22.11	-18.49	-25.33
1035.9	-24.87	-20.33	-27.32
1036.8	-21.24	-20.13	-24.47
1037.7	-21.12	-17.16	-24.34
1038.6	-22.3	-18.46	-23.84
1039.5	-20.28	-19.03	-26.14
1040.4	-23.59	-17.49	-23.17
1041.3	-23.13	-19.95	-24.73
1042.2	-23.6	-18.28	-26.35
1043.1	-22.97	-18.17	-25.91
1044	-22.61	-18.45	-25.36
1044.9	-22.66	-19.01	-24.85
1045.8	-22.66	-17.13	-25.37
1046.7	-24.4	-19.13	-25.39
1047.6	-21.88	-18.51	-25.5
1048.5	-23.31	-17.2	-25.29
1049.4	-22.02	-16.53	-24.61
1050.3	-23.26	-19.63	-25.53
1051.2	-21.69	-19.21	-25.69
1052.1	-24.09	-19.37	-25.43
1053	-24.44	-16.45	-22.63
1053.9	-22.17	-18.34	-25.34
1054.8	-21.8	-19.93	-24.54
1055.7	-22.27	-17.2	-25.17
1056.6	-21.96	-18.17	-24.81
1057.5	-20.41	-20.7	-25.55
1058.4	-21.26	-18.37	-24.23
1059.3	-23.19	-17.68	-27.05
1060.2	-23.1	-18.84	-25.3
1061.1	-22.41	-17.75	-25.53
1062	-23.19	-18.99	-24.4
1062.9	-23.22	-17.8	-22.41
1063.8	-22.3	-18.81	-24.25
1064.7	-22.22	-20.7	-24.5
1065.6	-22.71	-17.75	-26.48
1066.5	-24.06	-18.9	-26.32
1067.4	-21.7	-19.24	-23.16
1068.3	-20.58	-16.54	-25.64
1069.2	-20.85	-19.63	-23.94
1070.1	-23.39	-19.39	-25.54
1071	-22.42	-19.9	-26.09
1071.9	-21.67	-20.41	-25.42
1072.8	-21.3	-19.13	-22.79
	-22.39
	-22.63

## Sheet: D
SPR data for a5b1 integrin binding
Time	4.22	4.24	5.6
	4.22	4.24	5.6
-281.7	-0.29	-2.2
-280.8	-0.41	-0.96
-279.9	0.41	-1.88	-1.15
-279	-0.79	-1.18	-0.81
-278.1	1.37	-2.18	-0.31
-277.2	-0.14	-2.88	-4.16
-276.3	-1.21	-3.38	-1.67
-275.4	0.1	-4.15	-1.46
-274.5	-1.35	-4.69	-1.7
-273.6	-1.91	-5	-2.41
-272.7	-1.61	-4.3	-2.97
-271.8	-4.09	-4.63	-4.02
-270.9	-2.78	-5.66	-3.58
-270	-2.78	-4.01	-2.45
-269.1	-2.4	-6.62	-2.88
-268.2	-1.45	-4.83	-1.97
-267.3	-0.29	-5.17	-4.27
-266.4	-2.1	-3.65	-2.98
-265.5	-1.75	-5.37	-2.82
-264.6	-1.49	-6.07	-3.12
-263.7	-2.55	-2.88	-3.16
-262.8	-3	-3.74	-3.88
-261.9	-2.31	-2.76	-2.84
-261	-1.96	-1.94	-1.45
-260.1	-1.64	-2.25	-1.41
-259.2	-2.98	-4.05	-2.06
-258.3	-1.39	-3.81	-1.82
-257.4	-0.56	-5.01	-1.01
-256.5	-1.83	-2.79	-2.12
-255.6	-0.78	-3.91	-1.43
-254.7	-1.65	-3.75	-2.66
-253.8	-1.65	-2.73	-1.16
-252.9	-1.68	-1.87	-3.63
-252	-0.79	-2.53	-3.52
-251.1	-0.46	-3.66	-1.76
-250.2	-0.18	-2.04	-1.95
-249.3	1.5	-3.04	-0.84
-248.4	-0.53	-2.82	-1.28
-247.5	-0.94	-4.53	-3.28
-246.6	-0.57	-3.82	-2.33
-245.7	-0.35	-3.14	-1.96
-244.8	-1.54	-1.11	-2.42
-243.9	-1.57	-3.17	-3.12
-243	-1.6	-2.17	-2.88
-242.1	0.42	-3.75	-3.26
-241.2	0.29	-3.67	-1.38
-240.3	-2.57	-2.73	-0.09
-239.4	-1.59	-2.28	0.35
-238.5	-1.42	-3.83	-2.07
-237.6	-1.35	-2.39	-1.55
-236.7	-0.57	-4	-3.06
-235.8	-0.42	-3.13	-2.36
-234.9	-0.16	-1.54	-1.26
-234	0.92	-1.71	-3.58
-233.1	0.52	-2.65	-1.4
-232.2	-1.37	-2.76	-1.17
-231.3	-0.6	-2.23	-1.29
-230.4	-2.06	-1.37	0.5
-229.5	-1.57	-2.07	-1.36
-228.6	0.34	-2.39	1
-227.7	-0.56	-2.56	0.26
-226.8	-1.19	-2.2	-0.84
-225.9	-0.66	-1.13	-1.34
-225	-1.58	-1.07	-2.7
-224.1	-0.33	-1.47	-0.7
-223.2	-1.71	-0.47	1.16
-222.3	0.92	-2.79	-0.99
-221.4	0.62	-1.77	-0.41
-220.5	-0.53	-2.25	-0.07
-219.6	0.42	-2.28	-2.53
-218.7	-2.4	-2.51	0.82
-217.8	-0.47	-0.96	-0.6
-216.9	0.55	-1.96	-1.39
-216	1.24	-2.15	-0.2
-215.1	-0.25	-1.37	-0.5
-214.2	-0.43	-2.1	0.53
-213.3	1.41	-2.39	-0.7
-212.4	-0.9	-1.94	-2.3
-211.5	0.75	-1.21	-0.96
-210.6	-1.15	-1.22	-1.57
-209.7	-0.82	-2.21	-1.06
-208.8	0.65	-1.98	-1.18
-207.9	-0.19	-2.37	0.64
-207	-2.25	-3.83	0.01
-206.1	-1.03	-1.54	-1.42
-205.2	-0.3	-2.2	0.06
-204.3	0.13	-2.67	0.84
-203.4	-1.04	-1.74	-3.79
-202.5	-0.27	-0.98	-1.49
-201.6	0.17	-2.01	-1.31
-200.7	-0.96	-1.88	-1.84
-199.8	-0.67	-0.91	0.21
-198.9	-1.67	-2.1	-1.03
-198	2.08	-2.35	0.44
-197.1	0.92	0.39	-0.22
-196.2	-1.6	-2.13	-1.93
-195.3	0.38	-2.13	-0.37
-194.4	0.26	-1.26	-2.06
-193.5	1.01	-2.81	-0.03
-192.6	0.35	-2.41	0.72
-191.7	-1.56	0.01	0.51
-190.8	0.18	0.22	-0.17
-189.9	1.43	-2.9	-1.14
-189	-0.09	-1.31	-1.05
-188.1	-0.86	-2.26	-0.31
-187.2	-1.04	-1.21	-0.34
-186.3	-2.04	-1.16	-0.69
-185.4	-0.89	-0.93	-1.24
-184.5	-0.4	-2.63	-0.94
-183.6	-1.06	-1.63	-1.35
-182.7	0.26	-1.88	-0.95
-181.8	-0.97	-1.41	-2.23
-180.9	0.13	-2.79	-0.67
-180	-0.56	-1.62	-0.88
-179.1	-2.24	-1.78	-1.03
-178.2	-1.65	0.3	-0.8
-177.3	-2.12	-1.18	-1.81
-176.4	0.22	-0.41	-1.34
-175.5	0.36	-4.23	-1.29
-174.6	1.08	-2.28	-0.6
-173.7	0.32	-1.2	-0.75
-172.8	-1.21	-1.65	-1.64
-171.9	-0.76	-2.6	-2.53
-171	1.22	-1.37	-0.88
-170.1	-0.95	-0.78	-1.66
-169.2	-0.23	-0.63	-0.31
-168.3	0.1	-1.04	-0.33
-167.4	1.06	-2.29	-0.08
-166.5	-0.71	-2.04	-0.99
-165.6	1.87	-1.44	0.2
-164.7	-1.14	-0.06	0.85
-163.8	-0.48	-2.7	-1.43
-162.9	1.97	-2.14	-0.43
-162	0.18	-0.98	0.85
-161.1	0.6	-3.47	-1.3
-160.2	0.79	-0.58	-0.22
-159.3	-0.79	-0.61	-0.1
-158.4	0.41	-2.76	0.6
-157.5	-0.07	-1.51	-1.54
-156.6	-0.18	-0.46	-2.12
-155.7	-0.19	-0.12	-0.25
-154.8	-0.74	-1.12	-0.89
-153.9	-1.06	-3.38	-0.26
-153	0.52	-1.42	-0.67
-152.1	0.15	-1.05	-1.75
-151.2	0.2	-2.06	-1.16
-150.3	0.37	-1.57	-0.55
-149.4	0.38	-2.23	0.36
-148.5	-0.73	-1.04	-2.45
-147.6	0.35	-1.13	-1.74
-146.7	0.11	-0.99	-1.18
-145.8	-0.76	-2.13	-0.4
-144.9	0.31	-0.49	-0.31
-144	-0.19	-0.56	-2.16
-143.1	-0.98	-1.28	0.11
-142.2	0.12	-0.74	-2.05
-141.3	-1.13	-2.06	-0.93
-140.4	0.58	0.58	0.54
-139.5	0.09	0.45	-1.32
-138.6	-1.7	-0.79	-0.43
-137.7	0.39	-2.85	-1.4
-136.8	0.89	-1.11	-2.36
-135.9	-0.13	-3.64	-1.73
-135	1.92	-0.63	-1.06
-134.1	-0.47	-0.42	0.83
-133.2	1.46	0.18	-1.13
-132.3	2.31	-0.4	-0.42
-131.4	0.76	-2.41	-0.7
-130.5	1.71	0.35	0.13
-129.6	-0.3	0.38	-0.8
-128.7	0.81	-0.56	0.94
-127.8	1.29	-1.55	0.95
-126.9	-0.35	-2.31	0.73
-126	0.55	-1.09	-0.12
-125.1	-0.24	-0.69	0.75
-124.2	-0.06	0.39	-1.44
-123.3	0	0.4	-1.29
-122.4	-0.74	-1.36	-0.29
-121.5	1.48	-0.97	-1.78
-120.6	-0.49	0.13	1.36
-119.7	1.01	-1.42	1.41
-118.8	-0.86	-1.59	0.22
-117.9	1.28	-1.36	0.64
-117	-0.23	0.2	-0.42
-116.1	-0.33	-1.48	0.71
-115.2	0.46	-0.35	0.85
-114.3	0.87	1.23	-0.8
-113.4	1.99	-1.55	-0.03
-112.5	0.99	-0.88	-1.35
-111.6	0.46	0.5	-1.1
-110.7	1.07	-0.78	-1.11
-109.8	1.84	-0.99	-2.45
-108.9	0.02	0	-0.92
-108	0.44	-1.5	-2.1
-107.1	0.79	0.16	-1.19
-106.2	1.53	-0.11	-2.47
-105.3	2.01	0.24	-1.52
-104.4	1.63	1.44	-1.19
-103.5	1.04	0.25	-1.36
-102.6	-0.06	-0.47	-1.09
-101.7	-0.28	-1.11	-0.99
-100.8	-0.29	-0.7	0.48
-99.9	-0.38	-1.66	-0.72
-99	0.99	-1.39	-2.48
-98.1	-0.77	0.25	-1.19
-97.2	1.6	-2.71	-1.4
-96.3	0.72	0.28	-1.72
-95.4	-1.57	-0.2	-0.02
-94.5	1.23	-1.61	-1.97
-93.6	-0.32	0.09	-0.13
-92.7	0.54	-0.83	-0.12
-91.8	0.35	1.17	-2.29
-90.9	-0.19	-0.49	0.04
-90	1.09	-0.29	-2.05
-89.1	0.41	-1.17	-0.96
-88.2	0.3	-0.75	-1.25
-87.3	-0.32	-0.47	-0.66
-86.4	-0.49	0.14	-1.17
-85.5	1.96	0.41	-0.5
-84.6	0.69	-1.61	-0.29
-83.7	0.42	0.59	-1.32
-82.8	1.79	0	-1.26
-81.9	0.14	1.24	-0.65
-81	1.33	-0.19	-1.45
-80.1	-0.41	0.5	-2.52
-79.2	0.79	1.21	-0.11
-78.3	0.71	-1.07	-1.61
-77.4	0.37	-0.2	-0.3
-76.5	0.64	-1.28	-1.06
-75.6	2.16	0.23	0.1
-74.7	0.44	1.11	-0.25
-73.8	0.09	-0.98	-2.25
-72.9	0.33	0.44	-0.01
-72	1.96	-1.34	-0.48
-71.1	-0.21	-0.67	0.64
-70.2	0.61	0.02	-0.71
-69.3	3.14	0.32	-2.51
-68.4	2.01	-2.19	-2.23
-67.5	1.11	-0.51	-0.21
-66.6	-1.07	2.33	-0.47
-65.7	1.34	-0.3	-0.36
-64.8	2	1.04	1.49
-63.9	0.59	0.33	-0.65
-63	1.02	-0.32	0.06
-62.1	1.45	-0.61	-1.52
-61.2	-0.35	-0.11	0.7
-60.3	0.64	-2.02	-0.99
-59.4	2.02	-0.21	-1.13
-58.5	-0.21	-0.42	-1.09
-57.6	0.79	-0.77	-0.07
-56.7	1.12	-0.2	-2.62
-55.8	-0.88	0.74	-0.75
-54.9	1.67	-1.18	-1.16
-54	2.74	-0.18	0.34
-53.1	0.71	-0.14	-1.22
-52.2	0.19	0.68	-1.51
-51.3	0.65	1.15	0.97
-50.4	1	-0.77	0.52
-49.5	-0.71	0.92	-1.4
-48.6	1.76	0.4	-1.68
-47.7	1.43	-0.31	0.88
-46.8	0.42	-0.62	0.4
-45.9	-0.17	1.25	-0.95
-45	0.07	-1.05	-1.9
-44.1	0.4	0.6	-1.16
-43.2	1.28	0.96	-0.24
-42.3	1.48	0.18	-0.33
-41.4	2.19	-0.49	-2.4
-40.5	0.4	1.57	-0.41
-39.6	1.11	0.26	-0.93
-38.7	0.14	0.33	-0.01
-37.8	1.36	0.91	-0.03
-36.9	1.25	0.23	-0.14
-36	-0.91	0.89	-2.85
-35.1	3.47	0.29	1.62
-34.2	0.46	-0.46	-1.16
-33.3	0.68	2.28	-1.73
-32.4	0.47	1.77	0.47
-31.5	0.68	1.01	0.83
-30.6	1.97	0.25	1.05
-29.7	0.46	1.02	0.23
-28.8	-1.23	-0.12	-1.75
-27.9	2.25	0.57	-0.39
-27	-0.36	-0.47	-0.82
-26.1	0.36	0.58	-1.39
-25.2	1.87	2.3	-2.33
-24.3	0.53	-0.28	-0.33
-23.4	-0.08	0.62	-0.97
-22.5	1.65	-0.02	-0.66
-21.6	0.92	1.54	-0.18
-20.7	0.61	-0.21	-0.27
-19.8	2.08	2.82	0
-18.9	1.69	-1.05	0.11
-18	0.01	1.79	-0.71
-17.1	1.26	0	-0.24
-16.2	0.38	0.57	-0.57
-15.3	0.76	0.18	-2.29
-14.4	1.05	1.34	0.7
-13.5	-0.96	0.05	-0.33
-12.6	0.92	2.43	1.17
-11.7	-0.54	0.6	0.18
-10.8	0	0.17	-0.62
-9.9	1.48	0.66	0.28
-9	0.74	0	1.76
-8.1	1.44	-1.01	-0.43
-7.2	-0.87	0.99	-1.35
-6.3	-0.18	1.1	0
-5.4	0.25	-0.81	1.09
-4.5	-0.14	1.61	2.58
-3.6	0.27	-1.07	-0.67
-2.7	-1.65		0.46
-1.8	-0.08		-0.7
-0.9			-1.05
0			-0.98
			-2.28
	3.68
	3.97
3.6	6.23		0.4
4.5	6.97	2.1	2.6
5.4	6.43	5.58	5.53
6.3	6.49	6.79	7.69
7.2	7.92	7.22	7.33
8.1	8.01	9.47	6.61
9	9.99	9.52	7.77
9.9	8.95	8.67	7.58
10.8	9	11.09	9.37
11.7	7.55	10.18	8.22
12.6	10.07	10.67	9.01
13.5	11.14	13.01	10.3
14.4	8.63	10.03	8.89
15.3	8.44	11.2	8.63
16.2	11.52	11.61	9.42
17.1	9.74	10.76	8.92
18	9.96	12.94	9.05
18.9	8.47	11.34	10.92
19.8	9.43	10.96	9.23
20.7	10.1	11.63	10.19
21.6	9.96	12.6	9.62
22.5	10.42	11.65	9.21
23.4	11.71	11.48	9.53
24.3	9.25	13.2	10.91
25.2	11.71	12.02	10.57
26.1	10.3	13.32	11.81
27	10.3	13.29	10.72
27.9	11.01	11.46	11.96
28.8	10.34	12.31	11.78
29.7	11.32	11.13	11.6
30.6	10.55	11.75	13.67
31.5	10.96	13.13	11.44
32.4	11.28	12.35	8.88
33.3	11.43	14.03	12.5
34.2	12.12	12.92	10.96
35.1	12.02	12.18	11.42
36	10.75	12.27	11.94
36.9	12.02	14.86	10.83
37.8	12.39	12.36	12.32
38.7	11.58	13.57	10.77
39.6	11.35	13.32	11.08
40.5	11.08	15.75	11.96
41.4	12.7	14.46	12.34
42.3	10.44	13.53	13.64
43.2	12.4	13.38	13.62
44.1	10.77	13.96	13.19
45	12.2	15.66	11.72
45.9	11.02	14.14	11.8
46.8	11.99	14.26	13.24
47.7	11.39	13.54	14.34
48.6	10.48	13.75	12.01
49.5	12.81	14.13	10.73
50.4	11.99	14.38	12.89
51.3	11.54	13.56	10.32
52.2	12.39	16.04	13.46
53.1	12.19	14.94	13.68
54	12.26	13.24	13.73
54.9	12.77	13.82	11.26
55.8	12.19	14.94	10.48
56.7	11.18	13.08	14.99
57.6	11.59	13.36	13
58.5	10.95	14.29	11.95
59.4	11.63	15.63	13.33
60.3	12.96	14.45	12.75
61.2	12.04	13.61	12.68
62.1	12.82	13.55	12.68
63	12.43	14	15.87
63.9	10.22	14.82	12.56
64.8	12.08	15.21	12.45
65.7	10.49	13.52	13.61
66.6	12.55	13.77	12.3
67.5	11.25	13.85	14.28
68.4	12.72	15.5	12.78
69.3	12.43	14.86	13.71
70.2	13.29	14.47	13.09
71.1	14.03	14.21	14.28
72	11.27	13.97	11.4
72.9	13.16	14.95	11.15
73.8	11.42	14.14	14.25
74.7	12.06	13.45	11.49
75.6	12.24	14.23	13.67
76.5	11.42	14.47	12.51
77.4	12.79	15.86	11.6
78.3	11.69	14.18	14.75
79.2	11.9	14.36	14.2
80.1	11.32	15.03	12.47
81	11.42	14.1	14.4
81.9	12.93	13.39	12.8
82.8	12.68	14.51	14.27
83.7	12.57	15.2	12.44
84.6	11.47	14.69	14.23
85.5	12.61	16.58	12.76
86.4	14.17	14.74	13.17
87.3	12.61	14	12.28
88.2	12.27	13.46	13.82
89.1	11.49	14.56	12.12
90	13.03	15.98	11.9
90.9	11.11	15.97	11.26
91.8	13.15	12.39	13.3
92.7	12.35	14.61	12.34
93.6	12.66	15.08	13.01
94.5	12.45	15.7	14.33
95.4	10.75	13.62	14.07
96.3	11.41	14.47	13.67
97.2	13.4	14.39	12.9
98.1	13.06	14.45	13.53
99	12.53	14.62	13.72
99.9	10.53	16.14	14.02
100.8	13.31	15.86	12.3
101.7	12.46	15.02	12.97
102.6	13.34	15.43	12.43
103.5	12.02	15.16	13.03
104.4	11.63	15.54	12.48
105.3	10.73	15.14	12.95
106.2	12.81	15.12	13.74
107.1	13.56	15.03	14.06
108	11.98	14.2	13.84
108.9	12.56	15.16	13.12
109.8	12.53	14.89	12.96
110.7	12.57	15.25	13.28
111.6	11.73	14.59	13.16
112.5	11.53	14.66	13.16
113.4	11.9	15.44	15.26
114.3	10.96	15.86	14.46
115.2	12.94	15.48	12.17
116.1	12.67	15.51	11.82
117	11.48	16.92	12.44
117.9	11.03	15.07	15.54
118.8	13.47	14.5	12.14
119.7	13.17	15.41	12.03
120.6	13.05	14.29	15.41
121.5	12.24	16.12	14.78
122.4	11.62	16.96	12.5
123.3	12.13	15.4	14.1
124.2	12.54	16.25	14.05
125.1	11.87	15.62	13.53
126	12.87	14.68	14.63
126.9	13.66	13.25	14.24
127.8	13.61	13.45	13.18
128.7	13.95	14.74	12.56
129.6	12.57	15.18	12.67
130.5	12.49	13.69	12.06
131.4	11.94	16.46	14.28
132.3	12.77	15.92	13.76
133.2	13.6	15.1	14.9
134.1	13.05	17.22	14.02
135	12.18	15.19	15.31
135.9	13.24	14.53	13.29
136.8	11.61	15.85	12.42
137.7	11.35	15.52	13.47
138.6	12.77	16.11	14.75
139.5	13.28	16.78	12.62
140.4	13.1	16.17	11.78
141.3	12.39	14.99	13.26
142.2	12.06	15.42	14.05
143.1	12.82	13.19	14.06
144	11.05	14.86	13.53
144.9	11.84	14.3	11.74
145.8	12.19	17.37	13.75
146.7	11.77	15.5	14.09
147.6	13.08	17.19	11.38
148.5	12	12.99	14.53
149.4	12.26	15.32	12.77
150.3	10.37	16.4	13.7
151.2	12.46	16.02	15.01
152.1	13.01	15.5	12.09
153	12.02	15.32	10.18
153.9	11.34	16.14	13.16
154.8	12.23	14.9	12.03
155.7	12.71	15.13	14.99
156.6	13.38	14.59	13.32
157.5	12.95	14.31	13.87
158.4	12.75	16.12	14.75
159.3	11.49	15.11	11.83
160.2	12.33	15.26	13.11
161.1	12	14.08	14.59
162	12.53	16.08	13.27
162.9	12.49	15.39	13.63
163.8	11.72	14.87	12.93
164.7	13.05	16.16	12.91
165.6	12.5	16.09	15.77
166.5	12.74	14.31	13.27
167.4	13.03	16.45	14.22
168.3	10.93	15.27	13.49
169.2	12.45	15.1	13.2
170.1	12.89	14.89	15.17
171	11.79	15.38	13.32
171.9	10.95	15.69	13.99
172.8	10.89	15.4	13.6
173.7	12.01	16.04	12.73
174.6	11.55	14.58	10.22
175.5	11.85	14.6	13.66
176.4	10.8	14.64	13.34
177.3	12.55	16.48	13.87
178.2	10.77	18.77	12
179.1	11.48	16.38	12.79
180	13.18	15.64	13.45
180.9	11.04	16.18	13.07
181.8	12.35	17.22	13.29
182.7	11.86	16.37	12.43
183.6	11.61	14.57	13.49
184.5	13.04	14.68	13.33
185.4	12.82	14.65	12.49
186.3	11.47	16.71	12.78
187.2	11.98	15.33	12.97
188.1	11.98	15.31	13.62
189	12.36	14.34	12.77
189.9	10.6	15.28	12.01
190.8	13.08	16.05	11.58
191.7	11.75	15.36	11.88
192.6	12.12	15.68	12.67
193.5	11.88	16.53	13.03
194.4	12.35	14.75	13.91
195.3	11.97	15.84	12.78
196.2	11.06	14.73	13.49
197.1	11.29	13.75	14.84
198	11.72	16.44	12.59
198.9	10.52	15.58	12.17
199.8	13.17	15.27	12.43
200.7	12.72	15.3	14.85
201.6	12.67	16.04	12.52
202.5	12.82	15.63	13.27
203.4	11.46	13.73	13.06
204.3	12.13	15.76	14.92
205.2	12.2	14.7	11.17
206.1	10.6	16.53	13
207	13.36	14.04	12.7
207.9	12.19	15.84	12.05
208.8	11.73	14.78	13.28
209.7	8.65	15.3	13.64
210.6	12.18	16.51	13.83
211.5	12.57	15.32	12.38
212.4	11.98	17.84	12.42
213.3	12.27	15.79	13.11
214.2	12.21	13.89	13.4
215.1	11.72	15.9	14.23
216	12.99	15.48	11.84
216.9	12.71	15.74	14.76
217.8	11.48	14.02	13.81
218.7	12.69	15.27	13.75
219.6	11.19	16.3	13.09
220.5	11.75	15.24	12.21
221.4	12.24	13.55	14.24
222.3	12.46	15.35	13.75
223.2	9.9	15.32	12.43
224.1	12.19	15.4	13.5
225	10.85	15.32	13.7
225.9	11.27	16.66	12.85
226.8	11.28	14.62	14.06
227.7	12.33	15.48	14.33
228.6	11.01	13.94	13.73
229.5	12.06	13.37	12.94
230.4	11.06	14.66	12.22
231.3	11.59	15.2	12.9
232.2	12.34	15.98	11.5
233.1	10.36	15.96	12.32
234	11.63	15.81	14.21
234.9	10.38	17.19	13.1
235.8	9.94	14.32	13.73
236.7	11.76	14.32	15.26
237.6	11.32	14.61	12.29
238.5	11.82	14.81	14.17
239.4	12.73	15.51	13.28
240.3	10.59	16.6	12.58
241.2	10.86	14.82	13.56
242.1	12.03	16.11	12.17
243	9.87	14.36	13.4
243.9	11.33	15.45	11.01
244.8	12.26	14.76	13.84
245.7	11.65	15.31	13.65
246.6	13.95	15.4	12.84
247.5	12.84	16.84	13.1
248.4	12.9	14.32	14.4
249.3	11.67	12.26	13.19
250.2	12.94	14.26	13.45
251.1	12.93	15.63	12.07
252	11.35	15.85	12.78
252.9	12.42	13.96	12.35
253.8	10.57	14.83	13.38
254.7	10.03	14.49	13.44
255.6	13.01	17.59	12.54
256.5	10.82	14.5	13.32
257.4	12.13	16.45	12.81
258.3	11.29	15.25	13.64
259.2	11.68	13.66	13.88
260.1	12.34	14.17	12.38
261	11.27	14.82	13.62
261.9	12.83	15.11	12.04
262.8	13.66	15.48	12.14
263.7	12.82	16.18	13.51
264.6	12.61	14.95	13.16
265.5	12.23	14.63	13.38
266.4	11.23	14.1	12.09
267.3	12.59	16.21	13.26
268.2	13.21	16.05	11.84
269.1	12.01	16.05	12.69
270	11.72	14.9	13.41
270.9	11.96	14.56	13.97
271.8	11.59	14.73	12.24
272.7	12.89	15.81	12.32
273.6	12.01	14.12	13.41
274.5	10.84	13.98	12.83
275.4	12.41	13	13.14
276.3	10.78	17.18	11
277.2	11.34	13.86	13.56
278.1	11.61	14.08	10.68
279	12.52	15.03	11.96
279.9	12.68	16.83	13.23
280.8	11.19	13.68	14.11
281.7	12.33	15.95	12.88
282.6	11.9	15.49	13.1
283.5	10.74	15.55	12.78
284.4	11.94	15.59	12.55
285.3	11.78	14.67	11.67
286.2	12.73	14.44	13.1
287.1	11.49	14.46	12.4
288	11.81	17.1	13.09
288.9	11.77	14.29	13.55
289.8	12.75	15.63	13.09
290.7	12.45	14.21	14.26
291.6	10.09	14.26	12.63
292.5	10.42	13.55	13.44
293.4	9.82	12.54	13.5
294.3	12.4	15.62	12.98
295.2	11.25	14.74	11.51
296.1	11.99	14.33	12.95
297	11.23	13.29	13.99
297.9	14.03	14.89	14.06
298.8	11.98	13.84	13.71
299.7	10.54	15.11	13.29
300.6	11.02	14.46	14.42
301.5	11.13	14.9	12.71
302.4	9.8	14.34	13.04
303.3	12.58	15.84	13.08
304.2	11.47	13.54	13.86
305.1	12.31	14.93	13.63
306	12.51	14.86	15.21
306.9	13.3	14.29	11.45
307.8	10.64	13.04	12.59
308.7	12.8	16.21	12.17
309.6	12.8	12.58	11.4
310.5	12.08	16.69	12.06
311.4	11.58	15.78	11.74
312.3	12.31	13.52	13.15
313.2	11.85	15.75	11.98
314.1	10	15.08	12.64
315	10.52	14.83	12.7
315.9	12.33	14.98	13.67
316.8	11.18	15.49	12.21
317.7	11.54	14.08	12.73
318.6	10.18	13.69	11.55
319.5	13.23	13.39	13.78
320.4	11.85	16.19	12.67
321.3	10.72	15.9	13.16
322.2	11.93	14.67	11.53
323.1	11.03	14.3	14.22
324	13.14	14.53	12.24
324.9	9.94	13.98	13.8
325.8	11.44	14.26	12.26
326.7	10.82	13.67	12.7
327.6	10.66	15.44	11.74
328.5	12.94	14.7	13.78
329.4	11.17	15	12.09
330.3	13	14.26	11.26
331.2	10.51	13.62	13.36
332.1	10.75	15.55	12.56
333	9.7	13.49	11.4
333.9	12.48	16.08	14.58
334.8	11.9	13.3	13.98
335.7	12.37	14.25	11.05
336.6	12.02	15.17	12.84
337.5	11.72	14.92	13.7
338.4	11.38	14.66	14.09
339.3	10.98	14.09	11.91
340.2	10.81	14.15	12.08
341.1	11.93	13.27	11.94
342	11.09	13.72	12.62
342.9	11.91	14.38	14.98
343.8	9.61	13.14	13.9
344.7	11.91	13.95	12.08
345.6	10.84	13.61	13.63
346.5	9.35	15.71	12.12
347.4	13.12	13.42	11.25
348.3	10.08	14.12	13.5
349.2	10.99	13.3	13.29
350.1	11.52	14.17	13.32
351	9.86	15.5	10.4
351.9	11.23	14.82	12.6
352.8	11.41	13.2	13.41
353.7	11.54	14.84	12.97
354.6	9.35	13.19	12.76
355.5	10.23	13.75	13.68
356.4	11.61	13.32	11.6
357.3	12.51	13.74	12.56
358.2	10.22	15.44	13.26
359.1	12.14	14.66	10.56
360	11.79	13.14	13.14
360.9	12.09	14.12	13.08
361.8	10.98	15.05	14.23
362.7	11.15	13.24	13.04
363.6	10.48	14.05	11.03
364.5	10.14	12.73	13.98
365.4	8.78	14.34	11.52
366.3	12.43	13.26	12.29
367.2	8.35	12.33	12.06
368.1	11.15	14.46	12.6
369	9.72	15.09	12.23
369.9	11.35	12.33	12.96
370.8	9.25	11.62	11.57
371.7	10.38	14.96	11.61
372.6	13.11	14.61	11.28
373.5	11.38	13.42	14.02
374.4	9.97	13.21	13.63
375.3	11.24	13.04	12.4
376.2	11.53	12.86	12.93
377.1	10.92	12.78	13.2
378	9.31	13.67	12.21
378.9	10.4	13.18	11.89
379.8	10.97	13.22	12.85
380.7	10.03	14.29	12.74
381.6	10.59	14.22	13.11
382.5	12.13	12.64	13.18
383.4	10.14	13.54	11.84
384.3	9.89	12.72	11.27
385.2	8.13	12.72	10.46
386.1	10.7	15.41	12.48
387	11.46	12.75	14.37
387.9	10.87	13.26	11.28
388.8	9.84	13.47	12.61
389.7	9.24	13.7	11.13
390.6	10.61	14.29	11.54
391.5	10.37	11.94	11.56
392.4	8.82	12.41	12
393.3	11.08	12.11	12.32
394.2	10.06	12.28	13.06
395.1	11.2	14.03	10.2
396	9.01	13.8	11.57
396.9	8.87	12.89	11.76
397.8	9.9	12.68	12.26
398.7	10.43	14.08	10.53
399.6	9.25	13.2	11.14
400.5	9.21	14.79	11.21
401.4	9.53	15.12	10.86
402.3	11.72	12.92	13.6
403.2	7.65	14.39	11.91
	9.57	12.79	13.3
405	11.63	10.66	12.35
405.9	10.08	11.89	11.58
		14.45	9.6
	6.18		12.68
408.6	4.94	8.08
409.5	4.53	5.82	5.79
410.4	1.95	4.57	3.98
411.3		6.02	2.46
412.2	1.23	5.53	2.97
413.1	3.66	6.57	2.46
414	3.44	5.87	3.03
414.9	3.03	5.68	3.65
415.8	3.56	6.22	3.71
416.7	2.27	4.83	3.18
417.6	2.83	5.1	3.62
418.5	3.72	5.82	2.4
419.4	3.73	6.47	2.7
420.3	0.9	4.13	1.88
421.2	1.54	5.29	1.21
422.1	1.66	3.83	3.13
423	1.37	6.15	2.54
423.9	0.52	4.97	1.33
424.8	2.56	2.83	1.66
425.7	0.52	5.87	1.9
426.6	2.2	4.55	0.83
427.5	1.32	6.08	2.07
428.4	1.63	4.5	3.19
429.3	1.08	3.25	4.27
430.2	3.29	3.13	3.57
431.1	1.08	4.46	0.46
432	2.21	5.38	-0.12
432.9	1.41	4.92	2.26
433.8	1.98	3.77	3.24
434.7	0.81	3.77	0.86
435.6	2.3	4.52	2.57
436.5	1.61	3.76	2.82
437.4	-0.05	3.47	1.51
438.3	0.74	4.36	2.96
439.2	1.39	3.5	3.46
440.1	0.92	4.12	2.95
441	-0.16	5.07	-0.12
441.9	-0.54	4.23	3.06
442.8	1.13	4.68	-0.71
443.7	-0.78	1.99	2
444.6	0.4	3.74	1.17
445.5	0.36	4.55	2.03
446.4	-0.36	4.42	1.7
447.3	1.19	3.9	-0.91
448.2	2.74	2.75	-1.13
449.1	0.32	4.97	1.27
450	2.76	3.53	2.73
450.9	0.55	3.39	-0.93
451.8	1	3.73	3.85
452.7	2.98	3.49	3.08
453.6	1.02	4.04	3.3
454.5	0.62	4.79	1.03
455.4	0.7	4.01	0.42
456.3	1.65	2.68	1.06
457.2	1.44	5.16	1.09
458.1	0.95	2.75	1.78
459	-0.24	3.94	1.39
459.9	1.03	3.48	0.43
460.8	0.75	3.82	0.59
461.7	1.95	3.32	1.81
462.6	1.25	3.57	3.33
463.5	0.39	4.56	0.58
464.4	1.72	2.19	-0.7
465.3	0.61	5.66	1.54
466.2	2.5	3.23	1.62
467.1	0.75	3.82	2.35
468	1.57	4.18	1.22
468.9	2.25	3.38	1.67
469.8	1.06	3.08	0.85
470.7	-0.16	2.16	1.37
471.6	0.21	4.71	2.29
472.5	1.44	4.59	2.45
473.4	0.42	3.59	-0.67
474.3	0.8	3.15	1.67
475.2	0.09	4.18	1.61
476.1	0.93	3.84	0
477	-0.51	3.9	1.42
477.9	1.34	2.32	0.67
478.8	-0.28	2.28	2.5
479.7	0.41	3.62	2.37
480.6	-0.1	4.11	0.14
481.5	-0.36	3.45	-0.49
482.4	0.25	2.52	1.03
483.3	0.19	2.83	2.82
484.2	0.08	5.28	1.95
485.1	2	3.16	0.22
486	1.61	4.56	3.09
486.9	0.24	3.26	-1.1
487.8	0.61	3.9	-0.75
488.7	0.21	3.06	1.48
489.6	1.3	4.38	0.19
490.5	-0.19	4.63	0.48
491.4	-1.92	2.64	-0.34
492.3	-1.24	3.87	0.75
493.2	-0.27	4.18	1.85
494.1	0.61	3.81	0.83
495	1.19	5.77	0.61
495.9	0.17	2.37	0.64
496.8	0.19	2.69	-0.07
497.7	1.8	2.84	-0.37
498.6	0.64	3.62	1.27
499.5	0.64	2.44	0.71
500.4	0.97	2.67	0.87
501.3	1.8	1.78	-0.37
502.2	0.44	2.54	-0.43
503.1	-0.06	1.93	-0.47
504	0.45	3.44	1.41
504.9	0.41	4.54	1.1
505.8	-0.63	3.47	2.32
506.7	1.35	2.73	2.38
507.6	1.22	2.9	-0.38
508.5	-0.43	3.29	0.14
509.4	-0.08	4.46	1.53
510.3	-0.04	3	0.04
511.2	1.66	1.82	1.7
512.1	-0.7	4.01	-1.92
513	-0.52	3.61	-0.2
513.9	-0.03	3.71	1.6
514.8	0.22	3.48	0.46
515.7	-0.79	3.21	0.18
516.6	2.36	3.8	1.38
517.5	0.96	3.51	0.53
518.4	1.99	1.25	1.61
519.3	1.5	2.59	0.66
520.2	1.84	2.6	1.43
521.1	-0.17	2.37	0.33
522	0.22	3.67	1.44
522.9	-0.94	2.83	2.19
523.8	2.2	4.26	0.61
524.7	-1.12	2.71	-2.09
525.6	-1.67	3.64	2.41
526.5	1.23	3.45	0.21
527.4	2.58	4.08	0.93
528.3	1.14	3.54	2.62
529.2	1.57	2.07	0.3
530.1	-0.1	1.7	1.32
531	1.06	4.45	1.06
531.9	0.95	3.71	0.35
532.8	0.3	3.52	1.41
533.7	0.58	3.12	0.84
534.6	0.93	3.23	0.18
535.5	1.26	1.18	1.2
536.4	-0.57	4	1.46
537.3	0.2	3.75	1.56
538.2	0.61	3	2.97
539.1	1.44	3.11	1.4
540	0.75	4.34	1.33
540.9	0.26	3.5	0.34
541.8	1.83	3.38	2.5
542.7	0.67	4.98	0.85
543.6	0.45	3.18	2.58
544.5	-0.59	2.9	0.58
545.4	0.72	3.01	1.9
546.3	1.36	1.9	1.21
547.2	3.07	2.37	1.35
548.1	-0.51	3.05	0.39
549	0	3.26	0.35
549.9	-0.1	2.67	0.9
550.8	2.12	2.25	0.86
551.7	-0.33	2.69	-0.25
552.6	-0.72	2.99	2.01
553.5	0.6	3.98	0.3
554.4	0.13	3.83	0.44
555.3	0.01	3.77	0.39
556.2	0.35	2.26	0.52
557.1	0.16	3.88	-0.31
558	1.04	3	2.14
558.9	0.48	1.36	0.48
559.8	-1.01	3.16	-0.09
560.7	1.14	2.03	1.15
561.6	0.4	1.9	0.4
562.5	1.55	2.96	0.07
563.4	-0.1	2.33	-0.11
564.3	-0.4	3.82	0.26
565.2	1.12	3.27	0.38
566.1	0.52	2.19	1.26
567	0.75	3.64	2.52
567.9	-0.52	3.47	-0.84
568.8	0.84	3.64	0.39
569.7	0.73	2.79	-0.1
570.6	1.78	3.38	1.35
571.5	0.08	2.22	0.6
572.4	-0.61	2.58	0.17
573.3	-0.46	3.47	1.44
574.2	2.12	1.98	1.35
575.1	0.21	3.35	-0.82
576	1.14	2.96	0.23
576.9	-0.89	3.63	-0.25
577.8	0.78	4.19	0.58
578.7	-0.1	2	-0.32
579.6	0.29	3.05	0.36
580.5	-0.14	2.78	0.48
581.4	1.07	2.71	0.45
582.3	-0.23	3.55	0.07
583.2	-0.04	1.69	2.62
584.1	1.08	2.18	0.09
585	-0.86	3.56	0.82
585.9	1.86	3.89	0.53
586.8	0.11	2.16	-0.01
587.7	1.4	1.51	2.04
588.6	-0.11	3.91	1.38
589.5	1.21	3.34	0.98
590.4	-1.71	4.33	0.73
591.3	0.94	2.23	2.04
592.2	0.92	1.9	-0.09
593.1	2.39	1.37	-1.56
594	0.57	4.8	1.3
594.9	-1.26	3.17	-0.65
595.8	-0.14	4.4	1.18
596.7	-0.28	3.41	-1.17
597.6	-0.41	2.5	1.26
598.5	0.8	2.83	0.04
599.4	1.04	3.46	-0.63
600.3	0.86	0.95	1.37
601.2	0.57	2.45	0.98
602.1	1.78	3.82	0.75
603	1.81	2.31	2.23
603.9	-0.4	1.58	1.09
604.8	1.12	2.6	0.98
605.7	1.94	3.4	0.93
606.6	0.41	3.63	-1.11
607.5	-0.76	2.69	1.39
608.4	0.69	6.22	-0.25
609.3	0.52	2.65	0.45
610.2	2.07	3.55	2.13
611.1	1.36	1.87	0.23
612	1.71	3.13	0.15
612.9	-0.18	2.68	-0.14
613.8	-1.22	3.37	-0.52
614.7	-0.75	3.28	-0.14
615.6	0.96	5.23	1.84
616.5	0.77	1.63	-0.14
617.4	1.91	2.85	0.85
618.3	0.29	3.61	0.99
619.2	1.57	5.71	0.9
620.1	2.29	3.45	1.19
621	-0.14	3.26	0.47
621.9	2.12	3.45	0.32
622.8	1.83	2.5	-0.91
623.7	0.98	2.04	1.53
624.6	1.58	3.13	-0.38
625.5	0.66	3.28	1.58
626.4	-0.14	2.18	0.63
627.3	1.86	3.06	1.41
628.2	0.87	2.6	0.44
629.1	0.34	3.2	-1.54
630	0.15	4.3	0.25
630.9	-0.3	2.47	-0.6
631.8	1.28	3.15	3.11
632.7	1.23	4.14	1.3
633.6	1.66	3.89	2.92
634.5	-0.8	2.37	1.02
635.4	0.19	2.16	0.14
636.3	2.4	2.24	-0.35
637.2	2.62	2.84	1.66
638.1	0.58	1.03	0.67
639	1.69	2.81	-0.13
639.9	1.22	3.51	0.61
640.8	-0.28	3.9	-1.28
641.7	-0.19	3.64	1.8
642.6	-0.15	1.51	1.06
643.5	1.74	2.6	0.68
644.4	0.49	2.52	2.58
645.3	0.21	2.54	1.55
646.2	1.21	1.07	1.06
647.1	-0.22	3.26	-1.18
648	2.63	4.7	-0.11
648.9	-1.03	0.63	-0.57
649.8	0.42	1.66	2.2
650.7	0.57	3.61	1.02
651.6	-0.1	2.96	0.39
652.5	1.02	2.95	0.53
653.4	1.12	4.34	-0.08
654.3	0.73	3.9	0.4
655.2	-1.1	2.46	-0.53
656.1	-0.24	1.65	-1.37
657	-1.8	3.15	1.26
657.9	0.87	4.22	-0.02
658.8	-0.44	1.87	1.32
659.7	0.6	5.18	0.08
660.6	-0.51	4.48	0.59
661.5	1.2	3.59	1.74
662.4	1.86	4.21	0.4
663.3	0.61	3.33	1.3
664.2	1.77	3.01	1.42
665.1	0.99	2.19	-0.21
666	0.38	3.1	0.88
666.9	0.86	3.21	0.65
667.8	2.29	4.41	0.69
668.7	0.26	3.1	2.05
669.6	-0.28	3.64	1.24
670.5	0.98	3.02	0.4
671.4	0.09	5.3	0.15
672.3	1.25	2.5	1.17
673.2	1.2	2.05	3.25
674.1	1.01	3.59	2.18
675	-0.42	3.5	1.32
675.9	1.68	3.58	2.18
676.8	1.41	2.12	-0.77
677.7	1.46	4.92	1.01
678.6	1.38	2.69	-0.3
679.5	1.71	2.55	1.71
680.4	0.49	3.79	2.4
681.3	0.59	4.15	1.15
682.2	2.12	2.96	0.97
683.1	0.75	3.43	1.49
684	0.16	3.02	0.04
684.9	0.38	2.53	-0.32
685.8	0.97	1.89	0.42
686.7	-0.9	3.9	1.47
687.6	1.41	4.24	-1.45
688.5	2.13	4.41	-0.16
689.4	-0.52	3.93	0.5
690.3	2.65	3.91	0.57
691.2	1.38	2.98	1.81
692.1	1.22	2.52	2.21
693	0.86	2.66	1.37
693.9	0.49	6.47	0.39
694.8	0.31	4.31	1.06
695.7	0.09	2.69	0.29
696.6	-0.78	3.37	2.11
697.5	0.45	3	3.7
698.4	0.87	2.55	2.24
699.3	0.57	2.51	1.53
700.2	-0.02	2.7	1.7
701.1	1.25	4.52	-0.64
702	-0.03	3.32	0.66
702.9	0.1	2.91	3.08
703.8	1.18	2.79	1.86
704.7	0.85	5.19	2.63
705.6	1.03	3.32	2.06
706.5	0.72	3.3	1.33
707.4	-0.31	5.14	1.42
708.3	1.09	3.75	2.75
709.2	0.62	2.21	0.81
710.1	1.28	3.12	0.14
711	1.09	4.13	2.61
711.9	-0.1	3.08	1.86
712.8	1.37	3.94	-0.47
713.7	2.17	3.31	2.22
714.6	0.82	3.42	-0.49
715.5	-0.72	2.31	-0.27
716.4	0.42	2.74	1.19
717.3	0.47	3.57	2.08
718.2	3.01	4.15	0.75
719.1	1.49	1.28	1.75
720	2.29	4.84	0.15
720.9	0.48	4.18	0.87
721.8	-0.18	4.82	1.94
722.7	0.93	2.31	1.57
723.6	0.7	4.4	1.67
724.5	0.97	4.67	2.74
725.4	0.15	2.24	1.97
726.3	0.69	4.27	0.55
727.2	0.4	3.27	1.38
728.1	1.4	3.51	1.87
729	0.43	4.76	1.7
729.9	0.36	4.47	1.97
730.8	3.25	3.28	0.96
731.7	-0.02	2.51	-0.03
732.6	1.15	3.47	1.57
733.5	0.56	2.98	1.54
734.4	0.51	2.14	0.93
735.3	1.18	3.29	1.94
736.2	0.76	2.32	1.87
737.1	0.47	3.01	1.19
738	0.86	3.04	0.34
738.9	2.68	3.13	3.25
739.8	1.25	4.78	1.28
740.7	1.74	3.14	2.26
741.6	3.11	3.35	1.13
742.5	2.05	4.56	2.09
743.4	1.84	4.1	0.49
744.3	0.09	4.45	1.25
745.2	0.07	3.96	2.36
746.1	0.85	3.01	1.8
747	0.02	2.56	0.88
747.9	-0.23	4.75	1.47
748.8	2.02	2.99	1.53
749.7	1.3	2.87	1.63
750.6	1.09	2.27	1.25
751.5	0.97	4.1	0.79
752.4	1.16	2.56	1.36
753.3	-0.09	4.01	1.88
754.2	0.71	4.33	2.14
755.1	0.96	4.63	2.77
756	0.94	3.26	1.99
756.9	2.37	4.82	1.23
757.8	2.13	2.29	3.22
758.7	-0.13	4.19	2.69
759.6	0.67	2.39	1.93
760.5	1.46	4.09	2.62
761.4	-1.27	3.77	2.1
762.3	0.71	2.37	1.98
763.2	1.43	4.09	2.44
764.1	-0.28	2.73	2.47
765	1.48	4	2.17
765.9	0.27	3.69	1.15
766.8	0.59	3.78	1.85
767.7	0.79	3.77	3.57
768.6	-0.39	4.43	1.58
769.5	1.6	1.83	1.86
770.4	-0.59	2.87	1.76
771.3	1.7	1.11	1.65
772.2	1.48	2.59	1.6
773.1	1.7	4.25	2.7
774	-0.13	3.95	1.48
774.9	0.27	4.34	0.95
775.8	0.59	3.52	2.04
776.7	2.12	2.84	3.2
777.6	0.09	2.68	0.27
778.5	0.44	4.18	3.9
779.4	1.32	2.54	1.81
780.3	0.28	4.61	2.43
781.2	2.02	2.1	0.23
782.1	-0.32	3.81	0.68
783	-0.16	2.98	2.91
783.9	0.46	1.41	2.7
784.8	1.28	3.16	3.9
785.7	1.63	3.6	4.15
786.6	0.18	3.66	0.49
787.5	0.66	3.34	0.31
788.4	1.86	4.88	2.46
789.3	1.57	3.19	0.94
790.2	0.23	5.64	1.34
791.1	2.89	2.76	1.02
792	1.22	2.85	0.85
792.9	1.37	1.82	0.04
793.8	1.61	5.27	3.61
794.7	1.23	5.26	2.56
795.6	1.35	2.71	2.01
796.5	2.92	3.44	1.33
797.4	1.79	3.38	1.81
798.3	1.36	3.5	3.11
799.2	1.44	4.99	2.64
800.1	2.26	4.1	0.36
801	1.15	2.66	3.64
801.9	1.89	5.77	4.04
802.8	1.03	4.63	4.78
803.7	0.99	2.99	2.84
804.6	0.91	3.46	2.5
805.5	1.64	3.34	2.07
806.4	1.32	3.71	2.97
807.3	2.76	4.25	1.22
808.2	0.89	3.32	2.17
809.1	1.23	2.74	2.43
810	1.84	3.73	0.74
810.9	2.12	4.43	2.74
811.8	4.34	2.99	2.5
812.7	2.22	2.47	2.71
813.6	1.92	4.71	-0.08
814.5	-0.68	5.03	2.98
815.4	0.4	4.04	3.04
816.3	0.91	2.25	0.71
817.2	0.34	4.43	1.85
818.1	0.15	3.32	2.02
819	1.7	3.77	2.6
819.9	1.09	1.61	2.71
820.8	0.53	3.29	3.17
821.7	-1.31	4.3	1.18
822.6	2.51	2.69	2.75
823.5	0.11	3.83	2.23
824.4	0.86	2.81	2.06
825.3	-0.29	4.04	1.18
826.2	1.12	3.79	2.47
827.1	1.05	2.75	3.77
828	1.09	4.29	2.12
828.9	0.68	2.28	1.34
829.8	2.97	4.05	1.43
830.7	1.28	2.65	3.11
831.6	0.23	2.07	2.27
832.5	1.1	2.95	1.57
833.4	1.22	3.51	0.54
834.3	1.58	2.36	3.75
835.2	1.02	3.02	1.51
836.1	-0.67	3.93	2.3
837	1.47	3.77	3.61
837.9	-0.25	3.38	2.62
838.8	-0.62	2.31	2.18
839.7	1.36	2.63	2.63
840.6	0.33	2.96	2.69
841.5	1.7	4.11	1.89
842.4	1.83	2.14	2.18
843.3	0.25	2.77	1.3
844.2	1.38	4.16	1.73
845.1	0.88	4.59	3.61
846	0.88	2.88	2.16
846.9	0.9	3.02	1.28
847.8	0.52	5.04	2.57
848.7	0.92	3	2.54
849.6	1.32	4.57	3.14
850.5	1.8	3.04	3.29
851.4	1.78	5.21	1.39
852.3	1.91	2.72	3.67
853.2	2.51	5.2	3.56
854.1	0.19	3.06	2.44
855	1.86	2.61	1.76
855.9	1.21	5.14	2.51
856.8	0.23	2.57	2.22
857.7	0.95	3.73	2.56
858.6	1.76	4.33	1.69
859.5	2.47	3.86	3.54
860.4	0.6	3.11	4.68
861.3	2.9	3.02	1.94
862.2	1.24	2.49	2.82
863.1	-0.8	4.5	3.15
864	1.05	3.37	1.13
864.9	1.41	3.14	1.91
865.8	1.75	4.05	4.01
866.7	1.23	3.02	3.36
867.6	1.1	2.17	2.22
868.5	0.17	4.38	0.42
869.4	1.25	3.42	1.32
870.3	2.23	3	2.05
871.2	3.23	3.63	2.84
872.1	3.12	4.64	2.4
873	0.5	2.38	3.65
873.9	0.91	3.2	3.32
874.8	0.07	2.09	1.59
875.7	1.6	3.58	-0.19
876.6	2.23	3.53	2.21
877.5	1.16	3.61	4.09
878.4	1.65	4.18	3.52
879.3	-0.12	3.31	3.08
880.2	-0.13	3.09	1.48
881.1	2.06	4.02	1.66
882	0.96	3.22	1.61
882.9	0.25	2.57	2.8
883.8	0.66	4.54	2.16
884.7	1.52	2.79	3.49
885.6	2.44	2.88	2.16
886.5	-1.45	4.05	3.24
887.4	1.65	4.14	2.66
888.3	1.39	3.28	1.93
889.2	0.46	4.97	3.17
890.1	0.25	3.02	1.62
891	1.03	3.44	5.18
891.9	2.9	4.13	2.03
892.8	1.58	3.27	2.53
893.7	2.34	4.41	2.35
894.6	1.1	5.57	2.24
895.5	2.34	4.25	1.74
896.4	1.83	3.31	2.33
897.3	1.02	2.67	1.25
898.2	1.17	3.47	3.89
899.1	2.9	2.99	4.29
900	1.55	3.46	2.54
900.9	0.85	4.37	2.14
901.8	1.93	2.78	1.82
902.7	0.1	1.64	2.64
903.6	0.34	0.06	3.6
904.5	-0.72	0.4	-0.08
905.4	-0.77	-1.39	-1.35
906.3	-1.3	1.34	0.93
907.2	-1.28	1.12	-0.13
908.1	-1.41	-2.45	-0.14
909	-0.98	-0.65	-1.65
909.9	-2.78	0.85	-1.89
910.8	-0.73	-0.05	-2.43
911.7	-1.3	1.23	-1.84
912.6	-0.92	1.58	-0.93
913.5	-0.03	2.48	-1.31
914.4	-1.49	0.64	-1.91
915.3	-1.8	2.92	0.26
916.2	-0.1	0.53	-2.11
917.1	0.46	1.47	-0.21
918	-0.39	1.07	0.24
918.9	-0.29	0.98	0.53
919.8	0.42	2.98	0.67
920.7	-0.92	1.91	1.73
921.6	0.06	0.88	2.2
922.5	-1.74	2.06	-1.82
923.4	1.12	1.07	1.09
924.3	-0.98	3.11	1.04
925.2	-0.09	1.32	0.96
926.1	-0.84	0.95	-0.37
927	-0.83	4.79	-0.58
927.9	1.62	1.77	2.47
928.8	-0.38	1.85	0.07
929.7	0.67	3.74	0.62
930.6	0.66	2.77	1.06
931.5	-0.22	1.94	0.62
932.4	-0.36	1.28	1.2
933.3	1.21	1.72	2.24
934.2	-1.2	1.54	-0.47
935.1	-0.24	0.24	2.79
936	2.73	1.27	2.19
936.9	1.87	2.78	2.05
937.8	1.6	3.08	1.49
938.7	-0.16	1.58	1.95
939.6	-0.01	1.19	0.68
940.5	0.59	2.62	1.84
941.4	0.78	3.3	4.32
942.3	-0.39	3.49	1.76
943.2	0.41	3.35	3.6
944.1	0.98	4.44	2.46
945	0.69	2.23	3.68
945.9	0.68	1.29	1.44
946.8	-0.3	3.93	2.37
947.7	-0.44	2.38	2.35
948.6	1.5	0.5	1.97
949.5	1.66	3.39	2.55
950.4	-0.81	3.78	3.28
951.3	0.82	3.19	2.77
952.2	2.19	3.01	2.8
953.1	0.08	2.38	3.5
954	1.14	2.53	4.37
954.9	0.95	2.81	4.29
955.8	2.88	3.41	4.25
956.7	0.96	3.88	0.1
957.6	1.17	2.77	3.37
958.5	-0.4	1.17	1.57
959.4	2.23	2.99	3
960.3	1.82	2.22	2.12
961.2	1.28	3.18	0.63
962.1	0.82	3.5	1.07
963	3.15	2.5	0.48
963.9	-0.63	3.12	2.31
964.8	1.84	3.05	2.84
965.7	2.23	5.18	2.84
966.6	0.61	2.08	1.19
967.5	1.64	3.2	1.59
968.4	0.57	2.28	1.45
969.3	2.47	3.59	1.91
970.2	-0.13	3.03	3.11
971.1	1.2	2.77	2.27
972	2.5	1.93	3.52
972.9	2.71	4.67	3.25
973.8	0.11	2.03	2.22
974.7	1.79	3.83	1.92
975.6	1.54	2.25	2.95
976.5	2.14	3.3	2.37
977.4	-0.02	2.56	2.47
978.3	1.61	2.26	3.75
979.2	1.74	3.09	3.73
980.1	0.9	3.61	3.52
981	-0.45	1.67	1.57
981.9	0.82	2.2	3.8
982.8	2.46	4.3	3.81
983.7	2.25	4.88	3.13
984.6	-0.47	3.08	2.91
985.5	1.25	4.17	2.96
986.4	1.79	2.02	1.32
987.3	2.12	3.94	2.28
988.2	0.96	5.46	1.45
989.1	2.48	5.62	2.67
990	0.92	3.3	0.79
990.9	1.11	4.36	2.61
991.8	-0.08	3.74	2.56
992.7	0.47	2.92	3
993.6	-0.22	4.02	1.24
994.5	2.27	3.74	4.43
995.4	0.98	4.6	2.86
996.3	1.47	3.46	3.18
997.2	1.04	3.16	2.94
998.1	0.38	3.09	4.25
999	3.25	3.06	4.75
999.9	1.62	2.08	2.14
1000.8	1.85	2.9	2.72
1001.7	1.01	3.88	2.46
1002.6	1.56	4.26	2.59
1003.5	2.26	2.08	2.58
1004.4	2.06	3.73	3.61
1005.3	2.99	2.75	2.49
1006.2	-0.2	4.51	1.36
1007.1	3.01	2.48	2.65
1008	1.01	3.4	2.04
1008.9	1.98	4.46	2.42
1009.8	1.64	5.04	4.23
1010.7	2.58	4.64	4.89
1011.6	1.53	4.66	4.43
1012.5	2.04	4.01	1.23
1013.4	0.27	1.99	2.21
1014.3	1.86	4.39	2.96
1015.2	0.14	3.01	4.93
1016.1	1.65	4.82	4.42
1017	3.16	3.87	4.31
1017.9	0.54	4.92	4.93
1018.8	1.44	5.09	2.16
1019.7	1.74	2.69	2.82
1020.6	2.84	2.98	3.56
1021.5	2.43	5.5	1.37
1022.4	1.53	5.33	3.98
1023.3	2.01	3.64	0.6
1024.2	1.25	5.07	2.92
1025.1	4.47	3.71	2.26
1026	3.41	4.01	4.4
1026.9	1.36	4.53	2.18
1027.8	0.32	3.25	4.65
1028.7	1.9	4.01	3.67
1029.6	0.13	4.01	3.34
1030.5	0.75	4	2.85
1031.4	2.43	3.41	2.3
1032.3	2.21	3.38	3.02
1033.2	2.1	2.96	0.96
1034.1	0.63	4.07	2
1035	3.51	5.53	3.22
1035.9	3.1	3.65	5.41
1036.8	1.71	3.51	2.68
1037.7	3.77	5.23	2.05
1038.6	2.52	4.19	2.41
1039.5	2.38	4.26	2.3
1040.4	2.21	5.99	4.74
1041.3	4	2.61	3.05
1042.2	1.34	5.42	6.04
1043.1	2.81	3.63	3.77
1044	2.5	4.4	2.11
1044.9	2.19	4.6	4.13
1045.8	2.5	5.65	2.86
1046.7	2.37	4.07	4.38
1047.6	2.37	3.25	2.85
1048.5	2.32	4.99	3.48
1049.4	2.2	5.42	2.92
1050.3	1.27	3.04	4.22
1051.2	0.13	4.04	5.03
1052.1	1.38	3.7	4.64
1053	2.85	5.55	2.81
1053.9	2.83	5.17	2.26
1054.8	3.17	4.16	5.27
1055.7	4.68	5.68	4.62
1056.6	3.74	4.3	3.26
1057.5	2.44	3.41	3.86
1058.4	2.09	4.76	4.64
1059.3	3.38	4.85	4.37
1060.2	0.94	3.79	3.18
1061.1	0.24	4.74	1.78
1062	2.51	3.64	3.23
1062.9	2.81	5.15	3.51
1063.8	3.38	5.61	3.37
1064.7	1.57	3.93	3.81
1065.6	3.74	5.56	3.68
1066.5	2.23	6.43	4.61
1067.4	3.52	5.28	2.15
1068.3	2.08	4.44	2.7
1069.2	2.67	6.17	3.84
1070.1	2.65	4.83	2.27
1071	3.42	5.09	4.31
1071.9	3.44	3.28	4.46
1072.8	0.23	5.02	2.12
			4.43
			4.95
